# Supplementary material for: Asgard archaeal selenoproteome reveals a roadmap for the archaea-to-eukaryote transition of selenocysteine incorporation machinery
Source: ISME J. 2024 Jun 19;18(1):wrae111. doi: 10.1093/ismejo/wrae111 (PMC11227280; doi:10.1093/ismejo/wrae111)
Supplement: Supplementary_data_2_wrae111 [file supplementary_data_2_wrae111.zip]

Archive with 106 entries (89 files):
- Neighboring genes of Sec machinery genes/
- Neighboring genes of Sec machinery genes/alignments/
- Neighboring genes of Sec machinery genes/alignments/50S_ribosome_binding_GTPase_maffi_linsi.fasta
- Neighboring genes of Sec machinery genes/alignments/DUF126_domain-containing_protein_maffi_linsi.fasta
- Neighboring genes of Sec machinery genes/alignments/amidohydrolase_maffi_linsi.fasta
- Neighboring genes of Sec machinery genes/alignments/bifunctional_NADP_phosphatase_NAD_kinase_maffi_linsi.fasta
- Neighboring genes of Sec machinery genes/alignments/fibrillarin-like_methyltransferase_maffi_linsi.fasta
- Neighboring genes of Sec machinery genes/alignments/mevalonate_kinase_maffi_linsi.fasta
- Neighboring genes of Sec machinery genes/alignments/phosphoglycerate_mutase_maffi_linsi.fasta
- Neighboring genes of Sec machinery genes/alignments/ribonuclease_Z_maffi_linsi.fasta
- Neighboring genes of Sec machinery genes/iqtree/
- Neighboring genes of Sec machinery genes/iqtree/50S_ribosome_binding_GTPase_maffi_linsi_trimmed_iqtree_LG.treefile
- Neighboring genes of Sec machinery genes/iqtree/DUF126_domain-containing_protein_maffi_linsi_trimmed_iqtree_LG.treefile
- Neighboring genes of Sec machinery genes/iqtree/amidohydrolase_maffi_linsi_trimmed_iqtree_LG.treefile
- Neighboring genes of Sec machinery genes/iqtree/bifunctional_NADP_phosphatase_NAD_kinase_maffi_linsi_trimmed_iqtree_LG.treefile
- Neighboring genes of Sec machinery genes/iqtree/fibrillarin-like_methyltransferase_maffi_linsi_trimmed_iqtree_LG.treefile
- Neighboring genes of Sec machinery genes/iqtree/mevalonate_kinase_maffi_linsi_trimmed_iqtree_LG.treefile
- Neighboring genes of Sec machinery genes/iqtree/phosphoglycerate_mutase_maffi_linsi_trimmed_iqtree_LG.treefile
- Neighboring genes of Sec machinery genes/iqtree/ribonuclease_Z_maffi_linsi_trimmed_iqtree_LG.treefile
- Neighboring genes of Sec machinery genes/sequences/
- Neighboring genes of Sec machinery genes/sequences/50S_ribosome_binding_GTPase.fasta
- Neighboring genes of Sec machinery genes/sequences/DUF126_domain-containing_protein.fasta
- Neighboring genes of Sec machinery genes/sequences/amidohydrolase.fasta
- Neighboring genes of Sec machinery genes/sequences/bifunctional_NADP_phosphatase_NAD_kinase.fasta
- Neighboring genes of Sec machinery genes/sequences/fibrillarin-like_methyltransferase.fasta
- Neighboring genes of Sec machinery genes/sequences/mevalonate_kinase.fasta
- Neighboring genes of Sec machinery genes/sequences/phosphoglycerate_mutase.fasta
- Neighboring genes of Sec machinery genes/sequences/ribonuclease_Z.fasta
- Neighboring genes of Sec machinery genes/trimmed alignments/
- Neighboring genes of Sec machinery genes/trimmed alignments/50S_ribosome_binding_GTPase_maffi_linsi_trimmed.fasta
- Neighboring genes of Sec machinery genes/trimmed alignments/DUF126_domain-containing_protein_maffi_linsi_trimmed.fasta
- Neighboring genes of Sec machinery genes/trimmed alignments/amidohydrolase_maffi_linsi_trimmed.fasta
- Neighboring genes of Sec machinery genes/trimmed alignments/bifunctional_NADP_phosphatase_NAD_kinase_maffi_linsi_trimmed.fasta
- Neighboring genes of Sec machinery genes/trimmed alignments/fibrillarin-like_methyltransferase_maffi_linsi_trimmed.fasta
- Neighboring genes of Sec machinery genes/trimmed alignments/mevalonate_kinase_maffi_linsi_trimmed.fasta
- Neighboring genes of Sec machinery genes/trimmed alignments/phosphoglycerate_mutase_maffi_linsi_trimmed.fasta
- Neighboring genes of Sec machinery genes/trimmed alignments/ribonuclease_Z_maffi_linsi_trimmed.fasta
- Neighboring genes of selenoproein gene clusters/
- Neighboring genes of selenoproein gene clusters/alignments/
- Neighboring genes of selenoproein gene clusters/alignments/HisA_HisF_maffi_linsi.fasta
- Neighboring genes of selenoproein gene clusters/alignments/fmdb_maffi_linsi.fasta
- Neighboring genes of selenoproein gene clusters/alignments/frhG_maffi_linsi.fasta
- Neighboring genes of selenoproein gene clusters/figures/
- Neighboring genes of selenoproein gene clusters/figures/HisA_HisF.svg
- Neighboring genes of selenoproein gene clusters/figures/fmdB.svg
- Neighboring genes of selenoproein gene clusters/figures/frhG.svg
- Neighboring genes of selenoproein gene clusters/iqtree/
- Neighboring genes of selenoproein gene clusters/iqtree/HisA_HisF_maffi_linsi_trimmed_iqtree.treefile
- Neighboring genes of selenoproein gene clusters/iqtree/fmdb_maffi_linsi_trimmed_iqtree.treefile
- Neighboring genes of selenoproein gene clusters/iqtree/frhG_maffi_linsi_trimmed_iqtree.treefile
- Neighboring genes of selenoproein gene clusters/sequences/
- Neighboring genes of selenoproein gene clusters/sequences/HisA_HisF.fasta
- Neighboring genes of selenoproein gene clusters/sequences/fmdb.fasta
- Neighboring genes of selenoproein gene clusters/sequences/frhG.fasta
- Neighboring genes of selenoproein gene clusters/trimmed alignments/
- Neighboring genes of selenoproein gene clusters/trimmed alignments/HisA_HisF_maffi_linsi_trimmed.fasta
- Neighboring genes of selenoproein gene clusters/trimmed alignments/fmdb_maffi_linsi_trimmed.fasta
- Neighboring genes of selenoproein gene clusters/trimmed alignments/frhG_maffi_linsi_trimmed.fasta
- Selenoproteins/
- Selenoproteins/alignments/
- Selenoproteins/alignments/Coenzyme_F420_reducing_hydrogenase_alpha_subunit_maffi_linsi.fasta
- Selenoproteins/alignments/Coenzyme_F420_reducing_hydrogenase_delta_subunit_maffi_linsi.fasta
- Selenoproteins/alignments/DsbA_like_maffi_linsi.fasta
- Selenoproteins/alignments/Heterodisulfide_reductase_subunit_A_maffi_linsi.fasta
- Selenoproteins/alignments/Homolog_of_AhpF_N_terminal_domain_maffi_linsi.fasta
- Selenoproteins/alignments/Prx_like_thiol_disulfide_oxidoreductase_maffi_linsi.fasta
- Selenoproteins/alignments/Selenophosphate_synthetase_maffi_linsi.fasta
- Selenoproteins/iqtree/
- Selenoproteins/iqtree/Coenzyme_F420_reducing_hydrogenase_alpha_subunit_maffi_linsi_trimmed_iqtree.treefile
- Selenoproteins/iqtree/Coenzyme_F420_reducing_hydrogenase_delta_subunit_maffi_linsi_trimmed_iqtree.treefile
- Selenoproteins/iqtree/DsbA_like_maffi_linsi_trimmed_iqtree.treefile
- Selenoproteins/iqtree/Heterodisulfide_reductase_subunit_A_maffi_linsi_trimmed_iqtree.treefile
- Selenoproteins/iqtree/Homolog_of_AhpF_N_terminal_domain_maffi_linsi_trimmed_iqtree.treefile
- Selenoproteins/iqtree/Prx_like_thiol_disulfide_oxidoreductase_maffi_linsi_trimmed_iqtree.treefile
- Selenoproteins/iqtree/Selenophosphate_synthetase_maffi_linsi_trimmed_iqtree.treefile
- Selenoproteins/itol/
- Selenoproteins/itol/Coenzyme_F420_reducing_hydrogenase_alpha_subunit_ranges.txt
- Selenoproteins/itol/Coenzyme_F420_reducing_hydrogenase_alpha_subunit_style.txt
- Selenoproteins/itol/Coenzyme_F420_reducing_hydrogenase_delta_subunit_ranges.txt
- Selenoproteins/itol/Coenzyme_F420_reducing_hydrogenase_delta_subunit_style.txt
- Selenoproteins/itol/DsbA_like_ranges.txt
- Selenoproteins/itol/DsbA_like_style.txt
- Selenoproteins/itol/Heterodisulfide_reductase_subunit_A_ranges.txt
- Selenoproteins/itol/Heterodisulfide_reductase_subunit_A_style.txt
- Selenoproteins/itol/Homolog_of_AhpF_N_terminal_domain_ranges.txt
- Selenoproteins/itol/Homolog_of_AhpF_N_terminal_domain_style.txt
- Selenoproteins/itol/Prx_like_thiol_disulfide_oxidoreductase_ranges.txt
- Selenoproteins/itol/Prx_like_thiol_disulfide_oxidoreductase_style.txt
- Selenoproteins/itol/Selenophosphate_synthetase_ranges.txt
- Selenoproteins/itol/Selenophosphate_synthetase_style.txt
- Selenoproteins/sequences/
- Selenoproteins/sequences/Coenzyme_F420_reducing_hydrogenase_alpha_subunit.fasta
- Selenoproteins/sequences/Coenzyme_F420_reducing_hydrogenase_delta_subunit.fasta
- Selenoproteins/sequences/DsbA_like.fasta
- Selenoproteins/sequences/Heterodisulfide_reductase_subunit_A.fasta
- Selenoproteins/sequences/Homolog_of_AhpF_N_terminal_domain.fasta
- Selenoproteins/sequences/Prx_like_thiol_disulfide_oxidoreductase.fasta
- Selenoproteins/sequences/Selenophosphate_synthetase.fasta
- Selenoproteins/trimmed alignments/
- Selenoproteins/trimmed alignments/Coenzyme_F420_reducing_hydrogenase_alpha_subunit_maffi_linsi_trimmed.fasta
- Selenoproteins/trimmed alignments/Coenzyme_F420_reducing_hydrogenase_delta_subunit_maffi_linsi_trimmed.fasta
- Selenoproteins/trimmed alignments/DsbA_like_maffi_linsi_trimmed.fasta
- Selenoproteins/trimmed alignments/Heterodisulfide_reductase_subunit_A_maffi_linsi_trimmed.fasta
- Selenoproteins/trimmed alignments/Homolog_of_AhpF_N_terminal_domain_maffi_linsi_trimmed.fasta
- Selenoproteins/trimmed alignments/Prx_like_thiol_disulfide_oxidoreductase_maffi_linsi_trimmed.fasta
- Selenoproteins/trimmed alignments/Selenophosphate_synthetase_maffi_linsi_trimmed.fasta
