# Supplementary material for: Asgard archaeal selenoproteome reveals a roadmap for the archaea-to-eukaryote transition of selenocysteine incorporation machinery
Source: ISME J. 2024 Jun 19;18(1):wrae111. doi: 10.1093/ismejo/wrae111 (PMC11227280; doi:10.1093/ismejo/wrae111)
Supplement: Supplementary_data_2_wrae111 [file supplementary_data_2_wrae111.zip › Neighboring genes of Sec machinery genes/alignments/50S_ribosome_binding_GTPase_maffi_linsi.fasta]

>Methanopyrus_sp._SNP6
------------------------------------------------------------
----------------------MPPKWYRHVMRVLSESQVVLEVRDVRYPEETRWEKLHR
LEDVF-NFTRVVVLNKADLVPRAEAERVKEEVELKE-NVPTVYVSARE--RMGFRHLRRT
IYEV----APE-----VETVRVGVVGFQNVGKSTIINALT-RRSAAETSRRAGYTRGKQW
VRGGR-RLLVIDSPGVIPTDEATA-EAVAL----DPDVLEDPMEPALGVIERVVREYPGA
LFNRFGVD---ESKDPWKILRDISERL-GK-------DLRTTAKLLLREWVDGSLVEIYR
TTRDDLTEASELEVGGTAQRLVEETLREIEEVAPEGIPPSAATVRGILTRLAYGENVDGV
G-------FGTVRLGEYSVGVSVGDRYYDRMIRRLRRELGGEVVSEERFRVGANGRK--A
VVLVTKG-R
>Methanopyrus_kandleri_AV19
LERLEVPE----------------IGF------NSPHP-------RV--EVELTDTKTAR
EWR------------------YMPPKWYRHVMRVLSESHVVLEVRDVRYPEETRWEKLPR
LEDVF-DFTRVVVLNKADLVPRAETERVKEEVELEE-DVPAVYVSARE--RMGFRHLRRT
IYEV----APE----DVETVRVGVVGFQNVGKSTIINALT-RRSAAETSRRAGYTRGKQW
VRGGR-KLLVIDSPGVIPTDEAAA-EAVAL----DPDVLEDPVEPALGVIERVVREYPGA
LSDKFGID---ESMDPERILRDISERL-GK-------DLRTTAKLLLREWVDGSLVEIYR
TTRADLAETSELEVGGTAQRLVEETLREIEEVVPEGIPPSAATVRGILTRLAHGENVDGV
G-------FGTIRLGEYGVGVSVGDRYYDRMVRRLRRELGGEVISEERFRVGANGRK--A
VALVTKG-R
>Methanopyrus_sp._KOL6
LERSKIPE----------------VGF------NIPHP-------RV--EVELTGTKTTR
EWR------------------CMPPKWYRHVMRVLSESQVVLEVRDVRYPEETRWEKLHR
LEDVF-NFTRVVVLNKADLVPRAEAERVKEEVELKE-NVPTVYVSARE--RMGFRHLRRT
IYEV----APE-----VETVRVGVVGFQNVGKSTIINALT-RRSAAETSRRAGYTRGKQW
VRGGR-KLLVIDSPGVIPTDEAAA-EAVAL----DPDVLEDPMEPALGVIERVVREYPGA
LFDRFGVD---ESKDPWKILRDISERL-GK-------DLRTTAKLLLREWVDGSLVEIYR
TTRDDLTEASELEVGGTAQRLVEETLREIEEVAPEGIPPSAATVRGILTRLAYGKNVDGV
G-------FGTVRLGEYGVGVSVGDRYYDRMVRRLRRELGGEVVSEERFRVGANGRK--A
VVLVTKG-R
>Methanocaldococcus_jannaschii_DSM_2661
L------------------------------------------------MVRVMRYK---
-----------------------KVPVKKIVNKIIDECDVILLVLDARDPEMTRNRELEK
KIKAK-GKKLIYVLNKADLVPKDILEKWKEVFGE-----NTVFVSAKR--RLGTKILREM
IKQS----LKEM---GKKEGKVGIVGYPNVGKSSIINALT-GKRKALTGSVAGLTKGEQW
VRLTK-NIKLMDTPGVLEMRDEDD---LVISGALRLEKVENPIPPALKILSRINNFDNSI
IKEYFGVD---YEEVDEELLKKIGNKR-SYLTKGGEVDLVRTAKTIIKEYQDGKLNYYKV
DLKKYGQDRE---------RDISFITKYLKDF------PFIEDAKMIV---THLKDFDGL
YKKIKKPVLGSEEIDGNIVVVSFGEKTKDACRKKVENLCRERNIEVLSKFGDKIGANNIY
VAVGKRVKE
>Methanotorris_igneus_Kol_5
LL----------------------------------------------FVGGNMRYK---
-----------------------KVPVKKIVNKIINECDVILLVLDARDPETTRNKELEE
KIKKM-NKELIYVLNKADLVPKEVLEKWKEKLG------NAVFMSAKY--RMGTKILRDK
IKEY----LKKN---NIKEGKVGVVGYPNVGKSSIINALT-GRRSALTGSLAGLTKGEQW
IRLTK-NIKLLDTPGVLEMKDEDE---LIISGALRLEKAENLISPALKILKRLHDFDKTI
IPNYYGVE---VDEINEELLKKIGKKL-KYLKKGNEVDLDRTAKSIIKDFQDGKLNYYNV
EIKKYGQERQ---------RNIEFITRYLKDF------PFIDDAKMII---NHLSDFDDL
KRLKIKPVLGEETINGTTLVISFGEKTVDAGRKKVEEYAKEHNIELYSKFGDKIGRNRVF
VGVGTKL--
>Methanococcus_vannielii_SB
------------------------------------------------------MEN---
-----------------------KVPMKRMVNRIIFECDIVLLAIDARDPETTRNRFLEK
YTIEK-NKKLIYVLNKSDLVPKEILEKWKAKFKKENPDSSVVFMSAKE--KLGTSILRDE
IKIY----LSIK---NIKHGKVGIVGYPNVGKSSIINALT-GRRSAKSGLTAGLTVGEQW
VKLTK-DIKLLDSPGIIEPKDEDE---LVISGALRYEKAKNILFPAIKILQRIQSFDKTI
LKEYYNLEF--EEEITENDISKIGSKL-NFLSKDNEIDLDRTSKSIIRDFQNGKLNYYRI
NIRKYEQKRT---------KNIDFITKHLEKF------PYIDDANLVI---SHLEGINSL
GEINTKPVIGMKKLDDAVVLISFSEKSQDSGRKKVETLARENKIEIYSLGGGKIGKHRIY
IGVGQKA-D
>Methanococcus_maripaludis_S2
MLNNSVKH-----------------------------------------LKMDNMEN---
-----------------------KIPMRRMVHKIIYECNIVLLVVDARDPETTRNRALEE
YTIEK-NKKLIYVINKSDLVPKKILEKWKNKFKSENPDSSVVFVSAKE--KLGTKMLRDE
IKTY----LNSN---NIKYGQVGIVGYPNVGKSSIINALT-GKKSARSGLTAGLTVGEQW
VKLTK-DIKLLDSPGIIEPKDEDE---LVISGALRYEKADDIISPALKILNRIHTFDNTI
LKEYYGFEI--GEEINIELLEKIGTKL-NFLTKDGKIDIDRTSKSIIREFQNGKLNYHRM
NLKKYEQKRT---------KNIDFITKHLKDF------PFINDADQII---LHLENINEL
GKLNTRPVIGIKELDDAFVIISFSEKSRDTGRKKVEELARTSDIELYSLGDGRVGKHRIY
VGVGEKR--
>Methanococcus_maripaludis_C5
MLNNSVKH-----------------------------------------LKMDNMEN---
-----------------------KIPMKRMVHKIIYECNIVLLVVDARDPETTRNRALEK
YTIEK-NKKLIYVINKSDLVPKKILEKWKEQFKSENPDSSVVFVSAKE--KLGTKMLRDE
IKVY----LNSN---NIKYGQVGIVGYPNVGKSSVINALT-GKKSARSGLTAGLTVGEQW
VKLTK-DIKLLDSPGIIEPKDEDE---LVISGALRYEKADDVISPALKILNRIHTFDNTI
LKEYYGFDI--GEDINMELLEKIGTKL-NFLTKDGKIDIDRTSKSIIREFQNGKLNYHRM
NLKKYEQKRT---------KNIDFITKNLENF------PFINDADQII---SHLENIDEL
GRMNTRPVIGIKELDDAFVIISFSEKSRDTGRKKVEELARTDDIELYSLGGGRIGKHRIY
VGVGEKR--
>Methanosarcina_flavescens_strain_E03.2
------------------------------------------------------------
-----------------------MASYKALVKDVIRKADVLLEIIDARFPDETRNSEVER
DIIRL-NKPLIIVINKSDLVSKEKLEKTKTRLSKIA---PVVFVSSRE--RSGTTMLRHQ
ILASAAIKAGI----KGRDILVGTLGYPNVGKSSVINSVT-GRHRASTSPISGHTKGVQH
VYAGS-HIMFIDTPGVIPFDEKDE-YLQGLLGIKDATHLKDKIGVALKIIEKMLAENKAA
LESFYNVTI--EDESSYDVLEMIGRLC-NFLQKKGEVDETRTATRIINDWQNGLLLI---
------------------------------------------------------------
------------------------------------------------------------
---------
>Methanosarcina_thermophila_TM-1
------------------------------------------------------------
-----------------------MASYKALVKDVIRKADVLLEIIDARFPDETRNSEVER
DIIRL-NKPLIIVINKSDLVSKEKLEKTKARLSKIA---PVVFVSSKE--RSGTTMLRHQ
ILASAAIKAGI----KGRDILVGTIGYPNVGKSSVINSVT-GRHRASTSPISGHTKGVQH
VYAGS-RIMFIDTPGVIPFDEKDE-YLQGLLGIKDATHLKDKIGVALKIIEKMLAENKAA
LESFYNVTI--EDESSYDVLEMIGRQC-NFLQKKEEVDETRTATRIINDWQNGLLLI---
------------------------------------------------------------
------------------------------------------------------------
---------
>Methanosarcina_spelaei_strain_MC-15
------------------------------------------------------------
-----------------------MASYKALVRDVIKKADVLLEVIDARFPDETLNSEVER
EIIRL-NKPFIIVINKSDLVSREKLEKTKARLSKTA---PVIFVSSKD--RSGTTMLRHQ
ILASAAIKAGI----KGQDVMVGTLGYPNVGKSSVINGVT-GRHRASTSPVSGHTKGVQH
VGAGS-RIMFIDTPGVIPFDEKDE-YLQGLLGIKDTTHLKDKIGVALKIIEKMLAENKVA
LESFYSIKI--ENETSYDALELIGKQC-NFLQKKGEVDETRTATRIINDWQNGLLLT---
------------------------------------------------------------
------------------------------------------------------------
---------
>Methanolobus_tindarius_DSM_2278
L------------------------------------------IIRI--TFLISGNT---
-----------------------MASQKLLVKDVIKKADVLLEVVDARFPDETRNSEIEK
DISRA-KKPFIIVMNKCDLVPKEKLEKAKSKMGKIA---PTVFVSSKE--RFGTTMLRHK
ILEV----ADI----QGRDIQVGCIGYPNTGKSSVINGVA-GRGKASTSAISGHTKGVQI
VNAGS-RIVFLDTPGVFPLDEHDE-YIQGLLGIKDSTHIKDQIGVALKIIEKLAKDDREV
LESFYNITF--TDENSYDLLEMIGVQC-NFLKKKGQIDENRAAIKIINDWQKGLLHQEKT
DLE---------------------------------------------------------
------------------------------------------------------------
---------
>Methanococcoides_sp._NM1
------------------------------------------------------------
-----------------------MASYKLMIKDVIKKADVLLEVVDARFPDETRNSEVER
NVERS-RKPLIIVLSKCDLVSKETLEKSKSRLSKIA---PTVFVSSKE--RFGTTMLRHK
ILEV----ADI----KGRDILVGSLGYPNTGKSSVINGVA-GKNKAGTSSISGHTKGVQL
VKAGS-RIVFIDTPGVIPFDENDE-YRQGLLGVKDATHLSDPIGVAMKIIETICAENKPV
LEEFYKVEI--GNENSYEILELIGLKA-NFLKKKGEIDETRVAIKIINDWQKGKLLI---
------------------------------------------------------------
------------------------------------------------------------
---------
>Thermococcus_sp._MV5
-------------------------------------------------------MK---
-----------------------QKKAWRIVREAIKEGDIIVEVVDARDPIGTRNPKVEK
IVQEE-GKKLLIVMNKADLVPKKWAEEYKQKNRN----LPIVFISARE--RKGTGILRKE
IKKI----AKDLFNEGKEKVKVVLVGYPNVGKSTIINVLK-GKHAVGTAPIPGYTKGKQL
IKLSK-RIWLLDSPGVVPIDEFEE---LVIRGGFPADKIEDPVKPALRLIRRILETRKEA
ITEKYGID---KFEDEEQILEAIGKKK-GLLRKGGEVDLEETARYLLREWQTGRFTLFGK
EEKKEERFIW----------DFEEILDEIER-------EFLIDPRRIL--WKYEEQL--W
PR--KERRVGIREIEGVIVGIATGFKKCPSAIQFLEELTGKKVIASECFGGEWKG----V
IAILE----
>Thermococcus_argininiproducens_strain_IOH2
-------------------------------------------------------MK---
-----------------------QKKAWRIVREAIKEGDIIVEVVDARDPIGTRNPKVEK
LVQEE-GKKLLIVMNKADLVPKKWAEEYKQKNQN----LPIVFISARE--RKGTGILRKE
IKKI----AKELFNEGKEKVKVVLVGYPNVGKSTIINVLK-GKHAVGTAPIPGYTKGKQL
IKLSK-RIWLLDSPGVVPIDEFEE---LVIRGGFPADKIEDPVKPALRLIRRILETRKEA
ITEKYGID---KFEDEEQILEAIGKRK-GLLRKGGEVDLEETARYLLREWQTGKFTLFGK
EEKRGESFIG----------DFEEILDEIER-------EFLIDPRRIL--WKYEDQL--W
PR--KERRVGIREIEGVIVGIATGFKKCPSAIRFLEELTGKKVIASECFGGKWKG----V
IAILE----
>Pyrococcus_kukulkanii_strain_NCB100
-------------------------------------------------------MK---
-----------------------QKKAWRVVKEVINEADIVVEVVDARDPIGTRNKKLEK
MIIER-GKKLLIVMNKADLVPKEWAEEYKKKSK-----IPVIFISARE--RKGTGILRKE
LKKI----AKEI---NKEKVKVALIGYPNVGKSTIINVLK-GKHAVGTAPIPGYTKGKQL
IRLTK-RLWLLDTPGVVPIDDFDE---LVIKGGFPADKIRDPVSPALKLIRRILETRKEA
LTEKFGIR---EFKNEEDILRKIGERR-GLFREGGEVDIEETARWFLREWQTGRFTLFSL
EPEKKEEYIQ----------SFDEILEKIQK-------EGLTEPRIIL--WKFEEEL--W
EYLGKEKRFGMIKVGDFIVAIATGFKKCPNAVKFVEKITEKNVLTSECFGKKWKG----V
VAVLE---A
>Thermococcus_chitonophagus_strain_GC74
-------------------------------------------------------MK---
-----------------------QKKAWRVVKEVINEADIVVEVVDARDPIGTRNRKLER
MVLES-GKKLLIVMNKADLVPKEWAEEYKRRSE-----IPVIFISARE--RKGTGILRKE
LKKI----AREI---DKEKVKVALIGYPNVGKSTIINVLK-GKHAVGTAPIPGYTKGKQL
IRLTK-RLWLLDTPGVVPIDDFDE---LVIKGGFPADKIRDPVSPALKLIRRILETRKEA
LTDKFGIK---DFEGEEDILKKIGEKR-GLFREGGEVDLEETARWFLREWQTGRFTLFSK
DQEKKQEINW----------DFEEILGKVKE-------EEIFDPRRIL--WKFEDKL--L
EKLDNNKRVGILEVGEFIVGIATGFKKCDSAVKFLENLTGKSVVMSECFGKKWKG----I
IAILS----
>Thermococcus_thioreducens_strain_OGL-20P
-------------------------------------------------------MK---
-----------------------QRKAWRVVREVIDEADMIIEVVDARDPIGTRNRKLER
LVLEE-GKPLLIVMNKADLVPKEWAEGYKRKSD-----LPVVFISARE--RKGTGILRRE
IKKL----AKPLLE-EQEKVKVALIGYPNVGKSTIINTLK-GKRAVGTAPIPGYTKGKQL
IRLSK-RIWLLDSPGVVPIDDFDE---LVIKGGFPADKIEDPVKPALKLIERILETRKEA
ITEKFGID---EFESEEEVLRKIGERR-GLIKAGGEVDLEETARWFLREWQTGRFTLFGK
EKRREEDFTW----------DFEDVLDGIEE-------DLLLDPRRIL--WKYGEEL--R
KKLDNQKRVGIREIEGFTVGIATGFKKCDGGIKLLEELTGRHILASECFGKKWKG----V
IAIME----
>Vulcanisaeta_souniana_JCM_11219
----------------------------------------------------MSRVS---
-----------------------QSEAWRRVRGVLELSDLVLEVVDARDPMETRNRKLEE
LLNRL-GKPLIIVINKADLVPMNILKEWKEYLEREH---PTVFISAKN--RLGTRKLITS
IKQH----APK------LPVRISVVGYPNVGKSTIINYLRGGRHVAETSPIPGWTIGEQV
VKAKQ-WLVVIDTPGVIPPEEIKDEALLIIKGAIDPSKIDDPVPPAIKLIMRIKTFNPKA
FMDRYGVD----AEDPMELLELIGRRRGGLLVKGGKVNTRNAAVAVIRDWVIGKLVYYYR
PGG---------------------------------------------------------
------------------------------------------------------------
---------
>Vulcanisaeta_sp._EB80
----------------------------------------------------MSRVS---
-----------------------QEEAWRRVRSVLEMSDLVLEVIDARDPVETRNRRLED
LVNRL-GKSLMMVINKADLVPMEVLKEWRRFLERDY---PTVFISARG--RLGTRKLIVN
IKRY----APR------LPVRVSVVGYPNVGKSTIINYLK-GRHVAETSPVPGWTIGEQI
VRAKQ-WLIVIDTPGVVPVEEVKDEALLVIKGAIDPSKLDDPVVPAIKLIMRIKSFNPKA
FMERYGVD----SEDPMELLELVGRRR-GLLMRGGKVNIREAAIAVIRDWILGKLTYYYR
PGDRNA------------------------------------------------------
------------------------------------------------------------
---------
>Vulcanisaeta_distributa_DSM_14429
----------------------------------------------------MSRVS---
-----------------------QAEAWRRVRSVLEMSDLVLEVIDSRDPVETRNKRVEE
LLNKL-GKPLIIVINKADLVPIEVLKEWKEYLGREH---PTVFISAKN--RLGTRKLIVS
IKQH----APR------LPVRVSVVGYPNVGKSTIINYLK-GRHVAETSPVPGWTIGEQV
VRAKQ-WLIVIDTPGVIPPEEVRDEALLIIKGAIDPTKLEDPVLPAVKLIMRIKSFNPKA
FMDRYGID----AEDPMELLELVGRKR-GLLLKGGKVNIREAAIAVIRDWILGKLTYYYR
PGVIGNA-----------------------------------------------------
------------------------------------------------------------
---------
>Vulcanisaeta_moutnovskia_768-28
----------------------------------------------------MSRVS---
-----------------------WSEAWRRVRNVLEMSDLVLEVIDSRDPIETRNKKLEK
LLDRL-GKPLIIVINKADLIPMDILKEWKKYLEREY---PTVFISAKN--RLGTRKLIVS
IKQY----APR------LPVRVSVVGYPNVGKSTIINYLK-GRHVAETSPVPGWTIGEQI
VKAKQ-WLIVIDTPGVIPPEEVKDEALLIIKGAIDPSKLEDPVLPAVKLIMRIKSFNPKA
FMDRYGVD----SEDPMELLELVGRRR-GLLLKGGKVNIRGAAIALIKDWILGKLIYYYK
PGVISNA-----------------------------------------------------
------------------------------------------------------------
---------
>Thermoproteus_tenax_Kra_1
--------------------------------------------------MEIGLSD---
-----------------------VREAWRRVRTVVEDSDVVLEVLDARDPLATRNIELER
LVASL-GKRFIVAINKADLVPLDVGLKWKEWFEAQG--LPAVVFSAKM--RLGTRKLMAK
IKSV----APS------VPVRVAVVGYPNVGKSTVINYLK-GRHVAPTSPRPGFTRGEQI
VRAKT-WLIVVDTPGVLTSEEGDDAALAVIRGAVDPARIDDAVPYAIALINRVLSFNPRA
L-EHYGYS----GASAEEALEHIGRRY-GRLMRGGRVNIEEAARIVLRDWIEGKITYYYL
PDSVGTYSAP--------------------------------------------------
------------------------------------------------------------
--------P
>Candidatus_Woesearchaeota_archaeon_isolate_NC_groundwater_1851
------------------------------------------------------------
-----------------------MTNFWNIVHEVIDRSDVLLEILDARLPEMTRNPEVET
KVRNK-GKKLILVLNKADLIGQQVAEQEKKRIGKEY---PVVFVSTKE--HQGTKLLREA
ILAA----ANK------ETVMVGVLGYPNTGKSSIINVLK-GRKSASTSSQSGHTKAIQK
IRVTN-RIMMLDSPGVIPFEEKDE-LKHVLIGTIMFSDVDAPDVYALEVIKLCNSLNPKI
ITTFYGIS---EDADPFVQLEKIAEKR-NLRAKGGVLDMERAAKIVIQDWQVGKIKLC--
------------------------------------------------------------
------------------------------------------------------------
---------
>Candidatus_Woesearchaeota_archaeon_isolate_FT2_175
------------------------------------------------------------
----------------------MKKSFWDIVNKIIHDSNVVLEVLDARFPEETRNREIEQ
KVRAQ-GKKVIYVLNKCDLVPKQFLEEAKSKLK------PCVFVSSKN--HQGTLILRKL
ILKI----GDR------EKIKVGVLGYPKTGKSSLINALK-GKKSAKTSPISGFTKAMQW
VRIDN-RIMLIDSPGVIPFREKMP-LKHVLISTTDYSSVEDPDAAAMDLIAAF----PGQ
FEAYYGVK---PHKDPQDTLEEIALKN-NKLKKGGVPDVDTMARIIIKDWQQGKIRKAR-
------------------------------------------------------------
------------------------------------------------------------
---------
>Candidatus_Diapherotrites_archaeon_isolate_DeMMO2_21
LSGNVVPS-KTPESTKSGCSIDSTVGDFAACITNQAMPAITIKTTRI--SIAFFASKKDH
QLKYISTKQIYNCFFQMIGGNCVQRGFFSRIFRIIQESNLLLEVLDARFPELTRNFGIEK
KILNS-GKKLVFVLNKSDLSTRETLFKEKKSLEKIA---PCVFLSAKK--RDGVRKLREA
IGKA----ICG------KKSVVGIIGYPNTGKSSIINVLR-GKSVAKTAVKAGFTRGQQF
VRISE-NIMLVDSPGIIPFAQKNE-FELMLVNAKNAERLKDAETTALQLIQWLLQKNPNS
LKENFGIE----ETDSEKALEQIAMKK-NKLLKGGLPDTQATAKTLIQDWQRGKIKV---
------------------------------------------------------------
------------------------------------------------------------
---------
>Candidatus_Diapherotrites_archaeon_isolate_DeMMO3_25
LSGNVVPS-KTPESTKSGCSIDSTVGDFAACITNQAMPAITIKTTRI--SIAFFASKKDH
QLKYISTKQIYNCFFQMIGGNCVQRGFFSRIFRIIQESNLLLEVLDARFPELTRNFGIEK
KILNS-GKKLVFVLNKSDLSTRETLFKEKKILEKIA---PCVFLSAKK--RDGVRKLREA
IGKA----ICG------KKSVVGIIGYPNTGKSSIINVLR-GKSVAKTAVKAGFTRGQQF
VRISE-NIMLVDSPGIIPFAQKNE-FELMLVNAKNAERLKDAETTALQLIQWLLQKNPNS
LKENFGIE----EADSEKALEQIAMKK-NKLLKGGLPDTQATAKTLIQDWQRGKIKV---
------------------------------------------------------------
------------------------------------------------------------
---------
>Candidatus_Micrarchaeota_archaeon_isolate_MM_PC_MetaG.mb.157
------------------------------------------------------LVR---
-----------------------EMGFRERVERVIGKSDLLLEIVDSRFPNETRNELIEE
RVKEK-KKELIIVVNKSDLVSKRNALKVKKELSKFF---RVVFVSGKE--KKGISRLRNA
IKAF----AGR----KEKKVVVGVIGYPNTGKSSIINALK-GKVVARTSITAGYTKGEQF
ISLTK-NVLLVDSPGIIPFEERDE-LLLALVGAKNPSKLEDAESAAEKVIELLMENNPKK
LERRYGIEL--KEKNAGEVLEWIAMKK-GRLLKKGIPDVNAVSKQIVLEWQKGKL-----
------------------------------------------------------------
------------------------------------------------------------
---------
>Helarchaeota_CR_Bin_097
------------------------------------------------------VRI---
-----------------------MSQLWEIINDVIADANLILEVLDARDPNGTRNKRLEK
LVIAEPDKKLVLILNKIDLVPSDVVEQWRKLLQSEF---PVIAISAARKFERTLRFLRKK
ILSY----APS------LPAYVGIVGYTNVGKSTIINGLK-GIKTVGTSPQAGFTRGKQY
INLSK-NIRLIDSPGIIPI-EGDE-IEKALKAVITPEKVTNVDAVVKEIMNRV---GNVV
LSKFYSVQ----FAELDEFLEKLAKRR-GKLLPGGVPDVYEAAKIVIRDFQRGQILYYTL
PEK---------------------------------------------------------
------------------------------------------------------------
---------
>Helarchaeota_CR_Bin_291
------------------------------------------------------VRK---
-----------------------MSRQWQIVNDVIADANLILEVLDARDPNGTRNKRIEK
LILSQNDKKLLLVLNKIDLVPKDVANEWRKLLQSEF---PTIAISGTRGFERTLRLLRKK
ILQF----APS------LPVYVAIVGYSNVGKSTIINGLK-GAKIVGTSPQAGFTRGKQY
INLTK-NIRLIDSPGIIPI-EGDE-LELALKAVITPEKIKNVDAVVAEIMNRT---GPSI
LSNFYKLN----YIGLDDLLEKLAKRR-GKILPGGIPDMYEAAKIVIRDFQRGQIPYYTL
PNEQKN------------------------------------------------------
------------------------------------------------------------
---------
>Hodarchaeota_YT1_057
------------------------------------------------------MQR---
-----------------------RRKEQRLVNRVIKNSDIAVEVLDARFPDLTRSDKVES
FVFKQ-NKPLIFCLNKCDLVPRPINKAWRDKLSKIA---PSVYISSRK--RLGTKQFRIK
LQEI----SHG------KESKVCIVGIPNTGKSSLINVLK-GRHSAPTSPKSGFTRHIQM
FRISE-KIMVYDTPGLSPIDDLPF-DLKIFVGAVPVEKIEDPLNSLHFILERIKKHHTKG
LLERYQLSKNQLEEDIDSLVSYIAQIR-GKLRSSGSFDLNETARMIIREFLDGKFEYFER
PLKR--------------------------------------------------------
------------------------------------------------------------
---------
>Heimdallarchaeota_bin272
LRWFSVS-FFLTEA-------DSTIF----------------LILSLVSRTVLISMR---
-----------------------RRKEHRQVFELIKNSNVVLEVIDGRLPALSRVSSIEK
FTKKL-EIPLIIVLNKCDLVPRSICERTKDIFSREY---PTVYISTQN--RQGTKILRQQ
IVYL----SQK-----KQEILIAIVGIPNTGKSSLLNILR-GKHVAPTGQKPGVTRHLQL
VRVSK-NILSFDTPGVLPFDHPNI-EVQAFMGALSIDNLEDPMKTAFYFLDRIRSNYSDG
LVQRYKLSS--IEMENEAIITHIAKHR-GLLLKGGKPNITEAAKVLMREFTGGLFPYWEE
I-----------------------------------------------------------
------------------------------------------------------------
---------
>Hodarchaeota_YT_011
------------------------------------------------------LQR---
-----------------------RRREHRQVYRVIQDSDIVVEVLDARFPNLTRSESVES
FIMKK-RKPLLLCMNKCDLVPRPINKAWRNRLSEIA---PTAYVSSRY--RLGTKQLRRT
LQRL----SQG------RDARVCAVGVPNTGKSSLINVLK-GRHSASTSPRAGHTRHIQL
LRISD-KLVMYDTPGLSPIDTLPF-NLQVFLGAIPVEKIDDPLNSLDFILKRIRQHFFKD
FLERYQLSSEQLDSEIESLVAFVAKRR-GRIKAEGKLDVDETARMIIREFLEGKFKYFER
PPRNRDRYAE---------K----------------------------------------
------------------------------------------------------------
--------S
>Heimdallarchaeota_MAG_385
L--LSIQ-----------------------------------DIIQL--KMVYLEMR---
-----------------------RRKENRWVFELIKTSDVVLEVLDGRFPYLTRVSSIEK
HITSL-SIPLILVLNKCDLVPRDINEKNKKLLQREF---PTAYISAQN--RLGTKKLRQE
IVKI----SPK------RETVISLVGIPNTGKSSLLNILR-GKHVAPTGQKPGVTRHKQI
VRISR-RVLIYDSPGVVPFDHPDI-NLQAFIGAYSIDKLDDPLDTVEYFLNRIRKNHTTS
FMEKFGIPS--LDISNQEILRLVAKKR-ALMLKGAKLNLIEAAKVIMRELTSGKITYWEE
YEE---------------------------------------------------------
------------------------------------------------------------
---------
>Lokiarchaeota_SZ_4_bin10.384
----------------------------------------------------LILIP---
-----------------------MEKFWDIIYDNIRFADVIVEVLDARNPMGTRNKKVEN
YIQNQ-QKKLILILNKADLVPIPIIKKWRDLLKIEF---DVFYLIGTKKYSESMNLFKKH
LFKI----SRN------HEIKILILGYPNVGKSSIINSLR-MKEITRTSPEAGYTRGKQY
VRLSD-RILLIDSPGVIPIEEEDE-ISLALKNAIRVEKIQDLELVSSKIIDLV---GKDK
ISKFYYIE----FSDINEFLEKFARKR-GKLLKGNEPNTEEAARIFIRSFQRNKIPYFIE
P-----------------------------------------------------------
------------------------------------------------------------
---------
>Helarchaeota_ASGARD_archaeon_Hel_GB_B
--------------------------------------------------------M---
-----------------------TDKFTRIVYNVIKDADIIIEVLDARNPLGTRSNRLEI
LINQYQNKKLVLLLNKADLIPSEILHQWIRFLSKEY---PVFYTSDRYGFQNSIRFLKKN
ILKL----TKK------RPVRVCLVGYPNVGKSSIINALR-KKKVAPTSPLAGFTHGKKY
IKLAKGDIFLIDTPGVIPFDEESE-VELVLRGAIRPDKIYHLLDAVDKILSIV---SKDE
LFNKYGIN----YTNTNEFLEKMAYKR-GRLGAKGIADIKSAAKILINDFQRGRIKYYFD
PPK---------------------------------------------------------
------------------------------------------------------------
---------
