# Supplementary material for: Asgard archaeal selenoproteome reveals a roadmap for the archaea-to-eukaryote transition of selenocysteine incorporation machinery
Source: ISME J. 2024 Jun 19;18(1):wrae111. doi: 10.1093/ismejo/wrae111 (PMC11227280; doi:10.1093/ismejo/wrae111)
Supplement: Supplementary_data_2_wrae111 [file supplementary_data_2_wrae111.zip › Neighboring genes of Sec machinery genes/alignments/DUF126_domain-containing_protein_maffi_linsi.fasta]

>Methanopyrus_sp._SNP6
------------------------------------------------------------
---MPVVRCEPIVDVDEPVEAEVLVSSRRLSFLGGVDPETGEVVDPSHELCGKVLTDQVL
VLPGGRGSTVGSYVLMEMAHRGTAPAGIVVREAEPILVVGCVLGDIPLFHKPERDLVSEL
DNGDVVRI-LPGGKVEV--------------------------------------
>Methanopyrus_kandleri_AV19
------------------------------------------------------------
---MSPVRCEPVVDVEEPVEAEVLVSSQRLSFLGGVDPKTGEVVDPSHELCGEKLTGRVL
VLPGGRGSTVGSYVLMEMADRGTAPAGIVVREAEPILVVGCVLGDIPLFHRPERDLVEEL
STGDVVKL-LPGGKVEV--------------------------------------
>Methanopyrus_sp._KOL6
------------------------------------------------------MGHAD-
---MPVVRCEPIVDVDEPVEAEVLVSSRRLSFLGGVDPETGEVVDPSHELCGKVLTDRVL
VLPGGRGSTVGSYVLMEMAHCGTAPAGIVVREAEPILVVGCVLGDIPLFHKPECDLVSEL
DNGDVVRI-LPGGKVEV--------------------------------------
>Methanocaldococcus_jannaschii_DSM_2661
------------------------------------------------------------
---ME-LKGRSI--SKGIIEGIAIVSKKPFSFLGGVD-EEGNIIDKDSDLYGQSLKGKIF
VFPYGRGSTVGSYVIYGLAKRGIL-KGIVNKECEPIVATGAILGGIPLVDKID---IEEI
KTGDRIVVDGNTGVVKILNK-----------------------------------
>Methanotorris_igneus_Kol_5
------------------------------------------------------------
---ME-LRGRSI--SKGIAEGIAIVSKEPFSFLGGVN-EKGIIIDKNSELYGESLKDKIF
VFPYGKGSTVGSYVIYGLAKRGIL-KGIVNKECEPIVSTGAILGKIPLVDKVD---IEKI
KNGDRIVVDGNRGIVIIKEE-----------------------------------
>Methanococcus_vannielii_SB
------------------------------------------------------------
--MKE-LKGRII--SKGIVEGEAIISKSPVSFLGGIN-EEGIVTDKENELFGKSIVGKIF
VFPTGKGSTVGSYVIYALSKQGIL-KGMINSESEPIVATGAILGKIPLVDKVN---IDEI
KDGDIVVVDGNTGTVKIKQSN----------------------------------
>Methanothermococcus_okinawensis_IH1
------------------------------------------------------------
---ME-LKGRSI--SKGQVEAEVIVSKAPISFLGGVN-EDGIITDKENELYGQSIRDKIF
VFPTGKGSTVGSYVIYGLAKKGIL-KGIINKECEPIVATGAILGKIPMVDNID---ISNI
KTGDRVLIDGNKGIVKVFKNDGVPIELRKVIDAPEGVLPDSEILKMLMKKVDEMM
>Methanocaldococcus_sp._FS406-22
------------------------------------------------------------
---ME-LKGRSI--SKGLIEGIAIVSKKPFSFLGGVD-EEGNIIDKDSDLYGQSLKGKIF
VFPYGKGSTVGSYVIYGLAKKGIL-KGIVNKECEPIVATGAILGGIPLVDKID---IEKI
KTGDRIVVDGNTGVVKILNK-----------------------------------
>Methanococcus_maripaludis_S2
------------------------------------------------------------
--MKE-LNGRII--SKGVVEGEAIISKSPISFLGGVN-EEGIVTDKENELFGKSIANKIF
VFPSGKGSTVGSYVIYGLAKRGLL-KGMVNFESEPIVATGAILGKIPLVDKVN---IDEI
KDGDIVVVDGNTGTVKIKEQ-----------------------------------
>Methanococcus_maripaludis_C5
------------------------------------------------------------
--MKE-LNGRII--SKGVVEGEAIVSKSSISFLGGVN-EEGIVTDKENELFGKSIANKIF
VFPTGKGSTVGSYVIYGLAKRGLL-KGMVNFESEPIVATGAILGKIPLVDKVN---IDEI
KDGDIVVVDGNTGTVKIKEQ-----------------------------------
>Methanohalophilus_levihalophilus_DSM_28452
------------------------------------------------------------
---MI-IKGRKI--SRGVGKGEVLLSKDPISFLGNVDPESGEIVDPDHMLYGKSISGKVL
VFPYGKGSTVGSYVIYQLHKNDVAPRAMINLDSEPIVAVGAIISEIPLVDRLEKDPYMIL
KDGDIVKVDGNSGSIEIEDK-----------------------------------
>Methanolobus_profundi_Mob_M
LH-----------MYQACAK-------------------------WLQNMRVSRTVSKRQ
VSSMK-IKCRTI--SRGVAEGEVLLTHDAISFLGNVDPETGEVVEPQHELYGQSIAGKVL
VFPHGKGSTVGSYVIYQLFKNGVAPVAMINLDSEPIVAVGAIISEIPLVDKLEKDPYELL
KDGDVVVVNSTDAFVEIKREE----------------------------------
>Methanolobus_bombayensis_DSM_7082
-------------------------------------------------MQALRTVSKRQ
VFSMK-INCRTI--SRGVAEGEVLLTNDAISFLGNVDPETGEIVEPQHELYGQSIAGKVL
VFPHGKGSTVGSYVIYQLFKNGVAPAAMINLESEPIVAVGAIISEIPLVDRLEKDPYKVL
KNGDMVFVNSTEAFVEINK------------------------------------
>Methanolobus_psychrophilus_R15
------------------------------------------------------------
---MI-IKCRKI--SRGVAEGQVLLTHEAISFLGNVDPKTGIIVEPKHELFGQCIKDRVL
VFPQGKGSTVGSYVLYQLIKNNVAPAAMINVESEPIVAVGAIISCIPLVDRMERDPFEVL
KNGDTVRVDGTSGSVEIPEGSEL--------------------------------
>Methanolobus_vulcani_PL_12/M
LP-----------MFQACVK-------------------------WRQSMRGLRTASKRQ
VLSMK-IKCRTI--SRGVAEGEVLLTNDAISFLGNVEPETGEVVEPQHQLYGQSIAGKVL
VFPHGKGSTVGSYVIYQLFKNGVAPAAMINLESEPIVAVGAIISEVPLVDRLEKDPYKIL
KNGDMVVVNSTEAFVELRNE-----------------------------------
>Thermococcus_alcaliphilus_AEDII12
------------------------------------------------------------
---MK-LKGRKI--TKGKAKGVALVSKKPLSFLGGVDPKTGIVKDIESDIKGESIKDKIL
VFPRGKGSTVGSYVIYQLKKNGVAPKAIVVEEAETIVATGAIIAEIPMVDKVD---ISKI
KNGQIVEVDADKGEVTIEE------------------------------------
>Thermococcus_litoralis_oil
------------------------------------------------------------
---MK-LKGRKI--TKGKAKGVALVSKKPLSFLGGVDPKTGIVKDIESDIKGESIKDKIL
VFPRGKGSTVGSYVIYQLKKNGVAPKAIVVEEAETIVATGAIIAEIPMVDKID---ISKI
KNGQIVEVDADKGEVTIEE------------------------------------
>Thermococcus_sp._2319x1_Essen
------------------------------------------------------------
---MR-LKGRKI--TRGKAKGVALVSKKPLSFLGGVDPKTGIVKDIESDIKGESIKDKIL
VFPRGKGSTVGSYVIYQLKKNGVAPKAIVVEEAETIVATGAIIAEIPMVDKVD---ISKI
KNGQIVEVDADRGEVIIEE------------------------------------
>Thermococcus_bergensis_T7324
------------------------------------------------------------
---MK-LKGRKI--TKGKARGVALVSKKPLSFLGGVDPKTGIVKDVESDIRGESIKDKIL
VFPRGKGSTVGSYVLYQLKKNGVAPKAIIVEEAETIVATGAIIAEIPMVDKVD---ISKI
KSGQVVEVDADEGEVVIEE------------------------------------
>Thermococcus_paralvinellae_ES1
------------------------------------------------------------
VIEMKVLKGRKI--TKGKAKGIALVSQKPLSFLGGIDPKTGIVTDAESDIKGESVKDKIL
VFPRGKGSTVGSYVIYQLKKNNVAPKAIVVEDAETIVATGAIIAEIPMVDKID---IKKI
KSGQIIEVDADKGDVIIHEK-----------------------------------
>Theionarchaea_archaeon_SZ_20-22
------------------------------------------------------------
-------MGRMI--SPGKVTAEAIVSNEPIGFYGGIDSKTGIVIEKGHPLEGQSVTGKIL
VFPRGKGSTVGSYVIYGLAKNGVGPVAIVNEETETIVATGVILAGVPCVDKID---ISQF
KTGDRLMVDAEKGTVEKV-------------------------------------
>Theionarchaea_archaeon_SZ_6-8
------------------------------------------------------------
-------MGRMI--SPGKAEGEAIVSPEPIGFYGGIDPKTGIVIEKGHPLEGKTVTGKIL
VFPRGKGSTVGSYVIYGLEKNGVGPKAIVNEETETIVATGAILAGIPCVDHID---TSQF
ETGNHLKVDADKGIVEKV-------------------------------------
>Theionarchaea_archaeon_SZ_12-14
------------------------------------------------------------
-------MGRMI--SPGKAEGEAIVSPEPIGFYGGIDPKTGMVIEKGHPLEGKTVTGKIL
VFPRGKGSTVGSYVIYGLEKNGVGPRAIVNEETETIVATGVILAGIPCVDHID---ISQF
ETGNRLKVDAEKGTVEKV-------------------------------------
>Thermofilum_sp._Bin_S13
LQILVWLSQTCLRMVQEALSRIRVRRPSTFPLRGIMFPLFPEKSYWKESLL---------
VIEMR-INGKPV--VEGKASGEILFSPEPITFFGGVDPSSGKIVERGHPLYSQIIAGKIL
VFPHSKGSTVGSYILLRLARKGLAPAGIVSLRPDEVTIVGAIIGKIPMMTYVD---IN--
--GDALPLIGKRGFLEVSSSGAY--------------------LDVF--------
>Thermofilum_adornatum_1505
------------------------------------------------------------
-LKMR-INGKPV--VEGKASGEILFSPEPITFFGGVDPSSGKIVERGHPLYSQIIAGKIL
VFPHSKGSTVGSYILLRLARKGLAPAGIVSLRPDEVTIVGAIIGKIPMMTYVD---IN--
--RDSLPLNGKRGFLEVSSSGAY--------------------LDVF--------
>Infirmifilum_lucidum_3507LT
------------------------------------------------------------
---VR-IAGRPV--SEGVARGQVLLSREPITFFGGVDPKTSEVVEPSHPLKGEKLAGKIL
VFPHSKGSTVGSYVLLRMAKRGVAPAGVVTVRPDEVVIIGCIISGIPSMTGIDEASLGKI
RPGSLAEIRVGRSHAELVLYE----------------------------------
>Infirmifilum_uzonense_1807-2
------------------------------------------------------------
---MK-IPGHPV--SEGVAKAELLVSPEPITFYGGVDPLTSKVTEPGHPLYGEVLKDRIL
VFPHSKGSTVGSYIILRLARRGIAPAGIVTLKPDEVVIVGCVIGGVPSMTGISEEAFNTL
RTGDKAELRVDRNYAELLVEEL---------------------------------
>Candidatus_Altiarchaeales_archaeon_Bin_400
------------------------------------------------------------
---ME-MKGRII--NRGTVEGEALVSKDPISFYGGVDPETGKIADKDNALDGVSVKDKIL
VFPFGKGSTVGPYTIYQLAKLGTGPKAMINSECETIVAVGCIISDIPAVDQVD---ISRI
KTGDTVKVDGDTVTVD---------------------------------------
>Candidatus_Altiarchaeales_archaeon_RBin_020
------------------------------------------------------------
---ME-MKGRII--NRGTVEGEALVSKDPISFYGGVDPETGKIADKDNALDGVSVKDKIL
VFPFGKGSTVGPYTIYQLAKLGTGPKAMINSECETIVAVGCIISDIPAVDQVD---ISRI
KTGDTVKVDGDTVTVD---------------------------------------
>Candidatus_Altiarchaeota_archaeon_Modern_marine.mb.103
------------------------------------------------------------
VELME-LKGRVI--NKGKVSGQALVTKDPISFYGGVDPETGEIADKDNELDGVSIKGKIL
VFPQGKGSTVGPYTIYQLAKLGTGPIGMVNSECETIVAVGCIISDIPAVDKID---ISKI
KTGDKITIDGDTVLVG---------------------------------------
>Candidatus_Altiarchaeales_archaeon_SpSt-1148
------------------------------------------------------------
VPEVE-LDGRII--NRGRVEGEALVSKNPISFYGGVDPQTGVVKDKDSDINGQSISGKIL
VFPFGKGSTVGPYTIYQLAKNGKAPLAVVNVECETIVAVGCIISGIPSVDRID---ISKI
KTGDKVLVDGGKIIF----------------------------------------
>Baldrarchaeota_MAG_95
------------------------------------------------------MCKKD-
IKTII-LKGRGL--VEGLVEGTALVTSQPISFYGGIDPSSGVVTERGHELEGKTVSGKIL
VFPYGKGSTVGSYIIYHMAKIGTAPLAIINVESEPIIVTGCVLANIPLVDKLNKNPIKTI
TTGDIVRVDGTTGTVFIFSKA----------------------------------
>Lokiarchaeota_N1B_bin6.179
------------------------------------------------------MFRGG-
YGIMK-LTGRRI--YKGKTEGEALVTTQSISFYGGVDPENGIVVEKGHELEGQSIVDKIL
VFPSGKGSTVGSYVLYQMAKTGKGPKGLILKDCEAIVAVGCIIGEIPCVDQID---ISQI
STGMKLSIDANNATVQVQ-------------------------------------
>Baldrarchaeota_MAG_128
-------------------------------------------------------MHEE-
NKKMV-LKGRGL--VEGRVEGKALVTSQPISFYGGVNPLSGVVTERGHELEGKTISGKIL
VFPYGKGSTVGSYVIYHMAKIGTAPLAIINLESEPIIVAGCVLANIPLVDKLDKDPIKTI
ETGDMVQVNGNHGIVVILSKSRKHKQ-----------------------------
>Hermodarchaeota_YT_063
LRYVL-----CRCTYQGAFQRTSHRLCERLLLR----PGAPQ--VQNQTLFFGRVHTGGF
IAMTK-FQGRKI--AQGTASGEALVTSQGISFYGGVNPDSAVVVEKGHELEGKSIAGKVL
VFPRGKGSTVGSYVIYQLAKTGKAPVAIVNKECETITAVGCIISNIPAVDKIP---IEKI
KTGDQLYIDATKGLVEIR-------------------------------------
>Baldrarchaeota_Yap30.bin4.67
-------------------------------------------------------MREE-
NKKMV-LKGRGL--VEGRSEGEALVTSQPISFYGGVDPLSGVVTERGHELEGKTISGKIL
VFPYGKGSTVGSYVIYHMAKIGTAPLAIINLESEPIIVAGCVLANIPLVDKLDKDPIKTI
ETGDIVQVNGNHGIVVILSKSRKHKQ-----------------------------
>Thorarchaeota_MAG_19
------------------------------------------------------MHEGG-
DCMSK-FEGRKI--YKGRVEGEALVTSEDISFYGGCESSTGIIVEKGHELEGKSVAGKIL
VFPSGKGSTVGSYVLFALKKAGLAPLAIVNEEIDPVVAVGSIISEIPTIDHID---ISKI
KTGQKLVVDASSGVVLIVE------------------------------------
>Thorarchaeota_GSL_GB14_1
------------------------------------------------------------
---MK-LQGRKI--FKGKAEGEALVTSDDISFYGGVDPDTGVVVEKGHELEGESVAGKVL
VFPTGKGSTVGSYVLYSLKKADMAPRAIINEATDPVVAVGCIISEIPAVDQID---MDSI
ETGQKVEVDADNGTISISE------------------------------------
>Thorarchaeota_GLR93
------------------------------------------------------VHEGG-
DCMSK-FEGRKI--YKGRVEGEALVTSEDISFYGGCESSTGIIVEKGHELEGKSIAGKIL
VFPSGKGSTVGSYVLFALKKAGLAPLAIVNEEIDPVVAVGSIISEIPTIDHID---ISKI
KTGQKLVVDAGSGVVVIVE------------------------------------
