# Supplementary material for: Asgard archaeal selenoproteome reveals a roadmap for the archaea-to-eukaryote transition of selenocysteine incorporation machinery
Source: ISME J. 2024 Jun 19;18(1):wrae111. doi: 10.1093/ismejo/wrae111 (PMC11227280; doi:10.1093/ismejo/wrae111)
Supplement: Supplementary_data_2_wrae111 [file supplementary_data_2_wrae111.zip › Neighboring genes of Sec machinery genes/alignments/amidohydrolase_maffi_linsi.fasta]

>Methanopyrus_sp._SNP6
V------------------------DLRLAILGGVAVT------PERVIEDAGILI-EDG
RISFVGTREQLEECEDWEDEIELEEKDVIMPGLINTHTHGPMTLFRGVADDMPLMKWLRE
EIWPLEE-RLDAEKCRWGAALAAMEALKSGTTCLVDMYFFMDTVAEAYAEVGIRAVISHG
MID-LGEEDKREEELKESERVYRKCHGME-GIIEFSLGPHSPYTCSEELLKEVRRLADEW
GVKIQIHVAETKDEVEEVKREYG-----KRPVEYLDEIGLLDD-DVIAAHCVWLNDKEIE
ILSKRGVVVSHNPISNMKLASG-ISPVPEMLERGVNVTIGTDGCASNNNLDMLEEIKVAA
LLHKVNKMDPSATEMLEIMKMATVRAGTVFSSEK-IGDIEEGYAADLVVLDGSSPRLNP-
-NHNQISNIVYSVSGSDVKHVFVAGELVVKNRRLVRADEQEILENSTECAEQLTSS----
-----------------------------------------
>Methanopyrus_kandleri_AV19
--------------------------LRLAILGGIAVT------PERVIEDAGILIDEDG
RISFVDTREQLEECEDWEDEIELGEKDVIMPGLINTHTHGPMTLFRGVADDMPLMKWLRE
EIWPLEE-RLDAEKCRWGAALAAMEALKSGTTCLADMYFFMDAVAEAYAEVGIRAVISHG
MID-LGEEDKREEELKESKRVYRKCQGME-GLIEFSLGPHAPYTCSEELLKEVRRLADEW
GVKIQIHVAETEDEVKEVKRKHG-----KRPVEYLDEIGLLGD-DVIAAHCVWLDDKEIE
ILSKRGVIVSHNPISNMKLASG-ISPVPEMLERGVNVTIGTDGCASNNNLDMLEEIKVAA
LLHKVNKMDPSATEMLEILRMATVRAGTVFSSEK-IGAIEEGYAADLVVLDGSSPRLNP-
-NHNPISNIVYSASGSDVKHVFVAGELVVKNGKLVKADEQEILENSTECAEQLTSS----
-----------------------------------------
>Methanopyrus_sp._KOL6
V------------------------DLRLAILGGVAVT------PERVIEDAGILI-EDG
RISFVGTREQLEECEDWEDEIELEEKDVIMPGLINTHTHGPMTLFRGVADDMPLMKWLRE
EIWPLEE-RLDAEKCRWGAALAAMEALKSGTTCLVDMYFFMDTVAEAYAEVGIRAVISHG
MID-LGEEDKREEELKESERVYRKCHGME-GIIEFSLGPHSPYTCSEELLKEVRRLADEW
GVKIQIHVAETKDEVEEVKREYG-----KRPVEYLDEIGLLDD-DVIAAHCVWLNDKEIE
ILSKRGVVVSHNPISNMKLASG-ISPVPEMLERGVNVTIGTDGCASNNNLDMLEEIKVAA
LLHKVNKMDPSATEMLEIMKMATVRAGTVFSSEK-IGAIEEGYAADLVVLDGSSPRLNP-
-NHNQISNIVYSVSGSDVKHVFVAGELVVKNRRLVRADEQEILENSTECAEQLTSS----
-----------------------------------------
>Methanocaldococcus_jannaschii_DSM_2661
---------------------------VILIKNVFV-----------NGKRQDILI-EGN
KIKKIGEVKKEEI---ENAEIIDGKNKIAIPGLINTHTHIPMTLFRGVADDLPLMEWLNN
YIWPMEA-KLNEEIVYWGTLLGCIEMIRSGTTTFNDMYFFLEGIAKAVDESGMRAVLAYG
MID-LFDEERRERELKNAEKYINYINSLNNSRIMPALGPHAPYTCSKELLMEVNNLAKKY
NVPIHIHLNETLDEIKMVKEKTG-----MEPFIYLNSFGFFDDVRAIAAHCVHLTDEEIK
IMKQKNINVSHNPISNLKLASG-VAPIPKLLAEGINVTLGTDGCGSNNNLNLFEEIKVSA
ILHKGVNLNPTVVKAEEAFNFATKNGAKALNIKA--GEIREGYLADIVLINLDKPYLYP-
-KENIMSHLVYAFNGF-VDDVIIDGNIVMRDGEILTVDEEKVYEKAEEMYEILRS-----
-----------------------------------------
>Methanotorris_igneus_Kol_5
VGD----------------------FTYCLIKNAVI-----------NGKKQDLLI-EKN
TIKKIGNIENNEI-DKEETKIINAENKIAIPGLINTHTHIPMTLFRGVADDLPLMEWLNN
YIWPMEA-KLNKDIVYAGTLLGCLEMIKSGTTTFNDMYFFLDGIAKAVDEIGIRAVLSYG
MID-LFDEEKREKELKNAEENIKMIKKLDNNRIKVALGPHAPYTCSKELLMEVHEMAKKY
NIPIHIHMNETLDEIKMVKEKTG-----MRPFEYLNSFGFFDDVNVIAAHCVHLSDEEIK
IMKEKNINVSHNPISNLKLASG-IAPVPKLVENGINVTLGTDGCGSNNNLNLFEEIKISS
LLHKGTTLNPTIINAKQSFEFATKNGAKALGLKC--GELKEGYLADIVLIDLNKPFLIP-
-KENIYSHLVYSFNGN-VDTVIIDGNVVMENGKIVNVDEEEIYEKAEKAYYKLIN-----
-----------------------------------------
>Methanococcus_vannielii_SB
L------------------------ILMILVKDAII-----------NGKKQDLLV-EGN
IIKKIGNVPISEV-SKDETEIIDGKNCILIPGLVNTHTHIPMSLFRGVADDIPLMEWLSG
HIWPMES-KLNEKIVYAGTLLGAVEMIKSGTTAFNDMYFFLDSIIKAVDETGIRSTIAYG
MID-LFNEEKREKELKSAKKSIEMIKKLNNSRITGALGPHAPYTCSKELLESTNALAREY
NVPIHIHMNETVDEINQVLEKTK-----MRPFEYLNSFGFFDNVTTVCAHCVHLNDSEIK
IIKEKNIFVAHNPISNLKLASG-VSPVAKLLENEVNITLGTDGCGSNNSLNLFEEMKTAA
LIHKGVNLNPVLVTAKEAFEFGTLNGAKALNINS--GEIKEGKLADFALINVKKPYLTP-
-RENIESHLVYSFNGA-VDSVVIDGKLTLKDGKMVTIDEEKVYELAEEAYLELTK-----
-----------------------------------------
>Methanococcus_maripaludis_S2
---------------------------MILVKDAII-----------TGKKQDLLV-EGN
IIKKIGNISISEV-SKDETEIIDGKNCVLIPGLINTHTHVPMSLFRGVADDIPLMEWLSG
HIWPMES-KLNEKIVYAGTLLGTIEMIKSGTTAFNDMYFFLDSIIKAVDETGIRSTIAYG
MID-LFDEEKREKELKTAKESLEMIKNLNNSRITGALGPHAPYTCSKEILESTNALAREY
NVPIHIHMNETLDEINQVVEKTG-----MRPFEYLNSFGFFDNVNTICAHCVHLSASEIQ
IMKEKNIFAAHNPVSNLKLASG-VSPVLKLLENNIPVTLGTDGCGSNNNMNLFEEIKAAA
LIHKGVNLNPVAVIAKDAFDFGTKNGAKALNINS--GEIKEGKLADFVLINMKKPYLTP-
-KENIESHLVYSFNGV-VDKVVIDGKLVLNDGKMVNIDEEKVYEIAEEAYFELAN-----
-----------------------------------------
>Methanococcus_maripaludis_C5
---------------------------MILVKDAII-----------NGKKQNMLV-EGN
IIKKIGNISNSEV-SKDETEIIDGKNCVLIPGLINTHTHVPMSLFRGVADDIPLMDWLSG
HIWPMES-KLNEKIVYAGTLLGTIEMIKSGTTAFNDMYFFLDSIIKAVDETGIRSTIAYG
MID-LFDEEKREKELKTARESLEMIKNLNNSRITGALGPHAPYTCSKEILESTNALAREF
NVPIHIHMNETLDEINQVVERTG-----MRPFEYLNSFGFFEDVTTICAHCVHLSDSEIQ
IMKEKNMFAAHNPVSNLKLASG-VSPVLKLLENNIPVTLGTDGCGSNNNMNLFEEIKAVA
LIHKGVNLNPVAVTAKEAFEFGTKNGAKALNINS--GEIKEGKLADFVLINMKKPYLTP-
-KENIESHLVYSFNGV-VDTVVIDGKIVLNAGKMVNIDEEKVYELAEEAYFELAK-----
-----------------------------------------
>Methanosarcina_sp._MTP4
-------------------------MADIIIKNAYVLT--MDP-EAGDLKQGCVVV-EDG
KITEIGEST-----GESADTVIDAKGSVLMPGLVNTHTHAGMTLFRGYADDLQLAEWLQG
HIWPAEA-QLQASDVYAGTLLACLEMIRSGTTSFADMYFFMDETAKAVDEAGLRAALSHG
MIE-LWNEEKGAADLKEGKRFVREWKGAASGRITPMYGPHAPNTCSKEFLTKVREEANKD
GVGIHIHVLETEAELNEMKGRYG-----KCSVNMLEDIGFFGP-DVLAAHCVWLSDGDIE
ILRKRGVNVSHNAVSNMKLASG-IAPIHKMLDKGVNVTLGTDGCASNNNLDLFGEMKTAA
LLHKVNTFDPTVLPARKVLEMATVNGAKVLDPET--GMLKVGKKADMILVDMKKPHLTP-
-CFDVPSHLVYSASGCDVRTTIADGKVLMDDYKVLALDEEKVIEEARKAAEALVDR----
----------------VNA----------------------
>Methanosarcina_acetivorans_C2A
---------------LKFKSDGYDHMADIIIKNAYVLT--MDP-DAGDLKNGTVVI-EDG
KITEIGENT-----KENADTVIDAKGSVVMPGLANTHTHAAMTLFRGYADDLQLAEWLEK
HIWPAEA-QLKAEDVYKGSLLACLEMIKSGTTSFADMYFYMDETAKAVEASGLRASLSHG
LIE-LWNEEKGEADLKEGKRFVRAWQGAADGRIKTMYGPHAPNTCSEEFLTKVKEEAHRD
GAGLHIHVLETEAELNAMKERYG-----KCSVHLLEDIGFFGP-DVLAAHCVWLSDGDIE
ILRQREVNVSHNPISNMKLASG-IAPVYKMLEKGVNVTLGTDGCASNNNLDLFEEIKTAA
LLHKVSTGNPTALPARQVLEMATVNGAKALGTET--GMLKVGKKADMIVVDMKKPHLTP-
-CFDVPSHLVYSAKGCDVRTTIVDGKVLMDNYRVLVMDEEKVIEEARTAAEELVAR----
----------------ANA----------------------
>Methanosarcina_mazei_Mm_Mut_203b
LQFNKRQFNKGAVDRVEIQTSGYDDMADIIIKNAYVLT--MDP-DAGDIKKGTVVI-EDG
KITEIGVKT-----KESADTVIDAKGSVVMPGLVNTHTHAAMTLFRGYADDLQLAEWLEK
HIWPAEA-QLTAEDVYRGSLLACLEMIRSGTTSFADMYFFMDETAKAVEASGLRASLSHG
LIE-LWNEEKGENDLKEGKRFVRAWQGAAKGRIKTMYGPHAPNTCSDEFLAKVKEAARQD
GAGLHIHVLETEAELLAMKERYG-----KCSVHMLDDIGFFGP-DVLAAHCVWLSDGDIE
VLREKGVNVSHNPISNMKLASG-TAPVYKMLERGVNVSLGTDGCASNNNLDLFEEMKTAA
LLHKLSTCNPTALPARQVLQMATVNGAKALGTET--GMLKTGMKADMIIVDMKKPHLTP-
-CFDVPSHLVYSAGGSDVRTTIVDGKILMQDYRVMVLDEQKVIEEAQKAAEELVAR----
----------------VNS----------------------
>Methanomethylovorans_hollandica_DSM_15978
V--------------IK--------MADMIITNGHILT--MEPGKEREFSKGMVVI-DEG
IITEVREKT-----QETADIIVDAQGGIVMPGLVNTHTHAAMTLFRGYADDLPLSQWLQQ
HIWPAEA-KLTDNDIYNGTLLACLEMIKSGTTCFNDMYFHMDETAKAVEKAGIRAALSYG
MIE-FGNKDKADAELKEGSRFVQRWHGKADGRITAMYGPHAPNTCSREFLQRVKDKARED
GVKVHIHVLETETELKEMKEKYG-----MCSIHMLNNIDFFDS-DVIAAHCVWLSDGDIK
ILAEKGVNISHNPVSNMKLASG-IAPVEKLLKSGANVCLGTDGCASNNNLDMFEEMKIAA
LLQKVSTMDPTALPAKEVLKMATVNGAKALGINA--GMIRKGALADIIIVDRNKAHMRP-
-FYDAASHLVYSANGQDVMTSIVNGKLLMQDYEVLCMDEMKIIEQASVAAEDLIQR----
----------------VNE----------------------
>Methanosarcina_soligelidi_SMA-21
-------------------------MADIIIKNAYVLT--MDP-DAGDIKKGTVVI-EDG
KITEIGVKT-----KESADTVIDAKGSVVMPGLVNTHTHAAMTLFRGYADDLQLAEWLEK
HIWPAEA-QLTAEDVYRGSLLACLEMIRSGTTSFADMYFFMDETAKAVEASGLRASLSHG
LIE-LWNEEKGENDLKEGKRFVRAWQGAAKGRIKTMYGPHAPNTCSDEFLAKVKEAARQD
GAGLHIHVLETEAELLAMKERYG-----KCSVHMLDDIGFFGP-DVLAAHCVWLSDGDIE
VLREKGVNVSHNPISNMKLASG-TAPVYKMLERGVNVSLGTDGCASNNNLDLFEEMKTAA
LLHKLSTCNPTALPARQVLQMATVNGAKALGTET--GMLKTGMKADMIIVDMKKPHLTP-
-CFDVPSHLVYSAGGSDVRTTIVDGKILMQDYRVMVLDEQKVIEEAQKAAEELVAR----
----------------VNS----------------------
>Thermococcus_sp._101_C5
--------------------------MSILIKNGYVIYG-----ENLDVIRADVYI-EGN
RISKVGKNL-----NLGADYVIDARGKVISPGFINAHTHSPMVLLRGLADDLPLMEWLQS
YVWPMER-KLKPEHIYWGALLGIIEMIKSGTTTFVDMYFHMEEVAKASEEAGIRAYLSYG
MVD-LGDEEKRNAEIKETLKLLEFIEKLDSSRIEFFFGPHAPYTCSPELLKWVREKADES
KKRITIHINETRDEVKQIKEKYG-----KTPVEFLDELGFLKS-DVTAAHGVWLTDKEIE
ILAKRKVTIVHNPASNMKLGSG-VMPLEKLLRAGVNIALGTDGAASNNNLDMLEEIKLAS
LLHKVHNLNPTLADARTVFKMATQNGAKALNLDA--GAIKEGALADIVVIDFNKPHLRP-
-ITNIISHIVYSANGNDVETTIIDGEIVMLDGEVLTIDEEKALDKVQKIVDELR------
-----------------------------------------
>Thermococcus_litoralis_DSM_5473
--------------------------MSILIKNGYVIYG-----ENLDVIRADVYI-EGN
RISKVGKNL-----NIGADYVIDARGKVISPGFINAHTHSPMVLLRGLADDLPLMEWLQS
YVWPMER-KLKPEHIYWGALLGIIEMIKSGTTAFVDMYFHMEGVAKASEEAGIRAYLSYG
MVD-LGDEEKRNAEIKETLKLLEFIEKLDSSRIEFFFGPHAPYTCSPELLKWVREKADES
KKRITIHINETKDEVKQIKEKYG-----KTPVEFLDELGFLKS-DVTAAHGVWLTDREIE
ILAKKGVTIVHNPASNMKLGSG-VMPLEKLLRAGVNIALGTDGAASNNNLDMIEEMKLVS
LLHKVHNLNPTLADARTVFKMATQNGAKALNLDA--GAIKEGALADIVVIDFNKPHLRP-
-ITNIISHIVYSANGNDVETTIIDGEIVMLDGEVLTIDEEKALDKVQKIVDELR------
-----------------------------------------
>Thermococcus_bergensis_T7324
VGG----------------------SMSILIKNGYVIYG-----ENLDVIKADVYI-EGN
RISKVGKNL-----NIGADYVIDARGKVISPGFINAHTHSPMVLLRGLADDLPLMEWLQS
YVWPMER-KLKPEHIYWGALLGIIEMIKSGTTAFVDMYFHMEGVAKASEEAGIRAYLSYG
MVD-LGDEEKRNAEIKETLKLLEFIEKLDSSRIEFFFGPHAPYTCSPELLKWVREKADES
KKRITIHINETKDEVKQIKEKYG-----KTPVEFLDELGFLKS-DVTAAHGVWLTDKEIE
ILAKRKVTIVHNPASNMKLGSG-VMPLEKLLRAGVNIALGTDGAASNNNLDMIEEMKLVS
LLHKVHNLNPTLADARTVFKMATQNGAKALNLDA--GAIKEGALADIVVIDFNKPHLRP-
-ITNIISHIVYSANGNDVETTIIDGEIVMLDGEVLTIDEEKALDKVQKIVDELR------
-----------------------------------------
>Thermococcus_alcaliphilus_AEDII12
--------------------------MSILIKNGYVIYG-----ENLDVIKADVYI-EGN
RISKVGKNL-----NLGADVVIDAKGRVISPGFVNAHTHSPMVLLRGLADDLPLMEWLQN
YVWPMER-KLKPEHIYWGALLGIIEMIKSGTTAFVDMYFHMEGVAKASEEAGIRAYLSYG
MVD-LGDEEKRNVEIRETLKLLEFIEKMGSPRIEFLFGPHAPYTCSPELLKWVREKADET
GRMITIHINETRDEVKQIKEKYG-----KTPVEFLDELGFLKS-DIIAAHGVWLTDKEIE
ILAKRKVTIVHNPASNMKLGSG-VMPLEQLLRAGVNIALGTDGAASNNNLDMIEEMKLVS
LLHKVHNLNPTLADARTVFKMATQNGAKGLNLGA--GSIKEGALADIVVIDFNKPHLRP-
-ITNVISHIVYSANGNDVETTIINGEIVMLDGEVLTIDEEKVLDKVQKIVDELR------
-----------------------------------------
>Thermococcus_sp._Bubb.Bath
M--------------VM--------TMSILIKNGHVIYG-----ENLDVVCADVLI-EGN
RIVKVEKSI-----NETADTVIDATGRVVSPGFINLHTHSPMGLLRGLADDLPLMDWLQN
HIWPREA-KLTPEYVKVGAYLGTLEMIKSGTTAFLDMYFHMDKVAEAVLEAGLRGYLSYG
MID-LGDPDKTEKEVKDALREMEAIEKLNSDRVHFAFGPHAPYTCSIALLKEVRKLASEH
NKLITIHVSETMAEIGQITERYG-----KSPVVLLDDIGFLGN-DVIIAHGVWLDSRDIQ
ILARHGVTVAHNPGSNMKLASG-VMPIGKLLNAGVNIGLGTDGSASNNNLDMLEEMKLAA
LLHKVHNLDPVIADARTVFKMATQNGAKALRLNA--GVIKEGYLADIAVINFNRPHLRP-
-INDVISHLVYSANGNDVETTIVDGKILMLDGEVLTLNEEKVMREAEDVVEKIR------
-----------------------------------------
>Archaeoglobus_veneficus
--------------------------MSILIKDVKIV-------DARKAVEGDIYI-EEN
RIAEVGEVK-----GKKDDIVIDGKGKAVIPGLVNTHTHAAMVLFRSYADDMPLMEWLEK
KIWPLEA-KLKPDDIYHGTKLACLEMIKSGTTAFNDMYFEVESIAKAVEEMGMRACISSA
FFD-FFDKQRLEESLKKVEDDLKKLRKFKN--VIPAVGPHAPYTVSLDGLKASMELAEKY
DALVHFHLAETKGEIEEFKKKYG-----KGIVEALNEIGFLNE-RLIAAHCVWLSEEEIR
LMAEKNVNVSHCPASNMKLCVGSALNYSAMKKYSLNVTLGTDSAASNNNLDMFEEMKFAT
LLQKYHYSAPTLMNAAEIFEIATLNGAKALGIKA--GLIESGYLADLVMIDLKKPYFTP-
-GHNLIADIVYSAKGDCVDTVIIDGKVVMEGGKV--EGEEKIMEEAREAALDLISR----
-----------------------------------------
>Archaeoglobales_archaeon_B8_G15
--------------------------MSILIKNIKIV-------DVNKSIRGDIYI-EEN
KIVEIGEIK-----NSKHDIVIDGKNKAAIPGLINMHTHAAMVLFRSYADDMPLMEWLNN
KIWPLEA-KLNAKDIYHGTKLACLEMIKSGTTTFNDMYFEVEAIAKAVEEIGIRACVSSA
FLD-FFDKNRLEERLKRVRSDLKKLRNFKN--VIPAIGPHAPYTVSLDGLKASIELAGKY
NALIHFHLAETESEIKEFRAKHN-----KGVVEVLDEIGFLNT-KLTAAHSVWLSEEEIR
LMAERGVNVSHCPTSNMKLCVGNALNYSAMKKHGLNVCLGTDSAASNNNLDMFEEMKFAA
LLQKYHHNEPTILNAREVFEMATINGAKALGIKA--GLIEPDYLADLVVIDLKKPYLMP-
-GYDLISDVVYSIKGDCVDTVIIDGEIVMENGKV--EGEEKVMEDARKTAFDLIER----
-----------------------------------------
>Archaeoglobaceae_archaeon_AUK153
--------------------------MSILIKNIKIV-------DVNKNVQGDVYI-EEN
KIVEVGEVK-----NSKHDVVIDGKNKALIPGLINMHTHAAMVLFRSYADDMPLMEWLKN
KIWPLEE-KLKAKDIYYGTKLACLEMIKSGTTTFNDMYFEVEAIAKAVEEIGIRACISSA
FID-FFDANVLKERLKRIEHDLRKLKEFKN--VIPAIGPHAPYTVSIDGLKASIELANKY
DALIHFHLAETEEEIRKFKGKHG-----KGVVELLNEIGFLNP-RLTAAHSVWLNEEEIK
LMAEKNVNVVHCPTSNMKLCVGNALNYALMKKHGLNVCLGTDSAASNNNLDMFEEMKFAA
LLQKYHYNDPTVLNSKEIFEMATINGAKALGIKA--GLINPDYLADLVIIDLRKPYLKP-
-GHDLISDIVYSAKGDCVDTVIVDGKIVMENGEV--EDEGKIMEDAKKAAMNLIAK----
-----------------------------------------
>Vulcanisaeta_sp._JCM_16159
--------------------------MGYLLRNCDFVLTWVND-ELRILNNVDIAI-DDG
LIVNIGTING------GGFERIDCSGHVAMPGLVNAHTHTPMSLLRGFYDDAELMTWLG-
RMWSVER-ELPRDIITLSSELSIIEMIMNGTTAFIDMYLYPDATADVVLKYGLRAALGPT
FIDTLVNPTLVENELRNFMS-----KYGYSQLIKPIINVHSIYAVSKGTLLRIKELSNEL
NLPMQIHVSETRDEVYEVRKRYG-----MFPVEYLNSLGLVSN-KSHLVHLGWVTNWELS
IIARANARVVHAPTSNMKLATAGHFPMRELMDAGVIVTLGTDGPASNNSLDMFREMKMAV
LLQRHSYWD-VSIKAMHAFKAATLNGYRLLGIRG--GCISNGCVADLVLLDLSSPRLQPI
RNDNVLSNIVYSADGSDVDMVIVNGKVIYDKSR----DYWALKERARSIGERLNDF----
----------------IKKFFMTYKAWLMEMGHLVSGLQ--
>Vulcanisaeta_moutnovskia_768-28
--------------------------MGYLLKNCDFVLTWIND-ELRILRDVDIAI-DNG
LIISVGKAIE------GHLEEINCSNHVVIPGLVNAHTHTPMSLLRGFYDDAELMTWLN-
KMWIVEN-ELTRDIVSLSSELSIIEMIMSGTTAFIDMYHYPDVVADIASRYGLRAALGPT
FIDILKSPTLVENELRNFMS-----RYGNSSLVRPIINVHSIYTVGKDTLLRIRDLSHEL
DLPIQIHVSETRDEVYEAKRKYG-----VFPVEYLNSLGLISS-KSQLIHLGWVTSWELS
IIAKANARVTHAPTSNMKLATAGHFPMRELMEMGVIVTLGTDGPASNNSLDMFREMKMAV
LLQRHSYWD-VSIKAMHAFRAATVNGYRLLGPRG--GCLGNGCVADLVLLDLGSPRLQPI
RDDNILSNIVYSADGSDVDIVIVNGRIIYDKSR----DYQVLRERARRIGERLNDF----
----------------TRKFL--------------------
>Vulcanisaeta_distributa_DSM_14429
--------------------------MDYLLKNCDFVLTWIND-ELRILKNVDIAI-SDG
SIMNVGTITE------GGFEEIDCSGHVVIPGLVNAHTHTPMSLLRGFYDDAELMTWLS-
KMWSVER-ELTRDIVALGSELSIIEMLMSGTTAFIDMYHYPDVTADVALKYGLRTALGPT
FIDTLRRPSCVENELRNFVS-----KYGDSSLIRPIINVHSIYAVGKDTLLRIKDLSDGL
NLPIQVHVSETRDEVYESKKKYG-----MFPVEYLNSLGLISS-RAQLVHLGWVTNWELN
IIARTNARVTHAPTSNMKLATAGHFPMRELMDIGVVVTLGTDGPASNNSLDMFREMKMAV
LLQRHSYWD-VSIKAIHAFKAATLNGYKLLGLNG--GCVNNGCVADLVLLDLGSPRLQPA
RLDNILSNIVYSADGSDVDMVIVNGKIIYDKSR----DYQAFRERARRISERLNDF----
----------------IGKFI--------------------
>Vulcanisaeta_souniana_JCM_11219
--------------------------MGYVLRNCDFVLTWINE-ELRILRKVDVAV-ENG
LIVNVGNIGS------VGLEEINCSGHAVIPGIVNAHTHTPMSLLRGFFDDAELKLWLD-
RMWTVER-ELVPEVIALGSELSIIEMIISGTAAFIDMYHHPDVTADIALRYGLRAALGPT
FIDTLRDPAQVENELRNFVS-----RYRGSRLVIPIINVHSAYTVSKDTLLRARDLSNEL
DLPIQIHASETRDEVYRVKRDYG-----VFPVEYLNSLGLVSS-RSQLIHLGWVTNWELN
IITRANARVTHAPTSNMKLATAGHFPMRELMDMGVLVTLGTDGPASNNSLDMFREMKMAV
LLQRHSYWD-VGIKAIHAFKAATLNGYRLLGING--GCINKGCIADLVLLDLSSPRLQPV
RYDNILSNIVYSADGSDVSMSMVNGRIIYDRDR----DYELLRNRAVKIGEKLNDF----
----------------IQRFL--------------------
>Stygiolobus_azoricus_FC6
VE-------------IR--------NNTYTLRNCRYIVN---P-TGEIRKSENIVI-QNG
IIKSVGRELE--------GDEIDCSDYIVIPGLVNSHTHSPMTVLRGYYDDAELEDWLN-
KIWEFEKTKFTKELMKIGSELAILEMLGNGTTAFVDMYFNPDQVAELAEKYKIRAFAGYT
FLDSLFDPYEIDKKQRRLKK---------NEYFVPIINVHSIYAVSENTLKIAKQLAEEL
QTWIHIHVSETRKELYTIKKRNG-----LFPVEYLAKLGLVNQ-KLQMVHLGWVASWEIE
TIKRNGSTVTYCPTSNMKLATGGSFPFKEMLKNGINITLGTDGTASNNSLDMFQEMKIGV
LLQRQMYWN-VETKAIDLFQSSTINGYRLLGIKG--GLIKEGYVGDLVLID--SHFVYPL
SQDKLFSHLVYYVDGRYVSKVIVNGIIHDKDN-----ILRILAEKVKLLENSYLDS----
----------------TNP----------------------
>Saccharolobus_solfataricus_SULM
MQ-------------IR--------NNGYTLKNCRFIVN-----YDKILENVNIVI-QNG
YIKNVGREVE--------GDEVDCSEYIAIPGLVNAHTHTPMIILRGYYDDAELTEWLK-
KIWEFEK-VFKLNEMNIASELAIMEMLSKGTTAFIDMYFNPEGVKEIAEKYGIRAYAGYT
FLNSLFEPHEIDKKQRQLKT---------SELFKPIVNVHSIYSTSIETLKLAKQIAEET
DTWIHIHVSETRSEIYEIKKKYG-----KFPVELLNELGIVKN--AQLVHLGWIANWELR
YVNQ----ATHCPTSNMKLATAGFFPFKELMENGVNITIGTDGAASNNSLDMFREMKNAV
LLQRHSYWD-VGVKAFHAFRAATENGYKLINLKG--GRIEEGYIADIVLLK--KDKLYPL
RKDRILSNIVYYTVGEYVGKVIVNGRIVYDEK-----VEREFDKRRRELLKLLDEI----
----------------IS-----------------------
>Candidatus_Altiarchaeales_archaeon_Bin_400
--------------------------LSVLIKDVLL-----------DGEETSIYV-EEN
TIRGIGS-------DAEADRTVDGRGKAAIPGMVNTHTHAAMTLFRGYADDLRLQEWLQE
HIWPAEA-KLTEEDVYWGTRLACLEMVKTGTTCFNDMYWHLKGAVKAVEDSGIRGVLNSV
FID-KFNKEDAKKQRKQAEKEMKDVKACS--RVTLALGPHAIYTVTEESLQWAREYSDKH
DVLVHFHLSETAKEVEDCKEETG-----MRPVEYLDSIGFLGP-NLVCAHCVWLDDREIR
LMGESGVKVSHCPTSNMKLSVGEALDYEKLKHAGVCVSLGTDGCASNNTLDMFESMKNAA
LLQKIWYGDPTRLPAGEAFRMGTSEGAKALKLDT--GAIEEGRLADIVLVDLKRPELTP-
-HHNLVSDLVYSASGGCVDTVICDGEVIMENGRV--DGEEEVMEKAEEIVGDLFSR----
-----------------------------------------
>Candidatus_Altiarchaeales_archaeon_RBin_020
--------------------------LSVLIKDVLL-----------DGEETSIYV-EEN
TIRGIGS-------DAEADRTVDGRGKAAIPGMVNTHTHAAMTLFRGYADDLRLQEWLQE
HIWPAEA-KLTEEDVYWGTRLACLEMVKTGTTCFNDMYWHLKGAVKAVEDSGIRGVLNSV
FID-KFNKEDAKKQRKQAEKEMKDVKACS--RVTLALGPHAIYTVTEESLQWAREYSDKH
DVLVHFHLSETAKEVEDCKEETG-----MRPVEYLDSIGFLGP-NLVCAHCVWLDDREIR
LMGESGVKVSHCPTSNMKLSVGEALDYEKLKHAGVCVSLGTDGCASNNTLDMFESMKNAA
LLQKIWYGDPTRLPAGEAFRMGTSEGAKALKLDT--GAIEEGRLADIVLVDLKRPELTP-
-HHNLVSDLVYSASGGCVDTVICDGEVIMENGRV--DGEEEVMEKAEEIVGDLFSR----
-----------------------------------------
>Candidatus_Altiarchaeota_archaeon_S014_51
MG--------------------QEVKMSILIKNVLL-----------DGRETSIYI-EEN
SIAGIGE-------NSDADETIDGRGMAALPGMINTHSHAAMSLFRGYGDDMKLHEWLEK
RIWPIED-RLTEEDVYWGTKLACLEMIKSGTVCFNDMYWHLPGTVRAVEEMGIRAVLSPA
FID-NFDEERREKTIKEHTKLLRDVKSNSSGRITPALGPHALYTVSREGLQWCREFADEE
DLLIHFHLAETEQENKDCLKKNG-----KRPVEYLEDIGFLSE-RLVAAHCNWLNKKDMK
ILAEHGVKITHNPTSNMKLSTG-VMPYPEMRNAGLTVSLGTDGCASNNNLDMFEEMKFAA
LLQKSAGNDPTAMPAQEAWEAATINGARALGLNS--GRIEEGMLADIMLVNLRIPALTP-
-NHNLISNLVYSANGSCVDTVICNGRILMHGRKV--KDEDRIMEKANEVAMRLAQDNVFI
--SDR-----------TNS----------------------
>DPANN_group_archaeon_NIOZ-UU113
--------------------------MSILIKKALL-----------NNKETDILI-EGN
KISQIGKNI-----NTEAEFKIDGRNKAVIPSFVNAHTHAAMTLMRGYADDMKVLDWLQT
KIWPLEE-KLSEKDVYWGAKLACLEMIKSGTTFFNDMYWHYHGTAKAVDEMGMRATVSAV
FID-LFDKAKSEEQIKLNKRLFQETKKYS-ERVIFALGPHAIYTVSKESLQWIKEFSDKN
NLLIHIHLSESKSEVDDCIAKHR-----MRPVEYLEKIGFLGP-RVVACHSIWLSDREIR
ILKKHNVKIAHNPVSNMKLSSG-VFPYEKMK--SLTVALGTDGCASNNNLDMLEEMKFAA
LLQKSHTHNPTLMPASEAFRMATINGAKVFNLNS--GEIKEGKLADLLLVNLNDIHLNP-
-RHNLISNLVYSANSSCVDTTICNGKILMQNRKV--KDEEEILEKANEVAFNLTKK----
-----------------------------------------
>Candidatus_Aenigmatarchaeota_archaeon_S146_145
MM-----------------------CMNVSVKNVLL-----------DGKKTNVYI-EDG
RIAEIGGFV-------EADRVIDGSGKAVIPGLVNAHTHAAMTLMRGYADDLPLQEWLEN
KIWPMES-RLNEELVYWGTRLACIEMIRSGTVAFNDMYHFQEGALRAVSDSGIKAVMGPV
LID-LHDPAMLERGIRVQKRFFSTLRSFSNPRIRGCVNPHAVYSLSREGLEWCRDYAEEN
GFLLHIHLSETKRENDEFFRKEG-----KSPAEYLDGIGILTE-RTIAAHCVWLSHKDID
ILSKRGVSVAHCPASNMKLSTGRAMPYGLMSRFGVNIALGTDGCASNNNLDMFEEMKIAA
LLHKHASGE-ASIRAADAFRMATENGAKALGTGT--GRIEEGSPADMVLVSVRRPEMTP-
-LHDLVSNLVYSASGSCVDTVIVDGRILMEKGVV--DGETEVLKKASEAAEKLAENSL--
-----------------------------------------
>Baldrarchaeota_MAG_95
---------------VI--------WVEFMVKGSFVVVR-----PDKVLRDAVVVV-EDD
RIVDVGKESELKG-KYNRYEVIDGKGKVVFPGLVNCHTHAAMTLFRGYADDMVLSEWLTK
KIWPIEA-HLKPEDVYVGTLLACLEMLKSGTTAFADMYFYMDEAAKAIVESGLRAVISHG
MIE-LGNVEKGEKEIREAERIVKSCQGLGDGRVTTMFGPHAPYTCSPEYLQKVKEIAEKY
GVGIHIHLAETKDEVNKVKEAFGIDLKNKGVIEYINELGILDS-SVLAAHVVWVSEKEIK
ILAEKNVKVAHNPVSNLKLASG-VAPVPQMLRTGVSVGLATDGAASNNCLDMFEEMKVAA
IVHKAYNFDPTVVSASEILEMATTGGAKALLLEKDIGTLEIGKKADIVIVDLKKPRLTP-
-LHNIVSHLVYAAKGDDVCTVIVDGKVLMENHVVKVLDENKVMELAQKTAEDLISR----
----------------AQT----------------------
>Odinarchaeota_AUK032_PB
--------------------------MEFVVKGSFVVVR-----PDEILEDAVVVV-EDD
RIVDVGKESELKG-KYSGYEIIGGKGKVVLPGLVNCHTHAAMTLLRGYADDMVLSEWLTQ
KIWPVEA-HLKPEDIYVGTLLACLEMLKSGITAFADMYFYMDKAAKAVIESGIRAVISHG
MIE-LGNAEKGERDLREAERIIKTCQGLGDGRVTTMFGPHAPYTCSPEYLQKVKETAEKY
GVGIHIHLAETKDEVKKIEDTFGIDLKGKGVIEYVDELGILDS-NVLAAHVVWVSEKEIK
ILAERGVKVAHNPVSNLKLASG-IAPIPQMLRNGVTVGLATDGAASNNCLDIFEEMKVSA
IIHKAHSFDPTVTPATEVLEMATIGGAKALLLDKDIGTLEVGKKADIVILDLKKPRLVP-
-LHNIVSHLVYAAKCDDVCTVIVDGKILMENGKVKVLDENKVIELAQKTAEDLISR----
----------------AQT----------------------
>Baldrarchaeota_MAG_128
ME---------AHCGVA--------WMEFIVKGSFVVVR-----PNKILEDAVVVV-EDD
RIVDVGKESELKG-KYSGYEIIGGKGKVVLPGLVNCHTHAAMTLLRGYADDMVLSEWLTQ
KIWPVEA-HLKPEDIYVGTLLACLEMLKSGITAFADMYFYMDKAAKAVVESGIRAVISHG
MIE-LGNAEKGERDLREAERIVRTCQGLGDGRVTTMFGPHAPYTCSPEYLQKVKETAEKY
GVGIHIHLAETKDEVKKIEDTFGIDLKGKGVIEYVDELGILDS-NVLAAHVVWVSEKEIK
ILAERGVKVAHNPVSNLKLASG-IAPIPQMLRNGVTVGLATDGAASNNCLDIFEEMKVSA
IIHKAHSFDPTVTSATEVLEMATIGGAKALFLDKDIGTLEVGKKADIVILDLKKPRLVP-
-LHNIVSHLVYAAKCDDVCTVIVDGKILMENGEVKILDENKVIELAQKTAEDLISR----
----------------AQT----------------------
>Baldrarchaeota_Yap30.bin4.67
LE---------ARCGVA--------WMEFIVKGSFVVVR-----PDKILEDAVVVV-EDD
RIVDVGKESELKG-KYSGYEIIGGKGKVVLPGLVNCHTHAAMTLLRGYADDMVLSEWLTQ
KIWPVEA-HLKPEDIYVGTLLACLEMLKSGITAFADMYFYMDKAAKAVVESGIRAVISHG
MIE-LGNAEKGERDLREAERIVRTCQGLGDGRVTTMFGPHAPYTCSPEYLQKVKETAEKY
DVGIHIHLAETKDEVEKIKNTFGIDLKGKGVIEYVDELGILDS-SVLAAHVVWVSEKEIK
ILAERGVKVAHNPVSNLKLASG-IAPIPQMLRNGVTVGLATDGAASNNCLDIFEEMKVSA
IIHKAHSFDPTVTSATEVLEMATIGGAKALFLDKDIGTLEVGKKADIVILDLKKPRLVP-
-LHNIVSHLVYAAKCNDVCTVIVDGKILMENGEVKVLDENKVIELAQKTAEDLISR----
----------------AQT----------------------
>Hodarchaeota_FT_012
-------------------------MSNLFIKNAVILT--VNA-KNEVIKDGGVII-TEN
KISHVGSMDKLEAFSAEADKELDATGMVLMPGLVNTHTHLSMTLFRGVADDVPGINWLP-
IIWSIEK-NINADFCHSGALLGCLEMIKSGTTCFADQYWYMDRIVAAVKESGLRADLAQG
ILE-LNDPEKGARELKESVEFAEKWNNSVNGRITCRLGTHSIYTCSPSLLQQSRVAADEI
GVGLHIHAAEAPNEPQMAKKKHG-----ETTMTHLHNLGFLKN-DVLAAHCVYVDENDMR
IMRNTNTAVAHCPSAMMKYGNQ-IAPVPDLLAKKVTVGLGTDGCGSNNNLDMIEEMRIAA
LVHKMIKQDSTVLPIPQLIRMSTIQGAKALGLDKEVGSIEEGKKADLILFNYKQPHLVP-
-THHYPSHLVYSAFGSDVNTVIVDGQIIMKDRQVLTLDENRIFENTQIAFEQLLDIGGYT
LSSEKNPKPNLKTNLTVKSFQTCLK--------VSDKIKRI
>Lokiarchaeota_N1B_bin6.179
-------------------------MSDLLIKNAVILT--VNT-KNEVIKNGGVVI-TDN
IITQVGSMDRLK--DYTAEEELNAKGMVLMPGFVNTHTHLSMTLFRGVADDVPGINWLP-
IIWSIEK-NINEDFCYYGALLGCLEMIKSGTTCFADQYWFMDRVATAVKESGLRADLAQG
ILE-LNDPNKGARELKESVEFASKWNGAVNGRISCRLGTHSIYTCSPSLLQQSREAADKA
HVGIHIHVAEAPNEPQMAKEKFG-----DTSITHLENLGILKN-DVLAAHCVYVNDNDMD
IMRKTNTSVAHCPSAMMKYGNE-IAPVPNLLVKKVTVGLGTDGCGSNNNLDMLEEMRIAA
LVHKMIKKESTILTIPQMIQMTTIHGAKALGLSKDIGSVEEGKKADLILLDFKQPHLVP-
-YHHYPSHIVYSAFGSDVNSVIIDGKVILRDRKVLTLDESSIIENAQLAFEELLDIGGYS
LSNDKNPKPSLKTNLTVKSFQTFMK--------VSQKLKRT
