# Supplementary material for: Asgard archaeal selenoproteome reveals a roadmap for the archaea-to-eukaryote transition of selenocysteine incorporation machinery
Source: ISME J. 2024 Jun 19;18(1):wrae111. doi: 10.1093/ismejo/wrae111 (PMC11227280; doi:10.1093/ismejo/wrae111)
Supplement: Supplementary_data_2_wrae111 [file supplementary_data_2_wrae111.zip › Neighboring genes of Sec machinery genes/alignments/bifunctional_NADP_phosphatase_NAD_kinase_maffi_linsi.fasta]

>Methanopyrus_sp._SNP6
---M--------------------------------------------------------
------------------------------------------------------------
------------------------------------------------------------
------------------------------------------------------------
------------------------------------------------------------
------------------------------------------------------------
-------------------FRPQIVGVTGRTDLGRAVRVAERVCRLCDRE-GFEVIV-DD
SLG--IGE--------------------------------------------YSRVN--L
KDMGEEVDVIVTIGGDGTILRVSRITSE-YEVPILGVNLGKFGFLTEVSEKDLKEAVSRL
ARGDFNLEEHRKLRIKI--------------------------GGS--DGGDALNEVTVI
T--SRPAKMIKYRLSI----DGFELET-TWADGVLVATPTGSTAYSLSAGGPIVEPQVEC
SIITPLNPFKLGARPMVVSMDRRVEIDVDDPER-AEVVVDGQEYM-------------DL
D--GTVSVTRSPNVARFIRFGS--AYFERLKEKFLRWD----
>Methanopyrus_kandleri_AV19
---M--------------------------------------------------------
------------------------------------------------------------
------------------------------------------------------------
------------------------------------------------------------
------------------------------------------------------------
------------------------------------------------------------
-------------------FRPQVVGVTGRTDLGRAVRVAERVCRLCDRE-GFEVLV-DD
SLG--IGE--------------------------------------------YPRVN--L
KDMGKEVDMIITIGGDGTILRVSRITSE-YEVPILGVNLGKFGFLTEVSESGLKEAVSRL
ARGDFNLEEHRKLRIKI--------------------------GGS--DEGDALNEVTVI
T--SRPAKMIRYRLSI----DGFELET-TWADGVLVATPTGSTAYSLSAGGPIVEPQVEC
SIITPLNPFKLEARPMVVSMDRRVEIDVDDPER-AEVVVDGQEYM-------------NL
D--GTVSVTRSPNVARFIRFGS--TYFERLKEKFLRWD----
>Methanopyrus_sp._KOL6
---M--------------------------------------------------------
------------------------------------------------------------
------------------------------------------------------------
------------------------------------------------------------
------------------------------------------------------------
------------------------------------------------------------
-------------------FRPQIVGVTGRTDLGRAVRVAERVCRLCDRE-GFEVIV-DD
SLG--IGE--------------------------------------------YSRVN--L
KDMGEEVDVIVTIGGDGTILRVSRITSE-YEVPILGVNLGKFGFLTEVSERDLKEAVSRL
ARGDFNLEEHRKLRIKI--------------------------GGS--DGGDALNEVTVI
T--SRPAKMIKYRLSI----DGFELET-TWADGVLVATPTGSTAYSLSAGGPIVEPQVEC
SIITPLNPFKLGARPMVVSMDRRVEIDVDDPER-AEVVVDGQEYM-------------DL
D--GTVSVTRSPNVARFIRFES--AYFERLKEKFLRWD----
>Methanocaldococcus_jannaschii_DSM_2661
VVIM--------------EGFKIAMKVIDEIDKKIKPLIGWEKADEVVKIGADGTPTKR-
----IDVIAENMAINILEKFSGGI-LISEEIGL------KVVG-----------------
-------DEL-EYIFILDPI-DGTYNALKSIP-------IYSTSIAVAKIKGEDKKLIR-
---ENINNIDWIKSFIANKYTINDLYVGIVKNLATGDLYYAIKGEGSFLEKDG--EKIKI
ETKNIKDLKEASVGLFVY-GLSNDLLEFLKERKVRRVRLFGSMALEMCYVVSGALDAYIN
VNE----NSRLCDIAGAYVICREGNAIVTNKNGKPLNMKLHLMERTSLI-VSNKYLHKKL
IALF--------GNR--WIIKPVKFGIVVREDKEEAINLAIEICKYLKDK-NIPFCV-ED
FLRERVGG---------------------------------------------------D
KFDISAISHIIAIGGDGTILRASRLVNG-ETIPIIAVNMGKVGFLAEFCKDEVFEIIDKV
IYGEYEIEKRSKLSCKI-IK-----------------------DNRVIKTPSALNEMVVI
T--KNPAKILEFDVYV----NDTLVEN-VRADGIIVSTPTGSTAYSLSAGGPIVEPNVDC
FIISPICPFKLSSRPLVISASNRIKLKLKL-EKPALLVIDGSVEY-------------EI
NKDDELIFEKSDSYAYFVKGQ---SFYNKLSRCLGIK-----
>Methanotorris_igneus_Kol_5
---M--------------DMLNLAKKIVDNIDKGVKPLIGWEKSDEIVKIGADGTPTKR-
----IDLIAENIASNTIEKHCGAI-LISEEIGV------SVIG-----------------
-------HDL-EYIIILDPI-DGTYNALKDIP-------IYSTSVAIGRISEELKKKLS-
-----NMQKKEIAKFI-KNHTINDLEVGVVKNLYTGDLYYAKKGEGAYLLKSGEKEEKRI
TVSSINNLKDASIGLFVY-GLSNNILDFIKDRKVRRIRLFGSIALEMCYVARGALDAFIN
INE----NTRLCDIAGGYVIVKEAGGEITDKNGKELNLRLDVNERTSLI-CSNKLIHKKL
VGIF--------GNK--WAIKPTKFGIITRRDKERAIKLGIKIVNYLNSK-GIKCAV-EP
HLKRRLTN------------------------------------------IDVEEINPKD
PKSLSSISHVVSIGGDGTVLRTLKLIDG-NEIPLISINMGTVGFLTEFDEKEAFKIIDDV
IKGEYEIEKRTRLGGKIKFK-----------------------NGKELKISGALNEIVLI
T--KNPAKMLHFEVFV----NGDFVED-VRADGIIISTPTGSTAYSLSAGGPIIEPLVDG
FVIVPICPFKLSSRPIVVNGNSEIRIKLVSPGKPALVVVDGDVEA-------------KI
DVGDEIILKKSDSYAYFVKGS---NFYNKLKKLYY-------
>Methanococcus_vannielii_SB
---M--------------DMLEMALTITKNIEKSIKPLIGWEKSNEVVKIGADGTPTKR-
----IDLVAENTAISSIEKFGSAI-LVSEEIGF------KKIG-----------------
-------KNNPEYVIVLDPV-DGTYNSLKDIP-------FYSASIAIGRL----------
-----NGNTEKPDELI-KNLKMKDLEVGVVRNIATGDTYYAKRGQGAYFLKKD--EKKAI
SISNTSNLKDSSIGLFAH-DISGETLDFIKDRKFRRIRLFGSIALEMCYVARGSLDAFIN
VNE----TTRLCDIAAGYVIIKEAGGYVTDKNGQEINLSLDVNSKTSII-CSNEILHKKL
VGIF--------GNK--WSLKPTNIGIVSRIDREESTELALNVINYLESK-GIKYAL-DI
GTYDALKS------------------------------------------RLPEKCN--I
ITKIEDISHVISIGGDGTVLRTSKMING-NEIPIICINMGTVGFLTEFSKEDVFFAIDSV
ASGSYKIEKRTKLLSFLRFS-----------------------DGKQQILPDSLNEVVIT
T--KNPAKMLHFEVHI----NGGMVED-VRADGIIISTPNGSTAYSLSAGGPIIEPTVDG
FVIVPICPFKLSSRPLVVNANSEIKIKILK--KSTFIVVDGNIEF-------------EA
KAGDELVLRKSESYAYFVKGD---NFYNKLKKLSLME-----
>Methanothermococcus_okinawensis_IH1
---M--------------DMLDIVIKVAENIEKGVKPLIGWEKSDEIVKIGADGTPTKK-
----IDLIAENIAIKSIEKYCSAL-LVSEEIGF------KKIG-----------------
-------KGIPEYVIVLDPI-DGTFNALNDIP-------IYSVSIAMGHLKKSACNNIKN
DYDENDKNDDFYENLL-SGMTINDLEVGVVNNIATGDIYCAKVNEGAYIIESPNREKRKI
NVSNIKNLKDASVGVFAY-GLTTNTLDFIKDRMVKRIRIFGSAALEMCYVARGALDAFIN
VNK----TTRLCDIAGGYVILRESGGIITDKDGKIIDMGLNVYEKTSLI-CSNNALHKKF
VGIF--------GNK--WMLKPTKFGIISRIDRRDALNLVLDVIKYLDSK-HIKYAL-EP
SLCEIINNFNNNCDNKDINSNNNNQNNMSKDIGNNNIDNDNMDNKNNITSNNNKPIEYEP
MTDLNDISHIISIGGDGTVLRASRVING-NEIPIIPINMGTVGFLTEFNKNKVFEAIDKI
VNGNYEIEKRTKCAGLIKHADYSLSSGCEDKDNKNNFNNSHNYNNFQKILPDALNEVVII
T--KSPAKMLHFEVYV----NGNFVED-VRADGLIVSTPTGSTAYSLSAGGPILEPSVDA
FVIVPICPFKLFSRPIVIDGNSEIKIKVLK--KSTLVVVDGNIED-------------EA
KKGDEIILRKSNSYSYFVKGC---NFYNKLRKLSIIGKRDEC
>Methanocaldococcus_sp._FS406-22
---M--------------EGFKIAMKVVEEIGKKIKPLIGWEKADEVVKIGADGTPTKR-
----IDVIAENMAINILEKFNGGI-LISEEIGL------KVVG-----------------
-------NDL-DYIFVLDPI-DGTYNALKSIP-------IYSTSIAVAKIKGEDKKLIR-
---ENINNVDWIKSFISNNYTINDLYVGIVKNLATEDLYYAIKGEGSFLEKDG--EKIRI
EAKDTKDLKEASVGLFVY-GLSNDLLEFLKGRKVRRIRLFGSMALEMCYVVSGALDAYIN
VNE----NSRLCDIAGAYVICREGNVIITNKNGKPLNMKLHLMERTSLI-VSNKYLHKKL
IALF--------GNK--WAIKPAKFGIVVREDKEEAINLAIEICKYLKDR-NIPYCV-ED
FLRERVGG---------------------------------------------------D
RFDISTISHIIAIGGDGTILRASRLVNG-ETIPIIAVNMGKVGFLAEFYKEEIFEVIDKV
IKGEYEIEKRSKLSCKI-IK-----------------------DNRVIKTPSALNEMVVI
T--KNPAKILEFDVYV----NDTFVEN-VRADGIIISTPTGSTAYSLSAGGPIVEPNVDC
FIISPICPFKLSSRPLVVSGSNKIKLKLKL-EKPALLVIDGSVEY-------------EI
NKDDELIFEKSDSYAYFVKGQ---SFYDKLNRCFGIM-----
>Methanococcus_maripaludis_S2
---M--------------DMLEMALNIAKDIEKSVKPLIGWEKSNEVVKIGADGTPTKR-
----IDLIAENVAINSIEKVCSAI-LISEEIGF------KRIG-----------------
-------KNKPEYVIVLDPV-DGTYNSLKDIP-------FYSAAVAIGRI----------
-----DKFADNLEELI-NNLKMKDLEVGVVRNIATGDTYYAEKGKGAHFLRKG--EKKSI
SISNSSNLKDSSIGLFAH-DISIDTLKFIKDRRFRRIRLFGSIALEMCYVAKGALDAFIN
VNE----TTRLCDIAAGYVIIKEAGGIVTDKNGQEVNLDLDVNSKVSVI-CSNEMLHKKL
VGIF--------GNR--WRIKPTNFGIISRIDNEESIEVADNVIKYLDSK-GIKYEL-DS
STYNALKN------------------------------------------RLTKKCD--I
ISNIEEISHMISIGGDGTVLRASKMIEG-NEIPMVCINMGTVGFLTEFNKDEIFSAIDSI
ICGSYKVEKRTKLMGFAKLS-----------------------DGKQHILNDSLNEVVIT
T--KNPAKMMHFEVYI----DGSLVED-VRADGIIVSTPNGSTAYSLSSGGPIIEPTVEG
FVIVPICPFKLSSRPLVVNANSEIKIKLLK--KSTYVVIDGNTEF-------------EA
KKGDEIILRKSESNAYFVKGD---NFYNKLKKLSLM------
>Methanococcus_maripaludis_C5
---M--------------DMLDMALNIAKDIEKSVKPLIGWEKSNEVVKIGADGTPTKR-
----IDLIAENVAINSIEKVCSAI-LISEEIGF------KKIG-----------------
-------KNKPEYVIVLDPV-DGTYNSLKDIP-------FYSAAIAIGRI----------
-----DKFTDNFEEMI-KNLKMSDLEVGVVRNIATGDTYYAKKGNGAYLLKKD--EKKSI
SISNSSNLKDSSIGLFAH-DISLDTLKFIKDRRFRRIRLFGSIALEMCYVAKGALDAFIN
VNE----TTRLCDIAAGYVIIKEAGGLVTDKNGQEVNLDLDVNSKVSVI-CSNEMLHKKL
VGIF--------GNR--WRIKPTNFGIISRIDNEESIAVAQDVIKYLDLK-GIKYEL-DS
GTYNALKN------------------------------------------RLSKECN--V
ISNIEEISHMISIGGDGTVLRASKMIEG-NEIPIVCINMGTVGFLTEFSKDEIFSAIDSI
ICGCYKVEKRTKLMGFAKLS-----------------------DGRQQILNDSLNEVVIT
T--KNPAKMLHFEVYI----DGNLVED-VRADGIIVSTPNGSTAYSLSSGGPIIEPTVEG
FVIVPICPFKLSSRPLVVNANSEIKIKLLK--KSTYVVIDGNTEF-------------EA
KKGDEIILRKSESNAYFVKGD---NFYNKLKKLSLM------
>Methanimicrococcus_blatticola_DSM_13328
---MIIMS---ENSSPNPELLELCRAVYADIRAAISFLEGTNEADEFMFIGADGTDTKR-
----IDLAAEDAMIKRFKESGRSVRIISEELGE------TIIGD----------------
------VNNL-EFAVIVDPL-DGTTNAIHDIP-------FYSVSIAFSK-----------
-------------------PDLTGIYFGYVCNLANGDEFYAEAGKGAYM--NG----KKI
TSSKASTVRELTISAYGY-RQNTDRAAKLCSR-VQKVRVLGSVALELCYVAAGKIDAFID
VRR----TLRLIDIGAGQLIVKEAGGIVTDGVGNKVFLPDNHIKPVNLV-ASNGAVHQEI
LNLITFPEIDCRGDWYYYQGTVKKIAIVSRCDSEAALEMIRKIVDTFKDR--VEIYL-SS
SPAKYLNM-------------------------------------------EERGIAV-G
KMKDIGVDFVISLGGDGTILRNMSKMP--DPIPILGINMGTLGFLADVDPEDAIQAIETA
ISG-FMYDERPRLDLSI--------------------------NGK--FIGNAINEVVAT
S--AYPAKMITYEILV----NRRLLGE-IRADGIVFATPTGSTAYAMSAGGPIVTPEVDA
ILIVPIAPFKLSSRPWVVPFDSEITVRVKMPNKEIVVVTDGKVVTPPEIETERPEDFIHV
NENDTITIKRARYPGRFVKFSD-ACFYDTVRKKLS-------
>Methanimicrococcus_blatticola_PA
---MIIMS---ENSSPNPELLELCRAVYADIRAAISFLEGTNEADEFMFIGADGTDTKR-
----IDLAAEDAMIKRFKESGRSVRIISEELGE------TIIGD----------------
------VNNL-EFAVIVDPL-DGTTNAIHDIP-------FYSVSIAFSK-----------
-------------------PDLTGIYFGYVCNLANGDEFYAEAGKGAYM--NG----KKI
TSSKASTVRELTISAYGY-RQNTDRAAKLCSR-VQKVRVLGSVALELCYVAAGKIDAFID
VRR----TLRLIDIGAGQLIVKEAGGIVTDGVGNKVFLPDNHIKPVNLV-ASNGAVHQEI
LNLITFPEIDCRGDWYYYQGTVKKIAIVSRCDSEAALEMIRKIVDTFKDR--VEIYL-SS
SPAKYLNM-------------------------------------------EERGIAV-G
KMKDIGVDFVISLGGDGTILRNMSKMP--DPIPILGINMGTLGFLADVDPEDAIQAIETA
ISG-FMYDERPRLDLSI--------------------------NGK--FIGNAINEVVAT
S--AYPAKMITYEILV----NRRLLGE-IRADGIVFATPTGSTAYAMSAGGPIVTPEVDA
ILIVPIAPFKLSSRPWVVPFDSEITVRVKMPNKEIVVVTDGKVVTPPEIETERPEDFIHV
NENDTITIKRARYPGRFVKFSD-ACFYDTVRKKLS-------
>Methanoculleus_sp._CAG:1088
---MDNLKSHRHSSRGMTDMLDILRDIADAVVKAVGLIPG-PELGKDIEMGADGTPTSE-
----VDKVAENTVLDYIVRNNVPLNVLSEEIG--------YVD-----------------
-------NGF-EDTLVLDPI-DGTSNAIAGVP-------MYTVSMAVGK-----------
-------------------SRLSDVRYAYLRNVMTGESMWAEKGKGAY--KDG----RRM
HV---RKLDERDLFMMIYLGNGADPSAFELAKRVKSSRSYGCASLEMELVAEGQADGFYM
NSERYARAIRVVDIAASYLLLMEAGGHIYDLKGEEMDMPFNLESRSNFLACADPALFDFV
MK----------RRA-KSMGDGPVFGLVANPNVPNVREYAERVVSALEGE---KIIF-DK
SAGNILGK------------------------------------------------PG-M
EICDMWVDIMVTIGGDGTILRTLMN----NSAPVVGINAGGVGFLAEVSVDDIEEGMARL
RRGEYTVDERFKLDSSS--------------------------EGE--MYETAVNEAVVH
T--DSVAKIRQFKVYV----DDKLATE-VRADGIIVSTSTGSTGYAMSLGAPLIDPKVNA
FVIVPMAAYKFASRPFVVPSDSKVTVECVL-DKGCLLVIDGQAEH-------------PI
EGGAKVDFVRSAEKARFITFHQ--DFYSRVRNKLVNAI----
>Methanogenic_archaeon_RUG10898
---MD-------------SLIETLSAIADAVKKAVDLIPTLEERGKDVEMGADGTPTSE-
----VDKIAENTVLDYIIRNNVPLNVLSEEIG--------YVD-----------------
-------NGF-DDILVLDPI-DGTSNCIAGVP-------LYTISMAVGK-----------
-------------------GSLSQCHTAYLRNLTTGESMWAKKGEGAF--KDG----RRI
HV---RELNPREMFMMIYLGNGADPKAFQLAKRVPSSRSYGCSSLEMALIAEGQADGFYM
HSEILSRGIRVVDIAASYLLLKEAGGYIFDLEGNEFDMPLSLEARSNFLACSDPSIYDFV
VK----------GKP--FVRPRPRFGVLINPGVPDAKSYVERVKAALDGE---NVVY-DT
VAGEMIGE------------------------------------------------PG-V
PVEEMDVDIIVTIGGDGTILRTAMK----NRAAIAGINGGGVGFLAEIELDGIEEGIARI
LKGDYTVEERFKLDTYY--------------------------NGQ--MVEQAVNETVIH
T--DTIGKIRQFKIFV----DGKLATE-VRADGVIISTPTGSTCYAMSLGAPILDPAVNA
FVIVPMAAYKFASRPFVVPSDSKITVECVL-DRGCLLVIDGQAEH-------------AI
PGLSRIDFAKSSKKVRFVRLGK--DFYSRVREKLVNAI----
>Thermococcus_nautili_30-1
------------------------------------------------------------
------------------------------------------------------------
------------------------------------------------------------
------------------------------------------------------------
------------------------------------------------------------
------------------------------------------------------------
----------------------MRFGVVARRDRPEALKLAYRVYDFLKVS-GYDVVV-DE
DTYRHLKE--------------------------------------------FEEADV-L
PLEDFDVDFIIVIGGDGTILRVEHKTK--RDIPILGVNMGTLGFLTEVEPHETFFAISKL
IEGEYYIDERIKLRTYL--------------------------DGR-ASVPDALNEVAIL
T--GIPGKIIHLRYYI----DGGLADE-IRADGLIISTPTGSTGYAMSAGGPFVDPRLSV
TVIAPLAPIALSSRPMVVPAESRIDVRNMALKREIVLAIDGQFYT-------------YL
PPETEITIKLSPRKAKFVRFTK--EIYPKYTLRLKKRF----
>Thermococcus_sp._21S9
------------------------------------------------------------
------------------------------------------------------------
------------------------------------------------------------
------------------------------------------------------------
------------------------------------------------------------
------------------------------------------------------------
----------------------MRFGVVARRDRPEALKLAYRVYDFLKVS-GYDVVV-DE
DTYRHLKE--------------------------------------------FEEADV-L
PLEDFDVDFIIVIGGDGTILRVEHKTK--RDIPILGVNMGTLGFLTEVEPHETFFAISKL
IEGEYYIDERIKLRTYL--------------------------DGK-ASVPDALNEVAIL
T--GIPGKIIHLRYYI----DGGLADE-IRADGLIISTPTGSTGYAMSAGGPFVDPRLSV
TVIAPLAPIALSSRPMVVPAESRIDVRNMALKREIVLAVDGQFYT-------------YL
PPETEITIKLSPRKAKFVRFTK--EIYPKYTLRLKKRF----
>Thermococcus_henrietii_EXT12c
------------------------------------------------------------
------------------------------------------------------------
------------------------------------------------------------
------------------------------------------------------------
------------------------------------------------------------
------------------------------------------------------------
----------------------MRFGVVARRDRAEALKLAYRVYDFLKVS-GYDVVV-DE
DTYRHLRE--------------------------------------------FDESDV-L
PLEDFDVDFIIVIGGDGTILRVEHKTK--RDIPILGVNMGTLGFLTEVEPHETFFAISKL
IEGEYHIDERIKLRTYL--------------------------DGE-ASVPDALNEVAIL
T--GIPGKIIHLRYYI----DGGLADE-IRADGLIISTPTGSTGYAMSAGGPFVDPRLSV
TVIAPLAPIALSSRPMVVPAESRIDVRNMALKREIVLAIDGQFYT-------------YL
PPETEITIKLSPRKAKFVRFTD--EIYPKYTLRLKKRF----
>Thermococcus_sp._9N3
------------------------------------------------------------
------------------------------------------------------------
------------------------------------------------------------
------------------------------------------------------------
------------------------------------------------------------
------------------------------------------------------------
----------------------MRFGVVARRDRPEALKLAYRVYDFLKVS-GYDVVV-DE
DTYRHLKE--------------------------------------------FEEADV-L
PLEDFDVDFIIVIGGDGTILRVEHKTK--RDIPILGVNMGTLGFLTEVEPHETFFAISKL
IEGEYYIDERIKLRTYL--------------------------DGE-ASVPDALNEVAIL
T--GIPGKIIHLKYYI----DGGLADE-IRADGLIISTPTGSTGYAMSAGGPFVDPRLSV
TVIAPLAPIALSSRPMVVPAESRIDVRNMALKREIVLAIDGQFYT-------------YL
PPETEITIKLSPRKAKFVRFTK--EIYPKYTLRLKKRF----
>Pyrococcus_kukulkanii_NCB100
---L--------------------------------------------------------
------------------------------------------------------------
------------------------------------------------------------
------------------------------------------------------------
------------------------------------------------------------
------------------------------------------------------------
--------------------ISMKFGIVARRDKEEALKLAYRVYDFLKVS-GYEVVV-DS
ETYENFPH--------------------------------------------FKMEDV-A
PLENFDVDFIIAIGGDGTILRIEHKTK--KDIPILSINMGTLGFLTEVEPSETFFAINRI
LEGDYYIDERIKLRAYI--------------------------NGE-NKVPDALNEVAIL
T--GVPGKIIHLRYYI----DGGLADD-VRADGLVVSTPTGSTGYAMSAGGPFVDPRLDT
IIIVPLLPLPRTSVPMIIPGNSTVDIRLVT-DREIVMAIDGQYYE-------------YL
PPDVEISIKKSPRKTKFVRFTK--EIYPKYTMRIKERH----
>Thermococcus_radiotolerans_EJ2
------------------------------------------------------------
------------------------------------------------------------
------------------------------------------------------------
------------------------------------------------------------
------------------------------------------------------------
------------------------------------------------------------
----------------------MKFGIVARRDKKAALKLAYRVYDFLKVS-GYDVCV-DS
ETHRHLPE--------------------------------------------FQEEDV-C
PLEDFDVDFIIVIGGDGTILRVEHRTK--KDIPILGINMGTLGFLTEVEPHEAFFALSKL
LEGDYHLDERIKLRTYL--------------------------NGR-NIVPDALNEVAVL
T--GIPGKIIHLKYYI----DGGLADE-IRADGLIVSTPTGSTGYAMSVGGPFVDPRLDV
MVIAPIAPIALSSRPMIVPSYSRIDIKNIALTREIILAIDGQFYT-------------YL
EPGTEITVRLSPRKAKFVRFTR--EVYPKYTMKIKRKF----
>Pyrococcus_sp._ST04
------------------------------------------------------------
------------------------------------------------------------
------------------------------------------------------------
------------------------------------------------------------
------------------------------------------------------------
------------------------------------------------------------
----------------------MKFGIVARRDKEEALKLAYRVYDFLKVS-GYDVVV-DR
ETHENFPH--------------------------------------------FREEDV-I
PLEEFDVDFIIAIGGDGTILRIEHKTK--RDIPILSINMGTLGFLTEVEPPETFFAINRL
LEGDYYIDERIKLRTFI--------------------------DGK-NNVPDALNEVAIL
T--GIPGKIIHMRYYI----DGGLADE-VRADGLVISTPTGSTGYAMSAGGPFVDPRLDT
IVIVPLLPLPKTSVPMVVPGNSTIDVRLVT-EREIILAIDGQYYE-------------HL
PPEVEIRVKKSPRKTKFVRFTK--EIYPKYTMRIKERH----
>Archaeoglobales_archaeon_ex4484_92
------------------------------------------------------------
------------------------------------------------------------
------------------------------------------------------------
------------------------------------------------------------
------------------------------------------------------------
------------------------------------------------------------
----------------------MKFGIVARRDREEALKLAYRVYDFLKVS-NYEVYV-DE
EACAHFPH--------------------------------------------FSSEDV-L
PLKEMDVDMIIAIGGDGTVLRVEHSTS--KDIPILAVNMGTLGFLAEVEPTETFFAISRI
LEGDYFIDERMKIRVFV---------------------------GD-VSIPDALNDVVIL
T--GIPGKVTHLKYYI----DGELAED-IRADGLIISTPTGSTAYALSAGGPLVDPRLHA
ILLVPLAPVALTARPLVVPDYSSIDIEVLT-EREIVLTVDGQFYT-------------QL
PSNLKIRVEKSPRKTKFVRFSE--RIYPKYTLKIKKKF----
>Desulfurococcaceae_archaeon_AG1
------------------------------------------------------------
------------------------------------------------------------
------------------------------------------------------------
------------------------------------------------------------
------------------------------------------------------------
------------------------------------------------------------
----------------------MKIGVYFRPSSELAAEIASRVIDEGVKN-GAEMYI-EE
SLLKEPRAAT---------------------------------------IISSKRVRA-F
SFEKPEVDVIAVVGGDGTLLRALHMLGD-HRIPVMTIRMGRRGFLLDVTPLEIPERISDL
LRGKYNVVSYTRLSARI--------------------------GNE--KMPPALNEVSVV
A--STRSKVIRLKVYR----DDKFVYY-MEGDGVIVATPLGSTAYSMSAGGPILDHNLRG
FVVTPLAPVQAWLRPVVFDLNTKIRVVLAENSIEGYVIVDGQASM-------------EI
PPGGAVLIEVHHEPARIIRFHDIDTLYERIFPRVI-------
>Ignisphaera_sp._4213-co_2
------------------------------------------------------------
------------------------------------------------------------
------------------------------------------------------------
------------------------------------------------------------
------------------------------------------------------------
------------------------------------------------------------
----------------------LRIIVVVKRNCENCYSIAKNVLEYGERELSLDMCI-DI
ETADQIHWK-----------------------------------------------SV-C
RAGHDNVEAAIVIGGDGTLFRFLHKAGNLCDIPIFTVKAGRRSFLMEVRPEDVLKRIRDF
VEGRYRVEEYMRIRPRI--------------------------LGKDAKLPLAINDVVVS
SWGSHKYKVISLNVYV----NDEKLYE-VTGDGVIVATPVGSTAYALSAGGPIVDHHLQC
FVIVPLAPIQFNAKPVVVSSEKKISVEVIR--GEAAVVVDGEITD-------------NM
FSGDVVEISKEACPVKLVRFSR-FSTYARLYI----------
>Ignisphaera_sp._Bin_S33
------------------------------------------------------------
------------------------------------------------------------
------------------------------------------------------------
------------------------------------------------------------
------------------------------------------------------------
------------------------------------------------------------
----------------------VRVAITLKKNCDICRELAWKVLELGERELGLDMYI-DV
EAVDEIAWS-----------------------------------------------KI-Y
KPGSDKVNAVIVIGGDGTLFRFLHKLRECCDITLLTVKAGRRNFFMEVKPEELEQRLRDF
AEGKYFIEEFPRLNVVI--------------------------AERDVIAPPALNDVVIA
SWGPYRYKVIGLEVHI----DEEKLYS-VACDGVVIATPVGSTAYALSAGGPIVDHRLGC
MVVVPIAPIQFNAKPVVISLDRKLRVGVIH--GDAALVVDGQLVD-------------RL
KAGEHVEITGSKCSAKLVRFSR-FSTYARLSP----------
>Acidilobus_sp._7A
---L--------------------------------------------------------
------------------------------------------------------------
------------------------------------------------------------
------------------------------------------------------------
------------------------------------------------------------
------------------------------------------------------------
-------------------QQGTAVGIVVRPSSEVAEALAKRTLDVIKEL-GARPLV-EV
ESARSYPEV-------------------------------------------FKGIET-F
NIERDPPSKVIVIGGDGTLLRAAIRAGT-HDVVFLAVRAGKRGFMLDVDETTLSSRLKDF
ISDSYELVLHQRVKASL--------------------------NGE--ELPCAVNDVVLF
T--SE-GSMVRLDVYQVEGGNRERIMG-IDGDGLILSTTTGSTAYSLNAGGPIVDPRLDV
IVLTPLNPVQLFLRPVVMSRNSVIKVLMRRDSGPAYLVLDGQIKY-------------NV
RSGDEVEVYPCEVPLKVARFKWWSNYYERLFARLLSYW----
>Ignicoccus_hospitalis_KIN4/I
------------------------------------------------------------
----VEV-----------------------------------------------------
------------------------------------------------------------
------------------------------------------------------------
------------------------------------------------------------
------------------------------------------------------------
--------------------------VVSFKPDERARELAERVARGLEGA-GVKVRWF--
-----------------------------------------------------------P
EADPCAADGLVVVGGDGTLLYTLSKAPC-ETPPVMTVRAGRRAFLLDVEPREVEEAVRKF
VRGEYQLEEHKRLEV---------------------------------DGHFALNEFAVL
S--KW-RRVTKLNVEV----SGYSVYEGLEGDGIIVSTTLGSSAYALSAGGPIVDPRAEV
LLLVPVNPIQLDARAVVLPKDSEIKVKIVYNTKEVVTLLDGIVEL---------------
-TGEEFVISLTGPKVRFARFRR-ENFYRRLIELRSFKA----
>Candidatus_Altiarchaeota_archaeon_Zod_Metabat.1191
------------------------------------------------------------
------------------------------------------------------------
---------------------------------------LF-------------------
------------------------------------------------------------
------------------------------------------------------------
------------------------------------------------------------
------------------RMGISNIGVITHPRVGD--DFARKVLDRLAVD-GIVLSL-DP
ITAEKIGE------------------------------------------------EK-T
DVKDMRVDLAVIIGGDGTILWAINELQ--KDPLVLGINVGNVGYLTELTPEDVMDKLDLL
LKGDYEVEERMKLLV----------------------------DDR----VEALNEVLVV
S--AEPATLLEFGVRL----DNLEIAR-FRADGVIVSTPTGSTAYSLSAGGALLHPKVKG
YVITPVNPFQRKQHPLVVPEDSETTIELLREEREACLIVDGRRVK-------------KI
GAHQKISIRKAQHKARFVRFTQ--KRG---------------
>Candidatus_Altiarchaeales_archaeon_nzgw1
------------------------------------------------------------
------------------------------------------------------------
------------------------------------------------------------
------------------------------------------------------------
------------------------------------------------------------
------------------------------------------------------------
-------------------MEITRIGIISHPEVDR--KILLRITKKLKKK-HPRLYY-DP
LAAKKTGE------------------------------------------------KP-T
KTRDMRIDLAIIFGGDGTLLWSVNELR--NRPLILGVNTGRVGYLTEISSDKACEYLDKI
FKGEFFIDERAKLKI----------------------------NDK----HEVLNEMVIL
P--QRPASLLEFSISL----DGEKTTD-FRADGVIIATQTGSTGHSFSSGGPIIHPDAKT
YLITPMISFMREQHPLVVPDNMTTTIEMLGKKKDLYLVLDGNTVK-------------KM
SHTDKISVRKSQNTAKFIRFTK--NKWKPKTR----------
>Candidatus_Altiarchaeales_archaeon_RS_13_74
------------------------------------------------------------
------------------------------------------------------------
------------------------------------------------------------
------------------------------------------------------------
------------------------------------------------------------
------------------------------------------------------------
-------------------MQISKVGVITHPKLKN--RRVKQVLQELVKG-GFSLFH-DP
VTAEKIKE------------------------------------------------KG-T
RIGDMEIDLAVVLGGDGTILWAVNELR--GEPLILPLNAGLVGYLAEVDIVLADKYIRKI
ISGKFYIEQYTKLAV----------------------------DGK----HEALNEVIVS
S--KLPAHLLEFRVVH----DDTQIAN-FRADGILISTQVGSTAYSLSLGGPILHPKTKA
LLITPMSPVMRGQPPVVVPENSKIEIELLREDREATLVLDGRLVR-------------KL
KAREKIFVEKSKRKANFVRFSK--NFSYRYVDILGRMNL---
>Candidatus_Altiarchaeales_archaeon_HyVt-139
---M--------------------------------------------------TPMLKH
V---ID------------------------------------------------------
------------------------------IPHI-----LY-------------------
------------------------------------------------------------
------------------------------------------------------------
------------------------------------------------------------
----------------HNKMEISRIGIITHPEVKK--EFVQKIVKKLRKK-DIHLYF-DP
IAAGKIKE------------------------------------------------KK-T
NVGDMRVDLAIILGGDGTLLWSVNELK--SNPIILGINTGRVGYLAELKAENAIKGIEKL
LRGEFFIEERMKLIA----------------------------NNR----YEALNELAIL
P--KRPASLLEFRINL----DQEKIAE-FRADGVLVSTQTGSTGHSLSLGGPIIHPEARV
YLISPMVPFMREQAPLIVPDSSKTEIALLRKNRDAYLVLDGNIVK-------------II
KSQSKVSIEKSKNNVKFVRFPK--NKKKEDVDTNRKA-----
>Baldrarchaeota_Yap30.bin4.67
---M--------------------------------------------------------
------------------------------------------------------------
------------------------------------------------------------
------------------------------------------------------------
------------------------------------------------------------
------------------------------------------------------------
---------------------IKRVAITSRLDKIEAIKLIENIINYLQSK-NIKVIL-DK
ELFNKVK----------------------------------------------CDVNF-Q
LLEEVRADLIVTIGGDGTVLMTAGRLK--RECPIFSINMGTLGFLTEVEPHESINALERV
LNGDFEIERCERLSPII--------------------------NGE--KLPDALNEVLVT
S--KQPAKLLHFLIEI----DGETLVT-EKADGLLVATPTGSTAYALSAGGAIIDPRVKA
FIITPICPLGFTLKPLVVPLESIVTIKLLKPSTEALLVIDGQFRY-------------SL
PARAVIKITKSNVPVLFIRIKP-VDIYRRIRKRLLYRGEDIE
>Odinarchaeota_AUK032_PB
---M--------------------------------------------------------
------------------------------------------------------------
------------------------------------------------------------
------------------------------------------------------------
------------------------------------------------------------
------------------------------------------------------------
---------------------IKKVAITSRLDKIEAIKLIEDIVNYLQSK-DIKVTL-DR
ELFDKVK----------------------------------------------CDVNF-Q
PLEEVHADLIITIGGDGTVLMTAGRLK--RKCPILPINMGTLGFLTEVEPHESINALERV
LNGDFEIERCERLSSKI--------------------------NGE--KLPDALNEVLVT
S--KQPAKLLHFLIEI----DEETLVT-EKADGLLVATPTGSTAYALSAGGAIIDPRVKA
FIITPICPLGFTLKPLVVPLESTVTIKLLKPSTEALLVIDGQFRY-------------SL
PAKAVIKITKSNVPVLFIRIKP-VDIYRRIRKRLLYRGEDIE
>Baldrarchaeota_MAG_128
---M--------------------------------------------------------
------------------------------------------------------------
------------------------------------------------------------
------------------------------------------------------------
------------------------------------------------------------
------------------------------------------------------------
---------------------IKKVAITSRLDKNEAIKLIENIVNYLQSK-DIKVIL-DK
ELFNKVK----------------------------------------------CNVNF-Q
PLEEVHADLIITIGGDGTVLMTAGRLK--RKCPIFSINMGTLGFLTEVEPHESINALEKV
LNGDFEIERCERLSPII--------------------------NGE--KLPDALNEILVT
S--KQPAKLLHFLIEI----DGETLVT-EKADGLLVATPTGSTAYALSAGGAIIDPRVKA
FIITPICPLGFTLKSLVVPLESTVTIKLLKPSTEALLVIDGQFRY-------------SL
PARAVIKITKSNVPVLFIRIKP-VDIYRRIRKRLLYRGEDIE
>Thorarchaeota_B41_G1
V--L-----------------------------PCSLRLGFRLWRETIHLFDTDNHTSAH
QFPDLDLSVERTLGSDLL-----VGRLGDLVGFVGFAVHQLIGFPHICDDGRTLLINDRN
VNHPVSRHNRVALAAVKEPNRDDVGLCCSMLPRLGLLDGHHSAGLTVDYE----------
-----------------IAPRLQGLCFGL------SDTQHASPTGTEYGV----------
----------ALVTPFIY----------LMVNWVCPLAKPSNKSK-MALSQPHARSAA--
------------------VMIEESPRILTD------------------------------
---------------------RKRVGLVCKPGRVDMERVAARVTEFLISK-GLEVQV-DL
GSCNVSE----------------------------------------------KGAEP-T
RIEDMDVDFVVTIGGDGTILHTLTLLRN-RETPLFCINRGTVGFLTESSTTTAVSALERV
LRGDCIIERCINLSSGV--------------------------EDR--RFDDCLNEVYVT
S--RLPGRLLTFQVYL----DGTRVDY-GRADGALLATPCGSTAYALAAGGSILTPDVHG
LIFVPVCPPRFELKSLVIPDTSTLELELTKPKAGAYVVIDGQTRW-------------EI
EPGSVVWIRKSDKVTRFIRLYD--NYYDRLSTRLVPRTL---
>Thorarchaeota_L.E.AR.5
------------------------------------------------------------
------------------------------------------------------------
------------------------------------------------------------
------------------------------------------------------------
----------------------------------------------MGRCGPTLSVQG--
------------------LSIETSPEIVTE------------------------------
---------------------RRSVGLVCKPGRVEIERLAAAVAQYLLDR-DYEVKV-DP
GSCNVAE----------------------------------------------KGVTP-T
LIEDMDVDFVITIGGDGTILHTLQHLSN-RETPLFCVNRGTVGFLTESSTTTALSLLEDI
LEGNCVIERCTNLASGV--------------------------GKQ--RFPDALNEVYVA
S--CVPGRLLTFQVYI----DGNRVDY-VRADGCMLATPCGSTAYALAAGGSILTPGVHA
FIFVPVCPPRFEMKSLVIPDTCTMELELVKPGACCVAVIDGQTRW-------------DV
EPRDRVWIKKSESVTRFIRMYD--NYYDRLSTRLVPRIL---
>Thorarchaeota_FW25
------------------------------------------------------------
------------------------------------------------------------
------------------------------------------------------------
------------------------------------------------------------
-----------------------------------------------------VVCRH--
-------------------MIEEKPKILTD------------------------------
---------------------RRRVGLVCKPGRVDMEHVAAKVTDFLTSA-GLEVLV-DP
GSCNVAQ----------------------------------------------RGAIP-T
LIEDFDVDFVVTIGGDGTILHTLSLLRD-RETPLFCINRGTVGFLTESSTTDALDALRQV
IDGNCIIERCVNISSGV--------------------------GDL--RFDDALNEVYVT
S--RLPGRLLTFQVYI----DGTKVDY-GRADGAMLSTPCGSTAYALAAGGSILTPNVHG
LIFVPVCPPRFELKSLVIPDSSMLELELTKPGAGALAVIDGQTRW-------------EV
EPGSMVWLRKSDTVTRFIRLYD--NYFDRLNTRLVPRTL---
>Lokiarchaeota_RBin_111
---L--------------------------------------------------------
------------------------------------------------------------
------------------------------RPH---------------------------
------------------------------------------------------------
------------------------------------ILKPTNNGKKEPLPKPYWMCSA--
-------------------LIEKNPQILSD------------------------------
---------------------RRTVGLVCKPGRPEIERFGNRVAEYLIEQ-EIEVLF-DP
GSLNLAH----------------------------------------------LSASP-T
LIEDMNVDFVITIGGDGTILYTLSNLPD-REIPFFCINRGTVGFMTEASTTTAFSALEKV
LDNDCIIESSVNISSGV--------------------------GSR--RFEDALNEVYVV
S--RVPGRLLTFQVYL----DGTNVDY-GRADGAMLATPTGSTAYALAAGGSILAPNVHG
FIFVPVCPPRFELKSIVIPDESKLELELVKAGARGLAVIDGQTRW-------------DV
EPDERVWIRKSDTCTRFIRLYD--NYYERLRTRLVPRTL---
>Thorarchaeota_HM3_B14
---M--------------------------------------------------------
------------------------------------------------------------
---------------TTDP-----------LP----------------------------
------------------------------------------------------------
--------------VFKY---------FVGDDWWGLVRLPNSKSKRQAFRGRGEKCVS--
-------------------MIEESPQVLTD------------------------------
---------------------RRLVGVVCRKDRPEIEPIARKVVDFLLSQ-KINVCM-DT
GSCQGVS----------------------------------------------NGIER-T
EISEMDVDFVVTIGGDGTILYTLSQLKT-RETPLFCINRGTVGFLTESGPETALSHLQKA
INNECVIEQNINIASGV--------------------------GDR--SFDDALNEVYVV
S--AMPGRLLTFLIYL----DGVRVDF-GRADGAMVATPTGSTAYALAAGGSILTPGVHG
LIFVPVCPPRFELKSLVIPDDSLIEIELVKRDAPGLAVIDGQSRW-------------EV
EPKETVWAKKAEGSTRFIRQKD--NYYDRLNTRLVPRTL---
