# Supplementary material for: Asgard archaeal selenoproteome reveals a roadmap for the archaea-to-eukaryote transition of selenocysteine incorporation machinery
Source: ISME J. 2024 Jun 19;18(1):wrae111. doi: 10.1093/ismejo/wrae111 (PMC11227280; doi:10.1093/ismejo/wrae111)
Supplement: Supplementary_data_2_wrae111 [file supplementary_data_2_wrae111.zip › Neighboring genes of Sec machinery genes/alignments/fibrillarin-like_methyltransferase_maffi_linsi.fasta]

>Methanopyrus_sp._SNP6
--------------------------VSEEMVEIEIE-PHEEFEGVYWAIFEDGRKKPAT
ENLVPGHQVYGERLVEYDGKEYRVWEPRRSKLAAMIMNGMEYFPLEEGSKVLYLGAAAGT
TPSHVSDIIKESGVEYCVEFASRMMQELIPVCEKRPNMIPILGDATKPHGYAPLV--EQV
DVIYQDIAQPKQAEVVADNAEAFLRPGGYVIVAIKARSIDVTKEPEEVFEDEERKLEER-
--GFEVLEVIDLEPYERDHVGLVAEYHG-----
>Methanopyrus_kandleri_AV19
VTSF-----------PLN--TAVFSGVSGKMVEIEIE-PHEEFEGVYWAIFEDGRKKPAT
ENLVPGHQVYGERLVEYDGKEYRVWEPRRSKLAAMIMNGMEYFPFEEGSKVLYLGAAAGT
TPSHVSDIIKESGVEYCVEFASRMMQELIPVCEKRPNMIPILGDATKPHGYAPLV--EQV
DVIYQDIAQPKQAEVVADNAEAFLRPGGYVIVAIKARSIDVTKEPEEVFEDEERKLEER-
--GFEVLEVIDLEPYERDHVGIVAEYHG-----
>Methanopyrus_sp._KOL6
--------------------------VSEEMVEIEIE-PHEEFEGVYWAIFEDGRKKPAT
ENLVPGHQVYGERLVEYDGKEYRVWEPRRSKLAAMIMNGMEYFPLEEGSKVLYLGAAAGT
TPSHVSDIIKESGVEYCVEFASRMMQELIPVCEKRPNMIPILGDATKPHGYAPLV--EQV
DVIYQDIAQPKQAEVVADNAEAFLRPGGYVIVAIKARSIDVTKEPEEVFEDEERKLEER-
--GFEVLEVIDLEPYERDHVGLVAEYHG-----
>Methanocaldococcus_jannaschii_DSM_2661
--------------------------------MEDIK-IKEIFENIYEVDLGDGLKRIAT
KSIVKGKKVYDEKIIKIGDEEYRIWNPNKSKLAAAIIKGLKVMPIKRDSKILYLGASAGT
TPSHVADIA-DKGIVYAIEYAPRIMRELLDACAERENIIPILGDANKPQEYANIV--EKV
DVIYEDVAQPNQAEILIKNAKWFLKKGGYGMIAIKARSIDVTKDPKEIFKEQKEILEAG-
--GFKIVDEVDIEPFEKDHVMFVGIWEGK----
>Methanotorris_igneus_Kol_5
--------------------------------MEDIK-IKEIFENIYEVDLGDGLRRIAT
KSLVEGKRVYGEKLIKVNGVEYRIWNPNKSKLAAAIINGLKVMPIKKGTKVLYLGASAGT
TPSHVADIV-EKSPIYSVEYSPRIMREFLEVCEDRKNLIPILGDANKPQEYAFIV--EKV
DVIYEDVAQPNQAEILIKNAKWFLKKGGYGMISIKARSIDVTKDPKEIFKEQKEILENG-
--GFKIVDKVNIEPFEKDHVMFVGIWE------
>Methanococcus_vannielii_SB
--------------------------------MEKIK-VKEIFSNVYGVDLGDGLKRIAT
KSLAPGKRVYGEKLIYSENKEYRIWNPNKSKLGAAIINGLKKMPIKKGTKVLYLGASAGT
TPSHVSDIS-EDTIVYAVEFAPRIMREFIDSCNERINLIPILGDANRPFEYSNIV--GKV
DVIFEDVAQPNQAEILVKNAKWFLNKDGYAMISIKARSIDVTKNPKEIFLEQKKILIEG-
--GFDIVDEINIEPFEKDHIMFVGIWKGN----
>Methanothermococcus_okinawensis_IH1
------------------------------MFGDTVK-IKEIFDNIYEVDMGDGIKRIAT
KSLVPSKRVYGERLIEVDGVEYRIWNPNKSKLGASIINGLKYMPIKRNTKVLYLGVSAGT
TPSHVADIT-EKGPVYSVEFAPRIMREFLEVCNDRKNLIPILGDANTPNVYANMV--EEV
DVIFEDVAQPNQAEILVKNAKWFLKENGYGMISIKARSVDVVRNPKEIFKEQKEILING-
--GFEIIDEVNIEPFEKDHMLFVGIWRKH----
>Methanocaldococcus_sp._FS406-22
--------------------------------MEDIK-IKEIFENIYEVDLGDELKRIAT
KSIVKGKKVYDERIIKIGEDEYRIWNPNKSKLAAAIIKGLKVMPIKRDSKILYLGASAGT
TPSHVADIA-DKGIVYAVEYAPRIMRELLDACAERENLIPILGDANKPQEYANIV--EKV
DVIYEDVAQPNQAEILIKNAKWFLKKGGYGMIAIKARSIDVTKDPKEVFKEQKEILEAG-
--GFKIVDEVDIEPFEKDHIMFVGIWKG-----
>Methanococcus_maripaludis_S2
--------------------------------MEKIR-VKEIFDNVYSVDFGDGLKRIAT
KSLVPGKRVYGEKLVYSDSIEYRIWNPNKSKLGAAIINGLKKMPIKKGEKVLYLGASAGT
TPSHVADIA-ENSLVYALEFAPRIMREFIDSCNERKNLIPVLGDANRPQDYSNIV--EKV
DVIFEDVAQPNQAEILVKNAKWFLKENGYAMISIKARSVDVTKNPREIFAEQKKILIEG-
--GFEIVDEVNIEPFEKDHMMMVGIWKGN----
>Methanococcus_maripaludis_C5
--------------------------------MEKIK-VKEIFNNVYSVDFGDGLKRIAT
KSLIPGKRVYGEKLVYSDNIEYRVWNPNKSKLGAAIINGLKKMPIKKGTKVLYLGASAGT
TPSHVADIA-ENSLVYALEFAPRIMREFIDSCNERKNLIPVLGDANRPQDYSNIV--EKV
DVIFEDVAQPNQAEILVKNAKWFLKENGYAMISIKARSVDVTKNPREIFAEQKKILIEG-
--GFEIVDEVNIEPFEKDHMMMVGIWKGN----
>Methanolobus_vulcani_B1d_Joined
----------------------------------VMP-VRELSSGIYELD-IDDRMILAT
KNMIPGTSVYGERLITDDGIEYRQWDPSRSKLGAMVLKNFD-IPLETDSTVLYLGAASGT
TVSHVSDIL-TDGLVYAVEFSPRTMRDLIQLCDQRPNIIPILADANKPQSYAHIV--EKV
DVVFQDVAQPNQAEIAVFNSKYFLEEHGHLMLSIKSRSIDTVASPKKIFKEEVRKLESGF
DIEFEVLERKELEPFHEDHLGLVAQMFVDDEE-
>Methanolobus_tindarius_DSM_2278_MettiDRAFT
-----------------------------------MP-VRELSSGIYELD-IDDRKMLAT
KNMIPGMSVYGERLITEDDTEFRQWDPSRSKLGAMLLKNFD-IPIEADSTVLYLGAASGT
TVSHVSDIL-TDGLVYAVEFSPRTMRDLIQLCDQRPNIIPILADANKPQSYAHIV--EKV
DVIFQDVAQPNQAEIAAINSKYFLEEHGHLMLSIKSRSIDTVASPKKIFKEEVRKLESGF
DIEFEVLERKELDPFHEDHLGLVAQMFVDDGE-
>Methanomethylovorans_sp._SM1-B9
-----------------------------------MS-IEQLSDGIFEVI-TDDRKILAT
RNLYPGHSVYGERLMDVDGVEYRQWDPHRSKLGAMVLKGFD-IPIEYDSHVLYLGAASGT
TVSHVSDIL-ADGLVYAVEFSPRTMRDLIKLCDQRPNIIPILADANKPRSYAHIV--ETV
DVIFQDVAQPNQAEIAANNSKYFLENDGHLMLSIKSRSIDTVANPKKIFKDEVKKLESDF
GVEFEVLQRKELDPFHEDHLGVLARMFVEDED-
>Methanosarcina_sp._MSH10X1
-----------------------------------MPEVKKLSDGVFEV--IKDKKQLAT
RNLDPGETVYGEKLIPVEGIEYRTWDPRRSKLGAMILKKFH-IPLKENSKVLYLGAASGT
TVSHVSDIV-SEGAVYAVEFAPRSMRDLIGLASRRKNLHPILADAGKPDSYSHLV--EPV
DLIFQDVAQPNQAEIAARNAIRFLKKDGHLLLSIKARSIDTAANPREIFKEEVRKLEQAF
EPGFEILNAKDLVPYQEDHLGVLAKFKK-----
>Methanohalophilus_mahii_DSM_5219
-----------------------------------MK-VKIFHENIFTLQ-QGKKRFLAT
RNLTPGLEVYGERLVQVDEAEYRIWEPKRSKLAAMLLKKLP-SPFTTTSKVLYLGSATGT
TVSHVSDIV-QQGVVYAVEFSPRTMRDMLPVCEERANIIPLLADASKPQSYANVV--EPV
DVIFQDVAQPNQASIALSNVQHFLKPGGYLLMSIKARSVDSTAKPDTVFKQQLKTLLEQD
NSKLELVKKQKLAPFHIDHLGVVVKKTE-----
>Thermococcus_sp._4557
---------------------------------MRIK--KHKFPGVYVFVDEDGSEKIAT
KNLVPGQKVYGERLIKSEGEEYRIWNPSRSKLGAAILNGLKNFPIKPGSKVLYLGVASGT
TASHVSDVVGWEGKVFGVEFSPRVLRELVPLVEERRNLVPILGDATKPEGYRALV--PKV
DVIFEDVAQPTQAKILIDNARVFLKSGGYAMISVKSRSIDVTKEPEQVFKEVEKELSE--
--YFEVVERLSLEPYEKDHALFVVRKP------
>Thermococcus_aciditolerans_SY113
---------------------------------MRIK--KHKFPGVYVFVDEDGSERIAT
KNLVPGQKVYGERLIKSEGEEYRIWNPSRSKLGAAILNGLENFPIKPGSKVLYLGVASGT
TASHVSDVVGWEGKVFGVEFSPRVLRELVPLVEERRNLVPILGDATKPEGYRALV--PKV
DVIFEDVAQPTQAKILIDNARVFLKSGGYAMISVKSRSIDVTKEPEQVFKEVERELSE--
--YFEVVERLSLEPYEKDHALFVVRKP------
>Thermococcus_indicus_IOH1
---------------------------------MRIK--KGKFPGVYVFVDEDGSERIAT
KNLVPGQKVYGERLIKSEGEEYRIWNPSRSKLGAAILNGLENFPIKPGSKVLYLGVASGT
TASHVSDVVGWEGKVFGVEFSPRVLRELVPLVEERRNLVPILGDATKPEGYRALV--PKV
DVIFEDVAQPTQAKILIDNARVFLKSGGYAMISVKSRSIDVTKEPEQVFKEVERELSE--
--YFEVVERLSLEPYEKDHALFVVRKP------
>Thermococcus_celericrescens_DSM_17994
---------------------------------MRIK--KHKFPGVYVFVDEDGSERIAT
KNLVPGQKVYGERLIKSEGEEYRIWNPSRSKLGAAILNGLENFPIKPGSKVLYLGVASGT
TASHVSDVVGWEGKVFGVEFSPRVLRELVPLVEERRNLVPILGDATKPEGYRALV--PKV
DVIFEDVAQPTQAKILIDNAKVFLKSGGYAMISVKSRSIDVTKEPEQVFRDVEKELST--
--YFEVVERLSLEPYEKDHALFVVRKP------
>Thermococcus_aggregans_TY
---------------------------------MNVK--KHKFPGVYIVIDDDGSEKIAT
KNLVPGQKVYGERVIKWEGEEYRIWNPNRSKLAAAILNGLKNFPIKPGTTVLYLGIASGT
TASHVSDIIGWEGKIFGVEFSPRVLRELVPLVEERRNIIPILGDATKPEEYRALV--TKV
DVIFEDVAQPTQAKILIDNAKAYLKRGGYGMISIKSRSIDVTKEPEEVFREVEKELSE--
--YFEVVERISLEPYEKDHALIVVRKP------
>Theionarchaea_archaeon_SZ_20-22
-----------------------------------MN-THPLTPHVYKE-----EDWLYT
INLVPGITVYTEKLYQIDNTEYRSWNPYKSKLAAAILNGLQTFPFSNKSTVLYLGAASGT
TASHISDIC-REGLVFCVEFSPRTARELVYTCEKRENMIPLLKDASKPETYSDLV--STV
DIIYQDIAQPNQSEILKRNF-VFLKKGGYSFICIKSRSIDVTQEPQSIFKKEAKVLKT--
--FSEVCERIPLEPYEKDHLMIVGKKV------
>Theionarchaea_archaeon_SZ_12-14
-----------------------------------MK-EHPVSSRVFVE-----EDWLHT
RNLVSGEKVYTEKLVEEDGVEYRSWNPYKSKLAAGLLNGLQTFPFAVDTTVLYLGAASGT
TASHISDIC-SEGLLFCVEFSPRTARELVYTCEKRRNMLPLLKDASRPETYADMV--TQV
DVIYQDIAQPNQSEILKRNC-VFLKKDGYAFICIKSRSIDVAAEPASVFKKEVKFLRT--
--FLDLRERIPLDPYERDHLMVVGKKL------
>Theionarchaea_archaeon_Yap125
-----------------------------------MR-THRLSPLVYIK-----EEWLYT
VNLVPGEKVYTEKLHQEDTTEYRSWNPYKSKLAAGILNGLQHFPFTETSVILYLGAASGT
TASHLSDIC-TKGLVYCVEFSPRTARELVYTCEKRKNMIPILKDASQPETYADLI--TAV
DIIYQDLAQPNQSEILKRNF-IFLKENGYAFMCIKSRSIDVAAEPKNVFKKEAKFLRT--
--FVHIEERIPLEPYEKDHLMIVGKTP------
>Desulfurococcaceae_archaeon_AG1
----------------------------VMSEPVRIY-EHPNYKEVYVVEFEDGSARLAT
KNLVPGKRVYGERLFRQGNVEYREWNAYRSKLAGALLKGLKENPVTRGSRVLYLGAGSGT
TPSHVSDIVGMEGIVYAVEFAPRVMRELLVVAEDRGNLIPILGDARMPYKYKNIV--ETV
DLLYADIAQPDQAAIVSENARFFLKDNGYLLMAVKARSIDVTMEPSEVYKREIDILKDN-
--GFEILDVVHLEPFDKDHAMVYAVWRRKA---
>Fervidicoccus_fontis_3639Fd_1
-----------------------------MSEPIKVK-PLELNERIFEIEFDDGSKKLAT
INLVPGKKVYGERLYRIAGTEYREWIPYRSKLAGAIMKGIKAVPIKEGEKVLYLGAASGT
TPSHISDIVGEKGIIYSVEFAPRVMREFLLVASDRKNLIPIMSDARKPQLYSHIV--ELV
DIIYADVAQPEQASIVVENAKWFLKSRGKIFLAIKARSIDVTKEPTEVYKKEISILQEN-
--RFEIIDVVHLDPYDKDHAMVLASYEPGK---
>Ignicoccus_islandicus_DSM_13165
----------------------------LVIEVVNIY-EHPKYPNVYIVELEDGSVKLAT
KNLTPGKRVYGEKLYKWEDGEYREWNIFRSKLAAALAKGLEELPIKRGDKILYLGAATGT
TPSHISDIIGEEGKLYGVEFAPRVMREFVVLAEERKNIFPILGDARKPREYRHLV--ELT
DGLYADVAQPNQAEIVADNADFFLKDGGYMLMAIKARSVDVTKSPEEVFRRELLTLKER-
--GFEILDIVHLDPFDKDHAMIYARFHKK----
>Pyrolobus_fumarii_1A
-----------------------------MSEVVNIY-EHEKYKGVYIVELEDGSTRLAT
KNLVPGQRVYGERLFKWKDAEYREWNPYRSKLAAALLKGLEELPVKEGDRVLYLGAATGT
TPSHVSDIVGEKGKVFAVEFAPRVMRELVVVAESRPNLYPILGDARKPHEYRYIV--EMV
DGIYADVAQPEQAALVADNADFFLRDGGWLLLAIKARSIDVTKEPSEVFKREIEVLKQR-
--GFEIVDMVHLEPFDKDHAMVYARFRRKKSEQ
>Hyperthermus_butylicus_DSM_5456
-----------------------------MVEVVNVY-EHEKYKGVYIVELEDGSTRLAT
VNLAPGHRVYGERLFKWEDLELREWNPYRSKLAAALLKGLEELPIRPGHKILYLGAATGT
TASHVSDIVGKEGLVYALDVAPRVMRELIAVCEVRPNMVPLLADARKPYEYRHIV--ELV
DGIYADVAQPDQAEIVADNADYFLKEGGYLLLAIKARSIDVTKEPSEVFKREIDVLKSR-
--GFEIVDMVHLEPFDRDHAMVYARYKPRKQ--
>Candidatus_Aenigmatarchaeota_archaeon_AUK219_PB
--------------------------------------MNEIFNGIYQK-----KDRLYT
KNMREGQRVYGEKLERSGGEEYREWVPFRSKLAAAIKNGLKEVPIKSGMKILYLGSATGT
TPSHISDIVGKEGIIYCVEFSERMMREFLKVASQRENLVPILGDARKINDYKNIV--EKV
DLVYCDIAQPDATKIAIRNCKEFLKSGGYLMIAIKSRSVDITKTPSQIYNEELKRIKES-
--GIEIIDWVKLDPFEKDHAFILGKY-------
>Candidatus_Micrarchaeota_archaeon_NC_groundwater_1322
------------------------------------M-LGQKFEGVFLI-----SGKLAT
KSFAPNSRVYDERTIKMDNTEYRFWDPQKSKASAAILKGLRQMPIRKGTKVLYLGAGSGT
TASHFSDIV-EDGKIYCVEFAPRSMRDLIRTCERRKNMLPILADARRPETYQKFI--QDA
DVIYQDVAQPDQAKILINNSRMFLKKDSLAMIAVKSQCIDVVREPSEVYKELIEELEKN-
--NFEVLDKMDLFPFDKDHLFILLRYKG-----
>Candidatus_Micrarchaeota_archaeon_WY3.bin72
MNVFKAFGGAARALRPVSARSGMFISIICQSISMSTN-VQQLFPGVYRV-----GGKLAT
KNFAPGFRVYGEKLVSVDNVEYRQWDLFRSKLAGAIAKGLSHMPIGPGSLVLYLGASTGT
TPSHVSDIVGEDGAVFAIEFAQRSMRDLLNICQPRPNMLPIFGDARMPVQYEEHLQGQKA
DVLYQDVAQPDQAEILVRNADMFLKKGGYAMLCIKSQSIDVTQDPKKTYAQTIAKLEAG-
--GFETLQTIILDPYDKDHMFWMGKKKN-----
>Candidatus_Aenigmatarchaeota_archaeon_NC_groundwater_1583
-------------------------------LIIVVI-MKQISSGIFKD-----ENRLYT
KNLILGKRVYGEKLVDVKDTQLREWDPTRSKLAAAILNGMNINPIKEGSKVLYLGASTGT
TPSHISDIVGPKGIVYCLEFAERVFRSVVELQKDRKNIAPILVDARKPEEYSWI---EEC
DIVYVDIAQPDETEISIRNAKEFLKFNGYMLIAIKSRSIDVTKDPKQVYKEEKIKLQES-
--DFEIVDIINLEPYEKDHAMIVCKK-------
>Asgard_group_HMA_bin2.83
---------------------------------MEIK-NYKSFKGIYNIFFPDGSKKIAT
KNLNPGFKVYDEDLIPFKNVEYRLWDPTRSKFAAAIIKGLKYIPIQPGSKVLYLGAASGT
TPSHVSDIIGLEGLQYCIEFSPRSIRDLVFLCEKRENMLPILDDARYPRNYDYIL--EKV
DVVYCDIAQPDQAKIIADNANVFLKPNGYIMLAIKARSISSTKNPSVVYKQQMEILEDE-
--GFDILEAIDLHPLEKDHAMILGKKS------
>Heimdallarchaeota_RS_8_34
---------------------------------MEIK-NYKSFKGIYNIFFPDGSKKIAT
KNLNPGFKVYDEDLIPFKNVEYRLWDPTRSKFAAAIIKGLKYVPIQPGSKVLYLGAASGT
TPSHVSDIIDLEGLQYCIEFSPRSIRDLVFLCEKRENMLPILDDARYPRNYDYIL--EKV
DVVYCDIAQPDQAKIIADNANVFLKPNGYIMLAIKARSISSTKNPSVVYKQQMGILEDE-
--GFDILEAIDLHPLEKDHAMILGKKS------
>Asgard_group_YT_6_3
---------------------------------MEIK-NYKSFKGIFNVFFPDGSKKIAT
KNLNPGFKVYDEDLIPFKKEEYRLWDPSRSKLAAAIIKGLKFVPIKPGSKVLYLGAASGT
TPSHISDIIDFDGFEYCIEFSPRSIRDLVFLCEKRENMIPILDDARYPRNYDYIL--EKV
DVVYCDVAQPDQAKIIADNAKVFLKAGGYIMLAIKARSISSTKNPSVVYKQQMEILEDE-
--GFEILEAIDLHPLEKDHAMILGKKD------
>Heimdallarchaeota_AC18
---------------------------------MNVK-PYKSFKGIFNVIFPDGSKKIAT
KNFVPGNKVYGEDLITVKNIEYRLWDPSRSKLAAAIVKGLKTVPIVPGSKILYLGAASGT
TPSHVSDIIGEKGMVFCVEFSARSTRDLVFLCEKRSNMLPILDDARYPANYHFLV--DTV
DVVYCDVAQPDQAKIIADNAKTFLKKGGHLLLAIKARSIDSSKKPSVIYKQQMTILEDE-
--GFEILEAIDLHPLEKDHAMILGKS-------
>Gerdarchaeota_MP5_1_791
-------------------------------MKMSLK-NFKSFKSVYNIFLQDGSKRIAT
QNLTSGLKVYDEELITIKNIEYRFWDPTRSKLAAALVKGLNELPIIPKSSVLYLGAASGT
TPSHVSDIIGVNGIVYCVEFSPRSIRDLVFLSEKRPNMVPILDDARYPQNYSHIV--STV
DVVYCDVAQPDQAKIIATNALRYLKKDGYIMLAIKARSISSTKNPSVIYKQQMNILEEE-
--GFKILEAINLHPLEKDHAMILGKLE------
>Asgard_group_MP_5_1
-------------------------------MKMSLK-NFKSFKSVYNIFLQDGSKRIAT
QNLTSGLKVYDEELITIKNIEYRFWDPTRSKLAAALVKGLNELPIIPKSSVLYLGAASGT
TPSHVSDIIGVNGIVYCVEFSPRSIRDLVFLSEKRPNMVPILDDARYPQNYSHIV--STV
DVVYCDVAQPDQAKIIATNALRYLKKDGYIMLAIKARSISSTKNPSVIYKQQMNILEEE-
--GFKILEAINLHPLEKDHAMILGKLE------
>Heimdallarchaeota_bin89
---------------------------------MEIK-NYRSFKGIYNVFFPDGSKKIAT
KNLNPGFKVYDEDLIPFKSEEYRLWDPTRSKLAAAIIKGLNFVPIKPGSKVLYLGAASGT
TPSHVSDIIDLEGFVYCVEFSPRSIRDLVFLCEKRENMIPILDDARYPRNYDYLL--EKV
DVVYCDVAQPDQAKIIADNANVFLKADGYILLAIKARSISSTKNPSVVYKQQMGILEDE-
--GFEVLEAIDLHPLEKDHAMILGKKN------
