# Supplementary material for: Asgard archaeal selenoproteome reveals a roadmap for the archaea-to-eukaryote transition of selenocysteine incorporation machinery
Source: ISME J. 2024 Jun 19;18(1):wrae111. doi: 10.1093/ismejo/wrae111 (PMC11227280; doi:10.1093/ismejo/wrae111)
Supplement: Supplementary_data_2_wrae111 [file supplementary_data_2_wrae111.zip › Neighboring genes of Sec machinery genes/alignments/mevalonate_kinase_maffi_linsi.fasta]

>Methanopyrus_sp._SNP6
-----------------------------------------------LRISVKAPLKAIL
AGEHAVVYGYPAVAVAL-DTYVRVVAEPGD----DSFRV---ETELSCEGDVMADITRDG
NVKDFRSESLREELTYVATAVRKASEEF------DA----------------HPSNLRIM
SEAPAASGLGTSAAITAAVLLALAEVSNVDVSREEIRKLVREVELEVQGKASWTDATVVT
YGGFVRVSGR------EFKPIEP------ERDPV-LVVAHSQEPSR---TGEMVRRVAEF
RERL-GIVDGIMKLIGKLVEDLEVALHDG-----DLRTVGELMNVNHGLLAALNVSTRAL
EEIVNVLRNAGALGAKVTGAGGGGCAVALFEREEDAKRAVETLSALGY-EAFVTRPSPCG
VKTEGSGS-----
>Methanopyrus_kandleri_AV19
-----------------------------------------------LRISVKAPLKAIL
AGEHAVVYGYPAVAVAL-DTYVRVTAEPGD----DSFRV---ETELSCEGNVRAEITRDG
NVKGFRSESLHEELTYVATAVRKASEEF------DA----------------PPSNLRIL
SEAPPASGLGTSAAVTAAVLLGLAEVSGVNVSREEIRRLVREVELEVQGKASWTDATVVT
YGGFVRVSGR------EFELIEP------ERNPV-LVVAHSQEPSR---TGEMVRRVAEL
RERL-DIVDGVMELIGELVDDLEAALRDG-----DLRTVGELMNANHGLLAALNVSTRAL
EEIVHVFRSAGALGAKVTGAGGGGCAVALFEREEDAKRAVETLSALGY-EAFVTRPSPCG
VKTEDSGS-----
>Methanopyrus_sp._KOL6
-----------------------------------------------LRISVKAPLKAIL
AGEHAVVYGYPAVAVAL-DTYVRVVAEPGD----DSFRV---ETELSCKGGVMADITRDG
NVKDFRSESLREELTYVATAVRKASEEF------DA----------------HPSNLRIM
SEAPAASGLGTSAAITAAVLLALAEVSNVDVSREEIRKLVREVELEVQGKASWTDATVVT
YGGFVRVSGQ------EFKPIEP------ERDPV-LVVAHSQEPSR---TGEMVRRVAEF
RERL-DIVDGIMKLIGKLVEDLEVALHDG-----DLRTVGELMNVNHGLLAALNVSTRAL
EEIVNVLRNAGALGAKVTGAGGGGCAVALFEREEDAKRAVETLSALGY-EAFVTRPSPCG
VKTEGSES-----
>Methanocaldococcus_jannaschii_DSM_2661
-------------------------------------------------MIIETPSKVIL
FGEHAVVYGYRAISMAI-DLTSTIEIKETQ-----EDEIILNLNDLNKSLGLNLNEI--K
NINPNNF----GDFKYCLCAIKNTLDYL------NI-------------EPKTGFKINIS
SKIPISCGLGSSASITIGTIKAVSGFYNKELKDDEIAKLGYMVEKEIQGKASITDTSTIT
YKGILEIKNN------KFRKIKG-EFEEFLKNCKFLIVYAEKRKKK---TAELVNEVAKI
ENK-----DEIFKEIDKVIDEALKIK--------NKEDFGKLMTKNHELLKKLNISTPKL
DRIVDIGNRFG-FGAKLTGAGGGGCVIILVNE-EKEKELLKELNKEDV-RIFNCRMMN--
-------------
>Methanotorris_igneus_Kol_5
------------------------------------------------MVVVESPAKVIL
FGEHAVVYGYRAISMAI-DLKTTCTVEESD-------TTIINLKDLKKSLKIPIEEI--L
NLNVNEY----GDFRYVLCAIKNTILYLLSHKNLDL-------------KDLKPFKLTIT
SQIPISCGLGSSASTTISTIKGISAFYERPLDDNEIATIGYHVEKEVQGKASVTDTATIT
YKGLLEIENN------TIRRIEG-GLKDFIKSCKFLICYCEERKKK---TAELVNEVANH
KNR-----DDIFKLIEKVVDTSKTTF--------DKEIFGELMYINHNLLKRLGVSTPKL
DEVVEIGKTYG-YGAKLTGAGGGGCVIILVNE-NKEDELINKLKEKGV-EYFECRMVY--
-------------
>Methanococcus_vannielii_SB
VGL-----------------------------------------GKNMTLTVKTPSKVIL
FGEHAVVDGYSAIAMAI-DLKTTGEIKGN------FETITIELSDLNEIFEIAPKLI--K
ELDISNFS---PSLKYVLCATKYAINYLIEFK--GL-------------TSITPFKLKIF
SEIPVSCGLGSSASVVVTTINSISNFYGISLKNEEVINMAYSVEKDIQGRASITDTATIT
LSGMIEIYAG------NYKIMPK-ELSEFIKTCNFLIVNVEERTRK---TADLVWEVSEH
PQK-----EELFKKIGTIIEKVKHNR--------SKEELGKLMVENHEILKKFGISTEKL
DLVIEASKKYA-HGGKLTGAGGGGSVIILLKN-EK-EELLKELKKIGVTGTFECKMTNF-
-------------
>Methanothermococcus_okinawensis_IH1
MGV---NNIKIEKNNKSS-NKSNYKNENKYDNEYDNKNSNIDRYSNNINNIIGAPSKVIL
FGEHAVVDGYGAISMAV-DLKTMGEIVSSENENNNKNKIIIDLKDLNKNIKLNIKDL--P
NINIKDYE---NDLKYVICSLKNVANYLIKKNLLNIHDFDDYDMNINNNKKIKPFKLIIS
SNIPVSCGLGSSASVIITTIKSFLHANNIKLSDDEIAKIAYSVEKEVQGKASITDTATIT
YNTILKIKNN------TFELMKNSNLHNLLKKCNFLIVHVEERKKK---TAELVNEVANH
PYK-----NEIFKSIGEIVDKAESIN--------SMQELGKLMVKNHELLKQLGVSTEKM
DKVVNIGKKYG-YGAKLSGAGGGGVVVILVNN-NKKEELLEHLKEIGVIDIFECKMS---
-------------
>Methanocaldococcus_sp._FS406-22
-------------------------------------------------MIIETPSKVIL
FGEHAVVYGYRAISMAI-DLTSTIEIREID-----RNEIILNLNDLNKSLRLNLEDI--K
NINPNNF----GDFKYCLCAIKNTLNYI------NI-------------EPKTGFEINIS
SKIPISCGLGSSASITIGTIRAVSEFYDKELKDNEIAKLGYTVEKEIQGKASITDTSTIT
YRGILEIKNN------KPKKIKG-NFEEFLKSCKFLIVYVEERKKK---TAELVNEVAKI
ENK-----DEIFKEIDKIIDKALKVN--------SKEEFGKLMTKNHELLKKLNISTPKI
DRVVDIGNRFG-FGAKLTGAGGGGCVIILVNE-EKEKELIKMLNKENV-KIFKCKMIN--
-------------
>Methanococcus_maripaludis_S2
------------------------------------------------MNTIKTPSKIIL
FGEHAVVDGYPAISMAL-DLKTTGEIEEN------FDTISIDLVDLNEIFEITPELI--K
NLEISNFS---PALKYVICAVKSVIFYLSEFK--NL-------------KEIKPFKLKLY
SEIPLSCGLGSSASVVVTVIRSISNFYGIELDNDETINLAYSVEKEVQGRASVTDTATIS
LGGMIEIING------KYKPMPK-DLEEFIKTCKFLVVNVEERTRK---TAELVHDVSKH
PEK-----EQIFEEIGKIIQNVRQVT--------DKAELGKLMNENHELLKKFGISTEKL
DLVAKAGQKYA-YGGKLTGAGGGGSAIILLKE-DR-EELLKELKKIGVIGIYECKMAN--
-------------
>Methanococcus_maripaludis_C5
------------------------------------------------MKKIKTPSKIIL
FGEHAVVDGYPAISMAL-DLKTTGEIEEN------SDTISIDLVDLNEIFEITPELI--K
NLEISNFS---PALKYVICAVKSVIFYLSEFK--DL-------------KEIKPFKLKLY
SEIPLSCGLGSSASVVVTVIRSISNFYGIELDNDETINLAYSVEKEVQGRASVTDTATIS
LGGMIEIING------EYKPMPK-DLEEFIKTCKFLVVNVEERTRK---TAELVHDVSKH
PEK-----EQIFEEIGNIIQKVRQVT--------EKAELGKLMNENHELLRKFGISTEKL
DLVAKAGQKYG-YGGKLTGAGGGGSAIILLKE-DQ-NELLNELKKIGVIGIYECKMAN--
-------------
>Candidatus_Methanoperedens_nitroreducens_Mnv1
-----------------------------------------------MSTTFSAPGKIYL
FGEHAVVYGEPAIACAV-DIRTRVTAKKSD-----TIAI---SSDLGTTGL---------
-----DF----DIHPYVCSVIEKLGPV--------------------------NVSVDIS
SELPVGSGLGSSAAVTIATLAAINIEFGLGYSKEELAGMGHEIEQKVQGAASPTDTFVST
FGGVVEIPAR--------KRLDM-------LDCG-IVIGNTNKGATPKKTAKLIEQVAIL
RQEHPEVINPIIKTIGSIAKKGELLVKKK-----DYASLGKLMNVNHGLLDALGVGTTEL
SALVYAARNAGAFGAKITGAGGGGCMVALTES-P--QKVASAIERAGG-KAIMTRATAGG
VLEE---------
>Methanolobus_chelungpuianus_St545Mb
------------------------------------------------MITCSAPGKIYL
FGEHAVVYGHSAICCAI-DIRTRVQVEKCD-----SIVI---ESVLGRTGI---------
-----DH----DIHPYVSRVIEKMQEHA------EF----------------KGLRVRVD
SKLPVGSGLGSSAAVTVAGIQALNHLFGCGLQLEDIARIGHSIEKEVQGNASPTDTYVST
MGGVVMIPQR--------RKLQA-------LDCP-IVIGNTGRFSS---TRELVANVAKL
KGEFPEIIDPILEDIGSMSAIAEEYVNRK-----DYLTIGRLMNVNHGLLDAIGVGGPEL
SALVYAARNSGATAAKITGAGGGGCMVALADE-NSAQRIAKAIRDTGA-EALITRNTGEG
VRLES--------
>Methanomethylovorans_sp._SM1-B9
----------------------------------------------MQAITCSAPGKIYL
FGEHAVVYGESAICCAV-DLRTRVQASSND-----TILI---SSDQGDTGL---------
-----DH----DRYPYISSVIEEMSKMT------DI----------------KGVKLRID
SDIPVGSGLGSSAAVTIATIQALNLLFGCNLGPEDIATLGHSIERKIQGAASPTDTYVST
MGGVVIVPVK--------KKLNI-------IDCG-IVIGNTGKFSS---TRQMVSDVALL
KKRYPEMIDPILSTIGRISMTGEELVIKQ-----EYRPIGELMNINQGLLDAISVSGPEL
ADLIYAARSAGAYGAKITGAGGGGCMIALSQL-PDMEKVASAITRAGG-EAIVTRITEHG
VRVEH--------
>Thermococcus_kodakarensis_TS901
--------------------------------------------MSVKRVLASAPAKIIL
FGEHSVVYGKPAIAAAI-DLRTYVSAEFND-----TGAIKIEAHDIRTPGLIVSFTED-S
IYFESDYGKAAEVLGYVRQAIELVREEA------DV--------------NGKGITVSIT
SQIPVGAGLGSSAAVAVATIGAVSRLLGLELSNEEVGKLGHKVELLVQGASSGIDPTVSA
IGGFIHYQKG------KFEHLPF-------MELP-LVVGYTGSSGS---TKELVAMVRKN
YEEMPEIFEPILNSMGRLVEKAREVITSDLDRELKFQTLGKLMNINHGLLDALGVSTKKL
SELVYAARTAGALGAKITGAGGGGCMYALAPG-KQ-SEVATAITIAGG-TPMITKISREG
MRIEEVEE-----
>Thermococcus_siculi_RG-20
--------------------------------------------MSVKRVLASAPAKIIL
FGEHSVVYGKPAIAAAI-DLRTYVRAEFNN-----TGAIKIEAHDIRTPGLIVSFTED-E
IYFESDYGRAAEVLSYVRQAIELVREEA------GA--------------NGRGVTVSIT
SQIPVGAGLGSSAAVAVATIGAVSKLLGLELSNEEIGKLGHRVELLVQGASSGIDPTVSA
IGGFIHYEKG------NFEHLPF-------MELP-IVVGYTGSSGS---TKELVAMVRKT
REEMPDVVEPILSAMGKVVEKAREVLLSDLDDEVRFARLGRLMNINHGLLDALGVSTKKL
SELVYAARTAGALGAKITGAGGGGCMYALAPE-RQ-SEVATAITIAGG-TPMITRISREG
LRIEEVLP-----
>Thermococcus_sp._Bubb.Bath
MILKRNNSINVLHGNYRRIHQRYLRKTDKLVCI---TIMGMSR-MDAKSVLASAPAKIIL
FGEHSVVYGKPAIAAAI-DLRTYVSAEFNN-----TGAIKIEAHDIKTPGLIVSFSED-S
IYFESDYGKAAEVLGYVRQAIELVKEEA------DT--------------NGRGITVSIT
SQIPVGAGLGSSAAVAVATIGAVSRLLGLELSNEEVGKLGHRVELLVQGASSGIDPTVSA
IGGFIHYQKG------KFEHLPF-------MELP-IVVGYTGSSGS---TKELVAMVRKN
YEEMPGIFEPVLNSMGRLVEKAKEVITSDLDRELKFQTLGKLMNINHGLLDALGVSTKKL
SELVYAARVAGALGAKITGAGGGGCMYALAPG-KQ-SEVATAITIAGG-TPMITRISREG
IRIEEVEE-----
>Thermococcus_peptonophilus_OG-1
--------------------------------------------MSVKRVLASAPAKIIL
FGEHSVVYGKPAIAAAI-DLRTYVRAEFND-----TGAIKIEAHDIRTPGLIVSFTED-S
IYFESDYGKAAEVLGYVRQAIELVKEEA------DV--------------NGKGITVSIT
SQIPVGAGLGSSAAVAVATIGAVSRLLGLELSNEEVGKLGHRVELLVQGASSGIDPTVSA
IGGFIHYQKG------EFEHLPF-------MELP-IVVGYTGSSGS---TKELVAMVRRN
YEEMPEIFEPILNSMGRLVEKAREVITSDLDRDLKFQTLGKLMNINHGLLDAIGVSTKKL
SELVYAARTAGALGSKITGAGGGGCMYALAPG-KQ-SEVATAIAIAGG-TPMITKISREG
LRIEEVE------
>Thermococcus_radiotolerans_EJ2
-----------------------------------------------MRVLASAPAKIIL
FGEHSVVYGKPAIAAAI-DLRTYVRAGFND-----RGAIKIEAKDIRVPGLTVSFSED-E
IYFESDYGKAAEVLSYVRQAIELVREEA------DA--------------NGKGVTVSIT
SQIPVGAGLGSSAAVAVATIGAVSKLLGLELTNEEIGKLGHKVELLVQGASSGIDPTVSA
IGGFIHYEKG------DFEHLPF-------MELP-IVVGYTGSSGS---TKELVAMVRRT
YEEMPEVIEPVLVAMGKIVEKARDVITSDLDEELRFAQLGRLMNINHGLLDALGVSTKKL
SELVYAARVAGAIGAKITGAGGGGCMYALAPE-NQ-SEVATAITIAGG-TPMITRISREG
LRIEEVLP-----
>Archaeoglobus_neptunius
-------------------------------------------------MIASAPGKIIL
FGEHAVVYGRHAIVSAI-NLRCRVKVRRAR-----EFKI---KSQIGVTGL---------
-----DF----RVHPYVSFAVKRFGEVF------NL----------------SGAQIEIE
SDIPIGSGLGSSGAVIVATIKALSAEFGIEMSREEIFEMAKQVEIDVQGRASGIDPFIST
YGGAWLFPER--------RELNV--------PFE-FFVINMGRRS----TAEMVSKVAVL
KKQHPEITEKIFDAIDRISIEASRNM-------GDKETIKRLISINQSLLRAIGVSTPEI
DRVIAELERRG-LNAKITGAGGGGCLFGILEG-VIPE------------NSIVVRCGEEG
VRIEDE-------
>Archaeoglobus_veneficus
-------------------------------------------------MKASAPGKVIL
FGEHAVVYGRHAVVTAI-NLRCYAEALKSS-----TFRI---ESPIATTSL---------
-----DF----EKHPYVSYAIKRFMEVK------PI----------------DGVKIKIE
SEIPIASGLGSSAAVTVAVLKALDAEFDAGLSDEELFELARKVELDVQGRGSGTDPFVST
YGGAWLIPER--------KPLDL-------GEFR-MLIVNSGEESI---TSEMVAKVARL
RDELGDVVERIFDVIDTISLKAFA----------GEGEISRLMAVNQCMLKAIGVSTKRI
DEIVEELEGLG-IAAKITGAGGGGSVVGVGSD-EALQRAAKLF------SGIIVEPEREG
ARVED--------
>Archaeoglobaceae_archaeon_SKW201
-------------------------------------------------MIASAPGKIIL
FGEHAVVYGRRALVSAI-NLRCKVEVKKSN-----EFRI---ISPLGVSGI---------
-----DF----ELHPYISFAIKRFREFK------EL----------------NGAEITIK
SDIPIASGLGSSAAVTVATLKALSEEFRVELSKEEIFEMAKKVEIDVQGRASGIDPFIST
FGGTWIFPER--------KTVEI--------PFN-FFVIKLWERA----TREMVERVAVL
KQKYPEVVDKLFDAIDSIVLKAAE---------CKIEEFEELISMNQSILRALGVSSPEI
DELVSRLEKEG-FRVKLTGAGGGGCIFGIFRG-RRPK------------ESFLVKAEMEG
VRIENT-------
>Archaeoglobaceae_archaeon_SKYB18
-------------------------------------------------MIASAPGKIIL
FGEHAVVYGRHALVSAI-DLRCRVEVKKRS-----EFRI---FSPLGLTGL---------
-----DL----KIHPYITFAINRFCEFK------KI----------------EGAEIVVK
SEIPIASGLGSSAAVTVATLKALSEEFEVYLSEEEIFEIAKKVELDVQGRASGIDPFIST
FGGSWIFPER--------KKVEL--------PFQ-FFLIKLWERS----TKAMVEKVANL
RQKYPEIVEKIFDSIDSIALKAPN---------CGAEEFGELIHMNQSLLRALGVSSPEI
EEIVSKLEKDG-FRVKLTGAGGGGCIFGIFSG-RKPE------------NSFLVRPEMEG
VKIESA-------
>Archaeoglobales_archaeon_ex4484_92
-------------------------------------------------MIASAPGKIIL
FGEHAVVYGKHALVSAI-NLRCKAEVKKSG-----EIRI---HSKFGTTGL---------
-----DF----EVHPYISFAIKRFSEFR------DL----------------KGVEVKIE
SDIPPGSGLGSSAAVTVSTLMALNEEFNAGLSREEICEIARKVEIDVQGRASGIDPFIST
FGGSWLFPDM--------EKFLV--------PYS-FFVIYVGEKS----TSEMVSKVAKL
KEKYPEVMEGIFNAIDSISIEAFRRI-------NDPKSVKDLISINQSLLRGIGVSTPEI
DYLISKLEEEG-IVAKITGAGGGGCIFGIYEG-KIPK------------NAFIIKPELEG
AKIEDT-------
>Vulcanisaeta_sp._EB80
---------------------------------------------MGYVVTVKAPGKVIL
YGEHAVVYGEPALAMAV-NKYVYVTAKVRD-----DSKIGINAMDLKLAGLSVTILENGD
IVARTDYGAVISALSYVKRALEIAMEYV------GK--------------R-VGVDLLIR
SEMPVGAGLGTSAAVAVATILAYVKALGYDIDKRELARLAWQVEKDVQGAASPTDTTMAT
FGGLIYIKPE--GNSVIMEPVKP------GTEIP-LVIGYTPRVST---TKELVAMVRRK
LESMRDVIEPIIKTIGVITRRGREALEKG-----DLELMGTLMNINHGLLDSLGVSTRQL
NEMVYAARSAGALGSKLTGAGGGGCMIALSDK----VDVERAIELIGG-SVLSARLDSEG
ARVIDDKSLPTLK
>Fervidicoccus_fontis_Kam940
L-----------------------RRYEKVV-------------YMNKKVIASAPGKVTL
FGEHAVVYGYPALVVSI-DKRIYAIAEKRN-----DDVIKINARDLRVPGIVISYIGN-E
VVLETDYGLILPAIAYINKAIEVTSKYI------GT--------------K-AGVNIEIR
SEMPVGAGLGTSAAVAVSTIAAYAYVNEYELKKEEIANLGWQVEKEVQGIASPMDTSITA
IGGFLKIKYI--DKTVERTPIEV------KEEIP-LLIGYVERESR---TKDMVAMVRKK
IESYPEIYMKIMELIGNTVEKAESALLNN-----NLHELGSFMNLNHSLLDALGVSTRRL
NELVYVARDAGAYGSKLTGAGGGGCVIALTPE-NQ-DVIETAMKLHGT-LTFRTKLGTDG
VKIESVEI-----
>Vulcanisaeta_thermophila_CBA1501
------------------------------------------------MVTVRAPGKVIL
FGEHAVVYGEPALAMAI-NKYVYVTARPRD-----DGKVTINASDLKLAGLYVTFLENGD
LVARTDYGAVISALSYVRRAVELAMEYV------GK--------------R-VGVDLTIR
SEMPVGAGLGTSAAVAVATIASYVHALGYEISKRDLARLAWQVERDVQGAASPTDTAMAT
YGGVMFIRSV--GGEAFMEPVKV------DVDVP-IIVGYVPRVST---TKELVSMVRSR
LESMREVIEPIIKAIGMVSTMGRRALEEG-----DLKTMGQLMNINHGLLVALGVSTKQL
DDMVYAARAAGALGAKLSGAGGGGIMIALSDR----VEVEKAIEIVGG-SAFRASLNTKG
VEVVSED------
>Vulcanisaeta_distributa_DSM_14429
------------------------------------------------VVTVRAPGKVIL
YGEHAVVYGEPALAMAI-NKYVYVTARARS-----DGKININARDLRLAGISVTISENGD
IIARTDYGAVISALSYVKRAVELAMGYV------DK--------------K-VGIDLEIR
SEMPVGAGLGTSAAVAVATIYAYIKELGYDIDKRELARLAWQVEKDVQGSASPTDTTMAT
FGGIMFVKPE--GNNAVMEPVRP------GTNVP-LIIGYVPRVST---TKDLVAMVRRK
YETMRDVIEPIIRSIGLITRKGREALERG-----DLELMGVLMNINHGLLDALGVSTRQL
NEMVYAARNAGALGSKLTGAGGGGCMIALSDK----VEVEKAIELTGG-SVLKAVLDING
VVVVSND------
>Vulcanisaeta_moutnovskia_768-28
------------------------------------------------MITIRAPGKVIL
YGEHAVVYGEPALAMAI-NKYLYVTARARD-----DNKININARDLRLAGISVTISEGGD
VVAKTDYGAVISALSYVKRAIELAMEYL------DK--------------K-VGIDLEIR
SEMPVGAGLGTSAAVAVATILAYAKELGYDIDKRELSRLAWQVEKDVQGSASPTDTTMAT
FGGIMYIKPE--GNNTVMEPVKP------GANVP-LIIGYVPRIST---TKDLVAMVRRK
YEIMRNIIEPIIKSIGLITKKGREALEMG-----DLELMGTLMNINHGLLDALGVSTRQL
NDMVYAARHAGALGSKLTGAGGGGCMIALSDR----IEVEKAIELTGG-SVLRAGLDTNG
ATIVSND------
>Candidatus_Diapherotrites_archaeon_Zod_Metabat.1420
-----------------------------------------------MAVEVSAPAKAIL
FGEHAVVYRKPAIAIPLSDLRARAVVRPAS------DGITISAKDFGKRYNITHSPIR--
---------EGQEGYALQQAVLKTLEHI------GV--------------KPQDLVLEIK
SDIPIASGLGSGAAVATAIVKAVAKFHGKELTDDNVNKIVYEIEQIHHGTPSGIDNTTIV
YERPVYFKKRVWFLPNKTKHLKV------GATMH-FVIADTGIRAE---TKGIVADVRSA
WKADKKTFNRLFNDIKKITKKARKALKNG-----SAEEVGKLMNENHALLEKMGVSSPEI
NALVQAARKAGAYGSKMSGAGRGGNIITIVPA-RKLEAVVSALKRVGAEHVYTTTLRKTS
-------------
>Candidatus_Diapherotrites_archaeon_RIFCSPLOWO2
LG--------------------DCRRGKHFN--------GFERLLVGGMEMAKACGKTIL
FGEHFVVYGIPAIAGSV-SDQTTVSARKAK-----GTRIKVEAADKR-------------
-----------HNPEFLEKMAAVLANKL------GI--------------N-EGVELEVS
TELQIGSGMGSSAAFCVAATRALAQIVGKNLGNDDVCRIAYEGEKIAHGTPSGIDNTVAT
YGGLVWFKKNLEGGANQIERLKA------RKPLE-VVIGTCPRKGT---TKELVEAVRTR
KEKNPEKFARIFEDAGKLVDEAREALLKG-----EEKKIGALLNQNHELLKEIGVSTREL
DAMCSAALKAGALGAKLTGAGGGGSVIALCPG-KQ-AEVAKAIEKLGW-PTLKVRIGE--
-------------
>Candidatus_Diapherotrites_archaeon_UBA10219
LG--------------------DCRRGKHFN--------GFERLLVGGMEMAKACGKTIL
FGEHFVVYGIPAIAGSV-SDQTTVSARKAK-----GTRIKVEAADKR-------------
-----------HNPEFLEKMAAVLANKL------GI--------------N-EGVELEVS
TELQIGSGMGSSAAFCVAATRALAQIVGKNLGNDDVCRIAYEGEKIAHGTPSGIDNTVAT
YGGLVWFKKNLEGGANQIERLKA------RKPLE-VVIGTCPRKGT---TKELVEAVRTR
KEKNPEKFARIFEDAGKLVDEAREALLKG-----EEKKIGALLNQNHELLKEIGVSTREL
DAMCSAALKAGALGAKLTGAGGGGSVIALCPG-KQ-AEVAKAIEKLGW-PTLKVRIGE--
-------------
>Candidatus_Micrarchaeota_archaeon_WY5.bin9
------------------------------------------------MGKGSGYAKVIL
FGEHFVVYGLPAIGVAL-AKKTDVEVSKSQ-----HMRVESSHAD---------------
--------------ASLLNGLEAIKNAM------GI--------------K-DSFVVKIK
SEIPLGSGLGSSAAVSVAYVRALADEYGLQLTGEQISAYAYEAEKVYHGTPSGIDNTLAS
SGGAIFYQNT--DGKSAVKPLNV------GKPLN-IVIGNTGKKQG--STAEIIAAVRGR
REKNPGIYEDLFNAERKVIDGAVKAIEHG-----DPAALGELMNINHGLLSAMGVSTKEN
GDIIYAARVFGAYGAKITGAGMGGSCVILAKNEKNAEDIANEIRKMGY-LAITSVVQ---
-------------
>Candidatus_Woesearchaeota_archaeon_Zod_Metabat.297
--------------------------------------------------MARACGKIIL
FGEHSVVYGKPAIAVPVKSVFTEVNIEKSE-----SFKC---STTYKLTD----------
-----------SEKNNLKKIIGIVLKKL------KI--------------RNKNFKLKIN
STIPVSSGMGSSAALSVSIIREISAFFGNNLNNNQISEIAFECEKQFHGTPSGIDNNVVT
YEKPIYFIKN-----KKLEFVRV------KRPFT-IIIADTGIKSS---TKDIVADVGRM
YEKNRQLYDRYFNEMAGIAVQAKKAIETG-----EINLIGNLMNENHGLLQKINVSCGEL
DFLVGVALENGALGAKMVGGGRGGNIIALAEN-NRKKLIENLLKAQAV-NCITTDIGKT-
------------Q
>Lokiarchaeota_SZ_4_bin10.384
---------------------------------------------LKKHIKCSSPSKIIF
FGEHAVVYGYPAIVSAI-SKRSFCEIKSNK-----DESFSIDLMNFKTSKTYQKSAL--D
SQFKEKN----KKFSSFLAIIKNLNDFK------SF------------D---SGFNIKIY
SEVPIGAGLGSSASVNVSLVNALNYFFELNLSRKEISEFAFIGEKEIHGNPSGIDNTIAT
FGGMLWYENK------KFEPLEF------MGNLS-FIVSNTNIHRN---TGELVEHVRKL
YGKKKDKVTELFESIKVIVKKAKISLKKN-----DLFELGNLMNLNQEILEKIGVSNPEI
EDLIQIAKKNGAYGSKLTGAGGGGCIISLTDL-DNEKKLLDALNKKS--KSFKVELDRKG
TLLEI--------
>Helarchaeota_MP5_1_211
---------------------------------------------LKDIITCSSPSKIIL
FGEHSVVYGYPAIVAAI-SKRSFCQIESRD-----NNEILINLLDFKTQKKYSLLEL--N
QVYDERD----THFSPIIKVIQDFFKEK------KY------------NLKTSGFTVKIK
SEIPIGAGLGSSASILVSLSNALNNYFGLNLLKKEISDISLTGEKEVHGNPSGIDNTIAT
FGGLLYYQNK------KFTRFAI------KEPIT-LIVSNTKIPRN---TGDMVSNVKKL
YEKEKDQIVGLFQSIENIVIQGKKSLENV-----NLDELGDLMNKNQEILKKIGVSHQKI
DELVEIALKNGAFGSKLTGAGGGGCIISLTDE-NNEKNLINELSKIT--ESFKVILDVDG
TRIEKIFL-----
>Helarchaeota_archaeon_LW55_61
----------------------------------------------LISCTASAPGKCIL
VGEHAVVYGTKAIVTAL-NLRAFSSIEIIS-----DKIIDIEAIDFQLQKKFPFIK---E
TMLDKKF----LPLKPIVNCCQIMINKF------KL--------------N-KGMKLKIR
SAIPSSAGLGSSAAVSVATVKAIESVFELNLTNDEISQIAFEVEKIVHTRPSGIDNFICT
HGGCIQYSKK-----EQIKKIEL------PKNFS-LIICNSEIPRN---TGVLVEKVAKL
HNKFPNITEKIFDAINLLSIKALESLKKG-----DLVELGEIFNLNQGLLEALGVSTAIL
SKFINIAKENGAYGAKLTGAGGGGCIIAISPS-SKQKNIVEALKKIGG-VPILTEFSQDG
VKVEDLK------
>Heimdallarchaeota_RS_11_26
LKKIFYSCILFV-------------------------------FMGTDSIVFSAPGKVIL
FGEHSVVYGHPAIATAI-NLRAKCEVTKSS-----DKFPSLSTPDLFPDNIFTINE---K
SEVPIELEPF--------KHLFLILSEN------QK--------------KTIYPKVKLT
SAIPSSSGLGSSAATAVSLTASLMKFYNNDHNLEKIRDIAFESEKLIHGFPSGIDNTIST
FGGGIIYERG------QMAPLTS------KISSSFLVIIDSLVPRS---TKELVEKVQKK
RENEPKKVQAIFNQIEAITWEAKKQLESG-----DSVEIGRLMNENHKLLEKLDVGHPIL
AKLVSIIDQTKTLGRKLTGAGGGGCVIALFDEFSTAKEVTKLIEKKGF-RAYISNIFETG
VKNE---------
>Asgard_group_HMA_bin2.96
--------------------------------------------MDIEKVTFSAPGKVIL
FGEHSVVYGYPAIASAI-GLRAKCSINSTS-----LEKNSISIPNIIPARKFILG-----
-----------NEIPGVLKSLEFIVHHILK----KT-------------KNQKKLEMEIL
SDLPVSAGLGSSAAVSVSVAASLFSILGIEHNLENVNEVAFDAEKIIHGTPSGIDNTIST
FGGSIIFEES------NIKQIPI------NLPLSHFIIVNSLVPRN---TKDLVYSLRDR
YNKDTKKYSQLFEKIGEIVEESQKNLKLG-----DLERIGDLMNRNHILLDELGVGNKHI
KKIVSILNNQKAFGCKLTGAGGGGCVIGLFEDRENINNVIELLHQEGY-NAFITDISTQG
VRHE---------
>Heimdallarchaeota_C1.bin.2
--------------------------------------------MNVEKVTFSAPGKVIL
FGEHSVVYGYPAIASAI-GLRAKCSINSTS-----LEQNSISIPDIIPDRKFILG-----
-----------REIPDILKFLDFILNHILK----KT-------------KNQKNLEMEIL
SDLPISAGLGSSAAISVSLAASLFSILGIEYNLENVNEVAFDAEKIIHGTPSGIDNTIST
FGGSIIFERG------NIKQIPI------NLLSSHFIIVNSLVPRS---TKDLVNSLRER
YNKNSKKYSQFFEEIGEIVEESQRSLKDG-----DLERIGYLMNKNHILLEKLGVGNKHI
KKIVSILNNQKAIGCKLTGAGGGGCVIGLFENGENINNVIEILQQEGY-NAFITDISTQG
VRDE---------
>Lokiarchaeota_FT2_030
----------------------------------------------LHMITASAPGKCIL
FGEHAVVYGYPAIAVSL-DMHSYCTIEKLD----DTSNIAFNFLDYGIEFDINALSNC-N
SQFPLDF-------IQFYEGMKAISNQN------NL--------------SIKNVKIRLY
SDIWKGSGLGSSASVAIAFVNALQTWYKLNLSIEEINNYGYLMEKYVHGTPSGIDNSICS
YGGIIVYQKG------IQERILT-------SKFP-ILVTFSGELHN---TGQIVKSL---
HHKQPFLIKP-FQEIGKIVEKGIYALKEK-----DYKKLGSLCNENQDILVEIGLSTHKI
DEIVSISKDNGAFGAKLTGAGVGGSVITLGTF-NRLQKIQNILQKKGY-LSRICHIDYNG
MKLDSK-------
>Lokiarchaeota_BC1
----------------------------------------------MKSIIAVAPGKCIL
FGEHAVVYGYPAIAMAL-DKGSKCNIRETK-----YNKIEIHLINYNEDFEGANIENL-K
QIIP-------QKYAQISKLFSLLSEYF------QL--------------EPQRLSITIS
SNLFPGAGLGSSASIAASLLYAFNCFYELHLQKTKVNELAYELEQIIHGTPSGIDNTICT
YGKSIYFQNG------TFSFMKI------SEKIR-FLITYTNIEHD---TKEAITRLRNL
RQEQPKKTNQYLKEIGKICKHARRAIKNN-----DFDKIGELMNENQDYLSKLQLSNKKI
QEITSTALNNGALGSKLTGAGLGGCVISLGEE-EKLLDLITILQKKGY-KSFIAKNDQEG
VRCEKK-------
