# Supplementary material for: Asgard archaeal selenoproteome reveals a roadmap for the archaea-to-eukaryote transition of selenocysteine incorporation machinery
Source: ISME J. 2024 Jun 19;18(1):wrae111. doi: 10.1093/ismejo/wrae111 (PMC11227280; doi:10.1093/ismejo/wrae111)
Supplement: Supplementary_data_2_wrae111 [file supplementary_data_2_wrae111.zip › Neighboring genes of Sec machinery genes/alignments/phosphoglycerate_mutase_maffi_linsi.fasta]

>Methanopyrus_sp._SNP6
---------------------------------VTGLERKILVIVGDGMADRAVSELDGK
TTLQAADTPNMDRLAREGSVGLLDPIR-PGVRPGSDTAHLALLGYDPFEVYPGRGPLEAL
GAGVEVRPKDVAFRCNFATAEERDDE----LVVVDRRAGR-INEDEGTRELAETIN-EEV
DLP-------VEFEFKEAVGHRAVLVLRGDD--LSAEITDADPKRAGEPVKDVKPT----
SDD---PAAARTADIVNEFVRKAYEVLKDHPINRKRERRGKPPANVILPRGAGQLEEVK-
PFSDRYNMSGAVVAGASLIKGIGRMLGMDVPEDDAITGRKDTD-LKRKAELALEALD-DH
DFVLVNFNAVDEAGHDGDARGKVEMIERMDRELVGTLLEG--VDPEETVVCLTADHSTP-
VVVGDHTADPVPVVIWTADTRRDPVERYDEISAARGCLGRFSGPHLLNVLRDLADRIEKF
GA----------------------
>Methanopyrus_kandleri_AV19
---------------------------------VTGLERKILVIVGDGMADRAVPELDGK
TPLQAADTPNMDRLAREGSVGLLDPIR-PGVRPGSDTAHLTLLGYDPFEVYPGRGPLEAL
GAGVEVRPGDVAFRCNFATAEERNGE----LVVVDRRAGR-INEDEGTPKLAETIN-EEV
DLP-------VEFEFKEAVGHRAVLVLRGGD--LSADVTDADPKRVGKPVKDVKPT----
SDD---PAAARTAEIVNEFVRKAYEVLKDHPVNRERERQGKPPANVILPRGAGQLEEVE-
PFSDRYGMSGAVVAGASLIKGIGRMLGMDVPEDEAITGRKDTD-LKRKAELALEALD-DH
DLVLVNFNAVDEAGHDGDARGKVEMIERMDRELVGTLLEG--IDPEETVVCLTADHSTP-
VAVGDHTADPVPVAIWTADARRDPVEEYDEISAARGCLGRFSGLHLLNVLRDLADRIEKF
GA----------------------
>Methanopyrus_sp._KOL6
---------------------------------VTGLEKKILVIVGDGMADRAVSELDGK
TTLQAADTPNMDRLAREGSVGLLDPIR-PGVRPGSDTAHLALLGYDPFEVYPGRGPLEAL
GAGVEVRPKDVAFRCNFATAEERDDE----LVVVDRRAGR-INEDEGTRELAETIN-EEV
DLP-------VEFEFKEAVGHRAVLVLRGDD--LSAEITDADPKRAGEPVKDVKPT----
SDD---PAAARTADIVNEFVRKAYEVLKDHPINRERERRGKPPANVILPRGAGQLEEVK-
PFSDRYNMSGAVVAGASLIKGIGRMLGMDVPEDDAITGRRDTD-LKRKAELALEALD-DH
DFVLVNFNAVDEAGHDGDARGKVEMIERMDRELVGTLLEG--VDPKETVVCLTADHSTP-
VVVGDHTADPVPVVVWTADARRDPVERYDEISAARGCLGRFSGLHLLNVLRDLADRIEKF
GA----------------------
>Methanocaldococcus_jannaschii_DSM_2661
--------------------------------------MRAILILLDGLGDRASEILNNK
TPLQFAKTPNLDRLAENGMCGLMTTYK-EGIPLGTEVAHFLLWGYS-LEEFPGRGVIEAL
GEDIEIEKNAIYLRASLGFVKKDEKG----FLVIDRRTKD-ISREE-IEKLVDSLP---T
CVD------GYKFELFYSFDVHFILKIKERNGWISDKISDSDPFYKNRYVMKVKAIRELC
KSEVEYSKAKDTARALNKYLLNVYKILQNHKINRKRRKLEKMPANFLLTKWASRYKRVE-
SFKEKWGMNAVILAESSLFKGLAKFLGMDFIKIES---------FEEGIDLIPEL---DY
DFIHLHTKETDEAAHTKNPLNKVKVIEKIDKLI-GNLK-L--R--EDDLLIITADHSTPS
VGNLIHSGESVPILFYGKNVRVDNVKEFNEISCSNGHL-RIRGEELMHLILNYTDRALLY
GLRSGDRLRYYIPKDDEIDLLE-G
>Methanotorris_igneus_Kol_5
--------------------------------------MRAIVVLLDGLGDRPSEILGNK
TPLEAAKTPNLDEFAKRGITGLMVPYK-EGVPLGSEVSHLLLWGYS-LNDFPGRGLIEAL
GEGVEVKDNEIYLRATFGFVEKHNGE----LLIKDRRTKD-ITKEE-IEELIDSLP---T
YVN------GYEFELKYTHDAHCILIIREENGWISDKISDGDPFYMNRHVLRICPIKKLC
KSRMEYNKAKSTAEALNEYLKKCFKELDNHEINRKRAKMGKQKANMLLTKWAGKYKKVE-
PFSERWGMRGVVIGNSAVFCGLAKFLGLDYIKCGD---------FKKAVEMAVDL---DY
DFIHIHTKEIDEAAHTKNPELKKKVIEKIDACL-EPLL-N--L--EDDLIIITGDHSTPS
VGNLIHSGESVPITIVGKNVRRDDVKEFNERACAKGSL-YIRACDLMNIILNYTDRALLY
GLRPN-RILKYIPDDSKTRHLKID
>Methanococcus_vannielii_SB
---------------------------------LGRGILKTIVLSLDGLLDDVYEELGNK
TPLEYANTKNLDKILQNGSCGLMNSYM-AGVPKISYEDTFVISGYP-KELFPGMGVIKAL
GEDLEIKDNTIYMECFFVPVLKDEDG----FRVINRVNND-ILEDD-LNKIRDCIP---N
YYE------GYEFHLQKCKNSTCVISMSDKSGWISDKISDSDPYFQGRHVQKIVPVKELC
STEPEYRRAESTANALNKFLLRIHKLLDSNEVNEKRKRRGKYPINFMLTKFAGKQVELP-
SFQEKTGMKTISISDFSQAKGFSKLLKWDYLIVND---------SKEVFQNSIKYLE-YY
DLIYAKTTYLKDSCLKYAPFEKVSEIEKLDSYL-EPFT-N--L--ENVLIIITSNKVYPF
LGTLVNSGDPYSIIVSGKNVRRDDTPTFNEKNCYKGNL-RIKYDELLNIILNYTNKALLN
GLRPGPNLIKYIPNDEDLEHLQ--
>Methanococcus_maripaludis_C5
--------------------------------------MKTVIFYFDGFMDDPYEILDNK
TPLEYAKTPNFDKLIQNGSCGLLAPYK-RGVPMQSVTDLFVMAGYS-LEEFPGVSVLKAL
GEDIELNDNSVYFECTFVTTVEDNYG----YRVVDRTTCD-VMDKE-LNQLLKSIP---T
DFG------GYEFSLKNCADCGCVLVMTDKNGWISDKISDSDPYYPGRHVNKVLPVYELC
SSSGECKRAKNTADVLNEYLLRCHKILENHEINIKRKRKGKYPVNFLITRFPGKNTEVP-
SFSEKYGLKTLSISSCGTAKGFSKFIKVDYILTKD---------FEESVTSLTKYLE-HY
DLIHIPAPDISQY-QIRDPFEKSRYIEKLDKSL-EKIH-D--L--DDTLILISSNRLYPA
IGDLVNSGEDYSIIVSGKNVRKDHIMEFSEKNCYMGPV-RLQHDEVLNVILNHMNRALLY
GLRPGGYLLDYIPADEDIEHLK--
>Methanoculleus_horonobensis_JCM_15517
-----------------------------------MIAEKVLFLVLDGISDRPCEALDGL
TPLAAARTPVLDRLAAEGICGIMDSVA-PGIRPGSDTSHLALLGYPPQEFYTGRGPLEAE
GTGIHMTAGMIGFRCNFGTVDADG-------LVTDRRAGR-ISG---TEPLAEAIR-DGV
DLS----ALGLEFRFEAGAGHRAALALVGEG--LGDKVSSNDPKKEGVQPLTIRPC----
TDD---PADRKTADACNEFIRQSGKILYHHPMNVRRMEEGLPPANLLLIRGAGKMGELP-
QFSERYGLSGSVISAATLISGIGKVVGLEHIPVPGTTGSADSD-LDAKVRAAIGELG-RK
DFVLMNIKGADEAGHDGKGIQKRDFIEVIDKAL-APLL-D--L--KETLIVICADHSTP-
CSVKDHSADPVPVVIRGPGVRIDRTNRFDEISCAEGGLHRIRGRDLMPITLDLINKSHKY
GA----------------------
>Methanoculleus_sp._MH98A_c73
-----------------------------------MIADKVLFLVLDGISDRPCEALDGL
TPLAAARTPVLDRIVAEGVCGIMDSVA-PGIRPGSDTSHLALLGYPPQEYYTGRGPLEAE
GTGIHMTAGMIGFRCNFATVDADG-------LVTDRRAGR-ISG---TEPLAEAIR-EGV
DLS----GLGLEFRFEAGAGHRAALALVGEG--LGDKVSSNDPKKDGVQPLTIRPC----
TDD---PADAKTARACNEFIRQSGEILYDHPVNVRRMEEGLPPGNLLLIRGAGKMGSLP-
QFSERYGLSGSVISAATLISGIGMVVGLEHIPVPGTTGSIDSD-LDAKVRAAIGELD-RK
DFVLMNIKGADEAGHDGKSIQKRDFIEVIDKAL-APLL-D--L--RDTLIVICADHSTP-
CSVMDHSADPVPVVIRGPGVRTDRTNRFDEVSCAEGGLHRIRGRDLMPIILDLINKSHKY
GA----------------------
>Methanocorpusculum_vombati_CW153
--MVQIHSSLLFFRRFFQKHNALSLTRP---TYQAMTASKILLLIIDGVGDRPCDCLGGK
TPLQAAHIPNLDELAKTGICGIMDPVA-PGIRAGSDTSHLSLLGYPPQQYYTGRGPLEAA
GCGIQMEPGMIGFRANYATIDDAG-------NVIDRRAGR-IAD---TTELSAAIR-DGV
DLS----KYGVTIRFEPGTGHRAALALKGSG--LSAAVSSNDPKATGIPPKTIHPE---G
EDT---PEAKFTADVCNEFCRQAAEILKNHPVNLARKAAGQNPANVVLIRGAGAMGVYE-
PFEERHELSGSVVAAAALIAGIGSSVGLRRVPVH-----PDTP-LAEQVSLVLQELA-TR
DFVLFNIKNADEYGHDGKAMEKKEFLEKIDKEL-RPLM-E--M--PDLMIAVCGDHSTP-
CTIKEHSADPVPLIIHGDGTRTDHVSSYDEISCAAGALCRIRGGDLMPILLDLIDKTHKY
GA----------------------
>Methanocella_arvoryzae_MRE50
------------------MAGYLCMI------SMSDVASKILLIVLDGASDRPV---NGT
TPLAHAVTPNLDALAFGGINGLMDTIA-PGIRPGSDTSHLAILGYDPYKYYTGRGPFEAA
GVGIEVKGGDIAFRCNFATLEGG--------IVTDRRAGR-IED---TDELAKAIN-EKV
KVP------GVEVIFKRSTGHRAALVLRGKG--LSAAITDTDPKKEGLPIKECHPT----
DDS---PEAKRTAEIVNSVSKQVLEAIDQSPVNVERRKMGLPAGNVILIRGAGEVPHIP-
PFPERHGLKAAVVANAGLIIGIGKMCGLEHLTVSGMESMEPVERISVKVNKALEALQ-TH
DFVLLNIKGADEAGHDGGFERKVQFLEAVDAAF-APLK-N--L--KDTLVIITVDHSTP-
VTLKDHSADPVPILMNGPGVRVDEVTRYTELTAHKGGLCRIRGMDVMNIAMDLINNTKKF
GA----------------------
>Methanocorpusculum_labreanum_Z
VGFSQI--------------------------HHIMTASKILLLIIDGVGDRPCGVLGNK
TPLQAAKIPNLDRLATEGICGIMDPIA-PGVRGGSDTSHLSLLGYDPHIYYTGRGPLEAA
GCGIKMEPGMIGFRANYATIDDDG-------NVIDRRAGR-IPD---TTEITAAVK-NGV
DLS----KYGVEIEFSPGTGHRAALALKGKG--LSAAVSSNDPKKTGVQPKTIHPD----
DDS---KEAAFTAEVCNEFSRQAAEILKNHPVNLERKARGEFPANVVLIRGAGEMGVYE-
TFEEKHELSGSVVAAAALIAGIGSSVGLERIPVL-----PTTP-LDEQVRLVCRELE-KK
DFVLFNVKTADEYGHDGKAVEKTKYLEEVDAAL-LPFF-D--M--PELMIAVCGDHSTP-
CTIKEHSADPVPLILHGDGTRIDLVTNYDEISCAAGGLCRISGGSLMPILLDLIDKTHKY
GA----------------------
>Palaeococcus_ferrophilus_DSM_13482
-------------------------VGD-------IMKRKGIFILADGLGDRPVKELNGK
TPLEYANTPNLDRLAKMGICGLQDPIS-PGQPAGSDTAHLSLLGYDPYKTYRGRGYYEAL
GAGIEVTEDDIAFRVNFATIENG--------VITDRRAGR-IATEE-AHELAKAIQ-EQV
KLP-------VDFVFKGATSHRAVLVLRDLA--KGYRVGENDPHVEGKEPHPFEYG----
--D---EASKKTAEILEEFVKKAHEVLERHPINERRRKEGKPVANYLLVRGAGVAPDIPA
KFPQQWRLKAGAIVAVALVGGVLKAVGFDVIPVEGITGEYDTD-EMAKARAAVKALE-EY
DFLFVHFKPTDAAGHDGNAMRKVEMIEKLDRMV-GYILDN--VDLERTVILLTGDHSTP-
IEVKNHSGDPVPVVIAGGGVRTDDVEAIGERPCAKGGLGRVRGKYLVPIMMDLMGRAEKY
GA----------------------
>Thermococcus_sp._AM4
LGLTLI-----------TPSSLSPPVIG-------MKKRKGLLIILDGLGDRPIKEFGGK
TPLEYAKTPNMDKLAKLGILGQQDPIK-PGQPAGSDTAHLSIFGYDPYKVYRGRGFLEAL
GVGLDLDEDDLAFRVNFATIENG--------IIVDRRAGR-ISTEE-AHELAKAIQ-EKV
KLP-------VDFIFVGATGHRAVLVLKGMA--KGYRVGENDPHEAGKPPHRFTWE----
--D---EESKKVAEILEEFVRQAHEVLEKHPINEKRRKEGKPPANYLLIRGAGTYPNIPM
KFTEQWKVRAGAVIAVSLVKGVARAIGFDVYTPEGATGEYNTD-EMAKAKKTVELLK-EY
DFVFLHFKPTDAAGHDNNPKLKAEMIEKADRMI-GYIIEH--VDLEDVVIAITGDHSTP-
CEVMNHSGDPVPVLIAGGGVRPDHTESFGERECMRGGLGRIRGHDIVPVMMDLMNRSEKF
GA----------------------
>Thermococcus_kodakarensis_TS901
-------------------------VID-------MKKRKGLLIILDGLGDRPIKEFGGK
TPLEYANTPNMDRLAKMGILGQQDPIK-PGQPAGSDTAHLSIFGYDPYKVYRGRGFLEAL
GVGLDLNEDDLAFRVNFATIENG--------IITDRRAGR-ISTEE-AHELAKAVQ-ENV
KLP-------VDFIFVGATGHRAVLVLRGMA--KGYRVGENDPHEAGKPPQEFTWE----
--D---EESKKVAEILEEFVQKAHEVLDKHPINEKRRKEGKPPANYLLIRGAGTYPDIPM
KFTEQWKVKAGAVIAVSLVKGVARAIGFDVYTPEGATGEYNTD-VMAKAKKTVELLK-DY
DFVFLHFKPTDAAGHDNNPKLKAEMIEKADRMI-GYILEH--IDLEDVVIAITGDHSTP-
CEVMNHSGDPVPLLIAGGGVRPDHTESFGERECMRGGIGRIKGHDIVPIMMDLMNRSEKF
GA----------------------
>Palaeococcus_pacificus_DY20341
---------------------------------VVQMKRKGIFILADGLGDRPIKELGGK
TPLEYANTPNLDRLAKTGICGMQDPIF-PGQPAGSDTAHLSILGYDPYKTYRGRGYYEAL
GAGIDVREDDIAFRVNFATYENG--------LIVDRRAGR-IATEE-AHELAKAIQ-EQV
KLP-------VEFIFKGATSHRAVLVLRGLA--KGYRVGENDPHEAGKPPHEFTYE----
--D---EESKRTAEILDEFVRKAHEVLEKHPINEKRRKEGKPVANYLLIRGAGTAPDIPK
KFPEQWKVKAGAIVAVALVGGVLKAVGFELIPVNGITGEYDTN-EITKAKAAVKALE-EY
DFVFVHFKPTDAAGHDGNAMKKVEMIEKLDRLV-GYILDN--VNLEKTVITLTGDHSTP-
CEVKNHSGDPVPLVIAGGGVRTDDVEAIGERQCAKGGLGRIRSKYIVPIMMDLMGRAEKY
GA----------------------
>Thermococcus_camini_IRI35c
-------------------------VID-------MKQRKGLLIILDGLGDRPIEEFGGK
TPLEYADTPNMDRLARMGILGQQDPIK-PGQPAGSDTAHLSIFGYDPYKVYRGRGYLEAM
GVGLDLSEDDLAFRVNFATIENG--------VITDRRAGR-ISTEE-AHELARAIQ-ENV
KLP-------VEFIFVGATGHRAVLVLRGMA--SGYKVGENDPHEAGKPPHKFTWE----
--D---EESRKVAEILEEFVQKAHEVLEKHPVNEKRRKEGKPVANYLLIRGAGTYPDIPM
KFTEQWKVKTAAVVAVSLVKGVARAIGFDIYTPEGATGEYNTD-EMAKARKVVELLK-GY
DFVFLHFKPTDAAGHDNNPRLKVEMIEKADRMI-GYIIDS--IDLEDVVIAITGDHSTP-
CEVMNHSGDPVPVLIAGGDVRADHTESFGERECMRGGLGRIKGHDIVPVMMDLMNRSEKF
GA----------------------
>Archaeoglobus_profundus
-------------------------------------MPKVLMVIIDGAGDR-----GNV
TPLSSAKKPNLNKLAKMGINGIMDTIK-PGVRPGSDTAHLALLGYDPFKCYTGRGPIEAA
GVGIELKEGDVAFRVNFGTVEGEGSV--FDKIVVDRRAGR-ISE---TDELVKAIN-EGV
DLS----EFGVEFVFKRGSGHRGAVVFR-DD--LSDKVSDVDPKKVGEKVKRCVPL----
EDD---EKARRTAEVVNYFVQRSHEILDSHPLNLEREKKGLPKANVLLLRGAGKVPHLP-
KFEDRYGMKLACVSGTALIKGVVRLLGGEVLDVKGATGGKDTD-LNAKVEASLKALE-RY
DFVLLHIKATDEYGHDGDFEGKKAFIEKIDEAI-EPLL-S--LDFSEVCLVVTADHSTP-
INVRDHTADPVPVTIVYRDVRTDDVEEFSELKAYKGGLHRMTGNDLFNIVLDLINKAKKF
GA----------------------
>Geoglobus_ahangari
--------------------------------------MKVLMLIVDGMADRSV---GGR
TPLDSARTPNLDFLARKGINGIMDTIA-PGIRPGSDTAHLSILGYDPFRYYTGRGPIEAC
GAGIEVRPGDIAFRVNFGTVEGTGSV--FDKVVVDRRAGR-IQD---KQVLVDAVN-REV
KIE------GVEFVLGNASGHRAALVFRGEN--LSDRITDSDPKKIGEKVKRVKAL----
--D---SEAEFTARVVNEFIEKSHEVLDSHPFNEERAKKGLLKANVLLLRGVGKAVHVP-
SFEERYGMRMAVIAGTTLIKGIGRLLKADVIENERFTGSKDTD-LELKVKTAISSLE-TH
DFVLLHIKAPDEFGHDGDFERKREFIEKIDSAI-KPLT-E--LDFSEVCLALLADHTTP-
VTVKDHTADPVPVTIVCEGVRSDDVERYSEFQAYKGGLCRIRGQDLMNIILDLIGKSKKY
GA----------------------
>Geoglobus_acetivorans
--------------------------------------MKVLMVIVDGMSDRGN---GDT
TPLKSAHTPNLDFLAERGIAGIMDTIR-PGIRPGSDTAHFSILGYDPFEYYTGRGPIEAA
GAGIDVKPGDIAFRVNFGTVEGDGSI--FEKIVVDRRAGR-IQD---KEELVRAVN-ENV
KLD------GVEFILANASGHRAALVFRGEG--LSDRITDSDPKKEGGAVKRVEPL----
--D---SSAEFTARMVNEFIEKSHEVLENHPLNAERAEAGLPKANALLLRGVGKAVHVP-
KFEERYGLKAAFVAGTTLIKGIGRLIGADVIKNSKFTGSRDTD-LNLKVETALKTLE-TH
DFVLLHIKAPDEFGHDGDFEGKKEFIEKVDQAI-APLK-D--LDFSRVCLTVLSDHSTP-
VSVRDHSADPVPVMIVQEGVRRDEVKAFNEFEVYKGGLCRIRGEDLMNIILDLIGKAKKF
GA----------------------
>Archaeoglobus_sp.
--------------------------------------MAVLLVVVDGLSDRPV---NGK
TPLSEARKPNLDFLAERGINGIMDTIA-PGIRPGSDTSHLALLGYDPYKYYSGRGPIEAA
GVGIEVKPGDVAFRANFATVEGEGSI--FDKTVVDRRAGR-IED---TSALIEAIK-EKV
KLP-------VEFLIERGTGHRAAVVFRGEG--LSDKVSDTDPKAVGKKVKRCVPL----
EED---EKAKRMAEMVNEFMQQVHEVLENHPLNKERAEKGLLKANALLLRGAGEMPHVP-
RFEEKTGLKLCVIAATALIKGVGKIVGADVITPEGATGNKNTN-LDSKVETAVKALE-SY
DIVLLHIKATDELGHDGDFEGKKAFIEKLDAKI-APLL-D--LDFSKHCLILTADHSTP-
IKVKDHTADPVPVVIVHEDVRRDEVRTFSEFEAYKGGLCRIRGVDLLNIALDLLNIAKKF
GA----------------------
>Pyrobaculum_oguniense_TE7
-------------------------------------MPSVLWILFDGGGDRPA---GGK
TPFHAAFKPTIDYLTANGSCGILDPIA-PGVRPGSDTAHLALFGYDPFKYYTGRGAFEAL
GADVALKPGDVAFRTNLATVDENG-------VVIDRRAGRYIAPEE-AKAVEDLMKKIGE
ELGR---KYGVEVVYKSTVEHRGVLVLRGA---VSHRVSDTDPHKVGAKIARAEPL----
ENS---KEAALTAEVVNELSRRFTEAAAGLEINKARRLQGRLPINAILLRGGGYMPQIE-
PIRERYNIRAAAIAGVALIRGVARAVGMDIYTAKGLGGTKDDV-FDEAVKLAVELMS-RY
DVVFLHVKGTDSTSHDGDFNEKVSVIERLDKAL-APYL-DA-L--LKNYVVVTSDHATP-
VGVREHTGEPVPVMLYGPDVVVDDVAKFSELTCWRGALGRIRGIDIIPILGSYLGLSEKF
GE----------------------
>Pyrobaculum_arsenaticum_2GA
-------------------------------------MPSVLWILFDGGGDRPA---GGK
TPFHAAFKPTIDYLTANGSCGILDPIA-PGVRPGSDTAHLALFGYDPFKYYTGRGAFEAL
GADVALKPGDVAFRTNLATVDENG-------VVIDRRAGRYIAPEE-AKAVEDLMKKIGE
EVGR---KYGVEVVYKSTVEHRGVLVLRGA---VSHRVSDTDPHKVGAKMARAEPL----
ENS---KEAALTAEVVNELSRRFTEAAAGLEINKARRLQGRLPINAILLRGGGYMPQIE-
PIRERYNIRAAAIAGVALIRGVARAVGMDVYTAKGLGGTKDDV-FDEAVKLAVELMS-RY
DVVFLHVKGTDSTSHDGDFNGKVSVIERLDKAL-APYL-DA-L--LKNYVVVTSDHATP-
VGVREHTGEPVPVMLYGPDVVVDDVAKFSELTCWRGALGRIRGIDIIPILGSYLGLSEKF
GE----------------------
>Vulcanisaeta_moutnovskia_768-28
-------------------------------------MPRALLVILDGCADRPVKELGGK
TPLEFAVKPTIDRLTAEGSCGLMDVIS-PGIRPGSDTAHLAIFGYDPYKYYPGRGPFEAL
GAGLMLSPSDVAFRANVATVNNDL-------IVVDRRGGRYIDPSE-VKEIENVIN--NE
VLPALKSKYGIDAVYKQTVEHRGVLVLKG-G--VSPHVSDTDPHVIGAKVSEAKAL----
--S---SDAKITADYINEFTRLVYEKLSSAEFNEKRRRDGKGPINMVLLRGAGSLKNFE-
PLSSRYRIKPAIIAGVALIRGIGVALGMEPIHVDNYIGSKDDD-FTTAFQAAARALK-DH
DFVFLHVKPTDSMSHDGDAEGKAMIIERVDTGL-RRFL-E--EAPSDTYIFITCDHATP-
IVVKEHTGDPVPFMAWGPDVMRDDVTRFSERDCIKGFWTRIRGIDVMNIIANYLGTLEKF
GE----------------------
>Vulcanisaeta_distributa_DSM_14429
---------------------------------VVLRMPRALLVVLDGCADRPVKELGGK
TPLEFAVKPTIDRLVAEGSCGLMDVIS-PGIRPGSDTAHLAIFGYDPYKYYPGRGPFEAL
GAGLTLNPGDVAFRTNVATVNSDL-------VVVDRRGGRYIDPAE-VKEIENIIN--NE
VLPILRSKYGIDAVYKQTVEHRGVLVLRG-N--VSPHITDTDPHVTGVRVSEAKAL----
--S---DDAKVTANYINEFTKLVYEKLSKAEFNEKRRREGKGPINMVLLRGAGSLRNFE-
PLSLRYRIKPAIIAGVALIRGIGRALGMDAINVDNYIGSKDDD-FIAAFQAAARALN-NY
DFVFVHVKPTDSMSHDGDARGKAMIIERVDAGI-RRFL-E--EAPSDTYVFITCDHATP-
ITVREHTGDPVPFMAWGPDVMRDDVTQFSERACAKGFWSRIRGIDVMNIIANYLGTLEKF
GE----------------------
>Pyrobaculum_islandicum_DSM_4184
-------------------------------------MPSVFWILFDGGGDRPV---GGR
TPFHTAFKPTIDYLTSLGSCGILDPIA-PGVRPGSDTAHLALFGYDPYKYYTGRGAFEAL
GAGLELKPGDVAFRTNLATIDDNG-------MVLDRRAGRYITPEE-VEAVENLMANIAE
DIKR---KYGVEIIYKSTVEHRGVLVLRGS---VSHKVSDTDPHKVGAKLLESRPL----
ENS---KEAVLTAEVINEVTKRFSEVAKDLEINRKRRLEGRLPINAILLRGGGYMPQIE-
PVRERYNIKAAAIAGVALIRGVARAVGMDVYTARGLGGTKDDM-FDEAVRLAVELMG-RY
DLVFLHVKGTDSASHDGDFKGKVSVIERLDKAL-TPYL-DK-L--LNNYVVITSDHATP-
ISIKEHTGESVPILLYGPDVVTDDVSKFSELTCWRGALGRIRGIDVMPILGSYLALTEKF
GE----------------------
>Candidatus_Micrarchaeota_archaeon_S014_66
---------------------------------LERDKMKTILLIMDGLGDRPIKELNGK
TPLEAARTPNMDKIVSEGICGLMDTLG-VGLRPGSDTAHLTIFGYPIEKYYPGRGPFEAA
GVGMELKEGDVAFRANFGTVKNG--------VIIDRRAGR-IQN---TKELTKALN---M
KIR------NVQIIIKSGTAHRAAVVLRGKN--LSDKITNSDPHEPNLPPLKIKPI----
DKS---KEAKFTADVLNEFLKKAEKILREHPLNKKRAEEGRLPANILLLRGAGQMRRIP-
KFNERYGMKAACVAGAGLYKGVAKLVGMEVLNVKGATGKKDTD-IKAKFEAALKV---SA
DFVFVHIKATDNFSHDGNYKGKKEFIEKVDKYV-RMLN-R-----RDILLIITGDHSTP-
CALKDHSGDPVPIVMEGIGVRTDDVKKFGERYCQKGGLHRIKGLSIMSEVMNLTGRAKLI
GA----------------------
>Candidatus_Woesearchaeota_archaeon_NC_groundwater_1848
--------------------------------------MKVIFVVCDGLGDRPIKQLKNL
TPLEAAKTPNLDKLAKNGINGLLHTID-HGIRPGSDVSHLSLFGYDTKIHYKGRGMYEAL
GLGMKMNKGDIAFRCNLATVKSDL-------TILDRRAGR-IES---CEPFIKELN--GA
LIN------GVRFAVKAGVMHRAAIVMSGYN--LSYKVSDADPHEVNTKVKKVMPL----
DNS---KEAQFTADVLNRFIEFAHIKLKQNPLNKERSKKKLSEANYLLLRGAGYVEEVQ-
SFFDKYKLSACCIAGAPLYKGIAKALGMDIIDIKGATGTLQTD-LEAKFTAAKTALK-RY
DFVFVHIKATDSCGEDGNFTEKKKFIEKIDKAI-KTIS-N--L--DDALIVVTADHSSP-
CALKAHSADPVPIVMSGEGVRVDGVIKFGERACANGGLSHIVGLNVMPEIMNLLGKTQLY
GD----------------------
>Candidatus_Altiarchaeales_archaeon_M_DeepCast_200m_m2_220
--------------------------------------MKTILVICDGLGDRPIKELGNK
TPLEAAKTPNLDKLAREGICGVMHTLG-FGLRPGSDTAHLSIFGYDPKEYYHGRGPFEAA
GIGIDLRPGDIAFRGNMGTVDENL-------VVKDRRAGR-IRD---TTPYAKALD--GI
EID------GVKFIVKPGTGYRVGVVMRGPG--LSSRISDPDPHELDVKVHEAKAL----
DNS---KEARFTANVLNKFLVKAHGILKNLEANKQRIKEGNPPGNYLLVRGAGYVADTP-
SFEKRYGLKAACIAGAGLYKGVARILGMDGIKAEGATGLPDTN-IESKFKTAVKALN-QY
DFIFIHVKAADSLAEDGNYKGKKEFIEKIDKAA-KQLV-G--L--KDTLIVITADHTTP-
CALKTHSGDPVPLLMNGPGVRVDDIKEFGERNCAKGGLGHIKGLELMPEILNIIGKAPLV
GA----------------------
>Candidatus_Micrarchaeota_archaeon_NC_groundwater_1743
--------------------------------------VKTLLIILDGLGDRPIKELNGK
TPLEAAEKPNLNKLAEKGICGMMNSVD-FGVRPGSDTSHLSIFGYDPAIYYTGRGPIEAA
GAGIELKPGDVALRANLGTVDEKL-------TILDRRAGR-IDS---VKPFEEDLN--NI
KLA------GVQVIFRAGVEHRGAVVLRGRN--LSSSVSDPDPHEVGLKVKKIIPL----
EKT---KAAENTAKLLEEYCSKAHLMLKNHTVNKERQNKGLLPANYLLVRGAGIVPNIP-
SFKERYGLNAACIAGGGLYKGIGRLLSMSILTVEGATGGANTN-LTAKFNAVKKALE-QC
DFVFLHIKGTDSLSEDGDFIGKKHFIERVDSAT-PIIS-S--L--NDLLIVVTGDHSTP-
SYLKQHSADPVPILFCGGGVRTDDVQEFGERACAKGGLGRIKGSQLMPEIINLLGKSKLY
GA----------------------
>Candidatus_Woesearchaeota_archaeon_RIFCSPHIGHO2
-------------------------------------MNKVIFVVCDGLGDRPIKQLKNL
TPLEAAKTSNLDKLAKEGITGLVHTVG-YGIRPGSDVSHLSLFGYDTKQCYKGRGMYEAL
GLGMKLNKGDVAFRCNLATVKSDL-------TIVDRRAGR-IES---AEPFIKELD--GA
LIN------GVRFAIQPGVMHRTAVVMSGYN--LSYKVSDPDPHEIDVKAKKAMPL----
DNS---KEAQFTADVLNRFIEFAHIKLKQNPLNKERSKKKLPEANYLLLRGAGYVEEVQ-
SFFDKYKLSACCIAGAPLYKGIAKALGMDIIEVKGATGTLHTD-LEAKFTAAKNALK-RY
DFVFVHIKATDSCGEDGNFAEKKKFIEKIDKAI-RIIS-N--L--DDTLIVVTADHSTP-
CTLKTHSADPVPILMNGIGVRVDDVTKFGERACANGGLGHIIGLNVMPEIMNLLGKSQLY
GN----------------------
>Baldrarchaeota_MAG_128
----------------------------------VRYLGKIILLVCDGMADRQVKELGDK
TPLEYAETPNMDELAEKGVTGLMDPIA-PGVPPSSDTAHLAIFGYDPEKEYPGRGLFEAA
GYGYKISDDEVAFRCNFSTVRKRGNE----LIVVDRRAGR-ISGSE-AEALAKELQ-KID
EID------GVKVRFVHTLEHRGFLILKGEG--LSANITDSDPHEVGAPVLESVPL----
ESAVDFEAAQKTAQIVNKFVLQTFSVLNTHPINVERIKHGKLPANIVLPRGAGKRIKLE-
NFEERWGMKPACVAAGPLYRGVAFELGFKLIDVEGATGLPNTN-IKGKFEAAVNALE-NY
DFVFIHIKGTDTLSHSKDAKGKAEMISRIDNAL-PIIM-D--TIKEGATFVLTADHTTP-
CSIGIHSGDPVPLLIVGPNVRRDFVKNFDEISVVRGGLHRIRGKELMNILLDMTHRAPEY
GLRPSPKHVRYLPKIWNALKLN-E
>Baldrarchaeota_Yap30.bin4.67
----------------------------------VQYLGKIILLVCDGMADRQVKELGDK
TPLEYAETPNMDELASKGVTGLMDPIA-PGVPPSSDTSHLAIFGYDPEKEYPGRGLFEAA
GYGYKISDDEVAFRCNFSTVRKRNDE----LIVVDRRAGR-ISGIE-AEALAKEIQ-KIG
EID------GVKVRFVHTLEHRGFLILKGEG--LSANITDSDPHEVGAPVLESVPL----
ESAVDFEAAQKTAQIVNKFVLQTFSVLNTHPINVERIKRGKLPANIVLPRGAGKRIKLE-
NFEDRWGMKPACVAAGPLYRGVAFELGFKLIDVEGATGLPNTN-IKGKFEAAVNALE-NY
DFVFVHIKGTDNLSHSKDAKGKAEMISRIDNAL-PIIM-D--VVKEGVTFVLTADHTTP-
CSIGIHSGDPVPLLIVGPNVRRDLVKNFDEISVVRGGLHRIRGKELMNILLDVTHRAPEY
GLRPSPKRVRYLPKTWNALKLN-K
>Odinarchaeota_AUK032_PB
-----------------------VFKIDFEGGSELMYEGKIILLVCDGMADRQVKELGDK
TPLEYAETPNMDELAEKGVTGLMDPIA-PGVPPSSDTAHLAIFGYDPEKEYPGRGLFEAA
GYGYKISDDEVAFRCNFSTVRKRGNE----LIVVDRRAGR-ISGSE-AEALAKELQ-KID
EID------GVKVKFVHTLEHRGFLILKGEG--LSANITDSDPHEIGAPVLESVPL----
ESAVDFEDAQKTAQTVNKFVLQTFSVLNTHPINVERIKHGKLPANIVLPRGAGKRIKLE-
NFEERWGMKPACVAAGPLYRGVAFELGFKLINVEGATGLPNTN-IKGKFEAAVNALE-NY
DFVFVHIKGTDNLSHSKDAKGKAEMISRIDNAL-PIIM-D--AVKEGVTFVLTADHTTP-
CSMGIHSGDPVPLLIVGPNVRRDFVKNFDEISVVRGGLHRIRGKELMNILLDVTHRAPEY
GLRPSPKRVRYLPKIWNALKLN-E
>Odinarchaeota_LCB_4
-------------------------------VDSLMDVRKIMLIVCDGMSDRAVKSLGEK
TPLEYAKTPNLDKLAEMGCTGLLDILS-PGIPPGSDSAHLALFGYDPEKFYPGRGAIEAL
GANIPVSEGVLACRFNLTTVVEKNTREGVTLIVKDRRAGR-ISSEE-AKKLIEYLQLNLN
KIS------DVKVKIIPNVEHRGILVIEGDG--LCGDVSDSDPHEIGSCVNKCEPL----
SNAGSLKAAEKTANIINEIVKSSYFLLKDHEVNRLRVSRGLPAANIILPRGAGVVRRVD-
SFSNVWGLKAACIAKLALYRGVARYVGMDIYDVPEATGTVNTN-VEAKFKKAVELLK-EY
DFVFVHVKGTDSASHDKKPLEKVKMIEKIDEAF-KIII-DNPILLKNTVVAVTSDHSTS-
SELGIHIGDPPALAVYSPDIVADEVKEFNERAVLRGGLGRVKAVDLMKILLNYACRAMEY
GLKPSRESRIYRSTECTPLVI---
>Hermodarchaeota_YT_063
-----------------MMEEWLLFTLP----SSINASLKAILVVSDGLGDHPIPALSGK
TPLQAARTPTLDKLAAEGATGLVHVIS-PGVPPGSDAGHVALLGYDPKNCYTGRGAFEAL
GAGISLQPSDIAFRGNFATVKAHGRE----LRVLDRRAGRHVPE---GDKLAKLID--GL
SLPN---SPDIEVIVKRTAEHRCVVVLRGAN--LSRRISDTDTHGRSINVQQSIPL----
DSS---EGAQRTASILNELTQEFHRILSTSRINTERRKAGLPEANIVLLRGAGTLPEFT-
SLKDLYGIRAACVAGGALYKGVARSAGMDILSVPGATAGYDTD-AEAKAQAAAQTLG-KH
DFVFLHFKPTDSAAHDKNPQKKVEMIEKLDYLL-STLQAG--IDRDKTFIAVTADHSTS-
SLSGKHTGDPVPLLINGPRVRKDKVTQFSESSCANGGLGHLIGKDLMPILMNYIGHTPKY
GA----------------------
>Hermodarchaeum_yapensis_Yap4.bin9.105
--------------------------------MPSKKSEKAILIVCDGIGDRPIPTLKGK
TPLEAATKPTLDKLAAKGATGLLHVLS-PGIPPGSDTGHLSLFGYDPRDCYTGRGPFEAL
GAGLDLKPTDVAFRGNFATVKVSGDD---SFEVLDRRAGRNLPE---GRKLAKLIN--GL
KLPN---HPEVEVIVGHTVEHRCVVVLRGKN--LSSAISDTDPHGFSDSVLAATPL----
DDS---KEAKRTAQIINEFTREVHRILSKSPINSSRKKAGQLEANIVLVRGAGVLPVIP-
PLKTMFGISAACVAGGALYKGVARSVGMEILTVPGATATYDTD-VEAKARATAKALE-TH
DFVFLHFKPTDSAAHDKNPKKKMEMVEKFDHMV-ATLLPL--IDMDYTHIAITGDHTTS-
STNGKHTGNPVPLLLVGHAVRNDDVKEFSERACAKGGLGHLLGMAVMPLLMSYLDRSPMF
GA----------------------
>Hermodarchaeota_Yap2000.bin4.58
--------------------------------MPSKKSEKAILIVCDGIGDRPIPTLKGK
TPLEAATKPTLDKLAAKGATGLLHVLS-PGIPPGSDTGHLSLFGYDPRDCYTGRGPFEAL
GAGLDLKPTDVAFRGNFATVKVSGDD---SFEVLDRRAGRNLPE---GRKLAKLIN--GL
KLPN---HPEVEVIVGHTVEHRCVVVLRGKN--LSSAISDTDPHGFSDSVLAATPL----
DDS---KEAKRTAQIINEFTREVHRILSKSPINSSRKKAGQLEANIVLVRGAGVLPVIP-
PLKTMFGISAACVAGGALYKGVARSVGMEILTVPGATATYDTD-VEAKARATAKALE-TH
DFVFLHFKPTDSAAHDKNPKKKMEMVEKFDHMV-ATLLPL--IDMDYTHIAITGDHTTS-
STNGKHTGNPVPLLLVGHAVRNDDVKEFSERACAKGGLGHLLGMAVMPLLMSYLDRSPMF
GA----------------------
>Lokiarchaeota_RS_10_59
------------------------------------MCAPVFFIVCDGMADRPIEELDGK
TPLEFANTPWLDKLSEIGINGIMHTLGTPGIVPGSDTAHLALFGYDPHVYYSGRGAFEAT
GVGLEVKEGDVALRGNFATVDEDF-------NVLDRRAGRYVPE---GDQLAEVVN--GC
KVSE---APDVDVIIKHATQHRCAVILRGPG--LSFKISDTDPHATNEKVKTSKPL----
DDS---AEAKKTANIVNALTQKFHELLKDHSLNKQRQERGDLPANIIILRGAGQVPDVK-
PLDQLYGIKSAVLSTNALYRGVAQSVGMEYIPVN----EKKDD-YTFLADKALELFE-QY
DLFFIHVKDTDNASHDGKVEEKVKVIERIDKMI-GHLMPK--VENNEAYICVTVDHTTS-
VKAKDHVGDDVPVVIAGPEVRSDSVRSFSERACAMGGLNRIRGFDIMPILMSFLKKTPMF
GS----------------------
>Thorarchaeota_YT_026
----------------------------------MEPERTAILVIMDGLGDRPVPKLKGK
TPLEFAKTPVFDRLANEGQVGLIDVIG-PGMTPGSDAAHLALFGYDPYESYPGRGPLEAQ
GAGLTTKPGDVAFRSNFATIDDDF-------IVLDRRAGRDISQDE-GAILEKEID--GL
KIE------DITLRFTHTVEHRGALVLEGPD--LSPKITDVDPHETGVKILECMPE----
--T---EEAEKTARIVNEFIRLSNKRLRDLEVNAKRKERGLPPANVILLRGQGQHMESL-
TLEEKYGVKCAVIAGGALYIGAAKYVGMEHVPVEGQTGTIDTN-FENIGSKVIAVVA-DY
DYIFVHIKATDNASHDHDVEQKVLAIERTDKMV-GKII-D--AIGDEVVMVITGDHSTP-
VTVGEHTCDPVPALLWGRNVRPDKASTFGELEASTGGLGTIRGRDVLPILLGYAGRIEKY
GA----------------------
>Thorarchaeota_MP5_1239
----------------------------------MSDRRIAVFVVMDGVGDRPLKELEGK
TPLEAAKTPTFDRLAEQGQSALMDVIG-PGITPGSDTAHLALFGYDPLAEYPGRGPLESF
GAGLETKPGDVAFRSNFATVDENM-------VVLDRRAGRTFTPEE-QAELQAALD--GI
EIG------DVKVRFITTVEHRGALILEGEG--LYADISDVDPHETGKKILTVRAL----
--K---PEAEKTAQVVNELMLVAYQRMKDLKINKERAKKGHPLANALLLRGPGRHNDVP-
SLPERYGIKAAVIAGGALYIGTAKYVGMQHIPVQGQTGTIDTN-FDNIAKKAIETIESDF
NYLFVHIKAPDNASHDGNAKEKILAIERTDAMV-GKIV-D--AVGDKIVLAVTGDHSTP-
VSTGEHSCDPVPIVFWSNFIRPDSVKKFSETDAAKGALHTIRGIDVLPLLLGYAGYIEKF
GA----------------------
