# Supplementary material for: Asgard archaeal selenoproteome reveals a roadmap for the archaea-to-eukaryote transition of selenocysteine incorporation machinery
Source: ISME J. 2024 Jun 19;18(1):wrae111. doi: 10.1093/ismejo/wrae111 (PMC11227280; doi:10.1093/ismejo/wrae111)
Supplement: Supplementary_data_2_wrae111 [file supplementary_data_2_wrae111.zip › Neighboring genes of Sec machinery genes/alignments/ribonuclease_Z_maffi_linsi.fasta]

>Methanopyrus_sp._SNP6
VN------FFETTYQSLLLEENIDLSPLRSGGCVVDRELVMHFLGTGGAVPSKDRNHPGL
LVEFSGTKLLIDCGEGAQRQAMEQGVAIYDVDAVLLTHCHIDHVAGLLPLATTVDLLHGR
R-LKVYGPAADSESTLDISDF-EM------IEYREVNPG---DEV------EIGDLRVLV
YESEHE-VPTVDYRIETPKIPGKADPKYIRK--VPTWKRREVLLRGE----------RPY
SLT---KPGKISVYVKGDGRPANP--ENIR--GCQVLVHEACFENK--EEAVRYSHSTHL
EAAEVARKAGVDLLVLTHLSTKVDPER-------MREEAREVFP-----VVVVAHDGLRV
R-VRR---------
>Methanopyrus_kandleri_AV19
MN--CSR-SWRRV--STASSWRF---P-RSGGRIVDRELVMRFLGTGGAVPSKDRSHPGL
LVEFSGTKLLIDCGEGTQRRAMEQGVTIHDVDAVLLTHHHVDHVAGLLPLATTVDLLHGR
R-LKVYGPTAGSESALDISDL-EV------IEYREVNPG---DEV------EIGDLRVLV
YESEHG-VPTVDYRIETPKIPGKADPKYIRR--VPPSKRREVLLRGE----------RPY
SLT---KPGKISVYVKGDGRPADP--ENVR--GCQVLVHEACFEDH--EEAVRYLHSTHL
EAAEVAREAGVDLLVLTHLSTKVDPER-------MREEAREVFP-----VVVVARDGLMV
R-VRR---------
>Methanopyrus_sp._KOL6
LRRFINRCFWRRT--SICL-------PYRFGGCVVDRELVMHFLGTGGAVPSKDRNHPGL
LVKFSGTKLLIDCGEGAQRQAMEQGVSIYDVDAVLLTHCHIDHVAGLLPLATTVDLLHGR
R-LRVYGPAADSESTLDISDF-EM------IEYREVNPG---DEV------EIGDLRVLV
YESEHE-VPTVDYRIETPKIPGKADPKYIRK--VPTWKRREVLLRGE----------RPY
SLT---KPGKISVYVKGDGRPANP--ENVR--GCQVLVHEACFENK--EEAVRYSHSTHL
EAAEVARKAGVDLLVLTHLSTKADPER-------MREEAREVFP-----VVVVAHDGLRV
R-VRR---------
>Methanocaldococcus_jannaschii_DSM_2661
LR----------------------------NNSKKMIIMKLIFLGTGAAVPSKNRNHIGI
AFKFGGEVFLFDCGENIQRQMLFTEVSPMKINHIFITHLHGDHILGIPGLLQSMGFFGRE
KELKIFGPEGTKEIIENSLKL-GTHYIEFPIKVYEIYTKEPITIY------KEENYEIIA
YPTEHG-IPSYAYIFKEIKKP-RLDIEKAKKLGVKIGPDLKKLKNGEAVKNIYGEIIKPE
YVLLPPKKGFCLAY-SGDTLPLEDFGKYLKELGCDVLIHEATFDDSAKDAAKENMHSTIG
DAVNIAKLANVKALILTHISARYDKEE------YFNLYKMNVKQYNESFKIIISEDLKSY
D-IKKDLLG-----
>Methanotorris_igneus_Kol_5
--------------------------------------MKLIFLGTGAAVPTKKRAHASI
ALKINGEVLLFDCGENAQRQMMYTEVSPMKIKNIFISHLHGDHILGIPGLLQSMAFAGRK
EEINIYGPVGTKEMMIHALSV-GYHGINFKVNVYEINSKEAVKII------DNEKFEVYA
FPVKHS-VPSYAYVFKEKKKP-RLDINKAKALGVKVGPDLKKLKDGIPVKLEDGRVIKPE
EVLLPPKKGICVGY-SGDTVPIEEFGKFLKELGCGVLIHEATYDNTLKENAIETMHSTVE
DAIKIAEIAKVETLILTHISARYDDDI-----SIYEKQIKEY---NGDMDIIIAEDFMVY
D-LKKKTCSISILD
>Methanococcus_vannielii_SB
--------------------------------------MKLTFLGTGAAVPTKYRSHPSV
ALKFDGEIFLFDCGENTQRQIIFTDVSPMKINNIFISHLHGDHILGIPGLLQSIAFQGRK
KPLNIYGPPETKEMIKNMLKI-GYHSIDYPINIHEASIESPEMIIASSNNSNGNNYEVYT
FPVKHS-VPSISYLFKQIKKP-QMDIKKAETLGIEIGPDLKKLKDGFSIQLKNGKVITPK
DVTIPPKKGYCIGY-SGDTIPIDEFGKFLKYHGCNVLIHEATFDSSMQKNAVDTMHSTIL
DALDILEKSGARTLIATHISARYDDIM------SFERDIVKFKEKNPEIEILIAEDFLEY
V-LK----------
>Methanothermococcus_okinawensis_IH1
--------------------------------------MKIVFLGTGAAVPTKNRNHSSI
GLKFDGEILLFDCGEGAQRQMIYTDISPMKINNIFITHLHGDHILGLPGLLQSIGFNGRT
EPINIYGPPETKETIENILKI-GYHSINFNIKVYELSTKNPMKIK------DTEKYEIYS
YPMNHS-VPTVGYIFREKKKP-QLNLKKAIELGVEVGPNLKRLKDGYPIKIKNGKIIYPE
DVLLPPKKGICIGY-SGDTTPLEDFGEFLKSLGCNILIHEATFDSSKKDNALETMHSTIG
DAVNIAKIAGVTELILTHISARYDDKM-----DDYINEVNSLNAENNNLNITIAEDFMKY
P-LKSKNK------
>Methanocaldococcus_sp._FS406-22
--------------------------------------MKLIFLGTGAAVPSKNRNHIGI
AFKFGGEVFLFDCGENIQRQMLFTEVSPMKINHIFITHLHGDHILGIPGLLQSMGFFGRE
KELKIFGPEGTKEVIENSLKL-GAHYIEFPIKVYEIYAKEPITVY------NEENYEIIA
YPTEHG-IPSYAYIFKEIKKP-RLDIEKAKKLGVKIGPDLKKLKNGEAVKNIYGEIVKPE
DVLLPPKKGFCLAY-SGDTIPLEDFGKYLKELGCDVLIHEATFDDFSKDIAKENMHSTIG
DAVNIAKLADVKILILTHISARYDKEE------YFNLYKMNVKQYNESFKIIISEDFMVY
D-IKKEIVEVKK--
>Methanococcus_maripaludis_S2
--------------------------------------MKITFLGTGAAIPTKYRAHPSI
SLKFDGEIFLFDCGENTQRQIIFTDVSPMKINNIFITHLHGDHVLGLPGLLQSIAFQGRK
KPLNIYGPAETVKMIEHILGV-GYHSIDYPINVHEISSKTPERII------FTNNYEVFS
YPVVHS-VPALAYVFKQVKKP-RMDLEKVKKLGIEIGPDLKRLKDGFNVEL-NGEIITLN
DVTLPPKKGICVGY-SGDTIPLKEFAEFLKELKCNTLIHEATFDKTMERNAKETLHSTAT
DALNIAKLSGVSTVLLTHISARYDNLN------AFENEIVEFKAENPEIHVLIAEDLMEY
S-LK----------
>Methanococcus_maripaludis_C5
--------------------------------------MKLTFLGTGAAIPTKYRAHPSI
SLKFDGEIFLFDCGENTQRQIIFTDVSPMKINNIFISHLHGDHVLGIPGLLQSIAFQGRT
KPLNIYGPEETAKMIKNILNV-GYHSIDYPINVYEISSKTSEKII------STDNYDVFS
FPVVHS-VPAVAYVFRQVKKP-RMDLEKVNKLGIEIGPDLKRLKDGYNVEL-NGKIITPE
DVTLPPKKGICVGY-SGDTIPLNEFADFLKELKCTILIHEATFDKTMDKNAKETLHSTVH
DALNIAKRSGANTVILTHISARYDELS------AFEKDVVEFKVEHPDLHVLIAEDLMEY
S-LKGKWVKM----
>Theionarchaea_archaeon_DZG
MS-------------------NLIKRP------VDKVVMKVVFLGTAAGRPTRNRSLPCI
ALQFEGETILFDCGENAQRQMI-SVISPSKIGKIFISHFHGDHYLGLGGLLQTMSLNKRE
TPLSIYGPQGTIEYLKHFFAS-GHFGIRFDITLYEMEE----SVI------EEDLYCIRS
FPVDHG-VPTIGFVFEEKEKRGRFMEEKAKSLGIR-GKLFSEIEEKGQVEI-DGKIIRLE
AVTGPPRKGRKVVY-SADTLPCQKVVEMAH--RCDLLIHEGTYLHD--EDRHGTYHTTVK
EACEIASKAEVKTLVLTHISQRYEEEE-------IKEEAEKWFP-----GAVVAEDLLEI
E-I-----------
>Theionarchaea_archaeon_SZ_6-8
--------------------------------------MKVVFLGTAAGRPTRERSLPCI
ALQFEGETILFDCGENAQRQMI-SVVSPSKIGRIFISHFHGDHYLGLGGLLQTMSLNKRE
TPLSIYGPQGTIEYLKHYFAS-GHFGVRFDISLFEMGE----ATI------EEELYSIRS
FPVDHG-VPTIGFVFEEKEKRGRFLEKKAKSLGIR-GRLFSDIEEKGQIEI-DGRVITLE
EVTGPPRKGRKVVY-SADTLPCQRVVEMAH--HCDMLIHEGTYLND--EDRHGTYHTTVS
EACEIAKKAGVKTLVLTHVSQRYEEEE-------IKEEAEKWLP-----GTVIARDLMEI
E-M-----------
>Theionarchaea_archaeon_Yap125
--------------------------------------MKLIFLGTAAGRPTRTRNLPSI
ALKYNGEIILFDCGEGTQRQML-SLVSPSKIEKIFISHFHGDHYLGLGGLLQTMSLNKRV
KPLSIYGPQNATTYLKNYFSS-GHFGIRFSIHVYEMGE----DVM------EEEKYYIRS
FPVDHG-VPTIGFVFEEKEKRGHFLEEKARSLGVK-GRLFSKIEREGSIKI-NGRKITLE
EVTGPERPGKKIVF-SSDTIPCKRVVKEAR--NCDILVHEGTYLTD--EDRHGTYHTTVK
EACELAVKAKARMLVLTHISQRYEQEE-------VIQEAEQYFS-----PVVVAYDFLEI
E-I-----------
>Theionarchaea_archaeon_SZ_20-22
--------------------------------------MKLIFLGTAAGRPTLRRSLPCI
AFKYNGETILFDCGEGAQRQMI-SLVSPLKIEKIFISHFHGDHYLGLGGLLQTMSLNRRE
KPLSIFGPQGSTRYLKNFFSS-GHFGIRFPIYIYEMEE----DTV------EEDTYIIRS
FPVEHG-VPTLGFVFEEKEKRGRFLEEKARSLGIH-GRLFTEIERNGFVEL-EGRKILLE
DVTGPRRPGKRIVL-SSDTVPCDRVLQEAQ--DCDLLIHEGTYIAE--EDRRGTHHTIVQ
EACNIAAKAGVKKLVLTHISQRYEDDE-------VLREAEKYFN-----PVVVAFDFLEI
Y-I-----------
>Theionarchaea_archaeon_SZ_12-14
MN-------------------NLIKRP------LEKVAMKVVFLGTAAGRPTRTRSLPCI
ALQFEGETILFDCGENAQRQMI-SVISPSKIGKIFISHFHGDHYLGLGGLLQTMSLNRRE
TPLSIYGPQGTIEYLKHYFAS-GHFGIRFEITLCEIEE----TTI------EEDLYRIRS
FPVDHG-VATIGFVFEEKEKRGRFLEEKAKSMGIR-GKLFSEIEEKGRVDI-DGKIITLE
EVTGPPRPGRKIVY-AADTLPCQKVVEVAH--NCDMLLHEGTYLND--EDRHGTYHTTVK
EACEIAKKAKVKTLVLTHISQRYEDHE-------IREEAEKWFP-----GAVVAEDLMEI
E-L-----------
>Methanococcoides_seepicolus_LLY
-------------------------------------MLKVTFLGTGGSLPTTNRNPSAI
MVNRDGELIMFDCGEGAQQQMMRAKTGMMNLSSIFITHFHADHILGIPGLVQTMSFQGRT
EPLTIYGPEWVEEFVKFLTAM-GYYKLKFEINAIRLKSG---ESI------KRDGYSIVA
LNTEHN-VPSIGYALVEAERPGRFDRDKAIELGVPVGPLFSKLHHGGSVEV-GGRVISAE
DVVGDPRPGRTIVY-SGDTRPCLGVLKASD--GADLLIHDSTLADNMIDWAKESMHSTAG
EAAALAKKAGVKKLVLTHLSSRYSDDA-----TPLLNDAKALFK-----DVILAEDLLVI
E-VPLSDD------
>Methanosaeta_harundinacea_SL3-B39
-----------------------------------VKMLTVTFLGTAGSLPTPERSPSAV
LINREGELILFDCGEGTQRQMMRAKTGMMRLDYIFITHHHADHILGIPGLLETMAFQGRK
EPLTIVGPVRTAEVVDLFDRL-CYYSRKFPVRALELEAG---DTV------RMDGCEVEA
IRTVHS-VPSIGYCLREDPRPGRFNRERAMELGVPPGPLFGRLQRGDAVEV-EGRVVQPE
DVMGPSRPGRKVVY-TGDSRPTLEIEEASR--GADLLIHDGSLGDEMGAWAVETMHSTAG
EAAELAKRAGARRLVLTHISSRYSDDV-----GPLLADARRHFH-----EVLVAEDLMKI
E-VKLRAR------
>Methanococcoides_sp._SA1
-------------------------------------MLKVTFLGTGGSLPTTNRNPSAI
MLNRDGELIMFDCGEGAQQQMMRAKTGMMNLSSIFITHFHADHILGIPGLVQTMSFQGRT
EPLTIYGPEWVEEFVKLLSAM-GYYKLKFEIKAVKLKGG---TSV------KRDGYSVIA
LQTNHN-IPSIGFALVEDERPGRFDREKAMALGVPVGPLFSKLHHGGSVEV-DGNIISAG
DVVGEPRPGRTIVY-SGDTRPCLDVLEASV--GADLLIHDSTLADNMLDWAKEAMHSTAG
EAAALAKKAGVKKLVLTHISSRYSDDA-----TLLLNDAKAIFK-----DVVIAEDLLVM
E-VLLSDV------
>Methanothrix_sp._LM3-B2.1
MV-----------------------DP---ELEMMSRMLTVTFLGTAGSLPTPERSPSAV
LINREGELVLFDCGEGTQRQMMRAKTGMMSLDTIFITHHHADHILGMPGLLETMAFQGRR
EPVTIAGPVRTSEVVGLFDRL-CYYSRKFPVRALELEPG---DVV------RRDGYEVEA
VRTCHS-VPSLGYCLREDPRPGRFDRMRAMELGIPPGPLFGRLQRGEMVEV-EGRIVRPE
EVMGPPRPGRTIIY-TGDTRPTQEVEEASR--GADLLIHDGSLDDGMADWAVETMHSTAG
EAARIAERAGVRRLVLTHISSRYSDDV-----GPLIEDARRHFP-----GAQVAEDLLKI
E-VKLRDR------
>Methanohalobium_evestigatum_Z-7303
-----------------------------------MSMLKITFLGTAGSLPTPYRNPPSI
LIKKDSELLMFDCGEGAQQQMMRARTGMMSLSSIFITHFHADHVLGIPGLLQTMSFQGRT
EPLYIYGPEKIDVFIQILTAL-GYCQLGYEIKTVELKPG---DII------EKNGYHIKA
LKTEHG-VKSIGYSLVENKRPGKFDRDKAVSLGVPPGPLFSKLQKGNPVEV-DGRTVHPE
EVVGEPRPGRTVVY-SGDTRPCEDVFNASL--EADVLIHDGSLDDSQSEWAAESMHSTAS
EAAELAKKAGVIKLVLTHISSRYTEDE-----SPLLNDANEIFE-----NVVIADDLMEI
N-IPYKK-------
>Pyrococcus_horikoshii_OT3
-------------------------------------MIEVIFLGTGGIKPTPERNVPSI
AIKIGGEIILFDVGEGTLRQMEIARISPMKIKRVFITHFHGDHYLGLPALIQTMSLWKRK
DPLHIYGPEGSSTFLQNLLNS-GYFAPSFDILVHEISGK---SRL------KFKEYEVWA
FEVSHG-VPALGYVFKEKDKRGNFNLKKIKELGLEPGPWMKELERQKIIEI-NGKIVRLL
EVTGPKKRGAKVVY-SGDTEPCDEVIEFSR--RGTLLIHEATYVNE--EDRKDSYHTTIE
EACEIWKKSKARKLVLFHRSPRYSFKE-------YKEKALSICP-----QAIIPRDFDRI
A-IEGAGDVLFKIR
>Pyrococcus_horikoshii_UBA8834
-------------------------------------MIEVIFLGTGGIKPTPERNVPSI
AIKIGGEIILFDVGEGTLRQMEIARISPMKIKRVFITHFHGDHYLGLPALIQTMSLWKRK
DPLHIYGPEGSSTFLQNLLNS-GYFAPSFDILVHEISGK---SRL------KFKEYEVWA
FEVSHG-VPALGYVFKEKDKRGNFNLKKIKELGLEPGPWMKELERQKIIEI-NGKIVRLL
EVTGPKKRGAKVVY-SGDTEPCDEVIEFSR--RGTLLIHEATYVNE--EDRKDSYHTTIE
EACEIWKKSKARKLVLFHRSPRYSFKE-------YKEKALSICP-----QAIIPRDFDRI
A-IEGAGDVLFKIR
>Pyrococcus_yayanosii_CH1
-------------------------------------MVTVVFLGTGGIMPTKERNVPAI
AIRYKGEIVLFDAGEGTIRQMNTASLSPMKVDKIFITHFHGDHYLGLAALIQTMNLWNRT
KPLHIYGPEGSAEFVKNLLRS-GYFKPAFDVVIHEIGE----VRL------RFGEYEIWS
FEVEHG-IPALGYVFKERDRRGHFDLEKIRKLGLKPGPWMKVLEERGEVEV-SGMRIRLE
DVTGPKRRGIKIVY-SGDTEPCERLKLFAR--RADLLIHEATYIRE--EHRRDSYHTTVE
EACAIAQEAKARLLALFHRAPRYPYDE-------YVAFARKVCQ----IPFIVPRDLDIL
T-VGGE--------
>Thermococcus_bergensis_T7324
MR-----------------------IPFK-LFRQSQIMLEVIFLGTGGIMPNKERNVPSI
ALRYNGEIILWDVGEGTLRQLNIAKLSPMKIEKIFITHFHGDHYLGLMSLIQTMTLWNRE
KPLHIYGPKYTFEFIQNYLKS-GFFRPSFDIHIHELGE----ARL------KFENYEIWS
FKVEHG-VPALGYVFKEKNKRGSFDLDKIRELGLRPGPWMKELETKGKVEI-EGKVIHLE
DVTGSPKRGVKVVY-TGDTEPCERVKLFSE--KADVLIHEATYLSE--EDRGESYHSTVS
EACKTAEKAKAKLLVLFHRAPRYTYEE-------YKEGAKKLCG----LRFIIPKDFDVL
R-VGEEYE-LSSLR
>Thermococcus_sp._101_C5
MR-----------------------IPFK-LFRQSQIMLEVIFLGTGGIMPNKERNVPSI
ALRYNGEIILWDVGEGTLRQLNIAKLSPMKIEKIFITHFHGDHYLGLMSLIQTMTLWNRE
KPLHIYGPKYTFEFIQNYLKS-GFFRPSFDIHIHELGE----ARL------KFENYEIWS
FKVEHG-VPALGYVFKEKNKRGSFDLDKIRELGLRPGPWMKELETKGKVEI-EGKVIHLE
DVTGSPKRGVKVVY-TGDTEPCERVKLFSE--KADVLIHEATYLSE--EDRGESYHSTVS
EACKTAEKAKAKLLVLFHRAPRYTYEE-------YKEGAKKLCG----LRFIIPKDFDVL
R-VGEEYE-LSSLR
>Archaeoglobales_archaeon_B8_G15
------------------------------------MLLKITFLGTSGTIPSVERNPSSI
LIQFGGERILFDCGEGTQRQMMMAKAGFRKLDNIFITHLHTDHFIGCFGLIETMSLNERR
NKLTFYSPNA--KFLESLFKAFGYKYLDFPIEVVELKDG---DVI------KFKNFKVVA
FKTDHI-IPSLGYALIEDERRGKFNRQKAEELGIPPGPLYAKLVQGESIEI-NGKIITPE
MVIGKPRKGRKIVY-TGDTRPCEKTVEIAK--DADVLIHDASFTFDLKEWAIESKHSTAR
EAAEIAKKANVKKLILTHISARYSKDI-----TPLLSEAKEIFE-----NTVIAEDFMSF
E-VEYED-------
>Archaeoglobus_profundus
------------------------------------MLLKVTFLGTSGTVPAPNRNPSAI
LIQFEGIRLLFDCGEGTQRQMMIAKTGF-KIHSVFITHLHTDHFIGIFGLIETMSLNERT
ERLRVFVPKENVDFMKTLFRMFGYHNLNYPIEVYGLKDG---DEV------DFGKFKILA
FKTDHI-VPSLGYALIERDRPGKFDRAKAEALGIPPGPLYSKLVRGEAIEI-NGRIITPD
MVVGPKRRGRKVVY-TGDTRPTERTIEVAR--DADLLIHDASFTSDLQDWAIQTKHSTAR
EAAEIAKRANVRQLILTHISARYSKDA-----TPLLEEAKEIFE-----NVVVAEDFMSI
E-VKYRD-------
>Archaeoglobus_sp._GB_MAG3_049
------------------------------------MFLKITFLGTSGTIPSVERNPSSI
LLNYNGERILFDCGEGTQRQMMRAKTGFKRLNNIFITHLHTDHFIGLFGLLETMSLNDRK
ERLNVYTPNP--TFLSTMFRLFGYHNFEFPIEVHGVEDG---KLF------DFGNFSVIA
FKTEHI-IESYGYAFIEKPRPGKFNRERAEKLGIPPGPLYSKLVRGESVEV-GGRVIKPE
EVVGEPRPGRKIVY-TGDTRPIDKIAEIAK--NADILIHDASFTHDLLDWAKETKHSTAR
EAAEIALKARVKKLVLMHISARYSKDS-----SPLLEEAREIFP-----NTVVAEDFLEI
E-VPLEK-------
>Pyrodictium_occultum_PL-19
------------------------------------MELGLVFLGTGAALAARHRGLPSI
ALVYRGSIVLLDCGEGTQHTLARAGLSPLKVEAVLITHLHGDHVLGLPGLLQTMAMQGRR
RPLLVAGPPGLKELIEAASKL-THWLPSYPIYIAEPAPWQ--TLH------LPSGLEAKT
FPADHT-VPALGYRIQEPRRKPRINLEKARKLGLQPGPQLARLQRDEPVRI-GTKIIYPE
DVV-EEKPRASITY-TGDTRPSQATIKAAK--HTTILIHDSTFTSEYAREAHEKGHSTAK
DAATIAKQAGAQLLILTHISARYRTTR------PLLDEARRIFP-----RTIAAEDLAKL
P-IRP---------
>Pyrodictium_delaneyi_Su06
VD-----------------TEQVRFIAASLLEASTALELGIVFLGTSAAVPTRRRGLPGI
ALVYRGSIVVMDCGEGTQAALTRAGLSPLKVEAVLVTHLHGDHVFGLPGLTQSMAMLGRR
RPLLVAGPPGVYGFLREAYRY-TRWLPPFPIYVVELEPGE--ELA------LPSGLHVKA
FSVDHT-VPALGYRVEEPRRKPRVDLEKARRLGLEPGPLLGRLQRGEPVEV-GGRVIRPE
DVL-REQPRAVIVY-TGDTRPSETVVEAAQ--GATVLIHDSTFASDMEEEAHEQGHSTAL
DAARIARRAGVGLLVLFHISARYETPD------PLLREARRLYS-----RVVVAEDLAKL
P-IRV---------
>Hyperthermus_butylicus_DSM_5456
------------------------------------LELGIVFLGTSAAVPTRYRGLPSI
AVVHRGSIVLLDAGEGTQAALTRAGLSPLRVEAIFITHLHGDHFFGLPGLLQSMGMLGRK
TPLLVAGPRGLYGFLREAFRA-SRWLPGFPLYVAELEPGE--KLV------LPSGLEVES
FPVSHT-IPAMGYRLVEPRRKPRINIEKARRLGIEPGPLLAKLQRGEPVTV-AGRIVRPE
EVV-EEQPRAVIVY-TGDTRPCPTVVEAAR--NATVLIHDATFTSSMAREAYEQGHSTAR
DAARAASTADARLLVLFHISARYETPD------PLLAEARIHHD-----NVVAAEDYLKI
P-IRP---------
>Pyrolobus_fumarii_1A
------------------------------------VEVGVVYLGVSAAVPAYGRGLPSI
AVMYRGLVYLFDVGEGTQERLVEAGLSPLRVKVVAVTHMHGDHFLGLAGLLQSMTMGGRR
EELFVIGPRGLLEYIEIVERL-TGHVRSFDIVFREVEEG---VVY------EDNRVVIKA
FRVCHGHVAAYGYVFEEKPRPGRVKLEKLKELGLKPGPYLSRVKRGESVIV-NGVLVRPE
DVLEEPRPGVRVVY-TGDTRPCKTVIDVAR--GADLLIHESTFLESEASEAHEKGHSTAL
EAGLVAAKAGVKCLALTHFSARYRELD------VFETEARRNFG-----NCVYAARPLLI
HPLRL---------
>Sulfolobus_sp._S-194
-------------------------------------MIIVYFIGTGGGAPNK-RGLPAI
MIRREGFDALFDCGEGTQWRMMEHNLSFMKIKLIGITHMHGDHVLGLPGMIETMGMYSRK
EPLFLMGPKELKEFLEDIFKK-TYFYPNFEIQIIDK--------Y------EDENIKIST
FETCHT-IESQGYLFEEKDRL-KIDIDKLRKEGIKDWRVIRMLKEGKRVEI-NGKVLLPE
DYL-IVKKGIRIAY-TGDTGPCEKVINAVK--DVDLLIHDSTFIDE--KEAYKYGHSNSY
DAAYVALKANVKRLALFHISPRYDDTY------EMLIMAKRIFE-----KTFIAEPLSYY
I-IRQKE-------
>Sulfurisphaera_ohwakuensis_DSM_12421
-------------------------------------MITVYFIGTGGGAPNK-RGLPAI
MVRREGFDALFDCGEGTQWRMMEHNLSFMKIKLIGITHMHGDHVLGLPGMIETMGMYSRK
ESLLLMGPKELKEFLEDIFKK-TYFYPNFEIQIIDK--------Y------EDENIKIST
FETCHT-IESQGYLFEEKDRL-KIDIDKLRKEGIKDWRIIRMLKEGKRVEI-NGKVLLPE
DYL-IVKKGIRIAY-TGDTGPCEKVINAVK--DVDLLIHDSTFIDE--KEAYKYGHSNSY
DAAYVALKANVKRLALFHISPRYDDTY------EMLIRAKRIFE-----KTFVAEPLSYY
I-IRQKE-------
>Sulfurisphaera_tokodaii_str._7
-------------------------------------MITVYFIGTGGGAPNK-RGLPAI
MVRREGFDALFDCGEGTQWRMMEHNLSFMKIKLIGITHMHGDHVLGLPGMIETMGMYSRK
ESLLLMGPKELKEFLEDIFKK-TYFYPNFEIQIIDK--------Y------EDENIKIST
FETCHT-IESQGYLFEEKDRL-KIDIDKLRKEGIKDWRIIRMLKEGKRVEI-NGKVLLPE
DYL-IVKKGIRIAY-TGDTGPCEKVINAVK--DVDLLIHDSTFIDE--KEAYKYGHSNSY
DAAYVALKANVKRLALFHISPRYDDTY------EMLIKAKRIFE-----KTFVAEPLSYY
I-IRQKE-------
>Candidatus_Aenigmatarchaeota_archaeon_RS_10_43
-------------------------------------MIKVKFLGTTASIPTRERNLPSI
FVMFKGERILFDCGEGTQRQLMDQGLKFMKIDHIFITHWHADHFGGILGLIQTMSLEGRT
EPLNVYGPKRTTEFLEQLLTI-GYFGRNFKVNITEMNDG---FTV------EGDGYKVTA
FEVTHK-VPALGYVLEEDPRI-RANMTKAAKFGLKTGPYIGKLKAGKTIEF-KGQTITPE
DVI-EHIPGRKIVY-TGDTKYDTNTIKYAK--DADLLIHDSTFASDKTD-ADEIGHSTAK
EAATVAKKADVKLLVLTHISRRYQEKKENTSPQVLLDEATEVFK-----NTILAYDSLEF
E-IK----------
>Candidatus_Undinarchaeum_marinum_MAG_bin17
--------------------------------VQLSSMFSITFLGTSSGTPTVARAHSAI
ALQLNGEIILFDCGEGTQRQMMKAKTSMMKVRRIFITHWHADHSLGLGGLIQTMSLLGRT
EALEIYGPSGTKKYMKSLLDV-GHFNPKYQLRVNELKDG---EKV------EAKGYTVLA
IDAKHS-VPALSYRMDEPQKPGKFDRKKAESFGLKP-PQFGELQRGNTQKV-GRKTIKPS
DVMGPFREGASFVY-SGDTAYNEFLVKLSK--KATVLVHESSFANDKKDFAKEVLHSTAE
DAATVAKKAGVKSLVLTHISPRYLETD------VLLKEASKIFK-----NTTIVKDFDKL
E-FK----------
>Nanoarchaeota_archaeon_KR13_N2.mb.113
-------------------------------------MIKVVFLGTSSGVPTRERSLPAI
FLMHESERLLFDCGEGTQRQLMSDKLKFMKINRIFITHWHADHFAGLLGLVQTMSLENRA
EPLYIYGPQRTDEFVERLLGV-GYFSKSFKVIAKNVDEG---EEI------ICDGFKVLP
FRVEHR-VPALGYVFKENNKV-RADMEKAEKFGLKTGPKIGALKAGKNVVI-NGKTVKPE
DVL-ITEQGKKIVY-TGDTKYNENIVKFSK--DADLLIADSTFGEEFVERAGDFRHSTAN
DAAEAAKKANVNQLVLTHISRRYQDSEGSIPAKSLEDSARKIFK-----NTILARDFLEI
E-VK----------
>Candidatus_Undinarchaeales_archaeon_SRR5007147.bin71
M-------------------------------FNYQTMFRITFLGTSSGTPTVARAHSAI
ALHLGGEILLFDCGEGTQRQMMKAKTSMMKVRRIFITHWHADHSLGLGGLIQTMSLLGRT
DALEIYGPSGTKKYMKSLLDV-GHFSPKYQLRVNELKDG---EKV------ETKDYTVLA
IDAKHS-VPALSYRMDEPQKPGKFDRKKAESFGLKP-PQFGELQRGNTQKV-GRKTIKPS
DVMGPLREGASFVY-SGDTAYNESLVKLSK--KATVLVHESSFANDKKDFAKEVLHSTAE
DAATVAKKAGVKNLVLTHISPRYLETD------VLLKEASKIFK-----NTTLVKDFDKL
E-FK----------
>Hermodarchaeota_YT2_032
---------------------------------VLKLEMRVHFLGVGGGIPSLKRSLPAI
AIYFRGKIILFDCGEGTQTQLKHAKLSPQQIIEVFISHLHGDHVLGLPGLLSTMAMLNRS
KPLTVYGPIGIKKFIEVTLEL-TKAQLEFDLTTNEVEEG---TIS------RQPQYRVDC
LPALHS-IPSLSFILRMADKPGKFDVSKAQKLGIPSGPLRKRLQQGTPVKDLTGKTIYPE
DVIGPSQKGIIIAY-SGDSAPNPKFAAKAM--KAQLLIHDATFSDAHIDKAAEFLHSTAS
QAAQIAVQAKATQLALVHISPRYIAST------EHENEAKIIFP-----RSFAPNDLDVI
Y-LDAYG-------
>Hermodarchaeum_yapensis_Yap4.bin9.105
----------------------------------MDEMMKVYFLGVGGGIPSQNRASPAT
AIYFRGKILLFDCGEGTQIQLKRSGLSPQRIIDIFISHLHGDHVLGLPGLLSTMAMLQRT
KPLTIYGPPGIRSFIETNLEL-THTQLEFDFAIKEVEKG---TIT------HPNQYRVEC
LPALHN-IPAFSYILRMTDIPGKFYVSKARRLGIPSGPLRKRLQQGHTITTAGGKRVKPS
EVIGPIRKGPIIVY-SGDTAPNPKLATKAK--NATLLIHDATFSEGHKDKAKEFLHSTAA
QAAQIASKAKVEQLALIHISPRYVSFE------THEKEAREIFP-----NAFAPNDLDVL
E-LNPSRKFLARSC
>Baldrarchaeota_MAG_95
-----------------------------------VFYLKITFLGTSGSMPTKDRGLPAI
AIRKERELLLFDCGEGTQRQILKSDLKIGKLSKVFITHLHGDHVLGIAGLLQTFSLLGRD
KPLEIYGPPGISDFLKAIIKT-VKFTLTFDVKVSEIEKG---LVV------EEEDYYVTC
TPVDHG-VYTLAYALIEKPRPGKFSPEKAEALGVPKGPLWKKLQLGKPITLENGRVIRPE
QVVGKPRPGRKIVY-SGDTRPCSEMIKFAQ--GADLLIHDGTFDQNLKEKALEGGHSTVI
DAAKIALKAGVKRLAIFHISPRYTEED----VKKLEKEIRDIFP-----ASFISYDFLTI
H-IPYSS-------
>Odinarchaeota_AUK032_PB
-----------------------------------VSDLKVIFLGTSGGVPTKERGLPAI
AIRKERELLLFDCGEGTQRQMFRFNLKIGKLSKIFITHLHGDHVLGVPGLIQTFSLLGRS
KPLEIYGPPGLHGFLESILKT-VKFTLTFDIKVHEVEKG---VVV------DSRNYYVEC
MPVDHG-IYTLAYALIEKPRPGKFSPEKAESLGIPRGPLWKKLQLGEPVTLKNGRVIHPE
QVIGKPRPGRKIVY-SGDTRPCDEMVNFAR--KADLLIHDGTFSWSLREKALEGGHSTIV
DAAEIALKAGVKKLVLFHISPRYTKDD----IPKLEEEAKNIFS-----ESIISYDFLTI
D-IPYSS-------
>Baldrarchaeota_MAG_128
-----------------------------------VSDLRIIFLGTSGSMPTKERGLPAI
AVRRESELLLFDCGEGTQRQMFRFNLKIGKLSKIFITHLHGDHVLGIPGLIQTFSLLGRS
KPLEIYGPPGLHGFLEAVLKT-VKFTLTFDIKVHEVEKG---VVV------DSRNYYVEC
MPVDHG-IYTLAYALIEKPRPGKFSPEKAESLGIPRGPLWKKLQLGEPVTLKNGRVIRPE
QVIGKPRPGRKIVY-SGDTRPCDEMVSFAR--KADLLIHDGTFSWSLREKALEGGHSTIV
DAAKIALKAGVKKLVLFHISPRYTKDD----IPKLEEEAKNIFS-----ESIISYDFLTI
D-IPYSS-------
>Jordarchaeum_madagascariense_EB_bin_7
----------------------------------VKESLSVTILGTSGGIPTVERNLPAI
AIKKGREIILFDCAEGTQRQMGKAKLSVSRISKIFITHLHGDHVMGLPGILQTLSLLNRN
KPLYIFGPNGLGAFIGAVKTT-VEFTLTFDVYIKEITEG---VIC------ETNDYSIEC
VKTKHT-ISSFAYAFIEKDRPGKFHPKKAIALNIPRGPLWKKLQQGETIMLDDGIKIEPR
EVVDPPRLGRKIVY-SGDTAPCDSVKRISK--NATLLIHESTYGDDLKEKAIETNHSSAT
QAAEIAKEAGAQKLILTHISQRYSNPN------ELLEQAQKTFQ-----NTLIAEDLMEI
I-LN----------
