# Supplementary material for: Asgard archaeal selenoproteome reveals a roadmap for the archaea-to-eukaryote transition of selenocysteine incorporation machinery
Source: ISME J. 2024 Jun 19;18(1):wrae111. doi: 10.1093/ismejo/wrae111 (PMC11227280; doi:10.1093/ismejo/wrae111)
Supplement: Supplementary_data_2_wrae111 [file supplementary_data_2_wrae111.zip › Neighboring genes of Sec machinery genes/iqtree/50S_ribosome_binding_GTPase_maffi_linsi_trimmed_iqtree_LG.treefile]

(Methanopyrus_sp._SNP6:0.0194540576,(Methanopyrus_kandleri_AV19:0.0000022366,((((Methanocaldococcus_jannaschii_DSM_2661:0.1170676033,(Methanotorris_igneus_Kol_5:0.1630915793,(Methanococcus_vannielii_SB:0.1596433104,(Methanococcus_maripaludis_S2:0.0238221721,Methanococcus_maripaludis_C5:0.0280916511)97.7/99:0.1060546595)100/100:0.3593651288)80.6/88:0.0883460846)100/100:1.0310731420,(((Thermococcus_sp._MV5:0.0201602095,Thermococcus_argininiproducens_IOH2:0.0134465381)97.4/98:0.1284699758,((Pyrococcus_kukulkanii_NCB100:0.1157226462,Thermococcus_chitonophagus_GC74:0.0615035432)99.8/100:0.1441650556,Thermococcus_thioreducens_OGL-20P:0.1256023109)78.9/92:0.0440873711)100/100:0.7865479427,((Vulcanisaeta_souniana_JCM_11219:0.1177736803,(Vulcanisaeta_sp._EB80:0.1447069891,(Vulcanisaeta_distributa_DSM_14429:0.0533176267,Vulcanisaeta_moutnovskia_768-28:0.0688051240)82.6/87:0.0264405504)74/84:0.0262454673)98.2/99:0.3195581772,Thermoproteus_tenax_Kra_1:0.5833269015)99.9/100:0.6077544132)64.1/41:0.0525883388)77.1/43:0.0997750645,((Helarchaeota_CR_Bin_097:0.1573373002,Helarchaeota_CR_Bin_291:0.1569806080)100/100:0.6007108007,(Lokiarchaeota_SZ_4_bin10.384:0.8510948093,Helarchaeota_ASGARD_archaeon_Hel_GB_B:0.8082695614)24.7/74:0.1286530211)99.8/100:0.6921808839)76.5/47:0.0467513874,(((((((Methanosarcina_flavescens_E03.2:0.0188461195,Methanosarcina_thermophila_TM-1:0.0091936381)78.4/95:0.0180579149,Methanosarcina_spelaei_MC-15:0.1173698424)99.9/94:0.2015943168,Methanolobus_tindarius_DSM_2278:0.2105894075)72.7/73:0.1201279062,Methanococcoides_sp._NM1:0.0668847657)100/100:1.1540209060,(Candidatus_Woesearchaeota_archaeon_NC_groundwater_1851:0.7221823843,Candidatus_Woesearchaeota_archaeon_FT2_175:0.5510732904)80.9/92:0.1720817687)54.2/71:0.2345911409,((Candidatus_Diapherotrites_archaeon_DeMMO2_21:0.0000024989,Candidatus_Diapherotrites_archaeon_DeMMO3_25:0.0100547169)99/100:0.5630369632,Candidatus_Micrarchaeota_archaeon_MM_PC_MetaG.mb.157:0.7622883287)94.1/98:0.3915928660)94.3/85:0.3932530126,((Hodarchaeota_YT1_057:0.2021405560,Hodarchaeota_YT_011:0.3456621217)100/100:0.6829347525,(Heimdallarchaeota_bin272:0.4520123937,Heimdallarchaeota_MAG_385:0.3152827803)98.7/100:0.6283862776)99.6/100:0.8616434957)72.9/56:0.0717622362)100/100:1.5950859350)53.5/90:0.0778014916,Methanopyrus_sp._KOL6:0.0035275572);
