# Supplementary material for: Asgard archaeal selenoproteome reveals a roadmap for the archaea-to-eukaryote transition of selenocysteine incorporation machinery
Source: ISME J. 2024 Jun 19;18(1):wrae111. doi: 10.1093/ismejo/wrae111 (PMC11227280; doi:10.1093/ismejo/wrae111)
Supplement: Supplementary_data_2_wrae111 [file supplementary_data_2_wrae111.zip › Neighboring genes of Sec machinery genes/iqtree/DUF126_domain-containing_protein_maffi_linsi_trimmed_iqtree_LG.treefile]

(Methanopyrus_sp._SNP6:0.0097715886,(Methanopyrus_kandleri_AV19:0.0000025192,(((((((Methanocaldococcus_jannaschii_DSM_2661:0.0395451148,Methanocaldococcus_sp._FS406-22:0.0000022175)87.1/97:0.0839437789,Methanotorris_igneus_Kol_5:0.1199764316)90/97:0.1586760770,((Methanococcus_vannielii_SB:0.0901464998,(Methanococcus_maripaludis_S2:0.0102627101,Methanococcus_maripaludis_C5:0.0166290637)45.4/87:0.0456258815)98.8/100:0.3021164651,Methanothermococcus_okinawensis_IH1:0.1119265511)31.6/74:0.0243327436)98.5/99:0.4010296683,((((Thermococcus_alcaliphilus_AEDII12:0.0000010257,Thermococcus_sp._2319x1_Essen:0.0088943049)0/81:0.0000028221,Thermococcus_litoralis_oil:0.0088874783)57.5/70:0.0196784582,Thermococcus_bergensis_T7324:0.0473529307)73.5/92:0.0269873391,Thermococcus_paralvinellae_ES1:0.0756651963)99.5/100:0.4183248445)11.2/64:0.0548523877,(((Theionarchaea_archaeon_SZ_20-22:0.0756058378,(Theionarchaea_archaeon_SZ_6-8:0.0294675652,Theionarchaea_archaeon_SZ_12-14:0.0142889251)94.8/98:0.1099925459)99.9/100:0.4816093112,((Baldrarchaeota_MAG_95:0.1080557550,(Baldrarchaeota_MAG_128:0.0292676617,Baldrarchaeota_Yap30.bin4.67:0.0143724415)36.8/68:0.0457783531)100/100:0.6570441184,((Lokiarchaeota_N1B_bin6.179:0.3800029892,((Thorarchaeota_MAG_19:0.0000010257,Thorarchaeota_GLR93:0.0094600921)99/100:0.2926534132,Thorarchaeota_GSL_GB14_1:0.1535113907)95.7/99:0.2351207106)81.1/85:0.0820764763,Hermodarchaeota_YT_063:0.2764719784)40.8/79:0.0641315245)8.8/33:0.0578411642)83.8/42:0.1069190465,(((Candidatus_Altiarchaeales_archaeon_Bin_400:0.0000010257,Candidatus_Altiarchaeales_archaeon_RBin_020:0.0000010257)90.2/99:0.1469687304,Candidatus_Altiarchaeota_archaeon_Modern_marine.mb.103:0.1499966354)90.6/98:0.1592136335,Candidatus_Altiarchaeales_archaeon_SpSt-1148:0.2789705964)92.3/96:0.1862963602)60/47:0.0934003132)91.6/95:0.3874647458,(Methanohalophilus_levihalophilus_DSM_28452:0.1885366008,(((Methanolobus_profundi_Mob_M:0.0750377178,Methanolobus_vulcani_PL_12/M:0.0328754926)0/47:0.0056254016,Methanolobus_bombayensis_DSM_7082:0.0278050868)81.1/67:0.0519675067,Methanolobus_psychrophilus_R15:0.2900134894)82.4/61:0.0857267897)63.2/71:0.2028517918)91.4/93:0.5365613745,(((Thermofilum_sp._Bin_S13:0.0145928074,Thermofilum_adornatum_1505:0.0197584863)99.3/100:0.6213981653,Infirmifilum_uzonense_1807-2:0.3342022675)81.9/87:0.1967793525,Infirmifilum_lucidum_3507LT:0.2268543226)95.7/99:0.9420850758)99.6/100:1.0715306680)66.8/99:0.1599293395,Methanopyrus_sp._KOL6:0.0097533664);
