# Supplementary material for: Asgard archaeal selenoproteome reveals a roadmap for the archaea-to-eukaryote transition of selenocysteine incorporation machinery
Source: ISME J. 2024 Jun 19;18(1):wrae111. doi: 10.1093/ismejo/wrae111 (PMC11227280; doi:10.1093/ismejo/wrae111)
Supplement: Supplementary_data_2_wrae111 [file supplementary_data_2_wrae111.zip › Neighboring genes of Sec machinery genes/iqtree/amidohydrolase_maffi_linsi_trimmed_iqtree_LG.treefile]

(Methanopyrus_sp._SNP6:0.0027311529,(Methanopyrus_kandleri_AV19:0.0134633780,((((Methanocaldococcus_jannaschii_DSM_2661:0.1484464129,(Methanotorris_igneus_Kol_5:0.1077027159,(Methanococcus_vannielii_SB:0.0738932212,(Methanococcus_maripaludis_S2:0.0205649025,Methanococcus_maripaludis_C5:0.0283620483)92.1/99:0.0427964915)100/100:0.2702875090)77.3/91:0.0260582088)100/100:0.3442886466,(((Archaeoglobus_veneficus:0.1047664694,(Archaeoglobales_archaeon_B8_G15:0.0736728937,Archaeoglobaceae_archaeon_AUK153:0.1187305851)97.8/100:0.0983141322)100/100:0.3419267267,((Candidatus_Altiarchaeales_archaeon_Bin_400:0.0000014962,Candidatus_Altiarchaeales_archaeon_RBin_020:0.0000014962)100/100:0.4316417938,((Candidatus_Altiarchaeota_archaeon_S014_51:0.2070855510,Candidatus_Aenigmatarchaeota_archaeon_S146_145:0.7153532164)81.4/58:0.0822818991,DPANN_group_archaeon_NIOZ-UU113:0.3884963123)22.1/44:0.0453454472)93.4/73:0.1576551129)92.3/80:0.1119725982,((Vulcanisaeta_sp._JCM_16159:0.0680123223,((Vulcanisaeta_moutnovskia_768-28:0.0794122196,Vulcanisaeta_souniana_JCM_11219:0.1770030020)52.8/82:0.0370690813,Vulcanisaeta_distributa_DSM_14429:0.0958890074)82.5/94:0.0290591863)98/100:0.3575297108,(Stygiolobus_azoricus_FC6:0.4558294331,Saccharolobus_solfataricus_SULM:0.3224040959)99.1/100:0.3898007812)100/100:1.1562910130)92.2/97:0.1076955284)76.2/71:0.0643079568,(((Thermococcus_sp._101_C5:0.0145520164,(Thermococcus_litoralis_DSM_5473:0.0083442795,Thermococcus_bergensis_T7324:0.0000014962)73.5/69:0.0022373806)69.9/68:0.0197895169,Thermococcus_alcaliphilus_AEDII12:0.0359040907)99.7/100:0.1647327379,Thermococcus_sp._Bubb.Bath:0.3429690943)100/100:0.3578963708)77.5/78:0.0331923084,((((Methanosarcina_sp._MTP4:0.0979139991,(Methanosarcina_acetivorans_C2A:0.0336411331,(Methanosarcina_mazei_Mm_Mut_203b:0.0000014962,Methanosarcina_soligelidi_SMA-21:0.0000014962)99.7/99:0.0751483027)93.8/96:0.0523930087)97.2/99:0.1163724732,Methanomethylovorans_hollandica_DSM_15978:0.3529822945)98.1/100:0.1781972356,(Hodarchaeota_FT_012:0.1621243154,Lokiarchaeota_N1B_bin6.179:0.0570955160)100/100:0.9423424232)87.8/92:0.0837076748,(Baldrarchaeota_MAG_95:0.0477047942,((Odinarchaeota_AUK032_PB:0.0191562582,Baldrarchaeota_MAG_128:0.0000014962)30.2/71:0.0057195501,Baldrarchaeota_Yap30.bin4.67:0.0106098479)98.8/100:0.0969699652)100/100:0.3725832627)95.8/97:0.1138361093)100/100:0.7006502322)93.5/99:0.0467691041,Methanopyrus_sp._KOL6:0.0000014962);
