# Supplementary material for: Asgard archaeal selenoproteome reveals a roadmap for the archaea-to-eukaryote transition of selenocysteine incorporation machinery
Source: ISME J. 2024 Jun 19;18(1):wrae111. doi: 10.1093/ismejo/wrae111 (PMC11227280; doi:10.1093/ismejo/wrae111)
Supplement: Supplementary_data_2_wrae111 [file supplementary_data_2_wrae111.zip › Neighboring genes of Sec machinery genes/iqtree/bifunctional_NADP_phosphatase_NAD_kinase_maffi_linsi_trimmed_iqtree_LG.treefile]

(Methanopyrus_sp._SNP6:0.0000053687,(Methanopyrus_kandleri_AV19:0.0220807034,((((((((Methanocaldococcus_jannaschii_DSM_2661:0.0419643413,Methanocaldococcus_sp._FS406-22:0.0271542870)100/100:0.3865068894,Methanotorris_igneus_Kol_5:0.1187637550)99.8/98:0.1098233910,Methanothermococcus_okinawensis_IH1:0.2016242569)74.7/80:0.0454673035,(Methanococcus_vannielii_SB:0.0810286162,(Methanococcus_maripaludis_S2:0.0214395612,Methanococcus_maripaludis_C5:0.0188460342)99.7/100:0.0737574003)99.6/100:0.1393587357)99.9/100:0.4389317623,((Methanimicrococcus_blatticola_DSM_13328:0.0000018957,Methanimicrococcus_blatticola_PA:0.0000018957)100/100:0.9945492153,(((((Thermococcus_nautili_30-1:0.0000018957,(Thermococcus_sp._21S9:0.0051754501,Thermococcus_henrietii_EXT12c:0.0158468954)0/53:0.0000041469)41.7/92:0.0051718563,Thermococcus_sp._9N3:0.0000018957)97.6/99:0.1032264977,Thermococcus_radiotolerans_EJ2:0.1189016539)97.6/99:0.1160501670,(Pyrococcus_kukulkanii_NCB100:0.0705978606,Pyrococcus_sp._ST04:0.0323843306)96.9/99:0.0973771972)78.6/83:0.0751383714,Archaeoglobales_archaeon_ex4484_92:0.2434850073)100/100:0.7848175004)17.5/42:0.0611527644)31.8/57:0.0328784332,((Baldrarchaeota_Yap30.bin4.67:0.0075801035,(Odinarchaeota_AUK032_PB:0.0360700780,Baldrarchaeota_MAG_128:0.0201329506)64.3/89:0.0219546644)99.6/100:0.5857909900,((((Thorarchaeota_B41_G1:0.1374986137,Thorarchaeota_FW25:0.1303581487)88.7/95:0.0797731570,Thorarchaeota_L.E.AR.5:0.2881441091)89/94:0.0756047783,Lokiarchaeota_RBin_111:0.2556065688)92.6/93:0.2682075660,Thorarchaeota_HM3_B14:0.2736860180)100/100:1.2125204430)95.9/98:0.4899265029)88/75:0.2583899808,(Methanoculleus_sp._CAG:0.1729152889,Methanogenic_archaeon_RUG10898:0.2178195873)100/100:0.9791513712)1.2/53:0.0529615902,((((Desulfurococcaceae_archaeon_AG1:1.0733795820,(Ignisphaera_sp._4213-co_2:0.3632240908,Ignisphaera_sp._Bin_S33:0.3264297037)99.6/100:0.6563960465)74.1/83:0.2418422206,Acidilobus_sp._7A:1.3759988830)21.5/63:0.1841760069,Ignicoccus_hospitalis_KIN4/I:1.2968711615)98.6/99:0.6316341322,(Candidatus_Altiarchaeota_archaeon_Zod_Metabat.1191:0.4340628977,((Candidatus_Altiarchaeales_archaeon_nzgw1:0.5245296174,Candidatus_Altiarchaeales_archaeon_HyVt-139:0.1811678048)94.2/97:0.3771350837,Candidatus_Altiarchaeales_archaeon_RS_13_74:0.6772678756)92.1/97:0.2768497057)99.6/100:0.6560507432)76/82:0.0704090473)100/100:1.1366818220)69.8/93:0.0275488190,Methanopyrus_sp._KOL6:0.0105403746);
