# Supplementary material for: Asgard archaeal selenoproteome reveals a roadmap for the archaea-to-eukaryote transition of selenocysteine incorporation machinery
Source: ISME J. 2024 Jun 19;18(1):wrae111. doi: 10.1093/ismejo/wrae111 (PMC11227280; doi:10.1093/ismejo/wrae111)
Supplement: Supplementary_data_2_wrae111 [file supplementary_data_2_wrae111.zip › Neighboring genes of Sec machinery genes/iqtree/fibrillarin-like_methyltransferase_maffi_linsi_trimmed_iqtree_LG.treefile]

(Methanopyrus_sp._SNP6:0.0000013025,(Methanopyrus_kandleri_AV19:0.0000013025,(((((((Methanocaldococcus_jannaschii_DSM_2661:0.0126996182,Methanocaldococcus_sp._FS406-22:0.0153281745)99.8/100:0.1475799097,Methanotorris_igneus_Kol_5:0.0387447481)72.2/88:0.0379124013,((Methanococcus_vannielii_SB:0.1033337035,(Methanococcus_maripaludis_S2:0.0057961323,Methanococcus_maripaludis_C5:0.0103636697)94.1/99:0.0502529499)91/94:0.0733100571,Methanothermococcus_okinawensis_IH1:0.1388864478)86.7/92:0.0525992061)99.2/100:0.2701405164,((Thermococcus_sp._4557:0.0000013025,((Thermococcus_aciditolerans_SY113:0.0000013025,Thermococcus_indicus_IOH1:0.0000013025)0/68:0.0000013025,Thermococcus_celericrescens_DSM_17994:0.0177674412)62.2/74:0.0058754734)95.9/98:0.0938275896,Thermococcus_aggregans_TY:0.0653916543)99.4/100:0.3301800295)69.4/67:0.0774889401,((((Desulfurococcaceae_archaeon_AG1:0.2432185729,((Ignicoccus_islandicus_DSM_13165:0.2925247052,Pyrolobus_fumarii_1A:0.0900545388)34.2/86:0.0123583656,Hyperthermus_butylicus_DSM_5456:0.2178819589)92.7/93:0.0903972431)69.2/87:0.0688038378,Fervidicoccus_fontis_3639Fd_1:0.3164438601)92.9/97:0.1500137177,(Candidatus_Aenigmatarchaeota_archaeon_AUK219_PB:0.5251839954,Candidatus_Aenigmatarchaeota_archaeon_NC_groundwater_1583:0.4570853000)92.2/98:0.1769371410)78.5/83:0.1046186830,((Candidatus_Micrarchaeota_archaeon_NC_groundwater_1322:0.5148366502,Candidatus_Micrarchaeota_archaeon_WY3.bin72:0.7348495983)87.8/96:0.1848942340,(((((Asgard_group_HMA_bin2.83:0.0113750162,Heimdallarchaeota_RS_8_34:0.0000013025)98.4/100:0.0567006140,Asgard_group_YT_6_3:0.0356419755)78.9/92:0.0199119573,Heimdallarchaeota_bin89:0.0197788104)92.6/97:0.0981956903,(Gerdarchaeota_MP5_1_791:0.0000013025,Asgard_group_MP_5_1:0.0000013025)99.8/100:0.2093147014)87/96:0.0986701078,Heimdallarchaeota_AC18:0.1250051743)99.5/100:0.4023340372)65.3/69:0.1328770657)48.7/53:0.0914415642)78.2/59:0.0675541446,(Theionarchaea_archaeon_SZ_20-22:0.0733692735,(Theionarchaea_archaeon_SZ_12-14:0.1784374916,Theionarchaea_archaeon_Yap125:0.1688853721)16.6/70:0.0774831028)100/100:0.6724816092)83.6/80:0.1029256405,((((Methanolobus_vulcani_B1d_Joined:0.0325718416,Methanolobus_tindarius_DSM_2278_MettiDRAFT:0.0199406193)86.1/96:0.0819136148,Methanomethylovorans_sp._SM1-B9:0.0809303529)93.5/97:0.2213369761,Methanosarcina_sp._MSH10X1:0.3687052994)89.4/95:0.1780025911,Methanohalophilus_mahii_DSM_5219:0.4899273505)98/99:0.3367435473)100/100:0.4558681747)50.8/99:0.0117615323,Methanopyrus_sp._KOL6:0.0000013025);
