# Supplementary material for: Asgard archaeal selenoproteome reveals a roadmap for the archaea-to-eukaryote transition of selenocysteine incorporation machinery
Source: ISME J. 2024 Jun 19;18(1):wrae111. doi: 10.1093/ismejo/wrae111 (PMC11227280; doi:10.1093/ismejo/wrae111)
Supplement: Supplementary_data_2_wrae111 [file supplementary_data_2_wrae111.zip › Neighboring genes of Sec machinery genes/iqtree/mevalonate_kinase_maffi_linsi_trimmed_iqtree_LG.treefile]

(Methanopyrus_sp._SNP6:0.0040474411,(Methanopyrus_kandleri_AV19:0.0870494789,(((((Methanocaldococcus_jannaschii_DSM_2661:0.0662369550,Methanocaldococcus_sp._FS406-22:0.0591426049)99.9/100:0.2636997549,Methanotorris_igneus_Kol_5:0.3686142641)39.9/70:0.0644085445,((Methanococcus_vannielii_SB:0.2103643094,(Methanococcus_maripaludis_S2:0.0042266859,Methanococcus_maripaludis_C5:0.0400968649)99.7/100:0.2117058474)100/99:0.3432951140,Methanothermococcus_okinawensis_IH1:0.2950713936)87/88:0.1124232275)100/100:1.5007516210,((Candidatus_Methanoperedens_nitroreducens_Mnv1:0.3664134549,(Methanolobus_chelungpuianus_St545Mb:0.3717380723,Methanomethylovorans_sp._SM1-B9:0.2958151899)78.6/90:0.1613199942)94.6/99:0.2769645645,(((Thermococcus_kodakarensis_TS901:0.0000022449,(((Thermococcus_siculi_RG-20:0.0392942050,Thermococcus_radiotolerans_EJ2:0.0525972269)100/98:0.0715582290,Thermococcus_peptonophilus_OG-1:0.0173213284)60.2/46:0.0075864336,Thermococcus_sp._Bubb.Bath:0.0338144665)80.6/45:0.0132567959)100/100:0.4983562908,(((Candidatus_Diapherotrites_archaeon_Zod_Metabat.1420:0.8415614961,Candidatus_Woesearchaeota_archaeon_Zod_Metabat.297:0.9791296154)95.7/93:0.3423550058,((((Lokiarchaeota_SZ_4_bin10.384:0.3452001146,Helarchaeota_MP5_1_211:0.3448666173)99.6/100:0.5489878925,(Lokiarchaeota_FT2_030:0.9320813543,Lokiarchaeota_BC1:0.8714450213)94.7/99:0.3286213627)83.1/66:0.1478607213,Helarchaeota_archaeon_LW55_61:0.8965342788)43.5/42:0.1219699536,(Heimdallarchaeota_RS_11_26:0.9238114151,(Asgard_group_HMA_bin2.96:0.1041732741,Heimdallarchaeota_C1.bin.2:0.0460566425)93.2/99:0.3082814562)99.8/100:0.7374877725)87.9/60:0.2194217741)86.6/58:0.2253083596,((Candidatus_Diapherotrites_archaeon_RIFCSPLOWO2:0.0000011294,Candidatus_Diapherotrites_archaeon_UBA10219:0.0000011294)100/100:0.9463676765,Candidatus_Micrarchaeota_archaeon_WY5.bin9:1.0982745408)87.2/90:0.1742057554)95.4/73:0.2839901409)50.7/42:0.0776145022,(((Vulcanisaeta_sp._EB80:0.1280940863,(Vulcanisaeta_distributa_DSM_14429:0.0650829553,Vulcanisaeta_moutnovskia_768-28:0.0757485394)84.9/99:0.0318517013)56/95:0.0290374501,Vulcanisaeta_thermophila_CBA1501:0.2414449805)99.3/100:0.3704002250,Fervidicoccus_fontis_Kam940:0.6113282292)99.8/100:0.4363959751)93.7/47:0.2251583697)4.3/23:0.0976295139)79.1/83:0.2152700878,((Archaeoglobus_neptunius:0.3267609715,((Archaeoglobaceae_archaeon_SKW201:0.1304817918,Archaeoglobaceae_archaeon_SKYB18:0.1676998677)99.8/100:0.2467334851,Archaeoglobales_archaeon_ex4484_92:0.2821616709)26/74:0.0605820077)95.3/99:0.2629931257,Archaeoglobus_veneficus:0.4257084548)99.8/100:0.7131670158)100/100:1.0292816900)17.7/89:0.0153212795,Methanopyrus_sp._KOL6:0.0000011294);
