# Supplementary material for: Asgard archaeal selenoproteome reveals a roadmap for the archaea-to-eukaryote transition of selenocysteine incorporation machinery
Source: ISME J. 2024 Jun 19;18(1):wrae111. doi: 10.1093/ismejo/wrae111 (PMC11227280; doi:10.1093/ismejo/wrae111)
Supplement: Supplementary_data_2_wrae111 [file supplementary_data_2_wrae111.zip › Neighboring genes of Sec machinery genes/iqtree/phosphoglycerate_mutase_maffi_linsi_trimmed_iqtree_LG.treefile]

(Methanopyrus_sp._SNP6:0.0099384028,(Methanopyrus_kandleri_AV19:0.0335233145,((((((Methanocaldococcus_jannaschii_DSM_2661:0.3643460079,Methanotorris_igneus_Kol_5:0.2675258239)80.3/93:0.0651330531,(Methanococcus_vannielii_SB:0.6156481150,Methanococcus_maripaludis_C5:0.4097576555)100/100:0.9422008184)100/100:1.0242652550,((Baldrarchaeota_MAG_128:0.0000031662,(Baldrarchaeota_Yap30.bin4.67:0.0161830243,Odinarchaeota_AUK032_PB:0.0159109010)86.2/99:0.0093255256)99.9/100:0.5481023990,Odinarchaeota_LCB_4:0.7205738489)84.2/95:0.1454527185)94.9/93:0.2025147450,(((((Pyrobaculum_oguniense_TE7:0.0063158134,Pyrobaculum_arsenaticum_2GA:0.0000032786)96/100:0.1152283850,Pyrobaculum_islandicum_DSM_4184:0.0752140724)100/100:0.4384413768,(Vulcanisaeta_moutnovskia_768-28:0.0906729137,Vulcanisaeta_distributa_DSM_14429:0.0326557061)100/100:0.4319769618)99.3/100:0.2917430418,((Hermodarchaeota_YT_063:0.3214854664,(Hermodarchaeum_yapensis_Yap4.bin9.105:0.0000013895,Hermodarchaeota_Yap2000.bin4.58:0.0000013895)99.7/100:0.2400676339)99.8/100:0.3501024373,Lokiarchaeota_RS_10_59:0.6978226707)87.7/87:0.1310885564)57.4/69:0.0594726022,(Thorarchaeota_YT_026:0.3365754576,Thorarchaeota_MP5_1239:0.3604673649)100/100:0.5720860933)70.6/68:0.0775048309)81.6/65:0.0692082699,(((Palaeococcus_ferrophilus_DSM_13482:0.0974189949,Palaeococcus_pacificus_DY20341:0.0621951996)94.7/99:0.0881766124,((Thermococcus_sp._AM4:0.0390232173,Thermococcus_kodakarensis_TS901:0.0152026141)47.2/95:0.0159534207,Thermococcus_camini_IRI35c:0.0582299754)99.6/100:0.2040974111)100/100:0.6430872206,(Candidatus_Micrarchaeota_archaeon_S014_66:0.3882688078,(((Candidatus_Woesearchaeota_archaeon_NC_groundwater_1848:0.1069288872,Candidatus_Woesearchaeota_archaeon_RIFCSPHIGHO2:0.0276689728)100/100:0.5041759234,Candidatus_Micrarchaeota_archaeon_NC_groundwater_1743:0.4382530463)25.7/63:0.0686265530,Candidatus_Altiarchaeales_archaeon_M_DeepCast_200m_m2_220:0.3756021230)89/94:0.0787537708)97/99:0.1972903429)22.9/40:0.0608872663)97.3/95:0.1785633273,((((Methanoculleus_horonobensis_JCM_15517:0.0225699253,Methanoculleus_sp._MH98A_c73:0.0381821193)99.7/100:0.3159905681,(Methanocorpusculum_vombati_CW153:0.0979040750,Methanocorpusculum_labreanum_Z:0.1472220172)99.7/100:0.3403031208)99.8/100:0.3589411071,Methanocella_arvoryzae_MRE50:0.5225081972)83.2/91:0.1762170726,((Archaeoglobus_profundus:0.2800007967,Archaeoglobus_sp.:0.2570667903)86.7/92:0.0773993523,(Geoglobus_ahangari:0.1084216010,Geoglobus_acetivorans:0.1976837639)98/100:0.1244830301)99.9/100:0.2401433973)11.8/46:0.0400287972)100/100:0.6442371135)93.1/99:0.0287358900,Methanopyrus_sp._KOL6:0.0060299453);
