# Supplementary material for: Asgard archaeal selenoproteome reveals a roadmap for the archaea-to-eukaryote transition of selenocysteine incorporation machinery
Source: ISME J. 2024 Jun 19;18(1):wrae111. doi: 10.1093/ismejo/wrae111 (PMC11227280; doi:10.1093/ismejo/wrae111)
Supplement: Supplementary_data_2_wrae111 [file supplementary_data_2_wrae111.zip › Neighboring genes of Sec machinery genes/iqtree/ribonuclease_Z_maffi_linsi_trimmed_iqtree_LG.treefile]

(Methanopyrus_sp._SNP6:0.0071869075,(Methanopyrus_kandleri_AV19:0.0522449209,((((((Methanocaldococcus_jannaschii_DSM_2661:0.0280264023,Methanocaldococcus_sp._FS406-22:0.0280979577)99.9/100:0.3494344062,(Methanotorris_igneus_Kol_5:0.2286968801,((Methanococcus_vannielii_SB:0.1654394583,(Methanococcus_maripaludis_S2:0.0998702251,Methanococcus_maripaludis_C5:0.0421601776)98.3/100:0.1598268439)99.6/100:0.2002708125,Methanothermococcus_okinawensis_IH1:0.2741024958)75.1/86:0.0932282964)49.7/79:0.0505212022)100/100:0.7434167511,((((Theionarchaea_archaeon_DZG:0.0404313164,Theionarchaea_archaeon_SZ_12-14:0.0686075188)46/68:0.0132835670,Theionarchaea_archaeon_SZ_6-8:0.0794138079)94.3/91:0.1063217747,(Theionarchaea_archaeon_Yap125:0.1316296511,Theionarchaea_archaeon_SZ_20-22:0.2507236619)95.3/98:0.1403951624)99.5/100:0.3733924675,((Pyrococcus_horikoshii_OT3:0.0000010117,Pyrococcus_horikoshii_UBA8834:0.0000010117)99.9/100:0.3103659950,(Pyrococcus_yayanosii_CH1:0.2856219978,(Thermococcus_bergensis_T7324:0.0000010117,Thermococcus_sp._101_C5:0.0000010117)100/100:0.2522826178)90.9/98:0.1061704155)99.8/100:0.4211518717)98.7/99:0.2766355739)61.1/72:0.0466299025,(((Pyrodictium_occultum_PL-19:0.2943827201,(Pyrodictium_delaneyi_Su06:0.1547589468,Hyperthermus_butylicus_DSM_5456:0.2582926949)85/94:0.1094097289)99.2/100:0.4031570754,(Pyrolobus_fumarii_1A:0.7624786767,(Sulfolobus_sp._S-194:0.0287663263,(Sulfurisphaera_ohwakuensis_DSM_12421:0.0040032615,Sulfurisphaera_tokodaii_str._7:0.0000022581)0/60:0.0000021568)100/100:1.1886406890)61/73:0.1866268779)95.9/93:0.3135192697,(Hermodarchaeota_YT2_032:0.2515488756,Hermodarchaeum_yapensis_Yap4.bin9.105:0.2228711263)100/100:0.9110259098)65.3/68:0.1273053743)85.3/66:0.0733367368,((Baldrarchaeota_MAG_95:0.1912956374,(Odinarchaeota_AUK032_PB:0.0271796679,Baldrarchaeota_MAG_128:0.0199878571)73.9/89:0.0628207765)99.7/100:0.3911549451,Jordarchaeum_madagascariense_EB_bin_7:0.5974452447)95.7/95:0.1916672206)70.3/51:0.0446378835,(((((Methanococcoides_seepicolus_LLY:0.0822205074,Methanococcoides_sp._SA1:0.0505432700)99.2/100:0.1547038281,Methanohalobium_evestigatum_Z-7303:0.2939856528)94.4/99:0.1389808218,(Methanosaeta_harundinacea_SL3-B39:0.0815624097,Methanothrix_sp._LM3-B2.1:0.1127219881)99.8/100:0.2991472028)99.1/100:0.2607275164,((Archaeoglobales_archaeon_B8_G15:0.1539921253,Archaeoglobus_profundus:0.2678530391)81.5/89:0.0864005670,Archaeoglobus_sp._GB_MAG3_049:0.1808881013)99.7/95:0.2743300907)90.6/86:0.1173685426,((Candidatus_Aenigmatarchaeota_archaeon_RS_10_43:0.3862400923,Nanoarchaeota_archaeon_KR13_N2.mb.113:0.3297466599)99.8/100:0.4164464455,(Candidatus_Undinarchaeum_marinum_MAG_bin17:0.0250558452,Candidatus_Undinarchaeales_archaeon_SRR5007147.bin71:0.0130812359)100/100:0.7705216163)68.5/75:0.1842439776)54.3/37:0.0718477490)100/100:2.3441206690)88.6/97:0.0640090048,Methanopyrus_sp._KOL6:0.0159838083);
