# Supplementary material for: Asgard archaeal selenoproteome reveals a roadmap for the archaea-to-eukaryote transition of selenocysteine incorporation machinery
Source: ISME J. 2024 Jun 19;18(1):wrae111. doi: 10.1093/ismejo/wrae111 (PMC11227280; doi:10.1093/ismejo/wrae111)
Supplement: Supplementary_data_2_wrae111 [file supplementary_data_2_wrae111.zip › Neighboring genes of Sec machinery genes/sequences/50S_ribosome_binding_GTPase.fasta]

>Methanopyrus_sp._SNP6
MPPKWYRHVMRVLSESQVVLEVRDVRYPEETRWEKLHRLEDVFNFTRVVVLNKADLVPRAEAERVKEEVELKENVPTVYVSARERMGFRHLRRTIYEVAPEVETVRVGVVGFQNVGKSTIINALTRRSAAETSRRAGYTRGKQWVRGGRRLLVIDSPGVIPTDEATAEAVALDPDVLEDPMEPALGVIERVVREYPGALFNRFGVDESKDPWKILRDISERLGKDLRTTAKLLLREWVDGSLVEIYRTTRDDLTEASELEVGGTAQRLVEETLREIEEVAPEGIPPSAATVRGILTRLAYGENVDGVGFGTVRLGEYSVGVSVGDRYYDRMIRRLRRELGGEVVSEERFRVGANGRKAVVLVTKGR
>Methanopyrus_kandleri_AV19
LERLEVPEIGFNSPHPRVEVELTDTKTAREWRYMPPKWYRHVMRVLSESHVVLEVRDVRYPEETRWEKLPRLEDVFDFTRVVVLNKADLVPRAETERVKEEVELEEDVPAVYVSARERMGFRHLRRTIYEVAPEDVETVRVGVVGFQNVGKSTIINALTRRSAAETSRRAGYTRGKQWVRGGRKLLVIDSPGVIPTDEAAAEAVALDPDVLEDPVEPALGVIERVVREYPGALSDKFGIDESMDPERILRDISERLGKDLRTTAKLLLREWVDGSLVEIYRTTRADLAETSELEVGGTAQRLVEETLREIEEVVPEGIPPSAATVRGILTRLAHGENVDGVGFGTIRLGEYGVGVSVGDRYYDRMVRRLRRELGGEVISEERFRVGANGRKAVALVTKGR
>Methanopyrus_sp._KOL6
LERSKIPEVGFNIPHPRVEVELTGTKTTREWRCMPPKWYRHVMRVLSESQVVLEVRDVRYPEETRWEKLHRLEDVFNFTRVVVLNKADLVPRAEAERVKEEVELKENVPTVYVSARERMGFRHLRRTIYEVAPEVETVRVGVVGFQNVGKSTIINALTRRSAAETSRRAGYTRGKQWVRGGRKLLVIDSPGVIPTDEAAAEAVALDPDVLEDPMEPALGVIERVVREYPGALFDRFGVDESKDPWKILRDISERLGKDLRTTAKLLLREWVDGSLVEIYRTTRDDLTEASELEVGGTAQRLVEETLREIEEVAPEGIPPSAATVRGILTRLAYGKNVDGVGFGTVRLGEYGVGVSVGDRYYDRMVRRLRRELGGEVVSEERFRVGANGRKAVVLVTKGR
>Methanocaldococcus_jannaschii_DSM_2661
LMVRVMRYKKVPVKKIVNKIIDECDVILLVLDARDPEMTRNRELEKKIKAKGKKLIYVLNKADLVPKDILEKWKEVFGENTVFVSAKRRLGTKILREMIKQSLKEMGKKEGKVGIVGYPNVGKSSIINALTGKRKALTGSVAGLTKGEQWVRLTKNIKLMDTPGVLEMRDEDDLVISGALRLEKVENPIPPALKILSRINNFDNSIIKEYFGVDYEEVDEELLKKIGNKRSYLTKGGEVDLVRTAKTIIKEYQDGKLNYYKVDLKKYGQDRERDISFITKYLKDFPFIEDAKMIVTHLKDFDGLYKKIKKPVLGSEEIDGNIVVVSFGEKTKDACRKKVENLCRERNIEVLSKFGDKIGANNIYVAVGKRVKE
>Methanotorris_igneus_Kol_5
LLFVGGNMRYKKVPVKKIVNKIINECDVILLVLDARDPETTRNKELEEKIKKMNKELIYVLNKADLVPKEVLEKWKEKLGNAVFMSAKYRMGTKILRDKIKEYLKKNNIKEGKVGVVGYPNVGKSSIINALTGRRSALTGSLAGLTKGEQWIRLTKNIKLLDTPGVLEMKDEDELIISGALRLEKAENLISPALKILKRLHDFDKTIIPNYYGVEVDEINEELLKKIGKKLKYLKKGNEVDLDRTAKSIIKDFQDGKLNYYNVEIKKYGQERQRNIEFITRYLKDFPFIDDAKMIINHLSDFDDLKRLKIKPVLGEETINGTTLVISFGEKTVDAGRKKVEEYAKEHNIELYSKFGDKIGRNRVFVGVGTKL
>Methanococcus_vannielii_SB
MENKVPMKRMVNRIIFECDIVLLAIDARDPETTRNRFLEKYTIEKNKKLIYVLNKSDLVPKEILEKWKAKFKKENPDSSV
VFMSAKEKLGTSILRDEIKIYLSIKNIKHGKVGIVGYPNVGKSSIINALTGRRSAKSGLTAGLTVGEQWVKLTKDIKLLD
SPGIIEPKDEDELVISGALRYEKAKNILFPAIKILQRIQSFDKTILKEYYNLEFEEEITENDISKIGSKLNFLSKDNEID
LDRTSKSIIRDFQNGKLNYYRINIRKYEQKRTKNIDFITKHLEKFPYIDDANLVISHLEGINSLGEINTKPVIGMKKLDD
AVVLISFSEKSQDSGRKKVETLARENKIEIYSLGGGKIGKHRIYIGVGQKAD
>Methanococcus_maripaludis_S2
MLNNSVKHLKMDNMENKIPMRRMVHKIIYECNIVLLVVDARDPETTRNRALEEYTIEKNKKLIYVINKSDLVPKKILEKW
KNKFKSENPDSSVVFVSAKEKLGTKMLRDEIKTYLNSNNIKYGQVGIVGYPNVGKSSIINALTGKKSARSGLTAGLTVGE
QWVKLTKDIKLLDSPGIIEPKDEDELVISGALRYEKADDIISPALKILNRIHTFDNTILKEYYGFEIGEEINIELLEKIG
TKLNFLTKDGKIDIDRTSKSIIREFQNGKLNYHRMNLKKYEQKRTKNIDFITKHLKDFPFINDADQIILHLENINELGKL
NTRPVIGIKELDDAFVIISFSEKSRDTGRKKVEELARTSDIELYSLGDGRVGKHRIYVGVGEKR
>Methanococcus_maripaludis_C5
MLNNSVKHLKMDNMENKIPMKRMVHKIIYECNIVLLVVDARDPETTRNRALEKYTIEKNKKLIYVINKSDLVPKKILEKWKEQFKSENPDSSVVFVSAKEKLGTKMLRDEIKVYLNSNNIKYGQVGIVGYPNVGKSSVINALTGKKSARSGLTAGLTVGEQWVKLTKDIKLLDSPGIIEPKDEDELVISGALRYEKADDVISPALKILNRIHTFDNTILKEYYGFDIGEDINMELLEKIGTKLNFLTKDGKIDIDRTSKSIIREFQNGKLNYHRMNLKKYEQKRTKNIDFITKNLENFPFINDADQIISHLENIDELGRMNTRPVIGIKELDDAFVIISFSEKSRDTGRKKVEELARTDDIELYSLGGGRIGKHRIYVGVGEKR

>Methanosarcina_flavescens_E03.2
MASYKALVKDVIRKADVLLEIIDARFPDETRNSEVERDIIRLNKPLIIVINKSDLVSKEKLEKTKTRLSKIAPVVFVSSRERSGTTMLRHQILASAAIKAGIKGRDILVGTLGYPNVGKSSVINSVTGRHRASTSPISGHTKGVQHVYAGSHIMFIDTPGVIPFDEKDEYLQGLLGIKDATHLKDKIGVALKIIEKMLAENKAALESFYNVTIEDESSYDVLEMIGRLCNFLQKKGEVDETRTATRIINDWQNGLLLI
>Methanosarcina_thermophila_TM-1
MASYKALVKDVIRKADVLLEIIDARFPDETRNSEVERDIIRLNKPLIIVINKSDLVSKEKLEKTKARLSKIAPVVFVSSKERSGTTMLRHQILASAAIKAGIKGRDILVGTIGYPNVGKSSVINSVTGRHRASTSPISGHTKGVQHVYAGSRIMFIDTPGVIPFDEKDEYLQGLLGIKDATHLKDKIGVALKIIEKMLAENKAALESFYNVTIEDESSYDVLEMIGRQCNFLQKKEEVDETRTATRIINDWQNGLLLI
>Methanosarcina_spelaei_MC-15
MASYKALVRDVIKKADVLLEVIDARFPDETLNSEVEREIIRLNKPFIIVINKSDLVSREKLEKTKARLSKTAPVIFVSSKDRSGTTMLRHQILASAAIKAGIKGQDVMVGTLGYPNVGKSSVINGVTGRHRASTSPVSGHTKGVQHVGAGSRIMFIDTPGVIPFDEKDEYLQGLLGIKDTTHLKDKIGVALKIIEKMLAENKVALESFYSIKIENETSYDALELIGKQCNFLQKKGEVDETRTATRIINDWQNGLLLT
>Methanolobus_tindarius_DSM_2278
LIIRITFLISGNTMASQKLLVKDVIKKADVLLEVVDARFPDETRNSEIEKDISRAKKPFIIVMNKCDLVPKEKLEKAKSKMGKIAPTVFVSSKERFGTTMLRHKILEVADIQGRDIQVGCIGYPNTGKSSVINGVAGRGKASTSAISGHTKGVQIVNAGSRIVFLDTPGVFPLDEHDEYIQGLLGIKDSTHIKDQIGVALKIIEKLAKDDREVLESFYNITFTDENSYDLLEMIGVQCNFLKKKGQIDENRAAIKIINDWQKGLLHQEKTDLE
>Methanococcoides_sp._NM1
MASYKLMIKDVIKKADVLLEVVDARFPDETRNSEVERNVERSRKPLIIVLSKCDLVSKETLEKSKSRLSKIAPTVFVSSKERFGTTMLRHKILEVADIKGRDILVGSLGYPNTGKSSVINGVAGKNKAGTSSISGHTKGVQLVKAGSRIVFIDTPGVIPFDENDEYRQGLLGVKDATHLSDPIGVAMKIIETICAENKPVLEEFYKVEIGNENSYEILELIGLKANFLKKKGEIDETRVAIKIINDWQKGKLLI

>Thermococcus_sp._MV5
MKQKKAWRIVREAIKEGDIIVEVVDARDPIGTRNPKVEKIVQEEGKKLLIVMNKADLVPKKWAEEYKQKNRNLPIVFISARERKGTGILRKEIKKIAKDLFNEGKEKVKVVLVGYPNVGKSTIINVLKGKHAVGTAPIPGYTKGKQLIKLSKRIWLLDSPGVVPIDEFEELVIRGGFPADKIEDPVKPALRLIRRILETRKEAITEKYGIDKFEDEEQILEAIGKKKGLLRKGGEVDLEETARYLLREWQTGRFTLFGKEEKKEERFIWDFEEILDEIEREFLIDPRRILWKYEEQLWPRKERRVGIREIEGVIVGIATGFKKCPSAIQFLEELTGKKVIASECFGGEWKGVIAILE
>Thermococcus_argininiproducens_IOH2
MKQKKAWRIVREAIKEGDIIVEVVDARDPIGTRNPKVEKLVQEEGKKLLIVMNKADLVPKKWAEEYKQKNQNLPIVFISARERKGTGILRKEIKKIAKELFNEGKEKVKVVLVGYPNVGKSTIINVLKGKHAVGTAPIPGYTKGKQLIKLSKRIWLLDSPGVVPIDEFEELVIRGGFPADKIEDPVKPALRLIRRILETRKEAITEKYGIDKFEDEEQILEAIGKRKGLLRKGGEVDLEETARYLLREWQTGKFTLFGKEEKRGESFIGDFEEILDEIEREFLIDPRRILWKYEDQLWPRKERRVGIREIEGVIVGIATGFKKCPSAIRFLEELTGKKVIASECFGGKWKGVIAILE
>Pyrococcus_kukulkanii_NCB100
MKQKKAWRVVKEVINEADIVVEVVDARDPIGTRNKKLEKMIIERGKKLLIVMNKADLVPKEWAEEYKKKSKIPVIFISARERKGTGILRKELKKIAKEINKEKVKVALIGYPNVGKSTIINVLKGKHAVGTAPIPGYTKGKQLIRLTKRLWLLDTPGVVPIDDFDELVIKGGFPADKIRDPVSPALKLIRRILETRKEALTEKFGIREFKNEEDILRKIGERRGLFREGGEVDIEETARWFLREWQTGRFTLFSLEPEKKEEYIQSFDEILEKIQKEGLTEPRIILWKFEEELWEYLGKEKRFGMIKVGDFIVAIATGFKKCPNAVKFVEKITEKNVLTSECFGKKWKGVVAVLEA
>Thermococcus_chitonophagus_GC74
MKQKKAWRVVKEVINEADIVVEVVDARDPIGTRNRKLERMVLESGKKLLIVMNKADLVPKEWAEEYKRRSEIPVIFISARERKGTGILRKELKKIAREIDKEKVKVALIGYPNVGKSTIINVLKGKHAVGTAPIPGYTKGKQLIRLTKRLWLLDTPGVVPIDDFDELVIKGGFPADKIRDPVSPALKLIRRILETRKEALTDKFGIKDFEGEEDILKKIGEKRGLFREGGEVDLEETARWFLREWQTGRFTLFSKDQEKKQEINWDFEEILGKVKEEEIFDPRRILWKFEDKLLEKLDNNKRVGILEVGEFIVGIATGFKKCDSAVKFLENLTGKSVVMSECFGKKWKGIIAILS
>Thermococcus_thioreducens_OGL-20P
MKQRKAWRVVREVIDEADMIIEVVDARDPIGTRNRKLERLVLEEGKPLLIVMNKADLVPKEWAEGYKRKSDLPVVFISARERKGTGILRREIKKLAKPLLEEQEKVKVALIGYPNVGKSTIINTLKGKRAVGTAPIPGYTKGKQLIRLSKRIWLLDSPGVVPIDDFDELVIKGGFPADKIEDPVKPALKLIERILETRKEAITEKFGIDEFESEEEVLRKIGERRGLIKAGGEVDLEETARWFLREWQTGRFTLFGKEKRREEDFTWDFEDVLDGIEEDLLLDPRRILWKYGEELRKKLDNQKRVGIREIEGFTVGIATGFKKCDGGIKLLEELTGRHILASECFGKKWKGVIAIME

>Vulcanisaeta_souniana_JCM_11219
MSRVSQSEAWRRVRGVLELSDLVLEVVDARDPMETRNRKLEELLNRLGKPLIIVINKADLVPMNILKEWKEYLEREHPTVFISAKNRLGTRKLITSIKQHAPKLPVRISVVGYPNVGKSTIINYLRGGRHVAETSPIPGWTIGEQVVKAKQWLVVIDTPGVIPPEEIKDEALLIIKGAIDPSKIDDPVPPAIKLIMRIKTFNPKAFMDRYGVDAEDPMELLELIGRRRGGLLVKGGKVNTRNAAVAVIRDWVIGKLVYYYRPGG
>Vulcanisaeta_sp._EB80
MSRVSQEEAWRRVRSVLEMSDLVLEVIDARDPVETRNRRLEDLVNRLGKSLMMVINKADLVPMEVLKEWRRFLERDYPTVFISARGRLGTRKLIVNIKRYAPRLPVRVSVVGYPNVGKSTIINYLKGRHVAETSPVPGWTIGEQIVRAKQWLIVIDTPGVVPVEEVKDEALLVIKGAIDPSKLDDPVVPAIKLIMRIKSFNPKAFMERYGVDSEDPMELLELVGRRRGLLMRGGKVNIREAAIAVIRDWILGKLTYYYRPGDRNA
>Vulcanisaeta_distributa_DSM_14429
MSRVSQAEAWRRVRSVLEMSDLVLEVIDSRDPVETRNKRVEELLNKLGKPLIIVINKADLVPIEVLKEWKEYLGREHPTVFISAKNRLGTRKLIVSIKQHAPRLPVRVSVVGYPNVGKSTIINYLKGRHVAETSPVPGWTIGEQVVRAKQWLIVIDTPGVIPPEEVRDEALLIIKGAIDPTKLEDPVLPAVKLIMRIKSFNPKAFMDRYGIDAEDPMELLELVGRKRGLLLKGGKVNIREAAIAVIRDWILGKLTYYYRPGVIGNA
>Vulcanisaeta_moutnovskia_768-28
MSRVSWSEAWRRVRNVLEMSDLVLEVIDSRDPIETRNKKLEKLLDRLGKPLIIVINKADLIPMDILKEWKKYLEREYPTVFISAKNRLGTRKLIVSIKQYAPRLPVRVSVVGYPNVGKSTIINYLKGRHVAETSPVPGWTIGEQIVKAKQWLIVIDTPGVIPPEEVKDEALLIIKGAIDPSKLEDPVLPAVKLIMRIKSFNPKAFMDRYGVDSEDPMELLELVGRRRGLLLKGGKVNIRGAAIALIKDWILGKLIYYYKPGVISNA
>Thermoproteus_tenax_Kra_1
MEIGLSDVREAWRRVRTVVEDSDVVLEVLDARDPLATRNIELERLVASLGKRFIVAINKADLVPLDVGLKWKEWFEAQGLPAVVFSAKMRLGTRKLMAKIKSVAPSVPVRVAVVGYPNVGKSTVINYLKGRHVAPTSPRPGFTRGEQIVRAKTWLIVVDTPGVLTSEEGDDAALAVIRGAVDPARIDDAVPYAIALINRVLSFNPRALEHYGYSGASAEEALEHIGRRYGRLMRGGRVNIEEAARIVLRDWIEGKITYYYLPDSVGTYSAPP

>Candidatus_Woesearchaeota_archaeon_NC_groundwater_1851
MTNFWNIVHEVIDRSDVLLEILDARLPEMTRNPEVETKVRNKGKKLILVLNKADLIGQQVAEQEKKRIGKEYPVVFVSTKEHQGTKLLREAILAAANKETVMVGVLGYPNTGKSSIINVLKGRKSASTSSQSGHTKAIQKIRVTNRIMMLDSPGVIPFEEKDELKHVLIGTIMFSDVDAPDVYALEVIKLCNSLNPKIITTFYGISEDADPFVQLEKIAEKRNLRAKGGVLDMERAAKIVIQDWQVGKIKLC
>Candidatus_Woesearchaeota_archaeon_FT2_175
MKKSFWDIVNKIIHDSNVVLEVLDARFPEETRNREIEQKVRAQGKKVIYVLNKCDLVPKQFLEEAKSKLKPCVFVSSKNHQGTLILRKLILKIGDREKIKVGVLGYPKTGKSSLINALKGKKSAKTSPISGFTKAMQWVRIDNRIMLIDSPGVIPFREKMPLKHVLISTTDYSSVEDPDAAAMDLIAAFPGQFEAYYGVKPHKDPQDTLEEIALKNNKLKKGGVPDVDTMARIIIKDWQQGKIRKAR
>Candidatus_Diapherotrites_archaeon_DeMMO2_21
LSGNVVPSKTPESTKSGCSIDSTVGDFAACITNQAMPAITIKTTRISIAFFASKKDHQLKYISTKQIYNCFFQMIGGNCVQRGFFSRIFRIIQESNLLLEVLDARFPELTRNFGIEKKILNSGKKLVFVLNKSDLSTRETLFKEKKSLEKIAPCVFLSAKKRDGVRKLREAIGKAICGKKSVVGIIGYPNTGKSSIINVLRGKSVAKTAVKAGFTRGQQFVRISENIMLVDSPGIIPFAQKNEFELMLVNAKNAERLKDAETTALQLIQWLLQKNPNSLKENFGIEETDSEKALEQIAMKKNKLLKGGLPDTQATAKTLIQDWQRGKIKV
>Candidatus_Diapherotrites_archaeon_DeMMO3_25
LSGNVVPSKTPESTKSGCSIDSTVGDFAACITNQAMPAITIKTTRISIAFFASKKDHQLKYISTKQIYNCFFQMIGGNCVQRGFFSRIFRIIQESNLLLEVLDARFPELTRNFGIEKKILNSGKKLVFVLNKSDLSTRETLFKEKKILEKIAPCVFLSAKKRDGVRKLREAIGKAICGKKSVVGIIGYPNTGKSSIINVLRGKSVAKTAVKAGFTRGQQFVRISENIMLVDSPGIIPFAQKNEFELMLVNAKNAERLKDAETTALQLIQWLLQKNPNSLKENFGIEEADSEKALEQIAMKKNKLLKGGLPDTQATAKTLIQDWQRGKIKV
>Candidatus_Micrarchaeota_archaeon_MM_PC_MetaG.mb.157
LVREMGFRERVERVIGKSDLLLEIVDSRFPNETRNELIEERVKEKKKELIIVVNKSDLVSKRNALKVKKELSKFFRVVFVSGKEKKGISRLRNAIKAFAGRKEKKVVVGVIGYPNTGKSSIINALKGKVVARTSITAGYTKGEQFISLTKNVLLVDSPGIIPFEERDELLLALVGAKNPSKLEDAESAAEKVIELLMENNPKKLERRYGIELKEKNAGEVLEWIAMKKGRLLKKGIPDVNAVSKQIVLEWQKGKL

>Helarchaeota_CR_Bin_097
VRIMSQLWEIINDVIADANLILEVLDARDPNGTRNKRLEKLVIAEPDKKLVLILNKIDLVPSDVVEQWRKLLQSEFPVIAISAARKFERTLRFLRKKILSYAPSLPAYVGIVGYTNVGKSTIINGLKGIKTVGTSPQAGFTRGKQYINLSKNIRLIDSPGIIPIEGDEIEKALKAVITPEKVTNVDAVVKEIMNRVGNVVLSKFYSVQFAELDEFLEKLAKRRGKLLPGGVPDVYEAAKIVIRDFQRGQILYYTLPEK
>Helarchaeota_CR_Bin_291
VRKMSRQWQIVNDVIADANLILEVLDARDPNGTRNKRIEKLILSQNDKKLLLVLNKIDLVPKDVANEWRKLLQSEFPTIAISGTRGFERTLRLLRKKILQFAPSLPVYVAIVGYSNVGKSTIINGLKGAKIVGTSPQAGFTRGKQYINLTKNIRLIDSPGIIPIEGDELELALKAVITPEKIKNVDAVVAEIMNRTGPSILSNFYKLNYIGLDDLLEKLAKRRGKILPGGIPDMYEAAKIVIRDFQRGQIPYYTLPNEQKN
>Hodarchaeota_YT1_057
MQRRRKEQRLVNRVIKNSDIAVEVLDARFPDLTRSDKVESFVFKQNKPLIFCLNKCDLVPRPINKAWRDKLSKIAPSVYISSRKRLGTKQFRIKLQEISHGKESKVCIVGIPNTGKSSLINVLKGRHSAPTSPKSGFTRHIQMFRISEKIMVYDTPGLSPIDDLPFDLKIFVGAVPVEKIEDPLNSLHFILERIKKHHTKGLLERYQLSKNQLEEDIDSLVSYIAQIRGKLRSSGSFDLNETARMIIREFLDGKFEYFERPLKR
>Heimdallarchaeota_bin272
LRWFSVSFFLTEADSTIFLILSLVSRTVLISMRRRKEHRQVFELIKNSNVVLEVIDGRLPALSRVSSIEKFTKKLEIPLIIVLNKCDLVPRSICERTKDIFSREYPTVYISTQNRQGTKILRQQIVYLSQKKQEILIAIVGIPNTGKSSLLNILRGKHVAPTGQKPGVTRHLQLVRVSKNILSFDTPGVLPFDHPNIEVQAFMGALSIDNLEDPMKTAFYFLDRIRSNYSDGLVQRYKLSSIEMENEAIITHIAKHRGLLLKGGKPNITEAAKVLMREFTGGLFPYWEEI
>Hodarchaeota_YT_011
LQRRRREHRQVYRVIQDSDIVVEVLDARFPNLTRSESVESFIMKKRKPLLLCMNKCDLVPRPINKAWRNRLSEIAPTAYVSSRYRLGTKQLRRTLQRLSQGRDARVCAVGVPNTGKSSLINVLKGRHSASTSPRAGHTRHIQLLRISDKLVMYDTPGLSPIDTLPFNLQVFLGAIPVEKIDDPLNSLDFILKRIRQHFFKDFLERYQLSSEQLDSEIESLVAFVAKRRGRIKAEGKLDVDETARMIIREFLEGKFKYFERPPRNRDRYAEKS
>Heimdallarchaeota_MAG_385
LLSIQDIIQLKMVYLEMRRRKENRWVFELIKTSDVVLEVLDGRFPYLTRVSSIEKHITSLSIPLILVLNKCDLVPRDINEKNKKLLQREFPTAYISAQNRLGTKKLRQEIVKISPKRETVISLVGIPNTGKSSLLNILRGKHVAPTGQKPGVTRHKQIVRISRRVLIYDSPGVVPFDHPDINLQAFIGAYSIDKLDDPLDTVEYFLNRIRKNHTTSFMEKFGIPSLDISNQEILRLVAKKRALMLKGAKLNLIEAAKVIMRELTSGKITYWEEYEE
>Lokiarchaeota_SZ_4_bin10.384
LILIPMEKFWDIIYDNIRFADVIVEVLDARNPMGTRNKKVENYIQNQQKKLILILNKADLVPIPIIKKWRDLLKIEFDVFYLIGTKKYSESMNLFKKHLFKISRNHEIKILILGYPNVGKSSIINSLRMKEITRTSPEAGYTRGKQYVRLSDRILLIDSPGVIPIEEEDEISLALKNAIRVEKIQDLELVSSKIIDLVGKDKISKFYYIEFSDINEFLEKFARKRGKLLKGNEPNTEEAARIFIRSFQRNKIPYFIEP
>Helarchaeota_ASGARD_archaeon_Hel_GB_B
MTDKFTRIVYNVIKDADIIIEVLDARNPLGTRSNRLEILINQYQNKKLVLLLNKADLIPSEILHQWIRFLSKEYPVFYTSDRYGFQNSIRFLKKNILKLTKKRPVRVCLVGYPNVGKSSIINALRKKKVAPTSPLAGFTHGKKYIKLAKGDIFLIDTPGVIPFDEESEVELVLRGAIRPDKIYHLLDAVDKILSIVSKDELFNKYGINYTNTNEFLEKMAYKRGRLGAKGIADIKSAAKILINDFQRGRIKYYFDPPK
