# Supplementary material for: Asgard archaeal selenoproteome reveals a roadmap for the archaea-to-eukaryote transition of selenocysteine incorporation machinery
Source: ISME J. 2024 Jun 19;18(1):wrae111. doi: 10.1093/ismejo/wrae111 (PMC11227280; doi:10.1093/ismejo/wrae111)
Supplement: Supplementary_data_2_wrae111 [file supplementary_data_2_wrae111.zip › Neighboring genes of Sec machinery genes/sequences/DUF126_domain-containing_protein.fasta]

>Methanopyrus_sp._SNP6
MPVVRCEPIVDVDEPVEAEVLVSSRRLSFLGGVDPETGEVVDPSHELCGKVLTDQVLVLPGGRGSTVGSYVLMEMAHRGT
APAGIVVREAEPILVVGCVLGDIPLFHKPERDLVSELDNGDVVRILPGGKVEV
>Methanopyrus_kandleri_AV19
MSPVRCEPVVDVEEPVEAEVLVSSQRLSFLGGVDPKTGEVVDPSHELCGEKLTGRVLVLPGGRGSTVGSYVLMEMADRGT
APAGIVVREAEPILVVGCVLGDIPLFHRPERDLVEELSTGDVVKLLPGGKVEV
>Methanopyrus_sp._KOL6
MGHADMPVVRCEPIVDVDEPVEAEVLVSSRRLSFLGGVDPETGEVVDPSHELCGKVLTDRVLVLPGGRGSTVGSYVLMEM
AHCGTAPAGIVVREAEPILVVGCVLGDIPLFHKPECDLVSELDNGDVVRILPGGKVEV
>Methanocaldococcus_jannaschii_DSM_2661
MELKGRSISKGIIEGIAIVSKKPFSFLGGVDEEGNIIDKDSDLYGQSLKGKIFVFPYGRGSTVGSYVIYGLAKRGILKGIVNKECEPIVATGAILGGIPLVDKIDIEEIKTGDRIVVDGNTGVVKILNK
>Methanotorris_igneus_Kol_5
MELRGRSISKGIAEGIAIVSKEPFSFLGGVNEKGIIIDKNSELYGESLKDKIFVFPYGKGSTVGSYVIYGLAKRGILKGIVNKECEPIVSTGAILGKIPLVDKVDIEKIKNGDRIVVDGNRGIVIIKEE
>Methanococcus_vannielii_SB
MKELKGRIISKGIVEGEAIISKSPVSFLGGINEEGIVTDKENELFGKSIVGKIFVFPTGKGSTVGSYVIYALSKQGILKG
MINSESEPIVATGAILGKIPLVDKVNIDEIKDGDIVVVDGNTGTVKIKQSN
>Methanothermococcus_okinawensis_IH1
MELKGRSISKGQVEAEVIVSKAPISFLGGVNEDGIITDKENELYGQSIRDKIFVFPTGKGSTVGSYVIYGLAKKGILKGI
INKECEPIVATGAILGKIPMVDNIDISNIKTGDRVLIDGNKGIVKVFKN
DGVPIELRKVIDAPEGVLPDSEILKMLMKKVDEMM
>Methanocaldococcus_sp._FS406-22
MELKGRSISKGLIEGIAIVSKKPFSFLGGVDEEGNIIDKDSDLYGQSLKGKIFVFPYGKGSTVGSYVIYGLAKKGILKGI
VNKECEPIVATGAILGGIPLVDKIDIEKIKTGDRIVVDGNTGVVKILNK
>Methanococcus_maripaludis_S2
MKELNGRIISKGVVEGEAIISKSPISFLGGVNEEGIVTDKENELFGKSIANKIFVFPSGKGSTVGSYVIYGLAKRGLLKG
MVNFESEPIVATGAILGKIPLVDKVNIDEIKDGDIVVVDGNTGTVKIKEQ
>Methanococcus_maripaludis_C5
MKELNGRIISKGVVEGEAIVSKSSISFLGGVNEEGIVTDKENELFGKSIANKIFVFPTGKGSTVGSYVIYGLAKRGLLKG
MVNFESEPIVATGAILGKIPLVDKVNIDEIKDGDIVVVDGNTGTVKIKEQ

>Methanohalophilus_levihalophilus_DSM_28452
MIIKGRKISRGVGKGEVLLSKDPISFLGNVDPESGEIVDPDHMLYGKSISGKVLVFPYGKGSTVGSYVIYQLHKNDVAPRAMINLDSEPIVAVGAIISEIPLVDRLEKDPYMILKDGDIVKVDGNSGSIEIEDK
>Methanolobus_profundi_Mob_M
LHMYQACAKWLQNMRVSRTVSKRQVSSMKIKCRTISRGVAEGEVLLTHDAISFLGNVDPETGEVVEPQHELYGQSIAGKVLVFPHGKGSTVGSYVIYQLFKNGVAPVAMINLDSEPIVAVGAIISEIPLVDKLEKDPYELLKDGDVVVVNSTDAFVEIKREE
>Methanolobus_bombayensis_DSM_7082
MQALRTVSKRQVFSMKINCRTISRGVAEGEVLLTNDAISFLGNVDPETGEIVEPQHELYGQSIAGKVLVFPHGKGSTVGSYVIYQLFKNGVAPAAMINLESEPIVAVGAIISEIPLVDRLEKDPYKVLKNGDMVFVNSTEAFVEINK
>Methanolobus_psychrophilus_R15
MIIKCRKISRGVAEGQVLLTHEAISFLGNVDPKTGIIVEPKHELFGQCIKDRVLVFPQGKGSTVGSYVLYQLIKNNVAPAAMINVESEPIVAVGAIISCIPLVDRMERDPFEVLKNGDTVRVDGTSGSVEIPEGSEL
>Methanolobus_vulcani_PL_12_M
LPMFQACVKWRQSMRGLRTASKRQVLSMKIKCRTISRGVAEGEVLLTNDAISFLGNVEPETGEVVEPQHQLYGQSIAGKVLVFPHGKGSTVGSYVIYQLFKNGVAPAAMINLESEPIVAVGAIISEVPLVDRLEKDPYKILKNGDMVVVNSTEAFVELRNE

>Thermococcus_alcaliphilus_AEDII12
MKLKGRKITKGKAKGVALVSKKPLSFLGGVDPKTGIVKDIESDIKGESIKDKILVFPRGKGSTVGSYVIYQLKKNGVAPKAIVVEEAETIVATGAIIAEIPMVDKVDISKIKNGQIVEVDADKGEVTIEE
>Thermococcus_litoralis_oil
MKLKGRKITKGKAKGVALVSKKPLSFLGGVDPKTGIVKDIESDIKGESIKDKILVFPRGKGSTVGSYVIYQLKKNGVAPKAIVVEEAETIVATGAIIAEIPMVDKIDISKIKNGQIVEVDADKGEVTIEE
>Thermococcus_sp._2319x1_Essen
MRLKGRKITRGKAKGVALVSKKPLSFLGGVDPKTGIVKDIESDIKGESIKDKILVFPRGKGSTVGSYVIYQLKKNGVAPKAIVVEEAETIVATGAIIAEIPMVDKVDISKIKNGQIVEVDADRGEVIIEE
>Thermococcus_bergensis_T7324
MKLKGRKITKGKARGVALVSKKPLSFLGGVDPKTGIVKDVESDIRGESIKDKILVFPRGKGSTVGSYVLYQLKKNGVAPKAIIVEEAETIVATGAIIAEIPMVDKVDISKIKSGQVVEVDADEGEVVIEE
>Thermococcus_paralvinellae_ES1
VIEMKVLKGRKITKGKAKGIALVSQKPLSFLGGIDPKTGIVTDAESDIKGESVKDKILVFPRGKGSTVGSYVIYQLKKNNVAPKAIVVEDAETIVATGAIIAEIPMVDKIDIKKIKSGQIIEVDADKGDVIIHEK

>Theionarchaea_archaeon_SZ_20-22
MGRMISPGKVTAEAIVSNEPIGFYGGIDSKTGIVIEKGHPLEGQSVTGKILVFPRGKGSTVGSYVIYGLA
KNGVGPVAIVNEETETIVATGVILAGVPCVDKIDISQFKTGDRLMVDAEKGTVEKV
>Theionarchaea_archaeon_SZ_6-8
MGRMISPGKAEGEAIVSPEPIGFYGGIDPKTGIVIEKGHPLEGKTVTGKILVFPRGKGSTVGSYVIYGLE
KNGVGPKAIVNEETETIVATGAILAGIPCVDHIDTSQFETGNHLKVDADKGIVEKV
>Theionarchaea_archaeon_SZ_12-14
MGRMISPGKAEGEAIVSPEPIGFYGGIDPKTGMVIEKGHPLEGKTVTGKILVFPRGKGSTVGSYVIYGLE
KNGVGPRAIVNEETETIVATGVILAGIPCVDHIDISQFETGNRLKVDAEKGTVEKV

>Thermofilum_sp._Bin_S13
LQILVWLSQTCLRMVQEALSRIRVRRPSTFPLRGIMFPLFPEKSYWKESLLVIEMRINGKPVVEGKASGEILFSPEPITFFGGVDPSSGKIVERGHPLYSQIIAGKILVFPHSKGSTVGSYILLRLARKGLAPAGIVSLRPDEVTIVGAIIGKIPMMTYVDINGDALPLIGKRGFLEVSSSGAYLDVF
>Thermofilum_adornatum_1505
LKMRINGKPVVEGKASGEILFSPEPITFFGGVDPSSGKIVERGHPLYSQIIAGKILVFPHSKGSTVGSYILLRLARKGLAPAGIVSLRPDEVTIVGAIIGKIPMMTYVDINRDSLPLNGKRGFLEVSSSGAYLDVF
>Infirmifilum_lucidum_3507LT
VRIAGRPVSEGVARGQVLLSREPITFFGGVDPKTSEVVEPSHPLKGEKLAGKILVFPHSKGSTVGSYVLLRMAKRGVAPAGVVTVRPDEVVIIGCIISGIPSMTGIDEASLGKIRPGSLAEIRVGRSHAELVLYE
>Infirmifilum_uzonense_1807-2
MKIPGHPVSEGVAKAELLVSPEPITFYGGVDPLTSKVTEPGHPLYGEVLKDRILVFPHSKGSTVGSYIILRLARRGIAPAGIVTLKPDEVVIVGCVIGGVPSMTGISEEAFNTLRTGDKAELRVDRNYAELLVEEL

>Candidatus_Altiarchaeales_archaeon_Bin_400
MEMKGRIINRGTVEGEALVSKDPISFYGGVDPETGKIADKDNALDGVSVKDKILVFPFGKGSTVGPYTIYQLAKLGTGPKAMINSECETIVAVGCIISDIPAVDQVDISRIKTGDTVKVDGDTVTVD
>Candidatus_Altiarchaeales_archaeon_RBin_020
MEMKGRIINRGTVEGEALVSKDPISFYGGVDPETGKIADKDNALDGVSVKDKILVFPFGKGSTVGPYTIYQLAKLGTGPKAMINSECETIVAVGCIISDIPAVDQVDISRIKTGDTVKVDGDTVTVD
>Candidatus_Altiarchaeota_archaeon_Modern_marine.mb.103
VELMELKGRVINKGKVSGQALVTKDPISFYGGVDPETGEIADKDNELDGVSIKGKILVFPQGKGSTVGPYTIYQLAKLGTGPIGMVNSECETIVAVGCIISDIPAVDKIDISKIKTGDKITIDGDTVLVG
>Candidatus_Altiarchaeales_archaeon_SpSt-1148
VPEVELDGRIINRGRVEGEALVSKNPISFYGGVDPQTGVVKDKDSDINGQSISGKILVFPFGKGSTVGPYTIYQLAKNGKAPLAVVNVECETIVAVGCIISGIPSVDRIDISKIKTGDKVLVDGGKIIF

>Baldrarchaeota_MAG_95
MCKKDIKTIILKGRGLVEGLVEGTALVTSQPISFYGGIDPSSGVVTERGHELEGKTVSGKILVFPYGKGSTVGSYIIYHMAKIGTAPLAIINVESEPIIVTGCVLANIPLVDKLNKNPIKTITTGDIVRVDGTTGTVFIFSKA
>Lokiarchaeota_N1B_bin6.179
MFRGGYGIMKLTGRRIYKGKTEGEALVTTQSISFYGGVDPENGIVVEKGHELEGQSIVDKILVFPSGKGSTVGSYVLYQMAKTGKGPKGLILKDCEAIVAVGCIIGEIPCVDQIDISQISTGMKLSIDANNATVQVQ
>Baldrarchaeota_MAG_128
MHEENKKMVLKGRGLVEGRVEGKALVTSQPISFYGGVNPLSGVVTERGHELEGKTISGKILVFPYGKGSTVGSYVIYHMAKIGTAPLAIINLESEPIIVAGCVLANIPLVDKLDKDPIKTIETGDMVQVNGNHGIVVILSKSRKHKQ
>Hermodarchaeota_YT_063
LRYVLCRCTYQGAFQRTSHRLCERLLLRPGAPQVQNQTLFFGRVHTGGFIAMTKFQGRKIAQGTASGEALVTSQGISFYGGVNPDSAVVVEKGHELEGKSIAGKVLVFPRGKGSTVGSYVIYQLAKTGKAPVAIVNKECETITAVGCIISNIPAVDKIPIEKIKTGDQLYIDATKGLVEIR
>Baldrarchaeota_Yap30.bin4.67
MREENKKMVLKGRGLVEGRSEGEALVTSQPISFYGGVDPLSGVVTERGHELEGKTISGKILVFPYGKGSTVGSYVIYHMAKIGTAPLAIINLESEPIIVAGCVLANIPLVDKLDKDPIKTIETGDIVQVNGNHGIVVILSKSRKHKQ
>Thorarchaeota_MAG_19
MHEGGDCMSKFEGRKIYKGRVEGEALVTSEDISFYGGCESSTGIIVEKGHELEGKSVAGKILVFPSGKGSTVGSYVLFALKKAGLAPLAIVNEEIDPVVAVGSIISEIPTIDHIDISKIKTGQKLVVDASSGVVLIVE
>Thorarchaeota_GSL_GB14_1
MKLQGRKIFKGKAEGEALVTSDDISFYGGVDPDTGVVVEKGHELEGESVAGKVLVFPTGKGSTVGSYVLYSLKKADMAPRAIINEATDPVVAVGCIISEIPAVDQIDMDSIETGQKVEVDADNGTISISE
>Thorarchaeota_GLR93
VHEGGDCMSKFEGRKIYKGRVEGEALVTSEDISFYGGCESSTGIIVEKGHELEGKSIAGKILVFPSGKGSTVGSYVLFALKKAGLAPLAIVNEEIDPVVAVGSIISEIPTIDHIDISKIKTGQKLVVDAGSGVVVIVE
