# Supplementary material for: Asgard archaeal selenoproteome reveals a roadmap for the archaea-to-eukaryote transition of selenocysteine incorporation machinery
Source: ISME J. 2024 Jun 19;18(1):wrae111. doi: 10.1093/ismejo/wrae111 (PMC11227280; doi:10.1093/ismejo/wrae111)
Supplement: Supplementary_data_2_wrae111 [file supplementary_data_2_wrae111.zip › Neighboring genes of Sec machinery genes/sequences/amidohydrolase.fasta]

>Methanopyrus_sp._SNP6
VDLRLAILGGVAVTPERVIEDAGILIEDGRISFVGTREQLEECEDWEDEIELEEKDVIMPGLINTHTHGPMTLFRGVADDMPLMKWLREEIWPLEERLDAEKCRWGAALAAMEALKSGTTCLVDMYFFMDTVAEAYAEVGIRAVISHGMIDLGEEDKREEELKESERVYRKCHGMEGIIEFSLGPHSPYTCSEELLKEVRRLADEWGVKIQIHVAETKDEVEEVKREYGKRPVEYLDEIGLLDDDVIAAHCVWLNDKEIEILSKRGVVVSHNPISNMKLASGISPVPEMLERGVNVTIGTDGCASNNNLDMLEEIKVAALLHKVNKMDPSATEMLEIMKMATVRAGTVFSSEKIGDIEEGYAADLVVLDGSSPRLNPNHNQISNIVYSVSGSDVKHVFVAGELVVKNRRLVRADEQEILENSTECAEQLTSS
>Methanopyrus_kandleri_AV19
LRLAILGGIAVTPERVIEDAGILIDEDGRISFVDTREQLEECEDWEDEIELGEKDVIMPGLINTHTHGPMTLFRGVADDMPLMKWLREEIWPLEERLDAEKCRWGAALAAMEALKSGTTCLADMYFFMDAVAEAYAEVGIRAVISHGMIDLGEEDKREEELKESKRVYRKCQGMEGLIEFSLGPHAPYTCSEELLKEVRRLADEWGVKIQIHVAETEDEVKEVKRKHGKRPVEYLDEIGLLGDDVIAAHCVWLDDKEIEILSKRGVIVSHNPISNMKLASGISPVPEMLERGVNVTIGTDGCASNNNLDMLEEIKVAALLHKVNKMDPSATEMLEILRMATVRAGTVFSSEKIGAIEEGYAADLVVLDGSSPRLNPNHNPISNIVYSASGSDVKHVFVAGELVVKNGKLVKADEQEILENSTECAEQLTSS
>Methanopyrus_sp._KOL6
VDLRLAILGGVAVTPERVIEDAGILIEDGRISFVGTREQLEECEDWEDEIELEEKDVIMPGLINTHTHGPMTLFRGVADDMPLMKWLREEIWPLEERLDAEKCRWGAALAAMEALKSGTTCLVDMYFFMDTVAEAYAEVGIRAVISHGMIDLGEEDKREEELKESERVYRKCHGMEGIIEFSLGPHSPYTCSEELLKEVRRLADEWGVKIQIHVAETKDEVEEVKREYGKRPVEYLDEIGLLDDDVIAAHCVWLNDKEIEILSKRGVVVSHNPISNMKLASGISPVPEMLERGVNVTIGTDGCASNNNLDMLEEIKVAALLHKVNKMDPSATEMLEIMKMATVRAGTVFSSEKIGAIEEGYAADLVVLDGSSPRLNPNHNQISNIVYSVSGSDVKHVFVAGELVVKNRRLVRADEQEILENSTECAEQLTSS
>Methanocaldococcus_jannaschii_DSM_2661
VILIKNVFVNGKRQDILIEGNKIKKIGEVKKEEIENAEIIDGKNKIAIPGLINTHTHIPMTLFRGVADDLPLMEWLNNYIWPMEAKLNEEIVYWGTLLGCIEMIRSGTTTFNDMYFFLEGIAKAVDESGMRAVLAYGMIDLFDEERRERELKNAEKYINYINSLNNSRIMPALGPHAPYTCSKELLMEVNNLAKKYNVPIHIHLNETLDEIKMVKEKTGMEPFIYLNSFGFFDDVRAIAAHCVHLTDEEIKIMKQKNINVSHNPISNLKLASGVAPIPKLLAEGINVTLGTDGCGSNNNLNLFEEIKVSAILHKGVNLNPTVVKAEEAFNFATKNGAKALNIKAGEIREGYLADIVLINLDKPYLYPKENIMSHLVYAFNGFVDDVIIDGNIVMRDGEILTVDEEKVYEKAEEMYEILRS
>Methanotorris_igneus_Kol_5
VGDFTYCLIKNAVINGKKQDLLIEKNTIKKIGNIENNEIDKEETKIINAENKIAIPGLINTHTHIPMTLFRGVADDLPLMEWLNNYIWPMEAKLNKDIVYAGTLLGCLEMIKSGTTTFNDMYFFLDGIAKAVDEIGIRAVLSYGMIDLFDEEKREKELKNAEENIKMIKKLDNNRIKVALGPHAPYTCSKELLMEVHEMAKKYNIPIHIHMNETLDEIKMVKEKTGMRPFEYLNSFGFFDDVNVIAAHCVHLSDEEIKIMKEKNINVSHNPISNLKLASGIAPVPKLVENGINVTLGTDGCGSNNNLNLFEEIKISSLLHKGTTLNPTIINAKQSFEFATKNGAKALGLKCGELKEGYLADIVLIDLNKPFLIPKENIYSHLVYSFNGNVDTVIIDGNVVMENGKIVNVDEEEIYEKAEKAYYKLIN
>Methanococcus_vannielii_SB
LILMILVKDAIINGKKQDLLVEGNIIKKIGNVPISEVSKDETEIIDGKNCILIPGLVNTHTHIPMSLFRGVADDIPLMEWLSGHIWPMESKLNEKIVYAGTLLGAVEMIKSGTTAFNDMYFFLDSIIKAVDETGIRSTIAYGMIDLFNEEKREKELKSAKKSIEMIKKLNNSRITGALGPHAPYTCSKELLESTNALAREYNVPIHIHMNETVDEINQVLEKTKMRPFEYLNSFGFFDNVTTVCAHCVHLNDSEIKIIKEKNIFVAHNPISNLKLASGVSPVAKLLENEVNITLGTDGCGSNNSLNLFEEMKTAALIHKGVNLNPVLVTAKEAFEFGTLNGAKALNINSGEIKEGKLADFALINVKKPYLTPRENIESHLVYSFNGAVDSVVIDGKLTLKDGKMVTIDEEKVYELAEEAYLELTK
>Methanococcus_maripaludis_S2
MILVKDAIITGKKQDLLVEGNIIKKIGNISISEVSKDETEIIDGKNCVLIPGLINTHTHVPMSLFRGVADDIPLMEWLSG
HIWPMESKLNEKIVYAGTLLGTIEMIKSGTTAFNDMYFFLDSIIKAVDETGIRSTIAYGMIDLFDEEKREKELKTAKESL
EMIKNLNNSRITGALGPHAPYTCSKEILESTNALAREYNVPIHIHMNETLDEINQVVEKTGMRPFEYLNSFGFFDNVNTI
CAHCVHLSASEIQIMKEKNIFAAHNPVSNLKLASGVSPVLKLLENNIPVTLGTDGCGSNNNMNLFEEIKAAALIHKGVNL
NPVAVIAKDAFDFGTKNGAKALNINSGEIKEGKLADFVLINMKKPYLTPKENIESHLVYSFNGVVDKVVIDGKLVLNDGK
MVNIDEEKVYEIAEEAYFELAN
>Methanococcus_maripaludis_C5
MILVKDAIINGKKQNMLVEGNIIKKIGNISNSEVSKDETEIIDGKNCVLIPGLINTHTHVPMSLFRGVADDIPLMDWLSGHIWPMESKLNEKIVYAGTLLGTIEMIKSGTTAFNDMYFFLDSIIKAVDETGIRSTIAYGMIDLFDEEKREKELKTARESLEMIKNLNNSRITGALGPHAPYTCSKEILESTNALAREFNVPIHIHMNETLDEINQVVERTGMRPFEYLNSFGFFEDVTTICAHCVHLSDSEIQIMKEKNMFAAHNPVSNLKLASGVSPVLKLLENNIPVTLGTDGCGSNNNMNLFEEIKAVALIHKGVNLNPVAVTAKEAFEFGTKNGAKALNINSGEIKEGKLADFVLINMKKPYLTPKENIESHLVYSFNGVVDTVVIDGKIVLNAGKMVNIDEEKVYELAEEAYFELAK

>Methanosarcina_sp._MTP4
MADIIIKNAYVLTMDPEAGDLKQGCVVVEDGKITEIGESTGESADTVIDAKGSVLMPGLVNTHTHAGMTLFRGYADDLQLAEWLQGHIWPAEAQLQASDVYAGTLLACLEMIRSGTTSFADMYFFMDETAKAVDEAGLRAALSHGMIELWNEEKGAADLKEGKRFVREWKGAASGRITPMYGPHAPNTCSKEFLTKVREEANKDGVGIHIHVLETEAELNEMKGRYGKCSVNMLEDIGFFGPDVLAAHCVWLSDGDIEILRKRGVNVSHNAVSNMKLASGIAPIHKMLDKGVNVTLGTDGCASNNNLDLFGEMKTAALLHKVNTFDPTVLPARKVLEMATVNGAKVLDPETGMLKVGKKADMILVDMKKPHLTPCFDVPSHLVYSASGCDVRTTIADGKVLMDDYKVLALDEEKVIEEARKAAEALVDRVNA
>Methanosarcina_acetivorans_C2A
LKFKSDGYDHMADIIIKNAYVLTMDPDAGDLKNGTVVIEDGKITEIGENTKENADTVIDAKGSVVMPGLANTHTHAAMTLFRGYADDLQLAEWLEKHIWPAEAQLKAEDVYKGSLLACLEMIKSGTTSFADMYFYMDETAKAVEASGLRASLSHGLIELWNEEKGEADLKEGKRFVRAWQGAADGRIKTMYGPHAPNTCSEEFLTKVKEEAHRDGAGLHIHVLETEAELNAMKERYGKCSVHLLEDIGFFGPDVLAAHCVWLSDGDIEILRQREVNVSHNPISNMKLASGIAPVYKMLEKGVNVTLGTDGCASNNNLDLFEEIKTAALLHKVSTGNPTALPARQVLEMATVNGAKALGTETGMLKVGKKADMIVVDMKKPHLTPCFDVPSHLVYSAKGCDVRTTIVDGKVLMDNYRVLVMDEEKVIEEARTAAEELVARANA
>Methanosarcina_mazei_Mm_Mut_203b
LQFNKRQFNKGAVDRVEIQTSGYDDMADIIIKNAYVLTMDPDAGDIKKGTVVIEDGKITEIGVKTKESADTVIDAKGSVVMPGLVNTHTHAAMTLFRGYADDLQLAEWLEKHIWPAEAQLTAEDVYRGSLLACLEMIRSGTTSFADMYFFMDETAKAVEASGLRASLSHGLIELWNEEKGENDLKEGKRFVRAWQGAAKGRIKTMYGPHAPNTCSDEFLAKVKEAARQDGAGLHIHVLETEAELLAMKERYGKCSVHMLDDIGFFGPDVLAAHCVWLSDGDIEVLREKGVNVSHNPISNMKLASGTAPVYKMLERGVNVSLGTDGCASNNNLDLFEEMKTAALLHKLSTCNPTALPARQVLQMATVNGAKALGTETGMLKTGMKADMIIVDMKKPHLTPCFDVPSHLVYSAGGSDVRTTIVDGKILMQDYRVMVLDEQKVIEEAQKAAEELVARVNS
>Methanomethylovorans_hollandica_DSM_15978
VIKMADMIITNGHILTMEPGKEREFSKGMVVIDEGIITEVREKTQETADIIVDAQGGIVMPGLVNTHTHAAMTLFRGYADDLPLSQWLQQHIWPAEAKLTDNDIYNGTLLACLEMIKSGTTCFNDMYFHMDETAKAVEKAGIRAALSYGMIEFGNKDKADAELKEGSRFVQRWHGKADGRITAMYGPHAPNTCSREFLQRVKDKAREDGVKVHIHVLETETELKEMKEKYGMCSIHMLNNIDFFDSDVIAAHCVWLSDGDIKILAEKGVNISHNPVSNMKLASGIAPVEKLLKSGANVCLGTDGCASNNNLDMFEEMKIAALLQKVSTMDPTALPAKEVLKMATVNGAKALGINAGMIRKGALADIIIVDRNKAHMRPFYDAASHLVYSANGQDVMTSIVNGKLLMQDYEVLCMDEMKIIEQASVAAEDLIQRVNE
>Methanosarcina_soligelidi_SMA-21
MADIIIKNAYVLTMDPDAGDIKKGTVVIEDGKITEIGVKTKESADTVIDAKGSVVMPGLVNTHTHAAMTLFRGYADDLQLAEWLEKHIWPAEAQLTAEDVYRGSLLACLEMIRSGTTSFADMYFFMDETAKAVEASGLRASLSHGLIELWNEEKGENDLKEGKRFVRAWQGAAKGRIKTMYGPHAPNTCSDEFLAKVKEAARQDGAGLHIHVLETEAELLAMKERYGKCSVHMLDDIGFFGPDVLAAHCVWLSDGDIEVLREKGVNVSHNPISNMKLASGTAPVYKMLERGVNVSLGTDGCASNNNLDLFEEMKTAALLHKLSTCNPTALPARQVLQMATVNGAKALGTETGMLKTGMKADMIIVDMKKPHLTPCFDVPSHLVYSAGGSDVRTTIVDGKILMQDYRVMVLDEQKVIEEAQKAAEELVARVNS

>Thermococcus_sp._101_C5
MSILIKNGYVIYGENLDVIRADVYIEGNRISKVGKNLNLGADYVIDARGKVISPGFINAHTHSPMVLLRGLADDLPLMEWLQSYVWPMERKLKPEHIYWGALLGIIEMIKSGTTTFVDMYFHMEEVAKASEEAGIRAYLSYGMVDLGDEEKRNAEIKETLKLLEFIEKLDSSRIEFFFGPHAPYTCSPELLKWVREKADESKKRITIHINETRDEVKQIKEKYGKTPVEFLDELGFLKSDVTAAHGVWLTDKEIEILAKRKVTIVHNPASNMKLGSGVMPLEKLLRAGVNIALGTDGAASNNNLDMLEEIKLASLLHKVHNLNPTLADARTVFKMATQNGAKALNLDAGAIKEGALADIVVIDFNKPHLRPITNIISHIVYSANGNDVETTIIDGEIVMLDGEVLTIDEEKALDKVQKIVDELR
>Thermococcus_litoralis_DSM_5473
MSILIKNGYVIYGENLDVIRADVYIEGNRISKVGKNLNIGADYVIDARGKVISPGFINAHTHSPMVLLRGLADDLPLMEWLQSYVWPMERKLKPEHIYWGALLGIIEMIKSGTTAFVDMYFHMEGVAKASEEAGIRAYLSYGMVDLGDEEKRNAEIKETLKLLEFIEKLDSSRIEFFFGPHAPYTCSPELLKWVREKADESKKRITIHINETKDEVKQIKEKYGKTPVEFLDELGFLKSDVTAAHGVWLTDREIEILAKKGVTIVHNPASNMKLGSGVMPLEKLLRAGVNIALGTDGAASNNNLDMIEEMKLVSLLHKVHNLNPTLADARTVFKMATQNGAKALNLDAGAIKEGALADIVVIDFNKPHLRPITNIISHIVYSANGNDVETTIIDGEIVMLDGEVLTIDEEKALDKVQKIVDELR
>Thermococcus_bergensis_T7324
VGGSMSILIKNGYVIYGENLDVIKADVYIEGNRISKVGKNLNIGADYVIDARGKVISPGFINAHTHSPMVLLRGLADDLPLMEWLQSYVWPMERKLKPEHIYWGALLGIIEMIKSGTTAFVDMYFHMEGVAKASEEAGIRAYLSYGMVDLGDEEKRNAEIKETLKLLEFIEKLDSSRIEFFFGPHAPYTCSPELLKWVREKADESKKRITIHINETKDEVKQIKEKYGKTPVEFLDELGFLKSDVTAAHGVWLTDKEIEILAKRKVTIVHNPASNMKLGSGVMPLEKLLRAGVNIALGTDGAASNNNLDMIEEMKLVSLLHKVHNLNPTLADARTVFKMATQNGAKALNLDAGAIKEGALADIVVIDFNKPHLRPITNIISHIVYSANGNDVETTIIDGEIVMLDGEVLTIDEEKALDKVQKIVDELR
>Thermococcus_alcaliphilus_AEDII12
MSILIKNGYVIYGENLDVIKADVYIEGNRISKVGKNLNLGADVVIDAKGRVISPGFVNAHTHSPMVLLRGLADDLPLMEWLQNYVWPMERKLKPEHIYWGALLGIIEMIKSGTTAFVDMYFHMEGVAKASEEAGIRAYLSYGMVDLGDEEKRNVEIRETLKLLEFIEKMGSPRIEFLFGPHAPYTCSPELLKWVREKADETGRMITIHINETRDEVKQIKEKYGKTPVEFLDELGFLKSDIIAAHGVWLTDKEIEILAKRKVTIVHNPASNMKLGSGVMPLEQLLRAGVNIALGTDGAASNNNLDMIEEMKLVSLLHKVHNLNPTLADARTVFKMATQNGAKGLNLGAGSIKEGALADIVVIDFNKPHLRPITNVISHIVYSANGNDVETTIINGEIVMLDGEVLTIDEEKVLDKVQKIVDELR
>Thermococcus_sp._Bubb.Bath
MVMTMSILIKNGHVIYGENLDVVCADVLIEGNRIVKVEKSINETADTVIDATGRVVSPGFINLHTHSPMGLLRGLADDLPLMDWLQNHIWPREAKLTPEYVKVGAYLGTLEMIKSGTTAFLDMYFHMDKVAEAVLEAGLRGYLSYGMIDLGDPDKTEKEVKDALREMEAIEKLNSDRVHFAFGPHAPYTCSIALLKEVRKLASEHNKLITIHVSETMAEIGQITERYGKSPVVLLDDIGFLGNDVIIAHGVWLDSRDIQILARHGVTVAHNPGSNMKLASGVMPIGKLLNAGVNIGLGTDGSASNNNLDMLEEMKLAALLHKVHNLDPVIADARTVFKMATQNGAKALRLNAGVIKEGYLADIAVINFNRPHLRPINDVISHLVYSANGNDVETTIVDGKILMLDGEVLTLNEEKVMREAEDVVEKIR

>Archaeoglobus_veneficus
MSILIKDVKIVDARKAVEGDIYIEENRIAEVGEVKGKKDDIVIDGKGKAVIPGLVNTHTHAAMVLFRSYA
DDMPLMEWLEKKIWPLEAKLKPDDIYHGTKLACLEMIKSGTTAFNDMYFEVESIAKAVEEMGMRACISSA
FFDFFDKQRLEESLKKVEDDLKKLRKFKNVIPAVGPHAPYTVSLDGLKASMELAEKYDALVHFHLAETKG
EIEEFKKKYGKGIVEALNEIGFLNERLIAAHCVWLSEEEIRLMAEKNVNVSHCPASNMKLCVGSALNYSA
MKKYSLNVTLGTDSAASNNNLDMFEEMKFATLLQKYHYSAPTLMNAAEIFEIATLNGAKALGIKAGLIES
GYLADLVMIDLKKPYFTPGHNLIADIVYSAKGDCVDTVIIDGKVVMEGGKVEGEEKIMEEAREAALDLIS
R
>Archaeoglobales_archaeon_B8_G15
MSILIKNIKIVDVNKSIRGDIYIEENKIVEIGEIKNSKHDIVIDGKNKAAIPGLINMHTHAAMVLFRSYA
DDMPLMEWLNNKIWPLEAKLNAKDIYHGTKLACLEMIKSGTTTFNDMYFEVEAIAKAVEEIGIRACVSSA
FLDFFDKNRLEERLKRVRSDLKKLRNFKNVIPAIGPHAPYTVSLDGLKASIELAGKYNALIHFHLAETES
EIKEFRAKHNKGVVEVLDEIGFLNTKLTAAHSVWLSEEEIRLMAERGVNVSHCPTSNMKLCVGNALNYSA
MKKHGLNVCLGTDSAASNNNLDMFEEMKFAALLQKYHHNEPTILNAREVFEMATINGAKALGIKAGLIEP
DYLADLVVIDLKKPYLMPGYDLISDVVYSIKGDCVDTVIIDGEIVMENGKVEGEEKVMEDARKTAFDLIE
R
>Archaeoglobaceae_archaeon_AUK153
MSILIKNIKIVDVNKNVQGDVYIEENKIVEVGEVKNSKHDVVIDGKNKALIPGLINMHTHAAMVLFRSYA
DDMPLMEWLKNKIWPLEEKLKAKDIYYGTKLACLEMIKSGTTTFNDMYFEVEAIAKAVEEIGIRACISSA
FIDFFDANVLKERLKRIEHDLRKLKEFKNVIPAIGPHAPYTVSIDGLKASIELANKYDALIHFHLAETEE
EIRKFKGKHGKGVVELLNEIGFLNPRLTAAHSVWLNEEEIKLMAEKNVNVVHCPTSNMKLCVGNALNYAL
MKKHGLNVCLGTDSAASNNNLDMFEEMKFAALLQKYHYNDPTVLNSKEIFEMATINGAKALGIKAGLINP
DYLADLVIIDLRKPYLKPGHDLISDIVYSAKGDCVDTVIVDGKIVMENGEVEDEGKIMEDAKKAAMNLIA
K

>Vulcanisaeta_sp._JCM_16159
MGYLLRNCDFVLTWVNDELRILNNVDIAIDDGLIVNIGTINGGGFERIDCSGHVAMPGLVNAHTHTPMSLLRGFYDDAELMTWLGRMWSVERELPRDIITLSSELSIIEMIMNGTTAFIDMYLYPDATADVVLKYGLRAALGPTFIDTLVNPTLVENELRNFMSKYGYSQLIKPIINVHSIYAVSKGTLLRIKELSNELNLPMQIHVSETRDEVYEVRKRYGMFPVEYLNSLGLVSNKSHLVHLGWVTNWELSIIARANARVVHAPTSNMKLATAGHFPMRELMDAGVIVTLGTDGPASNNSLDMFREMKMAVLLQRHSYWDVSIKAMHAFKAATLNGYRLLGIRGGCISNGCVADLVLLDLSSPRLQPIRNDNVLSNIVYSADGSDVDMVIVNGKVIYDKSRDYWALKERARSIGERLNDFIKKFFMTYKAWLMEMGHLVSGLQ
>Vulcanisaeta_moutnovskia_768-28
MGYLLKNCDFVLTWINDELRILRDVDIAIDNGLIISVGKAIEGHLEEINCSNHVVIPGLVNAHTHTPMSLLRGFYDDAELMTWLNKMWIVENELTRDIVSLSSELSIIEMIMSGTTAFIDMYHYPDVVADIASRYGLRAALGPTFIDILKSPTLVENELRNFMSRYGNSSLVRPIINVHSIYTVGKDTLLRIRDLSHELDLPIQIHVSETRDEVYEAKRKYGVFPVEYLNSLGLISSKSQLIHLGWVTSWELSIIAKANARVTHAPTSNMKLATAGHFPMRELMEMGVIVTLGTDGPASNNSLDMFREMKMAVLLQRHSYWDVSIKAMHAFRAATVNGYRLLGPRGGCLGNGCVADLVLLDLGSPRLQPIRDDNILSNIVYSADGSDVDIVIVNGRIIYDKSRDYQVLRERARRIGERLNDFTRKFL
>Vulcanisaeta_distributa_DSM_14429
MDYLLKNCDFVLTWINDELRILKNVDIAISDGSIMNVGTITEGGFEEIDCSGHVVIPGLVNAHTHTPMSLLRGFYDDAELMTWLSKMWSVERELTRDIVALGSELSIIEMLMSGTTAFIDMYHYPDVTADVALKYGLRTALGPTFIDTLRRPSCVENELRNFVSKYGDSSLIRPIINVHSIYAVGKDTLLRIKDLSDGLNLPIQVHVSETRDEVYESKKKYGMFPVEYLNSLGLISSRAQLVHLGWVTNWELNIIARTNARVTHAPTSNMKLATAGHFPMRELMDIGVVVTLGTDGPASNNSLDMFREMKMAVLLQRHSYWDVSIKAIHAFKAATLNGYKLLGLNGGCVNNGCVADLVLLDLGSPRLQPARLDNILSNIVYSADGSDVDMVIVNGKIIYDKSRDYQAFRERARRISERLNDFIGKFI
>Vulcanisaeta_souniana_JCM_11219
MGYVLRNCDFVLTWINEELRILRKVDVAVENGLIVNVGNIGSVGLEEINCSGHAVIPGIVNAHTHTPMSLLRGFFDDAELKLWLDRMWTVERELVPEVIALGSELSIIEMIISGTAAFIDMYHHPDVTADIALRYGLRAALGPTFIDTLRDPAQVENELRNFVSRYRGSRLVIPIINVHSAYTVSKDTLLRARDLSNELDLPIQIHASETRDEVYRVKRDYGVFPVEYLNSLGLVSSRSQLIHLGWVTNWELNIITRANARVTHAPTSNMKLATAGHFPMRELMDMGVLVTLGTDGPASNNSLDMFREMKMAVLLQRHSYWDVGIKAIHAFKAATLNGYRLLGINGGCINKGCIADLVLLDLSSPRLQPVRYDNILSNIVYSADGSDVSMSMVNGRIIYDRDRDYELLRNRAVKIGEKLNDFIQRFL
>Stygiolobus_azoricus_FC6
VEIRNNTYTLRNCRYIVNPTGEIRKSENIVIQNGIIKSVGRELEGDEIDCSDYIVIPGLVNSHTHSPMTVLRGYYDDAELEDWLNKIWEFEKTKFTKELMKIGSELAILEMLGNGTTAFVDMYFNPDQVAELAEKYKIRAFAGYTFLDSLFDPYEIDKKQRRLKKNEYFVPIINVHSIYAVSENTLKIAKQLAEELQTWIHIHVSETRKELYTIKKRNGLFPVEYLAKLGLVNQKLQMVHLGWVASWEIETIKRNGSTVTYCPTSNMKLATGGSFPFKEMLKNGINITLGTDGTASNNSLDMFQEMKIGVLLQRQMYWNVETKAIDLFQSSTINGYRLLGIKGGLIKEGYVGDLVLIDSHFVYPLSQDKLFSHLVYYVDGRYVSKVIVNGIIHDKDNILRILAEKVKLLENSYLDSTNP
>Saccharolobus_solfataricus_SULM
MQIRNNGYTLKNCRFIVNYDKILENVNIVIQNGYIKNVGREVEGDEVDCSEYIAIPGLVNAHTHTPMIILRGYYDDAELTEWLKKIWEFEKVFKLNEMNIASELAIMEMLSKGTTAFIDMYFNPEGVKEIAEKYGIRAYAGYTFLNSLFEPHEIDKKQRQLKTSELFKPIVNVHSIYSTSIETLKLAKQIAEETDTWIHIHVSETRSEIYEIKKKYGKFPVELLNELGIVKNAQLVHLGWIANWELRYVNQATHCPTSNMKLATAGFFPFKELMENGVNITIGTDGAASNNSLDMFREMKNAVLLQRHSYWDVGVKAFHAFRAATENGYKLINLKGGRIEEGYIADIVLLKKDKLYPLRKDRILSNIVYYTVGEYVGKVIVNGRIVYDEKVEREFDKRRRELLKLLDEIIS

>Candidatus_Altiarchaeales_archaeon_Bin_400
LSVLIKDVLLDGEETSIYVEENTIRGIGSDAEADRTVDGRGKAAIPGMVNTHTHAAMTLFRGYADDLRLQEWLQEHIWPAEAKLTEEDVYWGTRLACLEMVKTGTTCFNDMYWHLKGAVKAVEDSGIRGVLNSVFIDKFNKEDAKKQRKQAEKEMKDVKACSRVTLALGPHAIYTVTEESLQWAREYSDKHDVLVHFHLSETAKEVEDCKEETGMRPVEYLDSIGFLGPNLVCAHCVWLDDREIRLMGESGVKVSHCPTSNMKLSVGEALDYEKLKHAGVCVSLGTDGCASNNTLDMFESMKNAALLQKIWYGDPTRLPAGEAFRMGTSEGAKALKLDTGAIEEGRLADIVLVDLKRPELTPHHNLVSDLVYSASGGCVDTVICDGEVIMENGRVDGEEEVMEKAEEIVGDLFSR
>Candidatus_Altiarchaeales_archaeon_RBin_020
LSVLIKDVLLDGEETSIYVEENTIRGIGSDAEADRTVDGRGKAAIPGMVNTHTHAAMTLFRGYADDLRLQEWLQEHIWPAEAKLTEEDVYWGTRLACLEMVKTGTTCFNDMYWHLKGAVKAVEDSGIRGVLNSVFIDKFNKEDAKKQRKQAEKEMKDVKACSRVTLALGPHAIYTVTEESLQWAREYSDKHDVLVHFHLSETAKEVEDCKEETGMRPVEYLDSIGFLGPNLVCAHCVWLDDREIRLMGESGVKVSHCPTSNMKLSVGEALDYEKLKHAGVCVSLGTDGCASNNTLDMFESMKNAALLQKIWYGDPTRLPAGEAFRMGTSEGAKALKLDTGAIEEGRLADIVLVDLKRPELTPHHNLVSDLVYSASGGCVDTVICDGEVIMENGRVDGEEEVMEKAEEIVGDLFSR
>Candidatus_Altiarchaeota_archaeon_S014_51
MGQEVKMSILIKNVLLDGRETSIYIEENSIAGIGENSDADETIDGRGMAALPGMINTHSHAAMSLFRGYGDDMKLHEWLEKRIWPIEDRLTEEDVYWGTKLACLEMIKSGTVCFNDMYWHLPGTVRAVEEMGIRAVLSPAFIDNFDEERREKTIKEHTKLLRDVKSNSSGRITPALGPHALYTVSREGLQWCREFADEEDLLIHFHLAETEQENKDCLKKNGKRPVEYLEDIGFLSERLVAAHCNWLNKKDMKILAEHGVKITHNPTSNMKLSTGVMPYPEMRNAGLTVSLGTDGCASNNNLDMFEEMKFAALLQKSAGNDPTAMPAQEAWEAATINGARALGLNSGRIEEGMLADIMLVNLRIPALTPNHNLISNLVYSANGSCVDTVICNGRILMHGRKVKDEDRIMEKANEVAMRLAQDNVFISDRTNS
>DPANN_group_archaeon_NIOZ-UU113
MSILIKKALLNNKETDILIEGNKISQIGKNINTEAEFKIDGRNKAVIPSFVNAHTHAAMTLMRGYADDMKVLDWLQTKIWPLEEKLSEKDVYWGAKLACLEMIKSGTTFFNDMYWHYHGTAKAVDEMGMRATVSAVFIDLFDKAKSEEQIKLNKRLFQETKKYSERVIFALGPHAIYTVSKESLQWIKEFSDKNNLLIHIHLSESKSEVDDCIAKHRMRPVEYLEKIGFLGPRVVACHSIWLSDREIRILKKHNVKIAHNPVSNMKLSSGVFPYEKMKSLTVALGTDGCASNNNLDMLEEMKFAALLQKSHTHNPTLMPASEAFRMATINGAKVFNLNSGEIKEGKLADLLLVNLNDIHLNPRHNLISNLVYSANSSCVDTTICNGKILMQNRKVKDEEEILEKANEVAFNLTKK
>Candidatus_Aenigmatarchaeota_archaeon_S146_145
MMCMNVSVKNVLLDGKKTNVYIEDGRIAEIGGFVEADRVIDGSGKAVIPGLVNAHTHAAMTLMRGYADDLPLQEWLENKIWPMESRLNEELVYWGTRLACIEMIRSGTVAFNDMYHFQEGALRAVSDSGIKAVMGPVLIDLHDPAMLERGIRVQKRFFSTLRSFSNPRIRGCVNPHAVYSLSREGLEWCRDYAEENGFLLHIHLSETKRENDEFFRKEGKSPAEYLDGIGILTERTIAAHCVWLSHKDIDILSKRGVSVAHCPASNMKLSTGRAMPYGLMSRFGVNIALGTDGCASNNNLDMFEEMKIAALLHKHASGEASIRAADAFRMATENGAKALGTGTGRIEEGSPADMVLVSVRRPEMTPLHDLVSNLVYSASGSCVDTVIVDGRILMEKGVVDGETEVLKKASEAAEKLAENSL

>Baldrarchaeota_MAG_95
VIWVEFMVKGSFVVVRPDKVLRDAVVVVEDDRIVDVGKESELKGKYNRYEVIDGKGKVVFPGLVNCHTHAAMTLFRGYADDMVLSEWLTKKIWPIEAHLKPEDVYVGTLLACLEMLKSGTTAFADMYFYMDEAAKAIVESGLRAVISHGMIELGNVEKGEKEIREAERIVKSCQGLGDGRVTTMFGPHAPYTCSPEYLQKVKEIAEKYGVGIHIHLAETKDEVNKVKEAFGIDLKNKGVIEYINELGILDSSVLAAHVVWVSEKEIKILAEKNVKVAHNPVSNLKLASGVAPVPQMLRTGVSVGLATDGAASNNCLDMFEEMKVAAIVHKAYNFDPTVVSASEILEMATTGGAKALLLEKDIGTLEIGKKADIVIVDLKKPRLTPLHNIVSHLVYAAKGDDVCTVIVDGKVLMENHVVKVLDENKVMELAQKTAEDLISRAQT
>Odinarchaeota_AUK032_PB
MEFVVKGSFVVVRPDEILEDAVVVVEDDRIVDVGKESELKGKYSGYEIIGGKGKVVLPGLVNCHTHAAMTLLRGYADDMVLSEWLTQKIWPVEAHLKPEDIYVGTLLACLEMLKSGITAFADMYFYMDKAAKAVIESGIRAVISHGMIELGNAEKGERDLREAERIIKTCQGLGDGRVTTMFGPHAPYTCSPEYLQKVKETAEKYGVGIHIHLAETKDEVKKIEDTFGIDLKGKGVIEYVDELGILDSNVLAAHVVWVSEKEIKILAERGVKVAHNPVSNLKLASGIAPIPQMLRNGVTVGLATDGAASNNCLDIFEEMKVSAIIHKAHSFDPTVTPATEVLEMATIGGAKALLLDKDIGTLEVGKKADIVILDLKKPRLVPLHNIVSHLVYAAKCDDVCTVIVDGKILMENGKVKVLDENKVIELAQKTAEDLISRAQT
>Baldrarchaeota_MAG_128
MEAHCGVAWMEFIVKGSFVVVRPNKILEDAVVVVEDDRIVDVGKESELKGKYSGYEIIGGKGKVVLPGLVNCHTHAAMTLLRGYADDMVLSEWLTQKIWPVEAHLKPEDIYVGTLLACLEMLKSGITAFADMYFYMDKAAKAVVESGIRAVISHGMIELGNAEKGERDLREAERIVRTCQGLGDGRVTTMFGPHAPYTCSPEYLQKVKETAEKYGVGIHIHLAETKDEVKKIEDTFGIDLKGKGVIEYVDELGILDSNVLAAHVVWVSEKEIKILAERGVKVAHNPVSNLKLASGIAPIPQMLRNGVTVGLATDGAASNNCLDIFEEMKVSAIIHKAHSFDPTVTSATEVLEMATIGGAKALFLDKDIGTLEVGKKADIVILDLKKPRLVPLHNIVSHLVYAAKCDDVCTVIVDGKILMENGEVKILDENKVIELAQKTAEDLISRAQT
>Baldrarchaeota_Yap30.bin4.67
LEARCGVAWMEFIVKGSFVVVRPDKILEDAVVVVEDDRIVDVGKESELKGKYSGYEIIGGKGKVVLPGLVNCHTHAAMTLLRGYADDMVLSEWLTQKIWPVEAHLKPEDIYVGTLLACLEMLKSGITAFADMYFYMDKAAKAVVESGIRAVISHGMIELGNAEKGERDLREAERIVRTCQGLGDGRVTTMFGPHAPYTCSPEYLQKVKETAEKYDVGIHIHLAETKDEVEKIKNTFGIDLKGKGVIEYVDELGILDSSVLAAHVVWVSEKEIKILAERGVKVAHNPVSNLKLASGIAPIPQMLRNGVTVGLATDGAASNNCLDIFEEMKVSAIIHKAHSFDPTVTSATEVLEMATIGGAKALFLDKDIGTLEVGKKADIVILDLKKPRLVPLHNIVSHLVYAAKCNDVCTVIVDGKILMENGEVKVLDENKVIELAQKTAEDLISRAQT
>Hodarchaeota_FT_012
MSNLFIKNAVILTVNAKNEVIKDGGVIITENKISHVGSMDKLEAFSAEADKELDATGMVLMPGLVNTHTHLSMTLFRGVADDVPGINWLPIIWSIEKNINADFCHSGALLGCLEMIKSGTTCFADQYWYMDRIVAAVKESGLRADLAQGILELNDPEKGARELKESVEFAEKWNNSVNGRITCRLGTHSIYTCSPSLLQQSRVAADEIGVGLHIHAAEAPNEPQMAKKKHGETTMTHLHNLGFLKNDVLAAHCVYVDENDMRIMRNTNTAVAHCPSAMMKYGNQIAPVPDLLAKKVTVGLGTDGCGSNNNLDMIEEMRIAALVHKMIKQDSTVLPIPQLIRMSTIQGAKALGLDKEVGSIEEGKKADLILFNYKQPHLVPTHHYPSHLVYSAFGSDVNTVIVDGQIIMKDRQVLTLDENRIFENTQIAFEQLLDIGGYTLSSEKNPKPNLKTNLTVKSFQTCLKVSDKIKRI
>Lokiarchaeota_N1B_bin6.179
MSDLLIKNAVILTVNTKNEVIKNGGVVITDNIITQVGSMDRLKDYTAEEELNAKGMVLMPGFVNTHTHLSMTLFRGVADDVPGINWLPIIWSIEKNINEDFCYYGALLGCLEMIKSGTTCFADQYWFMDRVATAVKESGLRADLAQGILELNDPNKGARELKESVEFASKWNGAVNGRISCRLGTHSIYTCSPSLLQQSREAADKAHVGIHIHVAEAPNEPQMAKEKFGDTSITHLENLGILKNDVLAAHCVYVNDNDMDIMRKTNTSVAHCPSAMMKYGNEIAPVPNLLVKKVTVGLGTDGCGSNNNLDMLEEMRIAALVHKMIKKESTILTIPQMIQMTTIHGAKALGLSKDIGSVEEGKKADLILLDFKQPHLVPYHHYPSHIVYSAFGSDVNSVIIDGKVILRDRKVLTLDESSIIENAQLAFEELLDIGGYSLSNDKNPKPSLKTNLTVKSFQTFMKVSQKLKRT
