# Supplementary material for: Asgard archaeal selenoproteome reveals a roadmap for the archaea-to-eukaryote transition of selenocysteine incorporation machinery
Source: ISME J. 2024 Jun 19;18(1):wrae111. doi: 10.1093/ismejo/wrae111 (PMC11227280; doi:10.1093/ismejo/wrae111)
Supplement: Supplementary_data_2_wrae111 [file supplementary_data_2_wrae111.zip › Neighboring genes of Sec machinery genes/sequences/bifunctional_NADP_phosphatase_NAD_kinase.fasta]

>Methanopyrus_sp._SNP6
MFRPQIVGVTGRTDLGRAVRVAERVCRLCDREGFEVIVDDSLGIGEYSRVNLKDMGEEVDVIVTIGGDGTILRVSRITSEYEVPILGVNLGKFGFLTEVSEKDLKEAVSRLARGDFNLEEHRKLRIKIGGSDGGDALNEVTVITSRPAKMIKYRLSIDGFELETTWADGVLVATPTGSTAYSLSAGGPIVEPQVECSIITPLNPFKLGARPMVVSMDRRVEIDVDDPERAEVVVDGQEYMDLDGTVSVTRSPNVARFIRFGSAYFERLKEKFLRWD
>Methanopyrus_kandleri_AV19
MFRPQVVGVTGRTDLGRAVRVAERVCRLCDREGFEVLVDDSLGIGEYPRVNLKDMGKEVDMIITIGGDGTILRVSRITSEYEVPILGVNLGKFGFLTEVSESGLKEAVSRLARGDFNLEEHRKLRIKIGGSDEGDALNEVTVITSRPAKMIRYRLSIDGFELETTWADGVLVATPTGSTAYSLSAGGPIVEPQVECSIITPLNPFKLEARPMVVSMDRRVEIDVDDPERAEVVVDGQEYMNLDGTVSVTRSPNVARFIRFGSTYFERLKEKFLRWD
>Methanopyrus_sp._KOL6
MFRPQIVGVTGRTDLGRAVRVAERVCRLCDREGFEVIVDDSLGIGEYSRVNLKDMGEEVDVIVTIGGDGTILRVSRITSEYEVPILGVNLGKFGFLTEVSERDLKEAVSRLARGDFNLEEHRKLRIKIGGSDGGDALNEVTVITSRPAKMIKYRLSIDGFELETTWADGVLVATPTGSTAYSLSAGGPIVEPQVECSIITPLNPFKLGARPMVVSMDRRVEIDVDDPERAEVVVDGQEYMDLDGTVSVTRSPNVARFIRFESAYFERLKEKFLRWD
>Methanocaldococcus_jannaschii_DSM_2661
VVIMEGFKIAMKVIDEIDKKIKPLIGWEKADEVVKIGADGTPTKRIDVIAENMAINILEKFSGGILISEEIGLKVVGDELEYIFILDPIDGTYNALKSIPIYSTSIAVAKIKGEDKKLIRENINNIDWIKSFIANKYTINDLYVGIVKNLATGDLYYAIKGEGSFLEKDGEKIKIETKNIKDLKEASVGLFVYGLSNDLLEFLKERKVRRVRLFGSMALEMCYVVSGALDAYINVNENSRLCDIAGAYVICREGNAIVTNKNGKPLNMKLHLMERTSLIVSNKYLHKKLIALFGNRWIIKPVKFGIVVREDKEEAINLAIEICKYLKDKNIPFCVEDFLRERVGGDKFDISAISHIIAIGGDGTILRASRLVNGETIPIIAVNMGKVGFLAEFCKDEVFEIIDKVIYGEYEIEKRSKLSCKIIKDNRVIKTPSALNEMVVITKNPAKILEFDVYVNDTLVENVRADGIIVSTPTGSTAYSLSAGGPIVEPNVDCFIISPICPFKLSSRPLVISASNRIKLKLKLEKPALLVIDGSVEYEINKDDELIFEKSDSYAYFVKGQSFYNKLSRCLGIK
>Methanotorris_igneus_Kol_5
MDMLNLAKKIVDNIDKGVKPLIGWEKSDEIVKIGADGTPTKRIDLIAENIASNTIEKHCGAILISEEIGVSVIGHDLEYIIILDPIDGTYNALKDIPIYSTSVAIGRISEELKKKLSNMQKKEIAKFIKNHTINDLEVGVVKNLYTGDLYYAKKGEGAYLLKSGEKEEKRITVSSINNLKDASIGLFVYGLSNNILDFIKDRKVRRIRLFGSIALEMCYVARGALDAFININENTRLCDIAGGYVIVKEAGGEITDKNGKELNLRLDVNERTSLICSNKLIHKKLVGIFGNKWAIKPTKFGIITRRDKERAIKLGIKIVNYLNSKGIKCAVEPHLKRRLTNIDVEEINPKDPKSLSSISHVVSIGGDGTVLRTLKLIDGNEIPLISINMGTVGFLTEFDEKEAFKIIDDVIKGEYEIEKRTRLGGKIKFKNGKELKISGALNEIVLITKNPAKMLHFEVFVNGDFVEDVRADGIIISTPTGSTAYSLSAGGPIIEPLVDGFVIVPICPFKLSSRPIVVNGNSEIRIKLVSPGKPALVVVDGDVEAKIDVGDEIILKKSDSYAYFVKGSNFYNKLKKLYY
>Methanococcus_vannielii_SB
MDMLEMALTITKNIEKSIKPLIGWEKSNEVVKIGADGTPTKRIDLVAENTAISSIEKFGSAILVSEEIGFKKIGKNNPEYVIVLDPVDGTYNSLKDIPFYSASIAIGRLNGNTEKPDELIKNLKMKDLEVGVVRNIATGDTYYAKRGQGAYFLKKDEKKAISISNTSNLKDSSIGLFAHDISGETLDFIKDRKFRRIRLFGSIALEMCYVARGSLDAFINVNETTRLCDIAAGYVIIKEAGGYVTDKNGQEINLSLDVNSKTSIICSNEILHKKLVGIFGNKWSLKPTNIGIVSRIDREESTELALNVINYLESKGIKYALDIGTYDALKSRLPEKCNIITKIEDISHVISIGGDGTVLRTSKMINGNEIPIICINMGTVGFLTEFSKEDVFFAIDSVASGSYKIEKRTKLLSFLRFSDGKQQILPDSLNEVVITTKNPAKMLHFEVHINGGMVEDVRADGIIISTPNGSTAYSLSAGGPIIEPTVDGFVIVPICPFKLSSRPLVVNANSEIKIKILKKSTFIVVDGNIEFEAKAGDELVLRKSESYAYFVKGDNFYNKLKKLSLME
>Methanothermococcus_okinawensis_IH1
MDMLDIVIKVAENIEKGVKPLIGWEKSDEIVKIGADGTPTKKIDLIAENIAIKSIEKYCSALLVSEEIGFKKIGKGIPEY
VIVLDPIDGTFNALNDIPIYSVSIAMGHLKKSACNNIKNDYDENDKNDDFYENLLSGMTINDLEVGVVNNIATGDIYCAK
VNEGAYIIESPNREKRKINVSNIKNLKDASVGVFAYGLTTNTLDFIKDRMVKRIRIFGSAALEMCYVARGALDAFINVNK
TTRLCDIAGGYVILRESGGIITDKDGKIIDMGLNVYEKTSLICSNNALHKKFVGIFGNKWMLKPTKFGIISRIDRRDALN
LVLDVIKYLDSKHIKYALEPSLCEIINNFNNNCDNKDINSNNNNQNNMSKDIGNNNIDNDNMDNKNNITSNNNKPIEYEP
MTDLNDISHIISIGGDGTVLRASRVINGNEIPIIPINMGTVGFLTEFNKNKVFEAIDKIVNGNYEIEKRTKCAGLIKHAD
YSLSSGCEDKDNKNNFNNSHNYNNFQKILPDALNEVVIITKSPAKMLHFEVYVNGNFVEDVRADGLIVSTPTGSTAYSLS
AGGPILEPSVDAFVIVPICPFKLFSRPIVIDGNSEIKIKVLKKSTLVVVDGNIEDEAKKGDEIILRKSNSYSYFVKGCNF
YNKLRKLSIIGKRDEC
>Methanocaldococcus_sp._FS406-22
MEGFKIAMKVVEEIGKKIKPLIGWEKADEVVKIGADGTPTKRIDVIAENMAINILEKFNGGILISEEIGLKVVGNDLDYI
FVLDPIDGTYNALKSIPIYSTSIAVAKIKGEDKKLIRENINNVDWIKSFISNNYTINDLYVGIVKNLATEDLYYAIKGEG
SFLEKDGEKIRIEAKDTKDLKEASVGLFVYGLSNDLLEFLKGRKVRRIRLFGSMALEMCYVVSGALDAYINVNENSRLCD
IAGAYVICREGNVIITNKNGKPLNMKLHLMERTSLIVSNKYLHKKLIALFGNKWAIKPAKFGIVVREDKEEAINLAIEIC
KYLKDRNIPYCVEDFLRERVGGDRFDISTISHIIAIGGDGTILRASRLVNGETIPIIAVNMGKVGFLAEFYKEEIFEVID
KVIKGEYEIEKRSKLSCKIIKDNRVIKTPSALNEMVVITKNPAKILEFDVYVNDTFVENVRADGIIISTPTGSTAYSLSA
GGPIVEPNVDCFIISPICPFKLSSRPLVVSGSNKIKLKLKLEKPALLVIDGSVEYEINKDDELIFEKSDSYAYFVKGQSF
YDKLNRCFGIM
>Methanococcus_maripaludis_S2
MDMLEMALNIAKDIEKSVKPLIGWEKSNEVVKIGADGTPTKRIDLIAENVAINSIEKVCSAILISEEIGFKRIGKNKPEY
VIVLDPVDGTYNSLKDIPFYSAAVAIGRIDKFADNLEELINNLKMKDLEVGVVRNIATGDTYYAEKGKGAHFLRKGEKKS
ISISNSSNLKDSSIGLFAHDISIDTLKFIKDRRFRRIRLFGSIALEMCYVAKGALDAFINVNETTRLCDIAAGYVIIKEA
GGIVTDKNGQEVNLDLDVNSKVSVICSNEMLHKKLVGIFGNRWRIKPTNFGIISRIDNEESIEVADNVIKYLDSKGIKYE
LDSSTYNALKNRLTKKCDIISNIEEISHMISIGGDGTVLRASKMIEGNEIPMVCINMGTVGFLTEFNKDEIFSAIDSIIC
GSYKVEKRTKLMGFAKLSDGKQHILNDSLNEVVITTKNPAKMMHFEVYIDGSLVEDVRADGIIVSTPNGSTAYSLSSGGP
IIEPTVEGFVIVPICPFKLSSRPLVVNANSEIKIKLLKKSTYVVIDGNTEFEAKKGDEIILRKSESNAYFVKGDNFYNKL
KKLSLM
>Methanococcus_maripaludis_C5
MDMLDMALNIAKDIEKSVKPLIGWEKSNEVVKIGADGTPTKRIDLIAENVAINSIEKVCSAILISEEIGFKKIGKNKPEYVIVLDPVDGTYNSLKDIPFYSAAIAIGRIDKFTDNFEEMIKNLKMSDLEVGVVRNIATGDTYYAKKGNGAYLLKKDEKKSISISNSSNLKDSSIGLFAHDISLDTLKFIKDRRFRRIRLFGSIALEMCYVAKGALDAFINVNETTRLCDIAAGYVIIKEAGGLVTDKNGQEVNLDLDVNSKVSVICSNEMLHKKLVGIFGNRWRIKPTNFGIISRIDNEESIAVAQDVIKYLDLKGIKYELDSGTYNALKNRLSKECNVISNIEEISHMISIGGDGTVLRASKMIEGNEIPIVCINMGTVGFLTEFSKDEIFSAIDSIICGCYKVEKRTKLMGFAKLSDGRQQILNDSLNEVVITTKNPAKMLHFEVYIDGNLVEDVRADGIIVSTPNGSTAYSLSSGGPIIEPTVEGFVIVPICPFKLSSRPLVVNANSEIKIKLLKKSTYVVIDGNTEFEAKKGDEIILRKSESNAYFVKGDNFYNKLKKLSLM

>Methanimicrococcus_blatticola_DSM_13328
MIIMSENSSPNPELLELCRAVYADIRAAISFLEGTNEADEFMFIGADGTDTKRIDLAAEDAMIKRFKESGRSVRIISEELGETIIGDVNNLEFAVIVDPLDGTTNAIHDIPFYSVSIAFSKPDLTGIYFGYVCNLANGDEFYAEAGKGAYMNGKKITSSKASTVRELTISAYGYRQNTDRAAKLCSRVQKVRVLGSVALELCYVAAGKIDAFIDVRRTLRLIDIGAGQLIVKEAGGIVTDGVGNKVFLPDNHIKPVNLVASNGAVHQEILNLITFPEIDCRGDWYYYQGTVKKIAIVSRCDSEAALEMIRKIVDTFKDRVEIYLSSSPAKYLNMEERGIAVGKMKDIGVDFVISLGGDGTILRNMSKMPDPIPILGINMGTLGFLADVDPEDAIQAIETAISGFMYDERPRLDLSINGKFIGNAINEVVATSAYPAKMITYEILVNRRLLGEIRADGIVFATPTGSTAYAMSAGGPIVTPEVDAILIVPIAPFKLSSRPWVVPFDSEITVRVKMPNKEIVVVTDGKVVTPPEIETERPEDFIHVNENDTITIKRARYPGRFVKFSDACFYDTVRKKLS
>Methanimicrococcus_blatticola_PA
MIIMSENSSPNPELLELCRAVYADIRAAISFLEGTNEADEFMFIGADGTDTKRIDLAAEDAMIKRFKESGRSVRIISEELGETIIGDVNNLEFAVIVDPLDGTTNAIHDIPFYSVSIAFSKPDLTGIYFGYVCNLANGDEFYAEAGKGAYMNGKKITSSKASTVRELTISAYGYRQNTDRAAKLCSRVQKVRVLGSVALELCYVAAGKIDAFIDVRRTLRLIDIGAGQLIVKEAGGIVTDGVGNKVFLPDNHIKPVNLVASNGAVHQEILNLITFPEIDCRGDWYYYQGTVKKIAIVSRCDSEAALEMIRKIVDTFKDRVEIYLSSSPAKYLNMEERGIAVGKMKDIGVDFVISLGGDGTILRNMSKMPDPIPILGINMGTLGFLADVDPEDAIQAIETAISGFMYDERPRLDLSINGKFIGNAINEVVATSAYPAKMITYEILVNRRLLGEIRADGIVFATPTGSTAYAMSAGGPIVTPEVDAILIVPIAPFKLSSRPWVVPFDSEITVRVKMPNKEIVVVTDGKVVTPPEIETERPEDFIHVNENDTITIKRARYPGRFVKFSDACFYDTVRKKLS
>Methanoculleus_sp._CAG:1088
MDNLKSHRHSSRGMTDMLDILRDIADAVVKAVGLIPGPELGKDIEMGADGTPTSEVDKVAENTVLDYIVRNNVPLNVLSEEIGYVDNGFEDTLVLDPIDGTSNAIAGVPMYTVSMAVGKSRLSDVRYAYLRNVMTGESMWAEKGKGAYKDGRRMHVRKLDERDLFMMIYLGNGADPSAFELAKRVKSSRSYGCASLEMELVAEGQADGFYMNSERYARAIRVVDIAASYLLLMEAGGHIYDLKGEEMDMPFNLESRSNFLACADPALFDFVMKRRAKSMGDGPVFGLVANPNVPNVREYAERVVSALEGEKIIFDKSAGNILGKPGMEICDMWVDIMVTIGGDGTILRTLMNNSAPVVGINAGGVGFLAEVSVDDIEEGMARLRRGEYTVDERFKLDSSSEGEMYETAVNEAVVHTDSVAKIRQFKVYVDDKLATEVRADGIIVSTSTGSTGYAMSLGAPLIDPKVNAFVIVPMAAYKFASRPFVVPSDSKVTVECVLDKGCLLVIDGQAEHPIEGGAKVDFVRSAEKARFITFHQDFYSRVRNKLVNAI
>Methanogenic_archaeon_RUG10898
MDSLIETLSAIADAVKKAVDLIPTLEERGKDVEMGADGTPTSEVDKIAENTVLDYIIRNNVPLNVLSEEIGYVDNGFDDILVLDPIDGTSNCIAGVPLYTISMAVGKGSLSQCHTAYLRNLTTGESMWAKKGEGAFKDGRRIHVRELNPREMFMMIYLGNGADPKAFQLAKRVPSSRSYGCSSLEMALIAEGQADGFYMHSEILSRGIRVVDIAASYLLLKEAGGYIFDLEGNEFDMPLSLEARSNFLACSDPSIYDFVVKGKPFVRPRPRFGVLINPGVPDAKSYVERVKAALDGENVVYDTVAGEMIGEPGVPVEEMDVDIIVTIGGDGTILRTAMKNRAAIAGINGGGVGFLAEIELDGIEEGIARILKGDYTVEERFKLDTYYNGQMVEQAVNETVIHTDTIGKIRQFKIFVDGKLATEVRADGVIISTPTGSTCYAMSLGAPILDPAVNAFVIVPMAAYKFASRPFVVPSDSKITVECVLDRGCLLVIDGQAEHAIPGLSRIDFAKSSKKVRFVRLGKDFYSRVREKLVNAI

>Thermococcus_nautili_30-1
MRFGVVARRDRPEALKLAYRVYDFLKVSGYDVVVDEDTYRHLKEFEEADVLPLEDFDVDFIIVIGGDGTILRVEHKTKRDIPILGVNMGTLGFLTEVEPHETFFAISKLIEGEYYIDERIKLRTYLDGRASVPDALNEVAILTGIPGKIIHLRYYIDGGLADEIRADGLIISTPTGSTGYAMSAGGPFVDPRLSVTVIAPLAPIALSSRPMVVPAESRIDVRNMALKREIVLAIDGQFYTYLPPETEITIKLSPRKAKFVRFTKEIYPKYTLRLKKRF
>Thermococcus_sp._21S9
MRFGVVARRDRPEALKLAYRVYDFLKVSGYDVVVDEDTYRHLKEFEEADVLPLEDFDVDFIIVIGGDGTILRVEHKTKRDIPILGVNMGTLGFLTEVEPHETFFAISKLIEGEYYIDERIKLRTYLDGKASVPDALNEVAILTGIPGKIIHLRYYIDGGLADEIRADGLIISTPTGSTGYAMSAGGPFVDPRLSVTVIAPLAPIALSSRPMVVPAESRIDVRNMALKREIVLAVDGQFYTYLPPETEITIKLSPRKAKFVRFTKEIYPKYTLRLKKRF
>Thermococcus_henrietii_EXT12c
MRFGVVARRDRAEALKLAYRVYDFLKVSGYDVVVDEDTYRHLREFDESDVLPLEDFDVDFIIVIGGDGTILRVEHKTKRDIPILGVNMGTLGFLTEVEPHETFFAISKLIEGEYHIDERIKLRTYLDGEASVPDALNEVAILTGIPGKIIHLRYYIDGGLADEIRADGLIISTPTGSTGYAMSAGGPFVDPRLSVTVIAPLAPIALSSRPMVVPAESRIDVRNMALKREIVLAIDGQFYTYLPPETEITIKLSPRKAKFVRFTDEIYPKYTLRLKKRF
>Thermococcus_sp._9N3
MRFGVVARRDRPEALKLAYRVYDFLKVSGYDVVVDEDTYRHLKEFEEADVLPLEDFDVDFIIVIGGDGTILRVEHKTKRDIPILGVNMGTLGFLTEVEPHETFFAISKLIEGEYYIDERIKLRTYLDGEASVPDALNEVAILTGIPGKIIHLKYYIDGGLADEIRADGLIISTPTGSTGYAMSAGGPFVDPRLSVTVIAPLAPIALSSRPMVVPAESRIDVRNMALKREIVLAIDGQFYTYLPPETEITIKLSPRKAKFVRFTKEIYPKYTLRLKKRF
>Pyrococcus_kukulkanii_NCB100
LISMKFGIVARRDKEEALKLAYRVYDFLKVSGYEVVVDSETYENFPHFKMEDVAPLENFDVDFIIAIGGDGTILRIEHKTKKDIPILSINMGTLGFLTEVEPSETFFAINRILEGDYYIDERIKLRAYINGENKVPDALNEVAILTGVPGKIIHLRYYIDGGLADDVRADGLVVSTPTGSTGYAMSAGGPFVDPRLDTIIIVPLLPLPRTSVPMIIPGNSTVDIRLVTDREIVMAIDGQYYEYLPPDVEISIKKSPRKTKFVRFTKEIYPKYTMRIKERH
>Thermococcus_radiotolerans_EJ2
MKFGIVARRDKKAALKLAYRVYDFLKVSGYDVCVDSETHRHLPEFQEEDVCPLEDFDVDFIIVIGGDGTILRVEHRTKKDIPILGINMGTLGFLTEVEPHEAFFALSKLLEGDYHLDERIKLRTYLNGRNIVPDALNEVAVLTGIPGKIIHLKYYIDGGLADEIRADGLIVSTPTGSTGYAMSVGGPFVDPRLDVMVIAPIAPIALSSRPMIVPSYSRIDIKNIALTREIILAIDGQFYTYLEPGTEITVRLSPRKAKFVRFTREVYPKYTMKIKRKF
>Pyrococcus_sp._ST04
MKFGIVARRDKEEALKLAYRVYDFLKVSGYDVVVDRETHENFPHFREEDVIPLEEFDVDFIIAIGGDGTILRIEHKTKRDIPILSINMGTLGFLTEVEPPETFFAINRLLEGDYYIDERIKLRTFIDGKNNVPDALNEVAILTGIPGKIIHMRYYIDGGLADEVRADGLVISTPTGSTGYAMSAGGPFVDPRLDTIVIVPLLPLPKTSVPMVVPGNSTIDVRLVTEREIILAIDGQYYEHLPPEVEIRVKKSPRKTKFVRFTKEIYPKYTMRIKERH

>Archaeoglobales_archaeon_ex4484_92
MKFGIVARRDREEALKLAYRVYDFLKVSNYEVYVDEEACAHFPHFSSEDVLPLKEMDVDMIIAIGGDGTV
LRVEHSTSKDIPILAVNMGTLGFLAEVEPTETFFAISRILEGDYFIDERMKIRVFVGDVSIPDALNDVVI
LTGIPGKVTHLKYYIDGELAEDIRADGLIISTPTGSTAYALSAGGPLVDPRLHAILLVPLAPVALTARPL
VVPDYSSIDIEVLTEREIVLTVDGQFYTQLPSNLKIRVEKSPRKTKFVRFSERIYPKYTLKIKKKF

>Desulfurococcaceae_archaeon_AG1
MKIGVYFRPSSELAAEIASRVIDEGVKNGAEMYIEESLLKEPRAATIISSKRVRAFSFEKPEVDVIAVVGGDGTLLRALHMLGDHRIPVMTIRMGRRGFLLDVTPLEIPERISDLLRGKYNVVSYTRLSARIGNEKMPPALNEVSVVASTRSKVIRLKVYRDDKFVYYMEGDGVIVATPLGSTAYSMSAGGPILDHNLRGFVVTPLAPVQAWLRPVVFDLNTKIRVVLAENSIEGYVIVDGQASMEIPPGGAVLIEVHHEPARIIRFHDIDTLYERIFPRVI
>Ignisphaera_sp._4213-co_2
LRIIVVVKRNCENCYSIAKNVLEYGERELSLDMCIDIETADQIHWKSVCRAGHDNVEAAIVIGGDGTLFRFLHKAGNLCDIPIFTVKAGRRSFLMEVRPEDVLKRIRDFVEGRYRVEEYMRIRPRILGKDAKLPLAINDVVVSSWGSHKYKVISLNVYVNDEKLYEVTGDGVIVATPVGSTAYALSAGGPIVDHHLQCFVIVPLAPIQFNAKPVVVSSEKKISVEVIRGEAAVVVDGEITDNMFSGDVVEISKEACPVKLVRFSRFSTYARLYI
>Ignisphaera_sp._Bin_S33
VRVAITLKKNCDICRELAWKVLELGERELGLDMYIDVEAVDEIAWSKIYKPGSDKVNAVIVIGGDGTLFRFLHKLRECCDITLLTVKAGRRNFFMEVKPEELEQRLRDFAEGKYFIEEFPRLNVVIAERDVIAPPALNDVVIASWGPYRYKVIGLEVHIDEEKLYSVACDGVVIATPVGSTAYALSAGGPIVDHRLGCMVVVPIAPIQFNAKPVVISLDRKLRVGVIHGDAALVVDGQLVDRLKAGEHVEITGSKCSAKLVRFSRFSTYARLSP
>Acidilobus_sp._7A
LQQGTAVGIVVRPSSEVAEALAKRTLDVIKELGARPLVEVESARSYPEVFKGIETFNIERDPPSKVIVIGGDGTLLRAAIRAGTHDVVFLAVRAGKRGFMLDVDETTLSSRLKDFISDSYELVLHQRVKASLNGEELPCAVNDVVLFTSEGSMVRLDVYQVEGGNRERIMGIDGDGLILSTTTGSTAYSLNAGGPIVDPRLDVIVLTPLNPVQLFLRPVVMSRNSVIKVLMRRDSGPAYLVLDGQIKYNVRSGDEVEVYPCEVPLKVARFKWWSNYYERLFARLLSYW
>Ignicoccus_hospitalis_KIN4/I
VEVVVSFKPDERARELAERVARGLEGAGVKVRWFPEADPCAADGLVVVGGDGTLLYTLSKAPCETPPVMTVRAGRRAFLLDVEPREVEEAVRKFVRGEYQLEEHKRLEVDGHFALNEFAVLSKWRRVTKLNVEVSGYSVYEGLEGDGIIVSTTLGSSAYALSAGGPIVDPRAEVLLLVPVNPIQLDARAVVLPKDSEIKVKIVYNTKEVVTLLDGIVELTGEEFVISLTGPKVRFARFRRENFYRRLIELRSFKA

>Candidatus_Altiarchaeota_archaeon_Zod_Metabat.1191
LFRMGISNIGVITHPRVGDDFARKVLDRLAVDGIVLSLDPITAEKIGEEKTDVKDMRVDLAVIIGGDGTILWAINELQKDPLVLGINVGNVGYLTELTPEDVMDKLDLLLKGDYEVEERMKLLVDDRVEALNEVLVVSAEPATLLEFGVRLDNLEIARFRADGVIVSTPTGSTAYSLSAGGALLHPKVKGYVITPVNPFQRKQHPLVVPEDSETTIELLREEREACLIVDGRRVKKIGAHQKISIRKAQHKARFVRFTQKRG
>Candidatus_Altiarchaeales_archaeon_nzgw1
MEITRIGIISHPEVDRKILLRITKKLKKKHPRLYYDPLAAKKTGEKPTKTRDMRIDLAIIFGGDGTLLWSVNELRNRPLILGVNTGRVGYLTEISSDKACEYLDKIFKGEFFIDERAKLKINDKHEVLNEMVILPQRPASLLEFSISLDGEKTTDFRADGVIIATQTGSTGHSFSSGGPIIHPDAKTYLITPMISFMREQHPLVVPDNMTTTIEMLGKKKDLYLVLDGNTVKKMSHTDKISVRKSQNTAKFIRFTKNKWKPKTR
>Candidatus_Altiarchaeales_archaeon_RS_13_74
MQISKVGVITHPKLKNRRVKQVLQELVKGGFSLFHDPVTAEKIKEKGTRIGDMEIDLAVVLGGDGTILWAVNELRGEPLILPLNAGLVGYLAEVDIVLADKYIRKIISGKFYIEQYTKLAVDGKHEALNEVIVSSKLPAHLLEFRVVHDDTQIANFRADGILISTQVGSTAYSLSLGGPILHPKTKALLITPMSPVMRGQPPVVVPENSKIEIELLREDREATLVLDGRLVRKLKAREKIFVEKSKRKANFVRFSKNFSYRYVDILGRMNL
>Candidatus_Altiarchaeales_archaeon_HyVt-139
MTPMLKHVIDIPHILYHNKMEISRIGIITHPEVKKEFVQKIVKKLRKKDIHLYFDPIAAGKIKEKKTNVGDMRVDLAIILGGDGTLLWSVNELKSNPIILGINTGRVGYLAELKAENAIKGIEKLLRGEFFIEERMKLIANNRYEALNELAILPKRPASLLEFRINLDQEKIAEFRADGVLVSTQTGSTGHSLSLGGPIIHPEARVYLISPMVPFMREQAPLIVPDSSKTEIALLRKNRDAYLVLDGNIVKIIKSQSKVSIEKSKNNVKFVRFPKNKKKEDVDTNRKA

>Baldrarchaeota_Yap30.bin4.67
MIKRVAITSRLDKIEAIKLIENIINYLQSKNIKVILDKELFNKVKCDVNFQLLEEVRADLIVTIGGDGTVLMTAGRLKRECPIFSINMGTLGFLTEVEPHESINALERVLNGDFEIERCERLSPIINGEKLPDALNEVLVTSKQPAKLLHFLIEIDGETLVTEKADGLLVATPTGSTAYALSAGGAIIDPRVKAFIITPICPLGFTLKPLVVPLESIVTIKLLKPSTEALLVIDGQFRYSLPARAVIKITKSNVPVLFIRIKPVDIYRRIRKRLLYRGEDIE
>Odinarchaeota_AUK032_PB
MIKKVAITSRLDKIEAIKLIEDIVNYLQSKDIKVTLDRELFDKVKCDVNFQPLEEVHADLIITIGGDGTVLMTAGRLKRKCPILPINMGTLGFLTEVEPHESINALERVLNGDFEIERCERLSSKINGEKLPDALNEVLVTSKQPAKLLHFLIEIDEETLVTEKADGLLVATPTGSTAYALSAGGAIIDPRVKAFIITPICPLGFTLKPLVVPLESTVTIKLLKPSTEALLVIDGQFRYSLPAKAVIKITKSNVPVLFIRIKPVDIYRRIRKRLLYRGEDIE
>Baldrarchaeota_MAG_128
MIKKVAITSRLDKNEAIKLIENIVNYLQSKDIKVILDKELFNKVKCNVNFQPLEEVHADLIITIGGDGTVLMTAGRLKRKCPIFSINMGTLGFLTEVEPHESINALEKVLNGDFEIERCERLSPIINGEKLPDALNEILVTSKQPAKLLHFLIEIDGETLVTEKADGLLVATPTGSTAYALSAGGAIIDPRVKAFIITPICPLGFTLKSLVVPLESTVTIKLLKPSTEALLVIDGQFRYSLPARAVIKITKSNVPVLFIRIKPVDIYRRIRKRLLYRGEDIE
>Thorarchaeota_B41_G1
VLPCSLRLGFRLWRETIHLFDTDNHTSAHQFPDLDLSVERTLGSDLLVGRLGDLVGFVGFAVHQLIGFPHICDDGRTLLINDRNVNHPVSRHNRVALAAVKEPNRDDVGLCCSMLPRLGLLDGHHSAGLTVDYEIAPRLQGLCFGLSDTQHASPTGTEYGVALVTPFIYLMVNWVCPLAKPSNKSKMALSQPHARSAAVMIEESPRILTDRKRVGLVCKPGRVDMERVAARVTEFLISKGLEVQVDLGSCNVSEKGAEPTRIEDMDVDFVVTIGGDGTILHTLTLLRNRETPLFCINRGTVGFLTESSTTTAVSALERVLRGDCIIERCINLSSGVEDRRFDDCLNEVYVTSRLPGRLLTFQVYLDGTRVDYGRADGALLATPCGSTAYALAAGGSILTPDVHGLIFVPVCPPRFELKSLVIPDTSTLELELTKPKAGAYVVIDGQTRWEIEPGSVVWIRKSDKVTRFIRLYDNYYDRLSTRLVPRTL
>Thorarchaeota_L.E.AR.5
MGRCGPTLSVQGLSIETSPEIVTERRSVGLVCKPGRVEIERLAAAVAQYLLDRDYEVKVDPGSCNVAEKGVTPTLIEDMDVDFVITIGGDGTILHTLQHLSNRETPLFCVNRGTVGFLTESSTTTALSLLEDILEGNCVIERCTNLASGVGKQRFPDALNEVYVASCVPGRLLTFQVYIDGNRVDYVRADGCMLATPCGSTAYALAAGGSILTPGVHAFIFVPVCPPRFEMKSLVIPDTCTMELELVKPGACCVAVIDGQTRWDVEPRDRVWIKKSESVTRFIRMYDNYYDRLSTRLVPRIL
>Thorarchaeota_FW25
VVCRHMIEEKPKILTDRRRVGLVCKPGRVDMEHVAAKVTDFLTSAGLEVLVDPGSCNVAQRGAIPTLIEDFDVDFVVTIGGDGTILHTLSLLRDRETPLFCINRGTVGFLTESSTTDALDALRQVIDGNCIIERCVNISSGVGDLRFDDALNEVYVTSRLPGRLLTFQVYIDGTKVDYGRADGAMLSTPCGSTAYALAAGGSILTPNVHGLIFVPVCPPRFELKSLVIPDSSMLELELTKPGAGALAVIDGQTRWEVEPGSMVWLRKSDTVTRFIRLYDNYFDRLNTRLVPRTL
>Lokiarchaeota_RBin_111
LRPHILKPTNNGKKEPLPKPYWMCSALIEKNPQILSDRRTVGLVCKPGRPEIERFGNRVAEYLIEQEIEVLFDPGSLNLAHLSASPTLIEDMNVDFVITIGGDGTILYTLSNLPDREIPFFCINRGTVGFMTEASTTTAFSALEKVLDNDCIIESSVNISSGVGSRRFEDALNEVYVVSRVPGRLLTFQVYLDGTNVDYGRADGAMLATPTGSTAYALAAGGSILAPNVHGFIFVPVCPPRFELKSIVIPDESKLELELVKAGARGLAVIDGQTRWDVEPDERVWIRKSDTCTRFIRLYDNYYERLRTRLVPRTL
>Thorarchaeota_HM3_B14
MTTDPLPVFKYFVGDDWWGLVRLPNSKSKRQAFRGRGEKCVSMIEESPQVLTDRRLVGVVCRKDRPEIEPIARKVVDFLLSQKINVCMDTGSCQGVSNGIERTEISEMDVDFVVTIGGDGTILYTLSQLKTRETPLFCINRGTVGFLTESGPETALSHLQKAINNECVIEQNINIASGVGDRSFDDALNEVYVVSAMPGRLLTFLIYLDGVRVDFGRADGAMVATPTGSTAYALAAGGSILTPGVHGLIFVPVCPPRFELKSLVIPDDSLIEIELVKRDAPGLAVIDGQSRWEVEPKETVWAKKAEGSTRFIRQKDNYYDRLNTRLVPRTL
