# Supplementary material for: Asgard archaeal selenoproteome reveals a roadmap for the archaea-to-eukaryote transition of selenocysteine incorporation machinery
Source: ISME J. 2024 Jun 19;18(1):wrae111. doi: 10.1093/ismejo/wrae111 (PMC11227280; doi:10.1093/ismejo/wrae111)
Supplement: Supplementary_data_2_wrae111 [file supplementary_data_2_wrae111.zip › Neighboring genes of Sec machinery genes/sequences/fibrillarin-like_methyltransferase.fasta]

>Methanopyrus_sp._SNP6
VSEEMVEIEIEPHEEFEGVYWAIFEDGRKKPATENLVPGHQVYGERLVEYDGKEYRVWEPRRSKLAAMIMNGMEYFPLEEGSKVLYLGAAAGTTPSHVSDIIKESGVEYCVEFASRMMQELIPVCEKRPNMIPILGDATKPHGYAPLVEQVDVIYQDIAQPKQAEVVADNAEAFLRPGGYVIVAIKARSIDVTKEPEEVFEDEERKLEERGFEVLEVIDLEPYERDHVGLVAEYHG
>Methanopyrus_kandleri_AV19
VTSFPLNTAVFSGVSGKMVEIEIEPHEEFEGVYWAIFEDGRKKPATENLVPGHQVYGERLVEYDGKEYRVWEPRRSKLAAMIMNGMEYFPFEEGSKVLYLGAAAGTTPSHVSDIIKESGVEYCVEFASRMMQELIPVCEKRPNMIPILGDATKPHGYAPLVEQVDVIYQDIAQPKQAEVVADNAEAFLRPGGYVIVAIKARSIDVTKEPEEVFEDEERKLEERGFEVLEVIDLEPYERDHVGIVAEYHG
>Methanopyrus_sp._KOL6
VSEEMVEIEIEPHEEFEGVYWAIFEDGRKKPATENLVPGHQVYGERLVEYDGKEYRVWEPRRSKLAAMIMNGMEYFPLEEGSKVLYLGAAAGTTPSHVSDIIKESGVEYCVEFASRMMQELIPVCEKRPNMIPILGDATKPHGYAPLVEQVDVIYQDIAQPKQAEVVADNAEAFLRPGGYVIVAIKARSIDVTKEPEEVFEDEERKLEERGFEVLEVIDLEPYERDHVGLVAEYHG
>Methanocaldococcus_jannaschii_DSM_2661
MEDIKIKEIFENIYEVDLGDGLKRIATKSIVKGKKVYDEKIIKIGDEEYRIWNPNKSKLAAAIIKGLKVMPIKRDSKILYLGASAGTTPSHVADIADKGIVYAIEYAPRIMRELLDACAERENIIPILGDANKPQEYANIVEKVDVIYEDVAQPNQAEILIKNAKWFLKKGGYGMIAIKARSIDVTKDPKEIFKEQKEILEAGGFKIVDEVDIEPFEKDHVMFVGIWEGK
>Methanotorris_igneus_Kol_5
MEDIKIKEIFENIYEVDLGDGLRRIATKSLVEGKRVYGEKLIKVNGVEYRIWNPNKSKLAAAIINGLKVMPIKKGTKVLYLGASAGTTPSHVADIVEKSPIYSVEYSPRIMREFLEVCEDRKNLIPILGDANKPQEYAFIVEKVDVIYEDVAQPNQAEILIKNAKWFLKKGGYGMISIKARSIDVTKDPKEIFKEQKEILENGGFKIVDKVNIEPFEKDHVMFVGIWE
>Methanococcus_vannielii_SB
MEKIKVKEIFSNVYGVDLGDGLKRIATKSLAPGKRVYGEKLIYSENKEYRIWNPNKSKLGAAIINGLKKMPIKKGTKVLYLGASAGTTPSHVSDISEDTIVYAVEFAPRIMREFIDSCNERINLIPILGDANRPFEYSNIVGKVDVIFEDVAQPNQAEILVKNAKWFLNKDGYAMISIKARSIDVTKNPKEIFLEQKKILIEGGFDIVDEINIEPFEKDHIMFVGIWKGN
>Methanothermococcus_okinawensis_IH1
MFGDTVKIKEIFDNIYEVDMGDGIKRIATKSLVPSKRVYGERLIEVDGVEYRIWNPNKSKLGASIINGLKYMPIKRNTKV
LYLGVSAGTTPSHVADITEKGPVYSVEFAPRIMREFLEVCNDRKNLIPILGDANTPNVYANMVEEVDVIFEDVAQPNQAE
ILVKNAKWFLKENGYGMISIKARSVDVVRNPKEIFKEQKEILINGGFEIIDEVNIEPFEKDHMLFVGIWRKH
>Methanocaldococcus_sp._FS406-22
MEDIKIKEIFENIYEVDLGDELKRIATKSIVKGKKVYDERIIKIGEDEYRIWNPNKSKLAAAIIKGLKVMPIKRDSKILY
LGASAGTTPSHVADIADKGIVYAVEYAPRIMRELLDACAERENLIPILGDANKPQEYANIVEKVDVIYEDVAQPNQAEIL
IKNAKWFLKKGGYGMIAIKARSIDVTKDPKEVFKEQKEILEAGGFKIVDEVDIEPFEKDHIMFVGIWKG
>Methanococcus_maripaludis_S2
MEKIRVKEIFDNVYSVDFGDGLKRIATKSLVPGKRVYGEKLVYSDSIEYRIWNPNKSKLGAAIINGLKKMPIKKGEKVLY
LGASAGTTPSHVADIAENSLVYALEFAPRIMREFIDSCNERKNLIPVLGDANRPQDYSNIVEKVDVIFEDVAQPNQAEIL
VKNAKWFLKENGYAMISIKARSVDVTKNPREIFAEQKKILIEGGFEIVDEVNIEPFEKDHMMMVGIWKGN
>Methanococcus_maripaludis_C5
MEKIKVKEIFNNVYSVDFGDGLKRIATKSLIPGKRVYGEKLVYSDNIEYRVWNPNKSKLGAAIINGLKKMPIKKGTKVLYLGASAGTTPSHVADIAENSLVYALEFAPRIMREFIDSCNERKNLIPVLGDANRPQDYSNIVEKVDVIFEDVAQPNQAEILVKNAKWFLKENGYAMISIKARSVDVTKNPREIFAEQKKILIEGGFEIVDEVNIEPFEKDHMMMVGIWKGN

>Methanolobus_vulcani_B1d_Joined
VMPVRELSSGIYELDIDDRMILATKNMIPGTSVYGERLITDDGIEYRQWDPSRSKLGAMVLKNFDIPLETDSTVLYLGAASGTTVSHVSDILTDGLVYAVEFSPRTMRDLIQLCDQRPNIIPILADANKPQSYAHIVEKVDVVFQDVAQPNQAEIAVFNSKYFLEEHGHLMLSIKSRSIDTVASPKKIFKEEVRKLESGFDIEFEVLERKELEPFHEDHLGLVAQMFVDDEE
>Methanolobus_tindarius_DSM_2278_MettiDRAFT
MPVRELSSGIYELDIDDRKMLATKNMIPGMSVYGERLITEDDTEFRQWDPSRSKLGAMLLKNFDIPIEADSTVLYLGAASGTTVSHVSDILTDGLVYAVEFSPRTMRDLIQLCDQRPNIIPILADANKPQSYAHIVEKVDVIFQDVAQPNQAEIAAINSKYFLEEHGHLMLSIKSRSIDTVASPKKIFKEEVRKLESGFDIEFEVLERKELDPFHEDHLGLVAQMFVDDGE
>Methanomethylovorans_sp._SM1-B9
MSIEQLSDGIFEVITDDRKILATRNLYPGHSVYGERLMDVDGVEYRQWDPHRSKLGAMVLKGFDIPIEYDSHVLYLGAASGTTVSHVSDILADGLVYAVEFSPRTMRDLIKLCDQRPNIIPILADANKPRSYAHIVETVDVIFQDVAQPNQAEIAANNSKYFLENDGHLMLSIKSRSIDTVANPKKIFKDEVKKLESDFGVEFEVLQRKELDPFHEDHLGVLARMFVEDED
>Methanosarcina_sp._MSH10X1
MPEVKKLSDGVFEVIKDKKQLATRNLDPGETVYGEKLIPVEGIEYRTWDPRRSKLGAMILKKFHIPLKENSKVLYLGAASGTTVSHVSDIVSEGAVYAVEFAPRSMRDLIGLASRRKNLHPILADAGKPDSYSHLVEPVDLIFQDVAQPNQAEIAARNAIRFLKKDGHLLLSIKARSIDTAANPREIFKEEVRKLEQAFEPGFEILNAKDLVPYQEDHLGVLAKFKK
>Methanohalophilus_mahii_DSM_5219
MKVKIFHENIFTLQQGKKRFLATRNLTPGLEVYGERLVQVDEAEYRIWEPKRSKLAAMLLKKLPSPFTTTSKVLYLGSATGTTVSHVSDIVQQGVVYAVEFSPRTMRDMLPVCEERANIIPLLADASKPQSYANVVEPVDVIFQDVAQPNQASIALSNVQHFLKPGGYLLMSIKARSVDSTAKPDTVFKQQLKTLLEQDNSKLELVKKQKLAPFHIDHLGVVVKKTE

>Thermococcus_sp._4557
MRIKKHKFPGVYVFVDEDGSEKIATKNLVPGQKVYGERLIKSEGEEYRIWNPSRSKLGAAILNGLKNFPIKPGSKVLYLGVASGTTASHVSDVVGWEGKVFGVEFSPRVLRELVPLVEERRNLVPILGDATKPEGYRALVPKVDVIFEDVAQPTQAKILIDNARVFLKSGGYAMISVKSRSIDVTKEPEQVFKEVEKELSEYFEVVERLSLEPYEKDHALFVVRKP
>Thermococcus_aciditolerans_SY113
MRIKKHKFPGVYVFVDEDGSERIATKNLVPGQKVYGERLIKSEGEEYRIWNPSRSKLGAAILNGLENFPIKPGSKVLYLGVASGTTASHVSDVVGWEGKVFGVEFSPRVLRELVPLVEERRNLVPILGDATKPEGYRALVPKVDVIFEDVAQPTQAKILIDNARVFLKSGGYAMISVKSRSIDVTKEPEQVFKEVERELSEYFEVVERLSLEPYEKDHALFVVRKP
>Thermococcus_indicus_IOH1
MRIKKGKFPGVYVFVDEDGSERIATKNLVPGQKVYGERLIKSEGEEYRIWNPSRSKLGAAILNGLENFPIKPGSKVLYLGVASGTTASHVSDVVGWEGKVFGVEFSPRVLRELVPLVEERRNLVPILGDATKPEGYRALVPKVDVIFEDVAQPTQAKILIDNARVFLKSGGYAMISVKSRSIDVTKEPEQVFKEVERELSEYFEVVERLSLEPYEKDHALFVVRKP
>Thermococcus_celericrescens_DSM_17994
MRIKKHKFPGVYVFVDEDGSERIATKNLVPGQKVYGERLIKSEGEEYRIWNPSRSKLGAAILNGLENFPIKPGSKVLYLGVASGTTASHVSDVVGWEGKVFGVEFSPRVLRELVPLVEERRNLVPILGDATKPEGYRALVPKVDVIFEDVAQPTQAKILIDNAKVFLKSGGYAMISVKSRSIDVTKEPEQVFRDVEKELSTYFEVVERLSLEPYEKDHALFVVRKP
>Thermococcus_aggregans_TY
MNVKKHKFPGVYIVIDDDGSEKIATKNLVPGQKVYGERVIKWEGEEYRIWNPNRSKLAAAILNGLKNFPIKPGTTVLYLGIASGTTASHVSDIIGWEGKIFGVEFSPRVLRELVPLVEERRNIIPILGDATKPEEYRALVTKVDVIFEDVAQPTQAKILIDNAKAYLKRGGYGMISIKSRSIDVTKEPEEVFREVEKELSEYFEVVERISLEPYEKDHALIVVRKP

>Theionarchaea_archaeon_SZ_20-22
MNTHPLTPHVYKEEDWLYTINLVPGITVYTEKLYQIDNTEYRSWNPYKSKLAAAILNGLQTFPFSNKSTV
LYLGAASGTTASHISDICREGLVFCVEFSPRTARELVYTCEKRENMIPLLKDASKPETYSDLVSTVDIIY
QDIAQPNQSEILKRNFVFLKKGGYSFICIKSRSIDVTQEPQSIFKKEAKVLKTFSEVCERIPLEPYEKDH
LMIVGKKV
>Theionarchaea_archaeon_SZ_12-14
MKEHPVSSRVFVEEDWLHTRNLVSGEKVYTEKLVEEDGVEYRSWNPYKSKLAAGLLNGLQTFPFAVDTTV
LYLGAASGTTASHISDICSEGLLFCVEFSPRTARELVYTCEKRRNMLPLLKDASRPETYADMVTQVDVIY
QDIAQPNQSEILKRNCVFLKKDGYAFICIKSRSIDVAAEPASVFKKEVKFLRTFLDLRERIPLDPYERDH
LMVVGKKL
>Theionarchaea_archaeon_Yap125
MRTHRLSPLVYIKEEWLYTVNLVPGEKVYTEKLHQEDTTEYRSWNPYKSKLAAGILNGLQHFPFTETSVI
LYLGAASGTTASHLSDICTKGLVYCVEFSPRTARELVYTCEKRKNMIPILKDASQPETYADLITAVDIIY
QDLAQPNQSEILKRNFIFLKENGYAFMCIKSRSIDVAAEPKNVFKKEAKFLRTFVHIEERIPLEPYEKDH
LMIVGKTP

>Desulfurococcaceae_archaeon_AG1
VMSEPVRIYEHPNYKEVYVVEFEDGSARLATKNLVPGKRVYGERLFRQGNVEYREWNAYRSKLAGALLKGLKENPVTRGSRVLYLGAGSGTTPSHVSDIVGMEGIVYAVEFAPRVMRELLVVAEDRGNLIPILGDARMPYKYKNIVETVDLLYADIAQPDQAAIVSENARFFLKDNGYLLMAVKARSIDVTMEPSEVYKREIDILKDNGFEILDVVHLEPFDKDHAMVYAVWRRKA
>Fervidicoccus_fontis_3639Fd_1
MSEPIKVKPLELNERIFEIEFDDGSKKLATINLVPGKKVYGERLYRIAGTEYREWIPYRSKLAGAIMKGIKAVPIKEGEKVLYLGAASGTTPSHISDIVGEKGIIYSVEFAPRVMREFLLVASDRKNLIPIMSDARKPQLYSHIVELVDIIYADVAQPEQASIVVENAKWFLKSRGKIFLAIKARSIDVTKEPTEVYKKEISILQENRFEIIDVVHLDPYDKDHAMVLASYEPGK
>Ignicoccus_islandicus_DSM_13165
LVIEVVNIYEHPKYPNVYIVELEDGSVKLATKNLTPGKRVYGEKLYKWEDGEYREWNIFRSKLAAALAKGLEELPIKRGDKILYLGAATGTTPSHISDIIGEEGKLYGVEFAPRVMREFVVLAEERKNIFPILGDARKPREYRHLVELTDGLYADVAQPNQAEIVADNADFFLKDGGYMLMAIKARSVDVTKSPEEVFRRELLTLKERGFEILDIVHLDPFDKDHAMIYARFHKK
>Pyrolobus_fumarii_1A
MSEVVNIYEHEKYKGVYIVELEDGSTRLATKNLVPGQRVYGERLFKWKDAEYREWNPYRSKLAAALLKGLEELPVKEGDRVLYLGAATGTTPSHVSDIVGEKGKVFAVEFAPRVMRELVVVAESRPNLYPILGDARKPHEYRYIVEMVDGIYADVAQPEQAALVADNADFFLRDGGWLLLAIKARSIDVTKEPSEVFKREIEVLKQRGFEIVDMVHLEPFDKDHAMVYARFRRKKSEQ
>Hyperthermus_butylicus_DSM_5456
MVEVVNVYEHEKYKGVYIVELEDGSTRLATVNLAPGHRVYGERLFKWEDLELREWNPYRSKLAAALLKGLEELPIRPGHKILYLGAATGTTASHVSDIVGKEGLVYALDVAPRVMRELIAVCEVRPNMVPLLADARKPYEYRHIVELVDGIYADVAQPDQAEIVADNADYFLKEGGYLLLAIKARSIDVTKEPSEVFKREIDVLKSRGFEIVDMVHLEPFDRDHAMVYARYKPRKQ

>Candidatus_Aenigmatarchaeota_archaeon_AUK219_PB
MNEIFNGIYQKKDRLYTKNMREGQRVYGEKLERSGGEEYREWVPFRSKLAAAIKNGLKEVPIKSGMKILYLGSATGTTPSHISDIVGKEGIIYCVEFSERMMREFLKVASQRENLVPILGDARKINDYKNIVEKVDLVYCDIAQPDATKIAIRNCKEFLKSGGYLMIAIKSRSVDITKTPSQIYNEELKRIKESGIEIIDWVKLDPFEKDHAFILGKY
>Candidatus_Micrarchaeota_archaeon_NC_groundwater_1322
MLGQKFEGVFLISGKLATKSFAPNSRVYDERTIKMDNTEYRFWDPQKSKASAAILKGLRQMPIRKGTKVLYLGAGSGTTASHFSDIVEDGKIYCVEFAPRSMRDLIRTCERRKNMLPILADARRPETYQKFIQDADVIYQDVAQPDQAKILINNSRMFLKKDSLAMIAVKSQCIDVVREPSEVYKELIEELEKNNFEVLDKMDLFPFDKDHLFILLRYKG
>Candidatus_Micrarchaeota_archaeon_WY3.bin72
MNVFKAFGGAARALRPVSARSGMFISIICQSISMSTNVQQLFPGVYRVGGKLATKNFAPGFRVYGEKLVSVDNVEYRQWDLFRSKLAGAIAKGLSHMPIGPGSLVLYLGASTGTTPSHVSDIVGEDGAVFAIEFAQRSMRDLLNICQPRPNMLPIFGDARMPVQYEEHLQGQKADVLYQDVAQPDQAEILVRNADMFLKKGGYAMLCIKSQSIDVTQDPKKTYAQTIAKLEAGGFETLQTIILDPYDKDHMFWMGKKKN
>Candidatus_Aenigmatarchaeota_archaeon_NC_groundwater_1583
LIIVVIMKQISSGIFKDENRLYTKNLILGKRVYGEKLVDVKDTQLREWDPTRSKLAAAILNGMNINPIKEGSKVLYLGASTGTTPSHISDIVGPKGIVYCLEFAERVFRSVVELQKDRKNIAPILVDARKPEEYSWIEECDIVYVDIAQPDETEISIRNAKEFLKFNGYMLIAIKSRSIDVTKDPKQVYKEEKIKLQESDFEIVDIINLEPYEKDHAMIVCKK

>Asgard_group_HMA_bin2.83
MEIKNYKSFKGIYNIFFPDGSKKIATKNLNPGFKVYDEDLIPFKNVEYRLWDPTRSKFAAAIIKGLKYIPIQPGSKVLYLGAASGTTPSHVSDIIGLEGLQYCIEFSPRSIRDLVFLCEKRENMLPILDDARYPRNYDYILEKVDVVYCDIAQPDQAKIIADNANVFLKPNGYIMLAIKARSISSTKNPSVVYKQQMEILEDEGFDILEAIDLHPLEKDHAMILGKKS
>Heimdallarchaeota_RS_8_34
MEIKNYKSFKGIYNIFFPDGSKKIATKNLNPGFKVYDEDLIPFKNVEYRLWDPTRSKFAAAIIKGLKYVPIQPGSKVLYLGAASGTTPSHVSDIIDLEGLQYCIEFSPRSIRDLVFLCEKRENMLPILDDARYPRNYDYILEKVDVVYCDIAQPDQAKIIADNANVFLKPNGYIMLAIKARSISSTKNPSVVYKQQMGILEDEGFDILEAIDLHPLEKDHAMILGKKS
>Asgard_group_YT_6_3
MEIKNYKSFKGIFNVFFPDGSKKIATKNLNPGFKVYDEDLIPFKKEEYRLWDPSRSKLAAAIIKGLKFVPIKPGSKVLYLGAASGTTPSHISDIIDFDGFEYCIEFSPRSIRDLVFLCEKRENMIPILDDARYPRNYDYILEKVDVVYCDVAQPDQAKIIADNAKVFLKAGGYIMLAIKARSISSTKNPSVVYKQQMEILEDEGFEILEAIDLHPLEKDHAMILGKKD
>Heimdallarchaeota_AC18
MNVKPYKSFKGIFNVIFPDGSKKIATKNFVPGNKVYGEDLITVKNIEYRLWDPSRSKLAAAIVKGLKTVPIVPGSKILYLGAASGTTPSHVSDIIGEKGMVFCVEFSARSTRDLVFLCEKRSNMLPILDDARYPANYHFLVDTVDVVYCDVAQPDQAKIIADNAKTFLKKGGHLLLAIKARSIDSSKKPSVIYKQQMTILEDEGFEILEAIDLHPLEKDHAMILGKS
>Gerdarchaeota_MP5_1_791
MKMSLKNFKSFKSVYNIFLQDGSKRIATQNLTSGLKVYDEELITIKNIEYRFWDPTRSKLAAALVKGLNELPIIPKSSVLYLGAASGTTPSHVSDIIGVNGIVYCVEFSPRSIRDLVFLSEKRPNMVPILDDARYPQNYSHIVSTVDVVYCDVAQPDQAKIIATNALRYLKKDGYIMLAIKARSISSTKNPSVIYKQQMNILEEEGFKILEAINLHPLEKDHAMILGKLE
>Asgard_group_MP_5_1
MKMSLKNFKSFKSVYNIFLQDGSKRIATQNLTSGLKVYDEELITIKNIEYRFWDPTRSKLAAALVKGLNELPIIPKSSVLYLGAASGTTPSHVSDIIGVNGIVYCVEFSPRSIRDLVFLSEKRPNMVPILDDARYPQNYSHIVSTVDVVYCDVAQPDQAKIIATNALRYLKKDGYIMLAIKARSISSTKNPSVIYKQQMNILEEEGFKILEAINLHPLEKDHAMILGKLE
>Heimdallarchaeota_bin89
MEIKNYRSFKGIYNVFFPDGSKKIATKNLNPGFKVYDEDLIPFKSEEYRLWDPTRSKLAAAIIKGLNFVPIKPGSKVLYLGAASGTTPSHVSDIIDLEGFVYCVEFSPRSIRDLVFLCEKRENMIPILDDARYPRNYDYLLEKVDVVYCDVAQPDQAKIIADNANVFLKADGYILLAIKARSISSTKNPSVVYKQQMGILEDEGFEVLEAIDLHPLEKDHAMILGKKN
