# Supplementary material for: Asgard archaeal selenoproteome reveals a roadmap for the archaea-to-eukaryote transition of selenocysteine incorporation machinery
Source: ISME J. 2024 Jun 19;18(1):wrae111. doi: 10.1093/ismejo/wrae111 (PMC11227280; doi:10.1093/ismejo/wrae111)
Supplement: Supplementary_data_2_wrae111 [file supplementary_data_2_wrae111.zip › Neighboring genes of Sec machinery genes/sequences/mevalonate_kinase.fasta]

>Methanopyrus_sp._SNP6
LRISVKAPLKAILAGEHAVVYGYPAVAVALDTYVRVVAEPGDDSFRVETELSCEGDVMADITRDGNVKDFRSESLREELTYVATAVRKASEEFDAHPSNLRIMSEAPAASGLGTSAAITAAVLLALAEVSNVDVSREEIRKLVREVELEVQGKASWTDATVVTYGGFVRVSGREFKPIEPERDPVLVVAHSQEPSRTGEMVRRVAEFRERLGIVDGIMKLIGKLVEDLEVALHDGDLRTVGELMNVNHGLLAALNVSTRALEEIVNVLRNAGALGAKVTGAGGGGCAVALFEREEDAKRAVETLSALGYEAFVTRPSPCGVKTEGSGS
>Methanopyrus_kandleri_AV19
LRISVKAPLKAILAGEHAVVYGYPAVAVALDTYVRVTAEPGDDSFRVETELSCEGNVRAEITRDGNVKGFRSESLHEELTYVATAVRKASEEFDAPPSNLRILSEAPPASGLGTSAAVTAAVLLGLAEVSGVNVSREEIRRLVREVELEVQGKASWTDATVVTYGGFVRVSGREFELIEPERNPVLVVAHSQEPSRTGEMVRRVAELRERLDIVDGVMELIGELVDDLEAALRDGDLRTVGELMNANHGLLAALNVSTRALEEIVHVFRSAGALGAKVTGAGGGGCAVALFEREEDAKRAVETLSALGYEAFVTRPSPCGVKTEDSGS
>Methanopyrus_sp._KOL6
LRISVKAPLKAILAGEHAVVYGYPAVAVALDTYVRVVAEPGDDSFRVETELSCKGGVMADITRDGNVKDFRSESLREELTYVATAVRKASEEFDAHPSNLRIMSEAPAASGLGTSAAITAAVLLALAEVSNVDVSREEIRKLVREVELEVQGKASWTDATVVTYGGFVRVSGQEFKPIEPERDPVLVVAHSQEPSRTGEMVRRVAEFRERLDIVDGIMKLIGKLVEDLEVALHDGDLRTVGELMNVNHGLLAALNVSTRALEEIVNVLRNAGALGAKVTGAGGGGCAVALFEREEDAKRAVETLSALGYEAFVTRPSPCGVKTEGSES
>Methanocaldococcus_jannaschii_DSM_2661
MIIETPSKVILFGEHAVVYGYRAISMAIDLTSTIEIKETQEDEIILNLNDLNKSLGLNLNEIKNINPNNFGDFKYCLCAIKNTLDYLNIEPKTGFKINISSKIPISCGLGSSASITIGTIKAVSGFYNKELKDDEIAKLGYMVEKEIQGKASITDTSTITYKGILEIKNNKFRKIKGEFEEFLKNCKFLIVYAEKRKKKTAELVNEVAKIENKDEIFKEIDKVIDEALKIKNKEDFGKLMTKNHELLKKLNISTPKLDRIVDIGNRFGFGAKLTGAGGGGCVIILVNEEKEKELLKELNKEDVRIFNCRMMN
>Methanotorris_igneus_Kol_5
MVVVESPAKVILFGEHAVVYGYRAISMAIDLKTTCTVEESDTTIINLKDLKKSLKIPIEEILNLNVNEYGDFRYVLCAIKNTILYLLSHKNLDLKDLKPFKLTITSQIPISCGLGSSASTTISTIKGISAFYERPLDDNEIATIGYHVEKEVQGKASVTDTATITYKGLLEIENNTIRRIEGGLKDFIKSCKFLICYCEERKKKTAELVNEVANHKNRDDIFKLIEKVVDTSKTTFDKEIFGELMYINHNLLKRLGVSTPKLDEVVEIGKTYGYGAKLTGAGGGGCVIILVNENKEDELINKLKEKGVEYFECRMVY
>Methanococcus_vannielii_SB
VGLGKNMTLTVKTPSKVILFGEHAVVDGYSAIAMAIDLKTTGEIKGNFETITIELSDLNEIFEIAPKLIKELDISNFSPSLKYVLCATKYAINYLIEFKGLTSITPFKLKIFSEIPVSCGLGSSASVVVTTINSISNFYGISLKNEEVINMAYSVEKDIQGRASITDTATITLSGMIEIYAGNYKIMPKELSEFIKTCNFLIVNVEERTRKTADLVWEVSEHPQKEELFKKIGTIIEKVKHNRSKEELGKLMVENHEILKKFGISTEKLDLVIEASKKYAHGGKLTGAGGGGSVIILLKNEKEELLKELKKIGVTGTFECKMTNF
>Methanothermococcus_okinawensis_IH1
MGVNNIKIEKNNKSSNKSNYKNENKYDNEYDNKNSNIDRYSNNINNIIGAPSKVILFGEHAVVDGYGAISMAVDLKTMGE
IVSSENENNNKNKIIIDLKDLNKNIKLNIKDLPNINIKDYENDLKYVICSLKNVANYLIKKNLLNIHDFDDYDMNINNNK
KIKPFKLIISSNIPVSCGLGSSASVIITTIKSFLHANNIKLSDDEIAKIAYSVEKEVQGKASITDTATITYNTILKIKNN
TFELMKNSNLHNLLKKCNFLIVHVEERKKKTAELVNEVANHPYKNEIFKSIGEIVDKAESINSMQELGKLMVKNHELLKQ
LGVSTEKMDKVVNIGKKYGYGAKLSGAGGGGVVVILVNNNKKEELLEHLKEIGVIDIFECKMS
>Methanocaldococcus_sp._FS406-22
MIIETPSKVILFGEHAVVYGYRAISMAIDLTSTIEIREIDRNEIILNLNDLNKSLRLNLEDIKNINPNNFGDFKYCLCAI
KNTLNYINIEPKTGFEINISSKIPISCGLGSSASITIGTIRAVSEFYDKELKDNEIAKLGYTVEKEIQGKASITDTSTIT
YRGILEIKNNKPKKIKGNFEEFLKSCKFLIVYVEERKKKTAELVNEVAKIENKDEIFKEIDKIIDKALKVNSKEEFGKLM
TKNHELLKKLNISTPKIDRVVDIGNRFGFGAKLTGAGGGGCVIILVNEEKEKELIKMLNKENVKIFKCKMIN
>Methanococcus_maripaludis_S2
MNTIKTPSKIILFGEHAVVDGYPAISMALDLKTTGEIEENFDTISIDLVDLNEIFEITPELIKNLEISNFSPALKYVICA
VKSVIFYLSEFKNLKEIKPFKLKLYSEIPLSCGLGSSASVVVTVIRSISNFYGIELDNDETINLAYSVEKEVQGRASVTD
TATISLGGMIEIINGKYKPMPKDLEEFIKTCKFLVVNVEERTRKTAELVHDVSKHPEKEQIFEEIGKIIQNVRQVTDKAE
LGKLMNENHELLKKFGISTEKLDLVAKAGQKYAYGGKLTGAGGGGSAIILLKEDREELLKELKKIGVIGIYECKMAN
>Methanococcus_maripaludis_C5
MKKIKTPSKIILFGEHAVVDGYPAISMALDLKTTGEIEENSDTISIDLVDLNEIFEITPELIKNLEISNFSPALKYVICAVKSVIFYLSEFKDLKEIKPFKLKLYSEIPLSCGLGSSASVVVTVIRSISNFYGIELDNDETINLAYSVEKEVQGRASVTDTATISLGGMIEIINGEYKPMPKDLEEFIKTCKFLVVNVEERTRKTAELVHDVSKHPEKEQIFEEIGNIIQKVRQVTEKAELGKLMNENHELLRKFGISTEKLDLVAKAGQKYGYGGKLTGAGGGGSAIILLKEDQNELLNELKKIGVIGIYECKMAN

>Candidatus_Methanoperedens_nitroreducens_Mnv1
MSTTFSAPGKIYLFGEHAVVYGEPAIACAVDIRTRVTAKKSDTIAISSDLGTTGLDFDIHPYVCSVIEKLGPVNVSVDISSELPVGSGLGSSAAVTIATLAAINIEFGLGYSKEELAGMGHEIEQKVQGAASPTDTFVSTFGGVVEIPARKRLDMLDCGIVIGNTNKGATPKKTAKLIEQVAILRQEHPEVINPIIKTIGSIAKKGELLVKKKDYASLGKLMNVNHGLLDALGVGTTELSALVYAARNAGAFGAKITGAGGGGCMVALTESPQKVASAIERAGGKAIMTRATAGGVLEE
>Methanolobus_chelungpuianus_St545Mb
MITCSAPGKIYLFGEHAVVYGHSAICCAIDIRTRVQVEKCDSIVIESVLGRTGIDHDIHPYVSRVIEKMQEHAEFKGLRVRVDSKLPVGSGLGSSAAVTVAGIQALNHLFGCGLQLEDIARIGHSIEKEVQGNASPTDTYVSTMGGVVMIPQRRKLQALDCPIVIGNTGRFSSTRELVANVAKLKGEFPEIIDPILEDIGSMSAIAEEYVNRKDYLTIGRLMNVNHGLLDAIGVGGPELSALVYAARNSGATAAKITGAGGGGCMVALADENSAQRIAKAIRDTGAEALITRNTGEGVRLES
>Methanomethylovorans_sp._SM1-B9
MQAITCSAPGKIYLFGEHAVVYGESAICCAVDLRTRVQASSNDTILISSDQGDTGLDHDRYPYISSVIEEMSKMTDIKGVKLRIDSDIPVGSGLGSSAAVTIATIQALNLLFGCNLGPEDIATLGHSIERKIQGAASPTDTYVSTMGGVVIVPVKKKLNIIDCGIVIGNTGKFSSTRQMVSDVALLKKRYPEMIDPILSTIGRISMTGEELVIKQEYRPIGELMNINQGLLDAISVSGPELADLIYAARSAGAYGAKITGAGGGGCMIALSQLPDMEKVASAITRAGGEAIVTRITEHGVRVEH

>Thermococcus_kodakarensis_TS901
MSVKRVLASAPAKIILFGEHSVVYGKPAIAAAIDLRTYVSAEFNDTGAIKIEAHDIRTPGLIVSFTEDSIYFESDYGKAAEVLGYVRQAIELVREEADVNGKGITVSITSQIPVGAGLGSSAAVAVATIGAVSRLLGLELSNEEVGKLGHKVELLVQGASSGIDPTVSAIGGFIHYQKGKFEHLPFMELPLVVGYTGSSGSTKELVAMVRKNYEEMPEIFEPILNSMGRLVEKAREVITSDLDRELKFQTLGKLMNINHGLLDALGVSTKKLSELVYAARTAGALGAKITGAGGGGCMYALAPGKQSEVATAITIAGGTPMITKISREGMRIEEVEE
>Thermococcus_siculi_RG-20
MSVKRVLASAPAKIILFGEHSVVYGKPAIAAAIDLRTYVRAEFNNTGAIKIEAHDIRTPGLIVSFTEDEIYFESDYGRAAEVLSYVRQAIELVREEAGANGRGVTVSITSQIPVGAGLGSSAAVAVATIGAVSKLLGLELSNEEIGKLGHRVELLVQGASSGIDPTVSAIGGFIHYEKGNFEHLPFMELPIVVGYTGSSGSTKELVAMVRKTREEMPDVVEPILSAMGKVVEKAREVLLSDLDDEVRFARLGRLMNINHGLLDALGVSTKKLSELVYAARTAGALGAKITGAGGGGCMYALAPERQSEVATAITIAGGTPMITRISREGLRIEEVLP
>Thermococcus_sp._Bubb.Bath
MILKRNNSINVLHGNYRRIHQRYLRKTDKLVCITIMGMSRMDAKSVLASAPAKIILFGEHSVVYGKPAIAAAIDLRTYVSAEFNNTGAIKIEAHDIKTPGLIVSFSEDSIYFESDYGKAAEVLGYVRQAIELVKEEADTNGRGITVSITSQIPVGAGLGSSAAVAVATIGAVSRLLGLELSNEEVGKLGHRVELLVQGASSGIDPTVSAIGGFIHYQKGKFEHLPFMELPIVVGYTGSSGSTKELVAMVRKNYEEMPGIFEPVLNSMGRLVEKAKEVITSDLDRELKFQTLGKLMNINHGLLDALGVSTKKLSELVYAARVAGALGAKITGAGGGGCMYALAPGKQSEVATAITIAGGTPMITRISREGIRIEEVEE
>Thermococcus_peptonophilus_OG-1
MSVKRVLASAPAKIILFGEHSVVYGKPAIAAAIDLRTYVRAEFNDTGAIKIEAHDIRTPGLIVSFTEDSIYFESDYGKAAEVLGYVRQAIELVKEEADVNGKGITVSITSQIPVGAGLGSSAAVAVATIGAVSRLLGLELSNEEVGKLGHRVELLVQGASSGIDPTVSAIGGFIHYQKGEFEHLPFMELPIVVGYTGSSGSTKELVAMVRRNYEEMPEIFEPILNSMGRLVEKAREVITSDLDRDLKFQTLGKLMNINHGLLDAIGVSTKKLSELVYAARTAGALGSKITGAGGGGCMYALAPGKQSEVATAIAIAGGTPMITKISREGLRIEEVE
>Thermococcus_radiotolerans_EJ2
MRVLASAPAKIILFGEHSVVYGKPAIAAAIDLRTYVRAGFNDRGAIKIEAKDIRVPGLTVSFSEDEIYFESDYGKAAEVLSYVRQAIELVREEADANGKGVTVSITSQIPVGAGLGSSAAVAVATIGAVSKLLGLELTNEEIGKLGHKVELLVQGASSGIDPTVSAIGGFIHYEKGDFEHLPFMELPIVVGYTGSSGSTKELVAMVRRTYEEMPEVIEPVLVAMGKIVEKARDVITSDLDEELRFAQLGRLMNINHGLLDALGVSTKKLSELVYAARVAGAIGAKITGAGGGGCMYALAPENQSEVATAITIAGGTPMITRISREGLRIEEVLP

>Archaeoglobus_neptunius
MIASAPGKIILFGEHAVVYGRHAIVSAINLRCRVKVRRAREFKIKSQIGVTGLDFRVHPYVSFAVKRFGE
VFNLSGAQIEIESDIPIGSGLGSSGAVIVATIKALSAEFGIEMSREEIFEMAKQVEIDVQGRASGIDPFI
STYGGAWLFPERRELNVPFEFFVINMGRRSTAEMVSKVAVLKKQHPEITEKIFDAIDRISIEASRNMGDK
ETIKRLISINQSLLRAIGVSTPEIDRVIAELERRGLNAKITGAGGGGCLFGILEGVIPENSIVVRCGEEG
VRIEDE
>Archaeoglobus_veneficus
MKASAPGKVILFGEHAVVYGRHAVVTAINLRCYAEALKSSTFRIESPIATTSLDFEKHPYVSYAIKRFME
VKPIDGVKIKIESEIPIASGLGSSAAVTVAVLKALDAEFDAGLSDEELFELARKVELDVQGRGSGTDPFV
STYGGAWLIPERKPLDLGEFRMLIVNSGEESITSEMVAKVARLRDELGDVVERIFDVIDTISLKAFAGEG
EISRLMAVNQCMLKAIGVSTKRIDEIVEELEGLGIAAKITGAGGGGSVVGVGSDEALQRAAKLFSGIIVE
PEREGARVED
>Archaeoglobaceae_archaeon_SKW201
MIASAPGKIILFGEHAVVYGRRALVSAINLRCKVEVKKSNEFRIISPLGVSGIDFELHPYISFAIKRFRE
FKELNGAEITIKSDIPIASGLGSSAAVTVATLKALSEEFRVELSKEEIFEMAKKVEIDVQGRASGIDPFI
STFGGTWIFPERKTVEIPFNFFVIKLWERATREMVERVAVLKQKYPEVVDKLFDAIDSIVLKAAECKIEE
FEELISMNQSILRALGVSSPEIDELVSRLEKEGFRVKLTGAGGGGCIFGIFRGRRPKESFLVKAEMEGVR
IENT
>Archaeoglobaceae_archaeon_SKYB18
MIASAPGKIILFGEHAVVYGRHALVSAIDLRCRVEVKKRSEFRIFSPLGLTGLDLKIHPYITFAINRFCE
FKKIEGAEIVVKSEIPIASGLGSSAAVTVATLKALSEEFEVYLSEEEIFEIAKKVELDVQGRASGIDPFI
STFGGSWIFPERKKVELPFQFFLIKLWERSTKAMVEKVANLRQKYPEIVEKIFDSIDSIALKAPNCGAEE
FGELIHMNQSLLRALGVSSPEIEEIVSKLEKDGFRVKLTGAGGGGCIFGIFSGRKPENSFLVRPEMEGVK
IESA
>Archaeoglobales_archaeon_ex4484_92
MIASAPGKIILFGEHAVVYGKHALVSAINLRCKAEVKKSGEIRIHSKFGTTGLDFEVHPYISFAIKRFSE
FRDLKGVEVKIESDIPPGSGLGSSAAVTVSTLMALNEEFNAGLSREEICEIARKVEIDVQGRASGIDPFI
STFGGSWLFPDMEKFLVPYSFFVIYVGEKSTSEMVSKVAKLKEKYPEVMEGIFNAIDSISIEAFRRINDP
KSVKDLISINQSLLRGIGVSTPEIDYLISKLEEEGIVAKITGAGGGGCIFGIYEGKIPKNAFIIKPELEG
AKIEDT

>Vulcanisaeta_sp._EB80
MGYVVTVKAPGKVILYGEHAVVYGEPALAMAVNKYVYVTAKVRDDSKIGINAMDLKLAGLSVTILENGDIVARTDYGAVISALSYVKRALEIAMEYVGKRVGVDLLIRSEMPVGAGLGTSAAVAVATILAYVKALGYDIDKRELARLAWQVEKDVQGAASPTDTTMATFGGLIYIKPEGNSVIMEPVKPGTEIPLVIGYTPRVSTTKELVAMVRRKLESMRDVIEPIIKTIGVITRRGREALEKGDLELMGTLMNINHGLLDSLGVSTRQLNEMVYAARSAGALGSKLTGAGGGGCMIALSDKVDVERAIELIGGSVLSARLDSEGARVIDDKSLPTLK
>Fervidicoccus_fontis_Kam940
LRRYEKVVYMNKKVIASAPGKVTLFGEHAVVYGYPALVVSIDKRIYAIAEKRNDDVIKINARDLRVPGIVISYIGNEVVLETDYGLILPAIAYINKAIEVTSKYIGTKAGVNIEIRSEMPVGAGLGTSAAVAVSTIAAYAYVNEYELKKEEIANLGWQVEKEVQGIASPMDTSITAIGGFLKIKYIDKTVERTPIEVKEEIPLLIGYVERESRTKDMVAMVRKKIESYPEIYMKIMELIGNTVEKAESALLNNNLHELGSFMNLNHSLLDALGVSTRRLNELVYVARDAGAYGSKLTGAGGGGCVIALTPENQDVIETAMKLHGTLTFRTKLGTDGVKIESVEI
>Vulcanisaeta_thermophila_CBA1501
MVTVRAPGKVILFGEHAVVYGEPALAMAINKYVYVTARPRDDGKVTINASDLKLAGLYVTFLENGDLVARTDYGAVISALSYVRRAVELAMEYVGKRVGVDLTIRSEMPVGAGLGTSAAVAVATIASYVHALGYEISKRDLARLAWQVERDVQGAASPTDTAMATYGGVMFIRSVGGEAFMEPVKVDVDVPIIVGYVPRVSTTKELVSMVRSRLESMREVIEPIIKAIGMVSTMGRRALEEGDLKTMGQLMNINHGLLVALGVSTKQLDDMVYAARAAGALGAKLSGAGGGGIMIALSDRVEVEKAIEIVGGSAFRASLNTKGVEVVSED
>Vulcanisaeta_distributa_DSM_14429
VVTVRAPGKVILYGEHAVVYGEPALAMAINKYVYVTARARSDGKININARDLRLAGISVTISENGDIIARTDYGAVISALSYVKRAVELAMGYVDKKVGIDLEIRSEMPVGAGLGTSAAVAVATIYAYIKELGYDIDKRELARLAWQVEKDVQGSASPTDTTMATFGGIMFVKPEGNNAVMEPVRPGTNVPLIIGYVPRVSTTKDLVAMVRRKYETMRDVIEPIIRSIGLITRKGREALERGDLELMGVLMNINHGLLDALGVSTRQLNEMVYAARNAGALGSKLTGAGGGGCMIALSDKVEVEKAIELTGGSVLKAVLDINGVVVVSND
>Vulcanisaeta_moutnovskia_768-28
MITIRAPGKVILYGEHAVVYGEPALAMAINKYLYVTARARDDNKININARDLRLAGISVTISEGGDVVAKTDYGAVISALSYVKRAIELAMEYLDKKVGIDLEIRSEMPVGAGLGTSAAVAVATILAYAKELGYDIDKRELSRLAWQVEKDVQGSASPTDTTMATFGGIMYIKPEGNNTVMEPVKPGANVPLIIGYVPRISTTKDLVAMVRRKYEIMRNIIEPIIKSIGLITKKGREALEMGDLELMGTLMNINHGLLDALGVSTRQLNDMVYAARHAGALGSKLTGAGGGGCMIALSDRIEVEKAIELTGGSVLRAGLDTNGATIVSND

>Candidatus_Diapherotrites_archaeon_Zod_Metabat.1420
MAVEVSAPAKAILFGEHAVVYRKPAIAIPLSDLRARAVVRPASDGITISAKDFGKRYNITHSPIREGQEGYALQQAVLKTLEHIGVKPQDLVLEIKSDIPIASGLGSGAAVATAIVKAVAKFHGKELTDDNVNKIVYEIEQIHHGTPSGIDNTTIVYERPVYFKKRVWFLPNKTKHLKVGATMHFVIADTGIRAETKGIVADVRSAWKADKKTFNRLFNDIKKITKKARKALKNGSAEEVGKLMNENHALLEKMGVSSPEINALVQAARKAGAYGSKMSGAGRGGNIITIVPARKLEAVVSALKRVGAEHVYTTTLRKTS
>Candidatus_Diapherotrites_archaeon_RIFCSPLOWO2
LGDCRRGKHFNGFERLLVGGMEMAKACGKTILFGEHFVVYGIPAIAGSVSDQTTVSARKAKGTRIKVEAADKRHNPEFLEKMAAVLANKLGINEGVELEVSTELQIGSGMGSSAAFCVAATRALAQIVGKNLGNDDVCRIAYEGEKIAHGTPSGIDNTVATYGGLVWFKKNLEGGANQIERLKARKPLEVVIGTCPRKGTTKELVEAVRTRKEKNPEKFARIFEDAGKLVDEAREALLKGEEKKIGALLNQNHELLKEIGVSTRELDAMCSAALKAGALGAKLTGAGGGGSVIALCPGKQAEVAKAIEKLGWPTLKVRIGE
>Candidatus_Diapherotrites_archaeon_UBA10219
LGDCRRGKHFNGFERLLVGGMEMAKACGKTILFGEHFVVYGIPAIAGSVSDQTTVSARKAKGTRIKVEAADKRHNPEFLEKMAAVLANKLGINEGVELEVSTELQIGSGMGSSAAFCVAATRALAQIVGKNLGNDDVCRIAYEGEKIAHGTPSGIDNTVATYGGLVWFKKNLEGGANQIERLKARKPLEVVIGTCPRKGTTKELVEAVRTRKEKNPEKFARIFEDAGKLVDEAREALLKGEEKKIGALLNQNHELLKEIGVSTRELDAMCSAALKAGALGAKLTGAGGGGSVIALCPGKQAEVAKAIEKLGWPTLKVRIGE
>Candidatus_Micrarchaeota_archaeon_WY5.bin9
MGKGSGYAKVILFGEHFVVYGLPAIGVALAKKTDVEVSKSQHMRVESSHADASLLNGLEAIKNAMGIKDSFVVKIKSEIPLGSGLGSSAAVSVAYVRALADEYGLQLTGEQISAYAYEAEKVYHGTPSGIDNTLASSGGAIFYQNTDGKSAVKPLNVGKPLNIVIGNTGKKQGSTAEIIAAVRGRREKNPGIYEDLFNAERKVIDGAVKAIEHGDPAALGELMNINHGLLSAMGVSTKENGDIIYAARVFGAYGAKITGAGMGGSCVILAKNEKNAEDIANEIRKMGYLAITSVVQ
>Candidatus_Woesearchaeota_archaeon_Zod_Metabat.297
MARACGKIILFGEHSVVYGKPAIAVPVKSVFTEVNIEKSESFKCSTTYKLTDSEKNNLKKIIGIVLKKLKIRNKNFKLKINSTIPVSSGMGSSAALSVSIIREISAFFGNNLNNNQISEIAFECEKQFHGTPSGIDNNVVTYEKPIYFIKNKKLEFVRVKRPFTIIIADTGIKSSTKDIVADVGRMYEKNRQLYDRYFNEMAGIAVQAKKAIETGEINLIGNLMNENHGLLQKINVSCGELDFLVGVALENGALGAKMVGGGRGGNIIALAENNRKKLIENLLKAQAVNCITTDIGKTQ

>Lokiarchaeota_SZ_4_bin10.384
LKKHIKCSSPSKIIFFGEHAVVYGYPAIVSAISKRSFCEIKSNKDESFSIDLMNFKTSKTYQKSALDSQFKEKNKKFSSFLAIIKNLNDFKSFDSGFNIKIYSEVPIGAGLGSSASVNVSLVNALNYFFELNLSRKEISEFAFIGEKEIHGNPSGIDNTIATFGGMLWYENKKFEPLEFMGNLSFIVSNTNIHRNTGELVEHVRKLYGKKKDKVTELFESIKVIVKKAKISLKKNDLFELGNLMNLNQEILEKIGVSNPEIEDLIQIAKKNGAYGSKLTGAGGGGCIISLTDLDNEKKLLDALNKKSKSFKVELDRKGTLLEI
>Helarchaeota_MP5_1_211
LKDIITCSSPSKIILFGEHSVVYGYPAIVAAISKRSFCQIESRDNNEILINLLDFKTQKKYSLLELNQVYDERDTHFSPIIKVIQDFFKEKKYNLKTSGFTVKIKSEIPIGAGLGSSASILVSLSNALNNYFGLNLLKKEISDISLTGEKEVHGNPSGIDNTIATFGGLLYYQNKKFTRFAIKEPITLIVSNTKIPRNTGDMVSNVKKLYEKEKDQIVGLFQSIENIVIQGKKSLENVNLDELGDLMNKNQEILKKIGVSHQKIDELVEIALKNGAFGSKLTGAGGGGCIISLTDENNEKNLINELSKITESFKVILDVDGTRIEKIFL
>Helarchaeota_archaeon_LW55_61
LISCTASAPGKCILVGEHAVVYGTKAIVTALNLRAFSSIEIISDKIIDIEAIDFQLQKKFPFIKETMLDKKFLPLKPIVNCCQIMINKFKLNKGMKLKIRSAIPSSAGLGSSAAVSVATVKAIESVFELNLTNDEISQIAFEVEKIVHTRPSGIDNFICTHGGCIQYSKKEQIKKIELPKNFSLIICNSEIPRNTGVLVEKVAKLHNKFPNITEKIFDAINLLSIKALESLKKGDLVELGEIFNLNQGLLEALGVSTAILSKFINIAKENGAYGAKLTGAGGGGCIIAISPSSKQKNIVEALKKIGGVPILTEFSQDGVKVEDLK
>Heimdallarchaeota_RS_11_26
LKKIFYSCILFVFMGTDSIVFSAPGKVILFGEHSVVYGHPAIATAINLRAKCEVTKSSDKFPSLSTPDLFPDNIFTINEKSEVPIELEPFKHLFLILSENQKKTIYPKVKLTSAIPSSSGLGSSAATAVSLTASLMKFYNNDHNLEKIRDIAFESEKLIHGFPSGIDNTISTFGGGIIYERGQMAPLTSKISSSFLVIIDSLVPRSTKELVEKVQKKRENEPKKVQAIFNQIEAITWEAKKQLESGDSVEIGRLMNENHKLLEKLDVGHPILAKLVSIIDQTKTLGRKLTGAGGGGCVIALFDEFSTAKEVTKLIEKKGFRAYISNIFETGVKNE
>Asgard_group_HMA_bin2.96
MDIEKVTFSAPGKVILFGEHSVVYGYPAIASAIGLRAKCSINSTSLEKNSISIPNIIPARKFILGNEIPGVLKSLEFIVHHILKKTKNQKKLEMEILSDLPVSAGLGSSAAVSVSVAASLFSILGIEHNLENVNEVAFDAEKIIHGTPSGIDNTISTFGGSIIFEESNIKQIPINLPLSHFIIVNSLVPRNTKDLVYSLRDRYNKDTKKYSQLFEKIGEIVEESQKNLKLGDLERIGDLMNRNHILLDELGVGNKHIKKIVSILNNQKAFGCKLTGAGGGGCVIGLFEDRENINNVIELLHQEGYNAFITDISTQGVRHE

>Heimdallarchaeota_C1.bin.2
MNVEKVTFSAPGKVILFGEHSVVYGYPAIASAIGLRAKCSINSTSLEQNSISIPDIIPDRKFILGREIPDILKFLDFILNHILKKTKNQKNLEMEILSDLPISAGLGSSAAISVSLAASLFSILGIEYNLENVNEVAFDAEKIIHGTPSGIDNTISTFGGSIIFERGNIKQIPINLLSSHFIIVNSLVPRSTKDLVNSLRERYNKNSKKYSQFFEEIGEIVEESQRSLKDGDLERIGYLMNKNHILLEKLGVGNKHIKKIVSILNNQKAIGCKLTGAGGGGCVIGLFENGENINNVIEILQQEGYNAFITDISTQGVRDE
>Lokiarchaeota_FT2_030
LHMITASAPGKCILFGEHAVVYGYPAIAVSLDMHSYCTIEKLDDTSNIAFNFLDYGIEFDINALSNCNSQFPLDFIQFYEGMKAISNQNNLSIKNVKIRLYSDIWKGSGLGSSASVAIAFVNALQTWYKLNLSIEEINNYGYLMEKYVHGTPSGIDNSICSYGGIIVYQKGIQERILTSKFPILVTFSGELHNTGQIVKSLHHKQPFLIKPFQEIGKIVEKGIYALKEKDYKKLGSLCNENQDILVEIGLSTHKIDEIVSISKDNGAFGAKLTGAGVGGSVITLGTFNRLQKIQNILQKKGYLSRICHIDYNGMKLDSK
>Lokiarchaeota_BC1
MKSIIAVAPGKCILFGEHAVVYGYPAIAMALDKGSKCNIRETKYNKIEIHLINYNEDFEGANIENLKQIIPQKYAQISKLFSLLSEYFQLEPQRLSITISSNLFPGAGLGSSASIAASLLYAFNCFYELHLQKTKVNELAYELEQIIHGTPSGIDNTICTYGKSIYFQNGTFSFMKISEKIRFLITYTNIEHDTKEAITRLRNLRQEQPKKTNQYLKEIGKICKHARRAIKNNDFDKIGELMNENQDYLSKLQLSNKKIQEITSTALNNGALGSKLTGAGLGGCVISLGEEEKLLDLITILQKKGYKSFIAKNDQEGVRCEKK
