# Supplementary material for: Asgard archaeal selenoproteome reveals a roadmap for the archaea-to-eukaryote transition of selenocysteine incorporation machinery
Source: ISME J. 2024 Jun 19;18(1):wrae111. doi: 10.1093/ismejo/wrae111 (PMC11227280; doi:10.1093/ismejo/wrae111)
Supplement: Supplementary_data_2_wrae111 [file supplementary_data_2_wrae111.zip › Neighboring genes of Sec machinery genes/sequences/phosphoglycerate_mutase.fasta]

>Methanopyrus_sp._SNP6
VTGLERKILVIVGDGMADRAVSELDGKTTLQAADTPNMDRLAREGSVGLLDPIRPGVRPGSDTAHLALLGYDPFEVYPGRGPLEALGAGVEVRPKDVAFRCNFATAEERDDELVVVDRRAGRINEDEGTRELAETINEEVDLPVEFEFKEAVGHRAVLVLRGDDLSAEITDADPKRAGEPVKDVKPTSDDPAAARTADIVNEFVRKAYEVLKDHPINRKRERRGKPPANVILPRGAGQLEEVKPFSDRYNMSGAVVAGASLIKGIGRMLGMDVPEDDAITGRKDTDLKRKAELALEALDDHDFVLVNFNAVDEAGHDGDARGKVEMIERMDRELVGTLLEGVDPEETVVCLTADHSTPVVVGDHTADPVPVVIWTADTRRDPVERYDEISAARGCLGRFSGPHLLNVLRDLADRIEKFGA
>Methanopyrus_kandleri_AV19
VTGLERKILVIVGDGMADRAVPELDGKTPLQAADTPNMDRLAREGSVGLLDPIRPGVRPGSDTAHLTLLGYDPFEVYPGRGPLEALGAGVEVRPGDVAFRCNFATAEERNGELVVVDRRAGRINEDEGTPKLAETINEEVDLPVEFEFKEAVGHRAVLVLRGGDLSADVTDADPKRVGKPVKDVKPTSDDPAAARTAEIVNEFVRKAYEVLKDHPVNRERERQGKPPANVILPRGAGQLEEVEPFSDRYGMSGAVVAGASLIKGIGRMLGMDVPEDEAITGRKDTDLKRKAELALEALDDHDLVLVNFNAVDEAGHDGDARGKVEMIERMDRELVGTLLEGIDPEETVVCLTADHSTPVAVGDHTADPVPVAIWTADARRDPVEEYDEISAARGCLGRFSGLHLLNVLRDLADRIEKFGA
>Methanopyrus_sp._KOL6
VTGLEKKILVIVGDGMADRAVSELDGKTTLQAADTPNMDRLAREGSVGLLDPIRPGVRPGSDTAHLALLGYDPFEVYPGRGPLEALGAGVEVRPKDVAFRCNFATAEERDDELVVVDRRAGRINEDEGTRELAETINEEVDLPVEFEFKEAVGHRAVLVLRGDDLSAEITDADPKRAGEPVKDVKPTSDDPAAARTADIVNEFVRKAYEVLKDHPINRERERRGKPPANVILPRGAGQLEEVKPFSDRYNMSGAVVAGASLIKGIGRMLGMDVPEDDAITGRRDTDLKRKAELALEALDDHDFVLVNFNAVDEAGHDGDARGKVEMIERMDRELVGTLLEGVDPKETVVCLTADHSTPVVVGDHTADPVPVVVWTADARRDPVERYDEISAARGCLGRFSGLHLLNVLRDLADRIEKFGA
>Methanocaldococcus_jannaschii_DSM_2661
MRAILILLDGLGDRASEILNNKTPLQFAKTPNLDRLAENGMCGLMTTYKEGIPLGTEVAHFLLWGYSLEEFPGRGVIEALGEDIEIEKNAIYLRASLGFVKKDEKGFLVIDRRTKDISREEIEKLVDSLPTCVDGYKFELFYSFDVHFILKIKERNGWISDKISDSDPFYKNRYVMKVKAIRELCKSEVEYSKAKDTARALNKYLLNVYKILQNHKINRKRRKLEKMPANFLLTKWASRYKRVESFKEKWGMNAVILAESSLFKGLAKFLGMDFIKIESFEEGIDLIPELDYDFIHLHTKETDEAAHTKNPLNKVKVIEKIDKLIGNLKLREDDLLIITADHSTPSVGNLIHSGESVPILFYGKNVRVDNVKEFNEISCSNGHLRIRGEELMHLILNYTDRALLYGLRSGDRLRYYIPKDDEIDLLEG
>Methanotorris_igneus_Kol_5
MRAIVVLLDGLGDRPSEILGNKTPLEAAKTPNLDEFAKRGITGLMVPYKEGVPLGSEVSHLLLWGYSLNDFPGRGLIEALGEGVEVKDNEIYLRATFGFVEKHNGELLIKDRRTKDITKEEIEELIDSLPTYVNGYEFELKYTHDAHCILIIREENGWISDKISDGDPFYMNRHVLRICPIKKLCKSRMEYNKAKSTAEALNEYLKKCFKELDNHEINRKRAKMGKQKANMLLTKWAGKYKKVEPFSERWGMRGVVIGNSAVFCGLAKFLGLDYIKCGDFKKAVEMAVDLDYDFIHIHTKEIDEAAHTKNPELKKKVIEKIDACLEPLLNLEDDLIIITGDHSTPSVGNLIHSGESVPITIVGKNVRRDDVKEFNERACAKGSLYIRACDLMNIILNYTDRALLYGLRPNRILKYIPDDSKTRHLKID
>Methanococcus_vannielii_SB
LGRGILKTIVLSLDGLLDDVYEELGNKTPLEYANTKNLDKILQNGSCGLMNSYMAGVPKISYEDTFVISGYPKELFPGMGVIKALGEDLEIKDNTIYMECFFVPVLKDEDGFRVINRVNNDILEDDLNKIRDCIPNYYEGYEFHLQKCKNSTCVISMSDKSGWISDKISDSDPYFQGRHVQKIVPVKELCSTEPEYRRAESTANALNKFLLRIHKLLDSNEVNEKRKRRGKYPINFMLTKFAGKQVELPSFQEKTGMKTISISDFSQAKGFSKLLKWDYLIVNDSKEVFQNSIKYLEYYDLIYAKTTYLKDSCLKYAPFEKVSEIEKLDSYLEPFTNLENVLIIITSNKVYPFLGTLVNSGDPYSIIVSGKNVRRDDTPTFNEKNCYKGNLRIKYDELLNIILNYTNKALLNGLRPGPNLIKYIPNDEDLEHLQ
>Methanococcus_maripaludis_C5
MKTVIFYFDGFMDDPYEILDNKTPLEYAKTPNFDKLIQNGSCGLLAPYKRGVPMQSVTDLFVMAGYSLEEFPGVSVLKALGEDIELNDNSVYFECTFVTTVEDNYGYRVVDRTTCDVMDKELNQLLKSIPTDFGGYEFSLKNCADCGCVLVMTDKNGWISDKISDSDPYYPGRHVNKVLPVYELCSSSGECKRAKNTADVLNEYLLRCHKILENHEINIKRKRKGKYPVNFLITRFPGKNTEVPSFSEKYGLKTLSISSCGTAKGFSKFIKVDYILTKDFEESVTSLTKYLEHYDLIHIPAPDISQYQIRDPFEKSRYIEKLDKSLEKIHDLDDTLILISSNRLYPAIGDLVNSGEDYSIIVSGKNVRKDHIMEFSEKNCYMGPVRLQHDEVLNVILNHMNRALLYGLRPGGYLLDYIPADEDIEHLK

>Methanoculleus_horonobensis_JCM_15517
MIAEKVLFLVLDGISDRPCEALDGLTPLAAARTPVLDRLAAEGICGIMDSVAPGIRPGSDTSHLALLGYPPQEFYTGRGPLEAEGTGIHMTAGMIGFRCNFGTVDADGLVTDRRAGRISGTEPLAEAIRDGVDLSALGLEFRFEAGAGHRAALALVGEGLGDKVSSNDPKKEGVQPLTIRPCTDDPADRKTADACNEFIRQSGKILYHHPMNVRRMEEGLPPANLLLIRGAGKMGELPQFSERYGLSGSVISAATLISGIGKVVGLEHIPVPGTTGSADSDLDAKVRAAIGELGRKDFVLMNIKGADEAGHDGKGIQKRDFIEVIDKALAPLLDLKETLIVICADHSTPCSVKDHSADPVPVVIRGPGVRIDRTNRFDEISCAEGGLHRIRGRDLMPITLDLINKSHKYGA
>Methanoculleus_sp._MH98A_c73
MIADKVLFLVLDGISDRPCEALDGLTPLAAARTPVLDRIVAEGVCGIMDSVAPGIRPGSDTSHLALLGYPPQEYYTGRGPLEAEGTGIHMTAGMIGFRCNFATVDADGLVTDRRAGRISGTEPLAEAIREGVDLSGLGLEFRFEAGAGHRAALALVGEGLGDKVSSNDPKKDGVQPLTIRPCTDDPADAKTARACNEFIRQSGEILYDHPVNVRRMEEGLPPGNLLLIRGAGKMGSLPQFSERYGLSGSVISAATLISGIGMVVGLEHIPVPGTTGSIDSDLDAKVRAAIGELDRKDFVLMNIKGADEAGHDGKSIQKRDFIEVIDKALAPLLDLRDTLIVICADHSTPCSVMDHSADPVPVVIRGPGVRTDRTNRFDEVSCAEGGLHRIRGRDLMPIILDLINKSHKYGA
>Methanocorpusculum_vombati_CW153
MVQIHSSLLFFRRFFQKHNALSLTRPTYQAMTASKILLLIIDGVGDRPCDCLGGKTPLQAAHIPNLDELAKTGICGIMDPVAPGIRAGSDTSHLSLLGYPPQQYYTGRGPLEAAGCGIQMEPGMIGFRANYATIDDAGNVIDRRAGRIADTTELSAAIRDGVDLSKYGVTIRFEPGTGHRAALALKGSGLSAAVSSNDPKATGIPPKTIHPEGEDTPEAKFTADVCNEFCRQAAEILKNHPVNLARKAAGQNPANVVLIRGAGAMGVYEPFEERHELSGSVVAAAALIAGIGSSVGLRRVPVHPDTPLAEQVSLVLQELATRDFVLFNIKNADEYGHDGKAMEKKEFLEKIDKELRPLMEMPDLMIAVCGDHSTPCTIKEHSADPVPLIIHGDGTRTDHVSSYDEISCAAGALCRIRGGDLMPILLDLIDKTHKYGA
>Methanocella_arvoryzae_MRE50
MAGYLCMISMSDVASKILLIVLDGASDRPVNGTTPLAHAVTPNLDALAFGGINGLMDTIAPGIRPGSDTSHLAILGYDPYKYYTGRGPFEAAGVGIEVKGGDIAFRCNFATLEGGIVTDRRAGRIEDTDELAKAINEKVKVPGVEVIFKRSTGHRAALVLRGKGLSAAITDTDPKKEGLPIKECHPTDDSPEAKRTAEIVNSVSKQVLEAIDQSPVNVERRKMGLPAGNVILIRGAGEVPHIPPFPERHGLKAAVVANAGLIIGIGKMCGLEHLTVSGMESMEPVERISVKVNKALEALQTHDFVLLNIKGADEAGHDGGFERKVQFLEAVDAAFAPLKNLKDTLVIITVDHSTPVTLKDHSADPVPILMNGPGVRVDEVTRYTELTAHKGGLCRIRGMDVMNIAMDLINNTKKFGA
>Methanocorpusculum_labreanum_Z
VGFSQIHHIMTASKILLLIIDGVGDRPCGVLGNKTPLQAAKIPNLDRLATEGICGIMDPIAPGVRGGSDTSHLSLLGYDPHIYYTGRGPLEAAGCGIKMEPGMIGFRANYATIDDDGNVIDRRAGRIPDTTEITAAVKNGVDLSKYGVEIEFSPGTGHRAALALKGKGLSAAVSSNDPKKTGVQPKTIHPDDDSKEAAFTAEVCNEFSRQAAEILKNHPVNLERKARGEFPANVVLIRGAGEMGVYETFEEKHELSGSVVAAAALIAGIGSSVGLERIPVLPTTPLDEQVRLVCRELEKKDFVLFNVKTADEYGHDGKAVEKTKYLEEVDAALLPFFDMPELMIAVCGDHSTPCTIKEHSADPVPLILHGDGTRIDLVTNYDEISCAAGGLCRISGGSLMPILLDLIDKTHKYGA

>Palaeococcus_ferrophilus_DSM_13482
VGDIMKRKGIFILADGLGDRPVKELNGKTPLEYANTPNLDRLAKMGICGLQDPISPGQPAGSDTAHLSLLGYDPYKTYRGRGYYEALGAGIEVTEDDIAFRVNFATIENGVITDRRAGRIATEEAHELAKAIQEQVKLPVDFVFKGATSHRAVLVLRDLAKGYRVGENDPHVEGKEPHPFEYGDEASKKTAEILEEFVKKAHEVLERHPINERRRKEGKPVANYLLVRGAGVAPDIPAKFPQQWRLKAGAIVAVALVGGVLKAVGFDVIPVEGITGEYDTDEMAKARAAVKALEEYDFLFVHFKPTDAAGHDGNAMRKVEMIEKLDRMVGYILDNVDLERTVILLTGDHSTPIEVKNHSGDPVPVVIAGGGVRTDDVEAIGERPCAKGGLGRVRGKYLVPIMMDLMGRAEKYGA
>Thermococcus_sp._AM4
LGLTLITPSSLSPPVIGMKKRKGLLIILDGLGDRPIKEFGGKTPLEYAKTPNMDKLAKLGILGQQDPIKPGQPAGSDTAHLSIFGYDPYKVYRGRGFLEALGVGLDLDEDDLAFRVNFATIENGIIVDRRAGRISTEEAHELAKAIQEKVKLPVDFIFVGATGHRAVLVLKGMAKGYRVGENDPHEAGKPPHRFTWEDEESKKVAEILEEFVRQAHEVLEKHPINEKRRKEGKPPANYLLIRGAGTYPNIPMKFTEQWKVRAGAVIAVSLVKGVARAIGFDVYTPEGATGEYNTDEMAKAKKTVELLKEYDFVFLHFKPTDAAGHDNNPKLKAEMIEKADRMIGYIIEHVDLEDVVIAITGDHSTPCEVMNHSGDPVPVLIAGGGVRPDHTESFGERECMRGGLGRIRGHDIVPVMMDLMNRSEKFGA
>Thermococcus_kodakarensis_TS901
VIDMKKRKGLLIILDGLGDRPIKEFGGKTPLEYANTPNMDRLAKMGILGQQDPIKPGQPAGSDTAHLSIFGYDPYKVYRGRGFLEALGVGLDLNEDDLAFRVNFATIENGIITDRRAGRISTEEAHELAKAVQENVKLPVDFIFVGATGHRAVLVLRGMAKGYRVGENDPHEAGKPPQEFTWEDEESKKVAEILEEFVQKAHEVLDKHPINEKRRKEGKPPANYLLIRGAGTYPDIPMKFTEQWKVKAGAVIAVSLVKGVARAIGFDVYTPEGATGEYNTDVMAKAKKTVELLKDYDFVFLHFKPTDAAGHDNNPKLKAEMIEKADRMIGYILEHIDLEDVVIAITGDHSTPCEVMNHSGDPVPLLIAGGGVRPDHTESFGERECMRGGIGRIKGHDIVPIMMDLMNRSEKFGA
>Palaeococcus_pacificus_DY20341
VVQMKRKGIFILADGLGDRPIKELGGKTPLEYANTPNLDRLAKTGICGMQDPIFPGQPAGSDTAHLSILGYDPYKTYRGRGYYEALGAGIDVREDDIAFRVNFATYENGLIVDRRAGRIATEEAHELAKAIQEQVKLPVEFIFKGATSHRAVLVLRGLAKGYRVGENDPHEAGKPPHEFTYEDEESKRTAEILDEFVRKAHEVLEKHPINEKRRKEGKPVANYLLIRGAGTAPDIPKKFPEQWKVKAGAIVAVALVGGVLKAVGFELIPVNGITGEYDTNEITKAKAAVKALEEYDFVFVHFKPTDAAGHDGNAMKKVEMIEKLDRLVGYILDNVNLEKTVITLTGDHSTPCEVKNHSGDPVPLVIAGGGVRTDDVEAIGERQCAKGGLGRIRSKYIVPIMMDLMGRAEKYGA
>Thermococcus_camini_IRI35c
VIDMKQRKGLLIILDGLGDRPIEEFGGKTPLEYADTPNMDRLARMGILGQQDPIKPGQPAGSDTAHLSIFGYDPYKVYRGRGYLEAMGVGLDLSEDDLAFRVNFATIENGVITDRRAGRISTEEAHELARAIQENVKLPVEFIFVGATGHRAVLVLRGMASGYKVGENDPHEAGKPPHKFTWEDEESRKVAEILEEFVQKAHEVLEKHPVNEKRRKEGKPVANYLLIRGAGTYPDIPMKFTEQWKVKTAAVVAVSLVKGVARAIGFDIYTPEGATGEYNTDEMAKARKVVELLKGYDFVFLHFKPTDAAGHDNNPRLKVEMIEKADRMIGYIIDSIDLEDVVIAITGDHSTPCEVMNHSGDPVPVLIAGGDVRADHTESFGERECMRGGLGRIKGHDIVPVMMDLMNRSEKFGA

>Archaeoglobus_profundus
MPKVLMVIIDGAGDRGNVTPLSSAKKPNLNKLAKMGINGIMDTIKPGVRPGSDTAHLALLGYDPFKCYTG
RGPIEAAGVGIELKEGDVAFRVNFGTVEGEGSVFDKIVVDRRAGRISETDELVKAINEGVDLSEFGVEFV
FKRGSGHRGAVVFRDDLSDKVSDVDPKKVGEKVKRCVPLEDDEKARRTAEVVNYFVQRSHEILDSHPLNL
EREKKGLPKANVLLLRGAGKVPHLPKFEDRYGMKLACVSGTALIKGVVRLLGGEVLDVKGATGGKDTDLN
AKVEASLKALERYDFVLLHIKATDEYGHDGDFEGKKAFIEKIDEAIEPLLSLDFSEVCLVVTADHSTPIN
VRDHTADPVPVTIVYRDVRTDDVEEFSELKAYKGGLHRMTGNDLFNIVLDLINKAKKFGA
>Geoglobus_ahangari
MKVLMLIVDGMADRSVGGRTPLDSARTPNLDFLARKGINGIMDTIAPGIRPGSDTAHLSILGYDPFRYYT
GRGPIEACGAGIEVRPGDIAFRVNFGTVEGTGSVFDKVVVDRRAGRIQDKQVLVDAVNREVKIEGVEFVL
GNASGHRAALVFRGENLSDRITDSDPKKIGEKVKRVKALDSEAEFTARVVNEFIEKSHEVLDSHPFNEER
AKKGLLKANVLLLRGVGKAVHVPSFEERYGMRMAVIAGTTLIKGIGRLLKADVIENERFTGSKDTDLELK
VKTAISSLETHDFVLLHIKAPDEFGHDGDFERKREFIEKIDSAIKPLTELDFSEVCLALLADHTTPVTVK
DHTADPVPVTIVCEGVRSDDVERYSEFQAYKGGLCRIRGQDLMNIILDLIGKSKKYGA
>Geoglobus_acetivorans
MKVLMVIVDGMSDRGNGDTTPLKSAHTPNLDFLAERGIAGIMDTIRPGIRPGSDTAHFSILGYDPFEYYT
GRGPIEAAGAGIDVKPGDIAFRVNFGTVEGDGSIFEKIVVDRRAGRIQDKEELVRAVNENVKLDGVEFIL
ANASGHRAALVFRGEGLSDRITDSDPKKEGGAVKRVEPLDSSAEFTARMVNEFIEKSHEVLENHPLNAER
AEAGLPKANALLLRGVGKAVHVPKFEERYGLKAAFVAGTTLIKGIGRLIGADVIKNSKFTGSRDTDLNLK
VETALKTLETHDFVLLHIKAPDEFGHDGDFEGKKEFIEKVDQAIAPLKDLDFSRVCLTVLSDHSTPVSVR
DHSADPVPVMIVQEGVRRDEVKAFNEFEVYKGGLCRIRGEDLMNIILDLIGKAKKFGA
>Archaeoglobus_sp.
MAVLLVVVDGLSDRPVNGKTPLSEARKPNLDFLAERGINGIMDTIAPGIRPGSDTSHLALLGYDPYKYYS
GRGPIEAAGVGIEVKPGDVAFRANFATVEGEGSIFDKTVVDRRAGRIEDTSALIEAIKEKVKLPVEFLIE
RGTGHRAAVVFRGEGLSDKVSDTDPKAVGKKVKRCVPLEEDEKAKRMAEMVNEFMQQVHEVLENHPLNKE
RAEKGLLKANALLLRGAGEMPHVPRFEEKTGLKLCVIAATALIKGVGKIVGADVITPEGATGNKNTNLDS
KVETAVKALESYDIVLLHIKATDELGHDGDFEGKKAFIEKLDAKIAPLLDLDFSKHCLILTADHSTPIKV
KDHTADPVPVVIVHEDVRRDEVRTFSEFEAYKGGLCRIRGVDLLNIALDLLNIAKKFGA

>Pyrobaculum_oguniense_TE7
MPSVLWILFDGGGDRPAGGKTPFHAAFKPTIDYLTANGSCGILDPIAPGVRPGSDTAHLALFGYDPFKYYTGRGAFEALGADVALKPGDVAFRTNLATVDENGVVIDRRAGRYIAPEEAKAVEDLMKKIGEELGRKYGVEVVYKSTVEHRGVLVLRGAVSHRVSDTDPHKVGAKIARAEPLENSKEAALTAEVVNELSRRFTEAAAGLEINKARRLQGRLPINAILLRGGGYMPQIEPIRERYNIRAAAIAGVALIRGVARAVGMDIYTAKGLGGTKDDVFDEAVKLAVELMSRYDVVFLHVKGTDSTSHDGDFNEKVSVIERLDKALAPYLDALLKNYVVVTSDHATPVGVREHTGEPVPVMLYGPDVVVDDVAKFSELTCWRGALGRIRGIDIIPILGSYLGLSEKFGE
>Pyrobaculum_arsenaticum_2GA
MPSVLWILFDGGGDRPAGGKTPFHAAFKPTIDYLTANGSCGILDPIAPGVRPGSDTAHLALFGYDPFKYYTGRGAFEALGADVALKPGDVAFRTNLATVDENGVVIDRRAGRYIAPEEAKAVEDLMKKIGEEVGRKYGVEVVYKSTVEHRGVLVLRGAVSHRVSDTDPHKVGAKMARAEPLENSKEAALTAEVVNELSRRFTEAAAGLEINKARRLQGRLPINAILLRGGGYMPQIEPIRERYNIRAAAIAGVALIRGVARAVGMDVYTAKGLGGTKDDVFDEAVKLAVELMSRYDVVFLHVKGTDSTSHDGDFNGKVSVIERLDKALAPYLDALLKNYVVVTSDHATPVGVREHTGEPVPVMLYGPDVVVDDVAKFSELTCWRGALGRIRGIDIIPILGSYLGLSEKFGE
>Vulcanisaeta_moutnovskia_768-28
MPRALLVILDGCADRPVKELGGKTPLEFAVKPTIDRLTAEGSCGLMDVISPGIRPGSDTAHLAIFGYDPYKYYPGRGPFEALGAGLMLSPSDVAFRANVATVNNDLIVVDRRGGRYIDPSEVKEIENVINNEVLPALKSKYGIDAVYKQTVEHRGVLVLKGGVSPHVSDTDPHVIGAKVSEAKALSSDAKITADYINEFTRLVYEKLSSAEFNEKRRRDGKGPINMVLLRGAGSLKNFEPLSSRYRIKPAIIAGVALIRGIGVALGMEPIHVDNYIGSKDDDFTTAFQAAARALKDHDFVFLHVKPTDSMSHDGDAEGKAMIIERVDTGLRRFLEEAPSDTYIFITCDHATPIVVKEHTGDPVPFMAWGPDVMRDDVTRFSERDCIKGFWTRIRGIDVMNIIANYLGTLEKFGE
>Vulcanisaeta_distributa_DSM_14429
VVLRMPRALLVVLDGCADRPVKELGGKTPLEFAVKPTIDRLVAEGSCGLMDVISPGIRPGSDTAHLAIFGYDPYKYYPGRGPFEALGAGLTLNPGDVAFRTNVATVNSDLVVVDRRGGRYIDPAEVKEIENIINNEVLPILRSKYGIDAVYKQTVEHRGVLVLRGNVSPHITDTDPHVTGVRVSEAKALSDDAKVTANYINEFTKLVYEKLSKAEFNEKRRREGKGPINMVLLRGAGSLRNFEPLSLRYRIKPAIIAGVALIRGIGRALGMDAINVDNYIGSKDDDFIAAFQAAARALNNYDFVFVHVKPTDSMSHDGDARGKAMIIERVDAGIRRFLEEAPSDTYVFITCDHATPITVREHTGDPVPFMAWGPDVMRDDVTQFSERACAKGFWSRIRGIDVMNIIANYLGTLEKFGE
>Pyrobaculum_islandicum_DSM_4184
MPSVFWILFDGGGDRPVGGRTPFHTAFKPTIDYLTSLGSCGILDPIAPGVRPGSDTAHLALFGYDPYKYYTGRGAFEALGAGLELKPGDVAFRTNLATIDDNGMVLDRRAGRYITPEEVEAVENLMANIAEDIKRKYGVEIIYKSTVEHRGVLVLRGSVSHKVSDTDPHKVGAKLLESRPLENSKEAVLTAEVINEVTKRFSEVAKDLEINRKRRLEGRLPINAILLRGGGYMPQIEPVRERYNIKAAAIAGVALIRGVARAVGMDVYTARGLGGTKDDMFDEAVRLAVELMGRYDLVFLHVKGTDSASHDGDFKGKVSVIERLDKALTPYLDKLLNNYVVITSDHATPISIKEHTGESVPILLYGPDVVTDDVSKFSELTCWRGALGRIRGIDVMPILGSYLALTEKFGE

>Candidatus_Micrarchaeota_archaeon_S014_66
LERDKMKTILLIMDGLGDRPIKELNGKTPLEAARTPNMDKIVSEGICGLMDTLGVGLRPGSDTAHLTIFGYPIEKYYPGRGPFEAAGVGMELKEGDVAFRANFGTVKNGVIIDRRAGRIQNTKELTKALNMKIRNVQIIIKSGTAHRAAVVLRGKNLSDKITNSDPHEPNLPPLKIKPIDKSKEAKFTADVLNEFLKKAEKILREHPLNKKRAEEGRLPANILLLRGAGQMRRIPKFNERYGMKAACVAGAGLYKGVAKLVGMEVLNVKGATGKKDTDIKAKFEAALKVSADFVFVHIKATDNFSHDGNYKGKKEFIEKVDKYVRMLNRRDILLIITGDHSTPCALKDHSGDPVPIVMEGIGVRTDDVKKFGERYCQKGGLHRIKGLSIMSEVMNLTGRAKLIGA
>Candidatus_Woesearchaeota_archaeon_NC_groundwater_1848
MKVIFVVCDGLGDRPIKQLKNLTPLEAAKTPNLDKLAKNGINGLLHTIDHGIRPGSDVSHLSLFGYDTKIHYKGRGMYEALGLGMKMNKGDIAFRCNLATVKSDLTILDRRAGRIESCEPFIKELNGALINGVRFAVKAGVMHRAAIVMSGYNLSYKVSDADPHEVNTKVKKVMPLDNSKEAQFTADVLNRFIEFAHIKLKQNPLNKERSKKKLSEANYLLLRGAGYVEEVQSFFDKYKLSACCIAGAPLYKGIAKALGMDIIDIKGATGTLQTDLEAKFTAAKTALKRYDFVFVHIKATDSCGEDGNFTEKKKFIEKIDKAIKTISNLDDALIVVTADHSSPCALKAHSADPVPIVMSGEGVRVDGVIKFGERACANGGLSHIVGLNVMPEIMNLLGKTQLYGD
>Candidatus_Altiarchaeales_archaeon_M_DeepCast_200m_m2_220
MKTILVICDGLGDRPIKELGNKTPLEAAKTPNLDKLAREGICGVMHTLGFGLRPGSDTAHLSIFGYDPKEYYHGRGPFEAAGIGIDLRPGDIAFRGNMGTVDENLVVKDRRAGRIRDTTPYAKALDGIEIDGVKFIVKPGTGYRVGVVMRGPGLSSRISDPDPHELDVKVHEAKALDNSKEARFTANVLNKFLVKAHGILKNLEANKQRIKEGNPPGNYLLVRGAGYVADTPSFEKRYGLKAACIAGAGLYKGVARILGMDGIKAEGATGLPDTNIESKFKTAVKALNQYDFIFIHVKAADSLAEDGNYKGKKEFIEKIDKAAKQLVGLKDTLIVITADHTTPCALKTHSGDPVPLLMNGPGVRVDDIKEFGERNCAKGGLGHIKGLELMPEILNIIGKAPLVGA
>Candidatus_Micrarchaeota_archaeon_NC_groundwater_1743
VKTLLIILDGLGDRPIKELNGKTPLEAAEKPNLNKLAEKGICGMMNSVDFGVRPGSDTSHLSIFGYDPAIYYTGRGPIEAAGAGIELKPGDVALRANLGTVDEKLTILDRRAGRIDSVKPFEEDLNNIKLAGVQVIFRAGVEHRGAVVLRGRNLSSSVSDPDPHEVGLKVKKIIPLEKTKAAENTAKLLEEYCSKAHLMLKNHTVNKERQNKGLLPANYLLVRGAGIVPNIPSFKERYGLNAACIAGGGLYKGIGRLLSMSILTVEGATGGANTNLTAKFNAVKKALEQCDFVFLHIKGTDSLSEDGDFIGKKHFIERVDSATPIISSLNDLLIVVTGDHSTPSYLKQHSADPVPILFCGGGVRTDDVQEFGERACAKGGLGRIKGSQLMPEIINLLGKSKLYGA
>Candidatus_Woesearchaeota_archaeon_RIFCSPHIGHO2
MNKVIFVVCDGLGDRPIKQLKNLTPLEAAKTSNLDKLAKEGITGLVHTVGYGIRPGSDVSHLSLFGYDTKQCYKGRGMYEALGLGMKLNKGDVAFRCNLATVKSDLTIVDRRAGRIESAEPFIKELDGALINGVRFAIQPGVMHRTAVVMSGYNLSYKVSDPDPHEIDVKAKKAMPLDNSKEAQFTADVLNRFIEFAHIKLKQNPLNKERSKKKLPEANYLLLRGAGYVEEVQSFFDKYKLSACCIAGAPLYKGIAKALGMDIIEVKGATGTLHTDLEAKFTAAKNALKRYDFVFVHIKATDSCGEDGNFAEKKKFIEKIDKAIRIISNLDDTLIVVTADHSTPCTLKTHSADPVPILMNGIGVRVDDVTKFGERACANGGLGHIIGLNVMPEIMNLLGKSQLYGN

>Baldrarchaeota_MAG_128
VRYLGKIILLVCDGMADRQVKELGDKTPLEYAETPNMDELAEKGVTGLMDPIAPGVPPSSDTAHLAIFGYDPEKEYPGRGLFEAAGYGYKISDDEVAFRCNFSTVRKRGNELIVVDRRAGRISGSEAEALAKELQKIDEIDGVKVRFVHTLEHRGFLILKGEGLSANITDSDPHEVGAPVLESVPLESAVDFEAAQKTAQIVNKFVLQTFSVLNTHPINVERIKHGKLPANIVLPRGAGKRIKLENFEERWGMKPACVAAGPLYRGVAFELGFKLIDVEGATGLPNTNIKGKFEAAVNALENYDFVFIHIKGTDTLSHSKDAKGKAEMISRIDNALPIIMDTIKEGATFVLTADHTTPCSIGIHSGDPVPLLIVGPNVRRDFVKNFDEISVVRGGLHRIRGKELMNILLDMTHRAPEYGLRPSPKHVRYLPKIWNALKLNE
>Baldrarchaeota_Yap30.bin4.67
VQYLGKIILLVCDGMADRQVKELGDKTPLEYAETPNMDELASKGVTGLMDPIAPGVPPSSDTSHLAIFGYDPEKEYPGRGLFEAAGYGYKISDDEVAFRCNFSTVRKRNDELIVVDRRAGRISGIEAEALAKEIQKIGEIDGVKVRFVHTLEHRGFLILKGEGLSANITDSDPHEVGAPVLESVPLESAVDFEAAQKTAQIVNKFVLQTFSVLNTHPINVERIKRGKLPANIVLPRGAGKRIKLENFEDRWGMKPACVAAGPLYRGVAFELGFKLIDVEGATGLPNTNIKGKFEAAVNALENYDFVFVHIKGTDNLSHSKDAKGKAEMISRIDNALPIIMDVVKEGVTFVLTADHTTPCSIGIHSGDPVPLLIVGPNVRRDLVKNFDEISVVRGGLHRIRGKELMNILLDVTHRAPEYGLRPSPKRVRYLPKTWNALKLNK
>Odinarchaeota_AUK032_PB
VFKIDFEGGSELMYEGKIILLVCDGMADRQVKELGDKTPLEYAETPNMDELAEKGVTGLMDPIAPGVPPSSDTAHLAIFGYDPEKEYPGRGLFEAAGYGYKISDDEVAFRCNFSTVRKRGNELIVVDRRAGRISGSEAEALAKELQKIDEIDGVKVKFVHTLEHRGFLILKGEGLSANITDSDPHEIGAPVLESVPLESAVDFEDAQKTAQTVNKFVLQTFSVLNTHPINVERIKHGKLPANIVLPRGAGKRIKLENFEERWGMKPACVAAGPLYRGVAFELGFKLINVEGATGLPNTNIKGKFEAAVNALENYDFVFVHIKGTDNLSHSKDAKGKAEMISRIDNALPIIMDAVKEGVTFVLTADHTTPCSMGIHSGDPVPLLIVGPNVRRDFVKNFDEISVVRGGLHRIRGKELMNILLDVTHRAPEYGLRPSPKRVRYLPKIWNALKLNE
>Odinarchaeota_LCB_4
VDSLMDVRKIMLIVCDGMSDRAVKSLGEKTPLEYAKTPNLDKLAEMGCTGLLDILSPGIPPGSDSAHLALFGYDPEKFYPGRGAIEALGANIPVSEGVLACRFNLTTVVEKNTREGVTLIVKDRRAGRISSEEAKKLIEYLQLNLNKISDVKVKIIPNVEHRGILVIEGDGLCGDVSDSDPHEIGSCVNKCEPLSNAGSLKAAEKTANIINEIVKSSYFLLKDHEVNRLRVSRGLPAANIILPRGAGVVRRVDSFSNVWGLKAACIAKLALYRGVARYVGMDIYDVPEATGTVNTNVEAKFKKAVELLKEYDFVFVHVKGTDSASHDKKPLEKVKMIEKIDEAFKIIIDNPILLKNTVVAVTSDHSTSSELGIHIGDPPALAVYSPDIVADEVKEFNERAVLRGGLGRVKAVDLMKILLNYACRAMEYGLKPSRESRIYRSTECTPLVI
>Hermodarchaeota_YT_063
MMEEWLLFTLPSSINASLKAILVVSDGLGDHPIPALSGKTPLQAARTPTLDKLAAEGATGLVHVISPGVPPGSDAGHVALLGYDPKNCYTGRGAFEALGAGISLQPSDIAFRGNFATVKAHGRELRVLDRRAGRHVPEGDKLAKLIDGLSLPNSPDIEVIVKRTAEHRCVVVLRGANLSRRISDTDTHGRSINVQQSIPLDSSEGAQRTASILNELTQEFHRILSTSRINTERRKAGLPEANIVLLRGAGTLPEFTSLKDLYGIRAACVAGGALYKGVARSAGMDILSVPGATAGYDTDAEAKAQAAAQTLGKHDFVFLHFKPTDSAAHDKNPQKKVEMIEKLDYLLSTLQAGIDRDKTFIAVTADHSTSSLSGKHTGDPVPLLINGPRVRKDKVTQFSESSCANGGLGHLIGKDLMPILMNYIGHTPKYGA
>Hermodarchaeum_yapensis_Yap4.bin9.105
MPSKKSEKAILIVCDGIGDRPIPTLKGKTPLEAATKPTLDKLAAKGATGLLHVLSPGIPPGSDTGHLSLFGYDPRDCYTGRGPFEALGAGLDLKPTDVAFRGNFATVKVSGDDSFEVLDRRAGRNLPEGRKLAKLINGLKLPNHPEVEVIVGHTVEHRCVVVLRGKNLSSAISDTDPHGFSDSVLAATPLDDSKEAKRTAQIINEFTREVHRILSKSPINSSRKKAGQLEANIVLVRGAGVLPVIPPLKTMFGISAACVAGGALYKGVARSVGMEILTVPGATATYDTDVEAKARATAKALETHDFVFLHFKPTDSAAHDKNPKKKMEMVEKFDHMVATLLPLIDMDYTHIAITGDHTTSSTNGKHTGNPVPLLLVGHAVRNDDVKEFSERACAKGGLGHLLGMAVMPLLMSYLDRSPMFGA
>Hermodarchaeota_Yap2000.bin4.58
MPSKKSEKAILIVCDGIGDRPIPTLKGKTPLEAATKPTLDKLAAKGATGLLHVLSPGIPPGSDTGHLSLFGYDPRDCYTGRGPFEALGAGLDLKPTDVAFRGNFATVKVSGDDSFEVLDRRAGRNLPEGRKLAKLINGLKLPNHPEVEVIVGHTVEHRCVVVLRGKNLSSAISDTDPHGFSDSVLAATPLDDSKEAKRTAQIINEFTREVHRILSKSPINSSRKKAGQLEANIVLVRGAGVLPVIPPLKTMFGISAACVAGGALYKGVARSVGMEILTVPGATATYDTDVEAKARATAKALETHDFVFLHFKPTDSAAHDKNPKKKMEMVEKFDHMVATLLPLIDMDYTHIAITGDHTTSSTNGKHTGNPVPLLLVGHAVRNDDVKEFSERACAKGGLGHLLGMAVMPLLMSYLDRSPMFGA

>Lokiarchaeota_RS_10_59
MCAPVFFIVCDGMADRPIEELDGKTPLEFANTPWLDKLSEIGINGIMHTLGTPGIVPGSDTAHLALFGYDPHVYYSGRGAFEATGVGLEVKEGDVALRGNFATVDEDFNVLDRRAGRYVPEGDQLAEVVNGCKVSEAPDVDVIIKHATQHRCAVILRGPGLSFKISDTDPHATNEKVKTSKPLDDSAEAKKTANIVNALTQKFHELLKDHSLNKQRQERGDLPANIIILRGAGQVPDVKPLDQLYGIKSAVLSTNALYRGVAQSVGMEYIPVNEKKDDYTFLADKALELFEQYDLFFIHVKDTDNASHDGKVEEKVKVIERIDKMIGHLMPKVENNEAYICVTVDHTTSVKAKDHVGDDVPVVIAGPEVRSDSVRSFSERACAMGGLNRIRGFDIMPILMSFLKKTPMFGS
>Thorarchaeota_YT_026
MEPERTAILVIMDGLGDRPVPKLKGKTPLEFAKTPVFDRLANEGQVGLIDVIGPGMTPGSDAAHLALFGYDPYESYPGRGPLEAQGAGLTTKPGDVAFRSNFATIDDDFIVLDRRAGRDISQDEGAILEKEIDGLKIEDITLRFTHTVEHRGALVLEGPDLSPKITDVDPHETGVKILECMPETEEAEKTARIVNEFIRLSNKRLRDLEVNAKRKERGLPPANVILLRGQGQHMESLTLEEKYGVKCAVIAGGALYIGAAKYVGMEHVPVEGQTGTIDTNFENIGSKVIAVVADYDYIFVHIKATDNASHDHDVEQKVLAIERTDKMVGKIIDAIGDEVVMVITGDHSTPVTVGEHTCDPVPALLWGRNVRPDKASTFGELEASTGGLGTIRGRDVLPILLGYAGRIEKYGA
>Thorarchaeota_MP5_1239
MSDRRIAVFVVMDGVGDRPLKELEGKTPLEAAKTPTFDRLAEQGQSALMDVIGPGITPGSDTAHLALFGYDPLAEYPGRGPLESFGAGLETKPGDVAFRSNFATVDENMVVLDRRAGRTFTPEEQAELQAALDGIEIGDVKVRFITTVEHRGALILEGEGLYADISDVDPHETGKKILTVRALKPEAEKTAQVVNELMLVAYQRMKDLKINKERAKKGHPLANALLLRGPGRHNDVPSLPERYGIKAAVIAGGALYIGTAKYVGMQHIPVQGQTGTIDTNFDNIAKKAIETIESDFNYLFVHIKAPDNASHDGNAKEKILAIERTDAMVGKIVDAVGDKIVLAVTGDHSTPVSTGEHSCDPVPIVFWSNFIRPDSVKKFSETDAAKGALHTIRGIDVLPLLLGYAGYIEKFGA
