# Supplementary material for: Asgard archaeal selenoproteome reveals a roadmap for the archaea-to-eukaryote transition of selenocysteine incorporation machinery
Source: ISME J. 2024 Jun 19;18(1):wrae111. doi: 10.1093/ismejo/wrae111 (PMC11227280; doi:10.1093/ismejo/wrae111)
Supplement: Supplementary_data_2_wrae111 [file supplementary_data_2_wrae111.zip › Neighboring genes of Sec machinery genes/sequences/ribonuclease_Z.fasta]

>Methanopyrus_sp._SNP6
VNFFETTYQSLLLEENIDLSPLRSGGCVVDRELVMHFLGTGGAVPSKDRNHPGLLVEFSGTKLLIDCGEGAQRQAMEQGVAIYDVDAVLLTHCHIDHVAGLLPLATTVDLLHGRRLKVYGPAADSESTLDISDFEMIEYREVNPGDEVEIGDLRVLVYESEHEVPTVDYRIETPKIPGKADPKYIRKVPTWKRREVLLRGERPYSLTKPGKISVYVKGDGRPANPENIRGCQVLVHEACFENKEEAVRYSHSTHLEAAEVARKAGVDLLVLTHLSTKVDPERMREEAREVFPVVVVAHDGLRVRVRR
>Methanopyrus_kandleri_AV19
MNCSRSWRRVSTASSWRFPRSGGRIVDRELVMRFLGTGGAVPSKDRSHPGLLVEFSGTKLLIDCGEGTQRRAMEQGVTIHDVDAVLLTHHHVDHVAGLLPLATTVDLLHGRRLKVYGPTAGSESALDISDLEVIEYREVNPGDEVEIGDLRVLVYESEHGVPTVDYRIETPKIPGKADPKYIRRVPPSKRREVLLRGERPYSLTKPGKISVYVKGDGRPADPENVRGCQVLVHEACFEDHEEAVRYLHSTHLEAAEVAREAGVDLLVLTHLSTKVDPERMREEAREVFPVVVVARDGLMVRVRR
>Methanopyrus_sp._KOL6
LRRFINRCFWRRTSICLPYRFGGCVVDRELVMHFLGTGGAVPSKDRNHPGLLVKFSGTKLLIDCGEGAQRQAMEQGVSIYDVDAVLLTHCHIDHVAGLLPLATTVDLLHGRRLRVYGPAADSESTLDISDFEMIEYREVNPGDEVEIGDLRVLVYESEHEVPTVDYRIETPKIPGKADPKYIRKVPTWKRREVLLRGERPYSLTKPGKISVYVKGDGRPANPENVRGCQVLVHEACFENKEEAVRYSHSTHLEAAEVARKAGVDLLVLTHLSTKADPERMREEAREVFPVVVVAHDGLRVRVRR

>Methanocaldococcus_jannaschii_DSM_2661
LRNNSKKMIIMKLIFLGTGAAVPSKNRNHIGIAFKFGGEVFLFDCGENIQRQMLFTEVSPMKINHIFITHLHGDHILGIPGLLQSMGFFGREKELKIFGPEGTKEIIENSLKLGTHYIEFPIKVYEIYTKEPITIYKEENYEIIAYPTEHGIPSYAYIFKEIKKPRLDIEKAKKLGVKIGPDLKKLKNGEAVKNIYGEIIKPEYVLLPPKKGFCLAYSGDTLPLEDFGKYLKELGCDVLIHEATFDDSAKDAAKENMHSTIGDAVNIAKLANVKALILTHISARYDKEEYFNLYKMNVKQYNESFKIIISEDLKSYDIKKDLLG
>Methanotorris_igneus_Kol_5
MKLIFLGTGAAVPTKKRAHASIALKINGEVLLFDCGENAQRQMMYTEVSPMKIKNIFISHLHGDHILGIPGLLQSMAFAGRKEEINIYGPVGTKEMMIHALSVGYHGINFKVNVYEINSKEAVKIIDNEKFEVYAFPVKHSVPSYAYVFKEKKKPRLDINKAKALGVKVGPDLKKLKDGIPVKLEDGRVIKPEEVLLPPKKGICVGYSGDTVPIEEFGKFLKELGCGVLIHEATYDNTLKENAIETMHSTVEDAIKIAEIAKVETLILTHISARYDDDISIYEKQIKEYNGDMDIIIAEDFMVYDLKKKTCSISILD
>Methanococcus_vannielii_SB
MKLTFLGTGAAVPTKYRSHPSVALKFDGEIFLFDCGENTQRQIIFTDVSPMKINNIFISHLHGDHILGIPGLLQSIAFQGRKKPLNIYGPPETKEMIKNMLKIGYHSIDYPINIHEASIESPEMIIASSNNSNGNNYEVYTFPVKHSVPSISYLFKQIKKPQMDIKKAETLGIEIGPDLKKLKDGFSIQLKNGKVITPKDVTIPPKKGYCIGYSGDTIPIDEFGKFLKYHGCNVLIHEATFDSSMQKNAVDTMHSTILDALDILEKSGARTLIATHISARYDDIMSFERDIVKFKEKNPEIEILIAEDFLEYVLK
>Methanothermococcus_okinawensis_IH1
MKIVFLGTGAAVPTKNRNHSSIGLKFDGEILLFDCGEGAQRQMIYTDISPMKINNIFITHLHGDHILGLPGLLQSIGFNG
RTEPINIYGPPETKETIENILKIGYHSINFNIKVYELSTKNPMKIKDTEKYEIYSYPMNHSVPTVGYIFREKKKPQLNLK
KAIELGVEVGPNLKRLKDGYPIKIKNGKIIYPEDVLLPPKKGICIGYSGDTTPLEDFGEFLKSLGCNILIHEATFDSSKK
DNALETMHSTIGDAVNIAKIAGVTELILTHISARYDDKMDDYINEVNSLNAENNNLNITIAEDFMKYPLKSKNK
>Methanocaldococcus_sp._FS406-22
MKLIFLGTGAAVPSKNRNHIGIAFKFGGEVFLFDCGENIQRQMLFTEVSPMKINHIFITHLHGDHILGIPGLLQSMGFFG
REKELKIFGPEGTKEVIENSLKLGAHYIEFPIKVYEIYAKEPITVYNEENYEIIAYPTEHGIPSYAYIFKEIKKPRLDIE
KAKKLGVKIGPDLKKLKNGEAVKNIYGEIVKPEDVLLPPKKGFCLAYSGDTIPLEDFGKYLKELGCDVLIHEATFDDFSK
DIAKENMHSTIGDAVNIAKLADVKILILTHISARYDKEEYFNLYKMNVKQYNESFKIIISEDFMVYDIKKEIVEVKK
>Methanococcus_maripaludis_S2
MKITFLGTGAAIPTKYRAHPSISLKFDGEIFLFDCGENTQRQIIFTDVSPMKINNIFITHLHGDHVLGLPGLLQSIAFQG
RKKPLNIYGPAETVKMIEHILGVGYHSIDYPINVHEISSKTPERIIFTNNYEVFSYPVVHSVPALAYVFKQVKKPRMDLE
KVKKLGIEIGPDLKRLKDGFNVELNGEIITLNDVTLPPKKGICVGYSGDTIPLKEFAEFLKELKCNTLIHEATFDKTMER
NAKETLHSTATDALNIAKLSGVSTVLLTHISARYDNLNAFENEIVEFKAENPEIHVLIAEDLMEYSLK
>Methanococcus_maripaludis_C5
MKLTFLGTGAAIPTKYRAHPSISLKFDGEIFLFDCGENTQRQIIFTDVSPMKINNIFISHLHGDHVLGIPGLLQSIAFQGRTKPLNIYGPEETAKMIKNILNVGYHSIDYPINVYEISSKTSEKIISTDNYDVFSFPVVHSVPAVAYVFRQVKKPRMDLEKVNKLGIEIGPDLKRLKDGYNVELNGKIITPEDVTLPPKKGICVGYSGDTIPLNEFADFLKELKCTILIHEATFDKTMDKNAKETLHSTVHDALNIAKRSGANTVILTHISARYDELSAFEKDVVEFKVEHPDLHVLIAEDLMEYSLKGKWVKM

>Theionarchaea_archaeon_DZG
MSNLIKRPVDKVVMKVVFLGTAAGRPTRNRSLPCIALQFEGETILFDCGENAQRQMISVISPSKIGKIFI
SHFHGDHYLGLGGLLQTMSLNKRETPLSIYGPQGTIEYLKHFFASGHFGIRFDITLYEMEESVIEEDLYC
IRSFPVDHGVPTIGFVFEEKEKRGRFMEEKAKSLGIRGKLFSEIEEKGQVEIDGKIIRLEAVTGPPRKGR
KVVYSADTLPCQKVVEMAHRCDLLIHEGTYLHDEDRHGTYHTTVKEACEIASKAEVKTLVLTHISQRYEE
EEIKEEAEKWFPGAVVAEDLLEIEI
>Theionarchaea_archaeon_SZ_6-8
MKVVFLGTAAGRPTRERSLPCIALQFEGETILFDCGENAQRQMISVVSPSKIGRIFISHFHGDHYLGLGG
LLQTMSLNKRETPLSIYGPQGTIEYLKHYFASGHFGVRFDISLFEMGEATIEEELYSIRSFPVDHGVPTI
GFVFEEKEKRGRFLEKKAKSLGIRGRLFSDIEEKGQIEIDGRVITLEEVTGPPRKGRKVVYSADTLPCQR
VVEMAHHCDMLIHEGTYLNDEDRHGTYHTTVSEACEIAKKAGVKTLVLTHVSQRYEEEEIKEEAEKWLPG
TVIARDLMEIEM
>Theionarchaea_archaeon_Yap125
MKLIFLGTAAGRPTRTRNLPSIALKYNGEIILFDCGEGTQRQMLSLVSPSKIEKIFISHFHGDHYLGLGG
LLQTMSLNKRVKPLSIYGPQNATTYLKNYFSSGHFGIRFSIHVYEMGEDVMEEEKYYIRSFPVDHGVPTI
GFVFEEKEKRGHFLEEKARSLGVKGRLFSKIEREGSIKINGRKITLEEVTGPERPGKKIVFSSDTIPCKR
VVKEARNCDILVHEGTYLTDEDRHGTYHTTVKEACELAVKAKARMLVLTHISQRYEQEEVIQEAEQYFSP
VVVAYDFLEIEI
>Theionarchaea_archaeon_SZ_20-22
MKLIFLGTAAGRPTLRRSLPCIAFKYNGETILFDCGEGAQRQMISLVSPLKIEKIFISHFHGDHYLGLGG
LLQTMSLNRREKPLSIFGPQGSTRYLKNFFSSGHFGIRFPIYIYEMEEDTVEEDTYIIRSFPVEHGVPTL
GFVFEEKEKRGRFLEEKARSLGIHGRLFTEIERNGFVELEGRKILLEDVTGPRRPGKRIVLSSDTVPCDR
VLQEAQDCDLLIHEGTYIAEEDRRGTHHTIVQEACNIAAKAGVKKLVLTHISQRYEDDEVLREAEKYFNP
VVVAFDFLEIYI
>Theionarchaea_archaeon_SZ_12-14
MNNLIKRPLEKVAMKVVFLGTAAGRPTRTRSLPCIALQFEGETILFDCGENAQRQMISVISPSKIGKIFI
SHFHGDHYLGLGGLLQTMSLNRRETPLSIYGPQGTIEYLKHYFASGHFGIRFEITLCEIEETTIEEDLYR
IRSFPVDHGVATIGFVFEEKEKRGRFLEEKAKSMGIRGKLFSEIEEKGRVDIDGKIITLEEVTGPPRPGR
KIVYAADTLPCQKVVEVAHNCDMLLHEGTYLNDEDRHGTYHTTVKEACEIAKKAKVKTLVLTHISQRYED
HEIREEAEKWFPGAVVAEDLMEIEL

>Methanococcoides_seepicolus_LLY
MLKVTFLGTGGSLPTTNRNPSAIMVNRDGELIMFDCGEGAQQQMMRAKTGMMNLSSIFITHFHADHILGIPGLVQTMSFQGRTEPLTIYGPEWVEEFVKFLTAMGYYKLKFEINAIRLKSGESIKRDGYSIVALNTEHNVPSIGYALVEAERPGRFDRDKAIELGVPVGPLFSKLHHGGSVEVGGRVISAEDVVGDPRPGRTIVYSGDTRPCLGVLKASDGADLLIHDSTLADNMIDWAKESMHSTAGEAAALAKKAGVKKLVLTHLSSRYSDDATPLLNDAKALFKDVILAEDLLVIEVPLSDD
>Methanosaeta_harundinacea_SL3-B39
VKMLTVTFLGTAGSLPTPERSPSAVLINREGELILFDCGEGTQRQMMRAKTGMMRLDYIFITHHHADHILGIPGLLETMAFQGRKEPLTIVGPVRTAEVVDLFDRLCYYSRKFPVRALELEAGDTVRMDGCEVEAIRTVHSVPSIGYCLREDPRPGRFNRERAMELGVPPGPLFGRLQRGDAVEVEGRVVQPEDVMGPSRPGRKVVYTGDSRPTLEIEEASRGADLLIHDGSLGDEMGAWAVETMHSTAGEAAELAKRAGARRLVLTHISSRYSDDVGPLLADARRHFHEVLVAEDLMKIEVKLRAR
>Methanococcoides_sp._SA1
MLKVTFLGTGGSLPTTNRNPSAIMLNRDGELIMFDCGEGAQQQMMRAKTGMMNLSSIFITHFHADHILGIPGLVQTMSFQGRTEPLTIYGPEWVEEFVKLLSAMGYYKLKFEIKAVKLKGGTSVKRDGYSVIALQTNHNIPSIGFALVEDERPGRFDREKAMALGVPVGPLFSKLHHGGSVEVDGNIISAGDVVGEPRPGRTIVYSGDTRPCLDVLEASVGADLLIHDSTLADNMLDWAKEAMHSTAGEAAALAKKAGVKKLVLTHISSRYSDDATLLLNDAKAIFKDVVIAEDLLVMEVLLSDV
>Methanothrix_sp._LM3-B2.1
MVDPELEMMSRMLTVTFLGTAGSLPTPERSPSAVLINREGELVLFDCGEGTQRQMMRAKTGMMSLDTIFITHHHADHILGMPGLLETMAFQGRREPVTIAGPVRTSEVVGLFDRLCYYSRKFPVRALELEPGDVVRRDGYEVEAVRTCHSVPSLGYCLREDPRPGRFDRMRAMELGIPPGPLFGRLQRGEMVEVEGRIVRPEEVMGPPRPGRTIIYTGDTRPTQEVEEASRGADLLIHDGSLDDGMADWAVETMHSTAGEAARIAERAGVRRLVLTHISSRYSDDVGPLIEDARRHFPGAQVAEDLLKIEVKLRDR
>Methanohalobium_evestigatum_Z-7303
MSMLKITFLGTAGSLPTPYRNPPSILIKKDSELLMFDCGEGAQQQMMRARTGMMSLSSIFITHFHADHVLGIPGLLQTMSFQGRTEPLYIYGPEKIDVFIQILTALGYCQLGYEIKTVELKPGDIIEKNGYHIKALKTEHGVKSIGYSLVENKRPGKFDRDKAVSLGVPPGPLFSKLQKGNPVEVDGRTVHPEEVVGEPRPGRTVVYSGDTRPCEDVFNASLEADVLIHDGSLDDSQSEWAAESMHSTASEAAELAKKAGVIKLVLTHISSRYTEDESPLLNDANEIFENVVIADDLMEINIPYKK

>Pyrococcus_horikoshii_OT3
MIEVIFLGTGGIKPTPERNVPSIAIKIGGEIILFDVGEGTLRQMEIARISPMKIKRVFITHFHGDHYLGLPALIQTMSLWKRKDPLHIYGPEGSSTFLQNLLNSGYFAPSFDILVHEISGKSRLKFKEYEVWAFEVSHGVPALGYVFKEKDKRGNFNLKKIKELGLEPGPWMKELERQKIIEINGKIVRLLEVTGPKKRGAKVVYSGDTEPCDEVIEFSRRGTLLIHEATYVNEEDRKDSYHTTIEEACEIWKKSKARKLVLFHRSPRYSFKEYKEKALSICPQAIIPRDFDRIAIEGAGDVLFKIR
>Pyrococcus_horikoshii_UBA8834
MIEVIFLGTGGIKPTPERNVPSIAIKIGGEIILFDVGEGTLRQMEIARISPMKIKRVFITHFHGDHYLGLPALIQTMSLWKRKDPLHIYGPEGSSTFLQNLLNSGYFAPSFDILVHEISGKSRLKFKEYEVWAFEVSHGVPALGYVFKEKDKRGNFNLKKIKELGLEPGPWMKELERQKIIEINGKIVRLLEVTGPKKRGAKVVYSGDTEPCDEVIEFSRRGTLLIHEATYVNEEDRKDSYHTTIEEACEIWKKSKARKLVLFHRSPRYSFKEYKEKALSICPQAIIPRDFDRIAIEGAGDVLFKIR
>Pyrococcus_yayanosii_CH1
MVTVVFLGTGGIMPTKERNVPAIAIRYKGEIVLFDAGEGTIRQMNTASLSPMKVDKIFITHFHGDHYLGLAALIQTMNLWNRTKPLHIYGPEGSAEFVKNLLRSGYFKPAFDVVIHEIGEVRLRFGEYEIWSFEVEHGIPALGYVFKERDRRGHFDLEKIRKLGLKPGPWMKVLEERGEVEVSGMRIRLEDVTGPKRRGIKIVYSGDTEPCERLKLFARRADLLIHEATYIREEHRRDSYHTTVEEACAIAQEAKARLLALFHRAPRYPYDEYVAFARKVCQIPFIVPRDLDILTVGGE
>Thermococcus_bergensis_T7324
MRIPFKLFRQSQIMLEVIFLGTGGIMPNKERNVPSIALRYNGEIILWDVGEGTLRQLNIAKLSPMKIEKIFITHFHGDHYLGLMSLIQTMTLWNREKPLHIYGPKYTFEFIQNYLKSGFFRPSFDIHIHELGEARLKFENYEIWSFKVEHGVPALGYVFKEKNKRGSFDLDKIRELGLRPGPWMKELETKGKVEIEGKVIHLEDVTGSPKRGVKVVYTGDTEPCERVKLFSEKADVLIHEATYLSEEDRGESYHSTVSEACKTAEKAKAKLLVLFHRAPRYTYEEYKEGAKKLCGLRFIIPKDFDVLRVGEEYELSSLR
>Thermococcus_sp._101_C5
MRIPFKLFRQSQIMLEVIFLGTGGIMPNKERNVPSIALRYNGEIILWDVGEGTLRQLNIAKLSPMKIEKIFITHFHGDHYLGLMSLIQTMTLWNREKPLHIYGPKYTFEFIQNYLKSGFFRPSFDIHIHELGEARLKFENYEIWSFKVEHGVPALGYVFKEKNKRGSFDLDKIRELGLRPGPWMKELETKGKVEIEGKVIHLEDVTGSPKRGVKVVYTGDTEPCERVKLFSEKADVLIHEATYLSEEDRGESYHSTVSEACKTAEKAKAKLLVLFHRAPRYTYEEYKEGAKKLCGLRFIIPKDFDVLRVGEEYELSSLR

>Archaeoglobales_archaeon_B8_G15
MLLKITFLGTSGTIPSVERNPSSILIQFGGERILFDCGEGTQRQMMMAKAGFRKLDNIFITHLHTDHFIG
CFGLIETMSLNERRNKLTFYSPNAKFLESLFKAFGYKYLDFPIEVVELKDGDVIKFKNFKVVAFKTDHII
PSLGYALIEDERRGKFNRQKAEELGIPPGPLYAKLVQGESIEINGKIITPEMVIGKPRKGRKIVYTGDTR
PCEKTVEIAKDADVLIHDASFTFDLKEWAIESKHSTAREAAEIAKKANVKKLILTHISARYSKDITPLLS
EAKEIFENTVIAEDFMSFEVEYED
>Archaeoglobus_profundus
MLLKVTFLGTSGTVPAPNRNPSAILIQFEGIRLLFDCGEGTQRQMMIAKTGFKIHSVFITHLHTDHFIGI
FGLIETMSLNERTERLRVFVPKENVDFMKTLFRMFGYHNLNYPIEVYGLKDGDEVDFGKFKILAFKTDHI
VPSLGYALIERDRPGKFDRAKAEALGIPPGPLYSKLVRGEAIEINGRIITPDMVVGPKRRGRKVVYTGDT
RPTERTIEVARDADLLIHDASFTSDLQDWAIQTKHSTAREAAEIAKRANVRQLILTHISARYSKDATPLL
EEAKEIFENVVVAEDFMSIEVKYRD
>Archaeoglobus_sp._GB_MAG3_049
MFLKITFLGTSGTIPSVERNPSSILLNYNGERILFDCGEGTQRQMMRAKTGFKRLNNIFITHLHTDHFIG
LFGLLETMSLNDRKERLNVYTPNPTFLSTMFRLFGYHNFEFPIEVHGVEDGKLFDFGNFSVIAFKTEHII
ESYGYAFIEKPRPGKFNRERAEKLGIPPGPLYSKLVRGESVEVGGRVIKPEEVVGEPRPGRKIVYTGDTR
PIDKIAEIAKNADILIHDASFTHDLLDWAKETKHSTAREAAEIALKARVKKLVLMHISARYSKDSSPLLE
EAREIFPNTVVAEDFLEIEVPLEK

>Pyrodictium_occultum_PL-19
MELGLVFLGTGAALAARHRGLPSIALVYRGSIVLLDCGEGTQHTLARAGLSPLKVEAVLITHLHGDHVLGLPGLLQTMAMQGRRRPLLVAGPPGLKELIEAASKLTHWLPSYPIYIAEPAPWQTLHLPSGLEAKTFPADHTVPALGYRIQEPRRKPRINLEKARKLGLQPGPQLARLQRDEPVRIGTKIIYPEDVVEEKPRASITYTGDTRPSQATIKAAKHTTILIHDSTFTSEYAREAHEKGHSTAKDAATIAKQAGAQLLILTHISARYRTTRPLLDEARRIFPRTIAAEDLAKLPIRP
>Pyrodictium_delaneyi_Su06
VDTEQVRFIAASLLEASTALELGIVFLGTSAAVPTRRRGLPGIALVYRGSIVVMDCGEGTQAALTRAGLSPLKVEAVLVTHLHGDHVFGLPGLTQSMAMLGRRRPLLVAGPPGVYGFLREAYRYTRWLPPFPIYVVELEPGEELALPSGLHVKAFSVDHTVPALGYRVEEPRRKPRVDLEKARRLGLEPGPLLGRLQRGEPVEVGGRVIRPEDVLREQPRAVIVYTGDTRPSETVVEAAQGATVLIHDSTFASDMEEEAHEQGHSTALDAARIARRAGVGLLVLFHISARYETPDPLLREARRLYSRVVVAEDLAKLPIRV
>Hyperthermus_butylicus_DSM_5456
LELGIVFLGTSAAVPTRYRGLPSIAVVHRGSIVLLDAGEGTQAALTRAGLSPLRVEAIFITHLHGDHFFGLPGLLQSMGMLGRKTPLLVAGPRGLYGFLREAFRASRWLPGFPLYVAELEPGEKLVLPSGLEVESFPVSHTIPAMGYRLVEPRRKPRINIEKARRLGIEPGPLLAKLQRGEPVTVAGRIVRPEEVVEEQPRAVIVYTGDTRPCPTVVEAARNATVLIHDATFTSSMAREAYEQGHSTARDAARAASTADARLLVLFHISARYETPDPLLAEARIHHDNVVAAEDYLKIPIRP
>Pyrolobus_fumarii_1A
VEVGVVYLGVSAAVPAYGRGLPSIAVMYRGLVYLFDVGEGTQERLVEAGLSPLRVKVVAVTHMHGDHFLGLAGLLQSMTMGGRREELFVIGPRGLLEYIEIVERLTGHVRSFDIVFREVEEGVVYEDNRVVIKAFRVCHGHVAAYGYVFEEKPRPGRVKLEKLKELGLKPGPYLSRVKRGESVIVNGVLVRPEDVLEEPRPGVRVVYTGDTRPCKTVIDVARGADLLIHESTFLESEASEAHEKGHSTALEAGLVAAKAGVKCLALTHFSARYRELDVFETEARRNFGNCVYAARPLLIHPLRL
>Sulfolobus_sp._S-194
MIIVYFIGTGGGAPNKRGLPAIMIRREGFDALFDCGEGTQWRMMEHNLSFMKIKLIGITHMHGDHVLGLPGMIETMGMYSRKEPLFLMGPKELKEFLEDIFKKTYFYPNFEIQIIDKYEDENIKISTFETCHTIESQGYLFEEKDRLKIDIDKLRKEGIKDWRVIRMLKEGKRVEINGKVLLPEDYLIVKKGIRIAYTGDTGPCEKVINAVKDVDLLIHDSTFIDEKEAYKYGHSNSYDAAYVALKANVKRLALFHISPRYDDTYEMLIMAKRIFEKTFIAEPLSYYIIRQKE
>Sulfurisphaera_ohwakuensis_DSM_12421
MITVYFIGTGGGAPNKRGLPAIMVRREGFDALFDCGEGTQWRMMEHNLSFMKIKLIGITHMHGDHVLGLPGMIETMGMYSRKESLLLMGPKELKEFLEDIFKKTYFYPNFEIQIIDKYEDENIKISTFETCHTIESQGYLFEEKDRLKIDIDKLRKEGIKDWRIIRMLKEGKRVEINGKVLLPEDYLIVKKGIRIAYTGDTGPCEKVINAVKDVDLLIHDSTFIDEKEAYKYGHSNSYDAAYVALKANVKRLALFHISPRYDDTYEMLIRAKRIFEKTFVAEPLSYYIIRQKE
>Sulfurisphaera_tokodaii_str._7
MITVYFIGTGGGAPNKRGLPAIMVRREGFDALFDCGEGTQWRMMEHNLSFMKIKLIGITHMHGDHVLGLPGMIETMGMYSRKESLLLMGPKELKEFLEDIFKKTYFYPNFEIQIIDKYEDENIKISTFETCHTIESQGYLFEEKDRLKIDIDKLRKEGIKDWRIIRMLKEGKRVEINGKVLLPEDYLIVKKGIRIAYTGDTGPCEKVINAVKDVDLLIHDSTFIDEKEAYKYGHSNSYDAAYVALKANVKRLALFHISPRYDDTYEMLIKAKRIFEKTFVAEPLSYYIIRQKE

>Candidatus_Aenigmatarchaeota_archaeon_RS_10_43
MIKVKFLGTTASIPTRERNLPSIFVMFKGERILFDCGEGTQRQLMDQGLKFMKIDHIFITHWHADHFGGILGLIQTMSLEGRTEPLNVYGPKRTTEFLEQLLTIGYFGRNFKVNITEMNDGFTVEGDGYKVTAFEVTHKVPALGYVLEEDPRIRANMTKAAKFGLKTGPYIGKLKAGKTIEFKGQTITPEDVIEHIPGRKIVYTGDTKYDTNTIKYAKDADLLIHDSTFASDKTDADEIGHSTAKEAATVAKKADVKLLVLTHISRRYQEKKENTSPQVLLDEATEVFKNTILAYDSLEFEIK
>Candidatus_Undinarchaeum_marinum_MAG_bin17
VQLSSMFSITFLGTSSGTPTVARAHSAIALQLNGEIILFDCGEGTQRQMMKAKTSMMKVRRIFITHWHADHSLGLGGLIQTMSLLGRTEALEIYGPSGTKKYMKSLLDVGHFNPKYQLRVNELKDGEKVEAKGYTVLAIDAKHSVPALSYRMDEPQKPGKFDRKKAESFGLKPPQFGELQRGNTQKVGRKTIKPSDVMGPFREGASFVYSGDTAYNEFLVKLSKKATVLVHESSFANDKKDFAKEVLHSTAEDAATVAKKAGVKSLVLTHISPRYLETDVLLKEASKIFKNTTIVKDFDKLEFK
>Nanoarchaeota_archaeon_KR13_N2.mb.113
MIKVVFLGTSSGVPTRERSLPAIFLMHESERLLFDCGEGTQRQLMSDKLKFMKINRIFITHWHADHFAGLLGLVQTMSLENRAEPLYIYGPQRTDEFVERLLGVGYFSKSFKVIAKNVDEGEEIICDGFKVLPFRVEHRVPALGYVFKENNKVRADMEKAEKFGLKTGPKIGALKAGKNVVINGKTVKPEDVLITEQGKKIVYTGDTKYNENIVKFSKDADLLIADSTFGEEFVERAGDFRHSTANDAAEAAKKANVNQLVLTHISRRYQDSEGSIPAKSLEDSARKIFKNTILARDFLEIEVK
>Candidatus_Undinarchaeales_archaeon_SRR5007147.bin71
MFNYQTMFRITFLGTSSGTPTVARAHSAIALHLGGEILLFDCGEGTQRQMMKAKTSMMKVRRIFITHWHADHSLGLGGLIQTMSLLGRTDALEIYGPSGTKKYMKSLLDVGHFSPKYQLRVNELKDGEKVETKDYTVLAIDAKHSVPALSYRMDEPQKPGKFDRKKAESFGLKPPQFGELQRGNTQKVGRKTIKPSDVMGPLREGASFVYSGDTAYNESLVKLSKKATVLVHESSFANDKKDFAKEVLHSTAEDAATVAKKAGVKNLVLTHISPRYLETDVLLKEASKIFKNTTLVKDFDKLEFK

>Hermodarchaeota_YT2_032
VLKLEMRVHFLGVGGGIPSLKRSLPAIAIYFRGKIILFDCGEGTQTQLKHAKLSPQQIIEVFISHLHGDHVLGLPGLLSTMAMLNRSKPLTVYGPIGIKKFIEVTLELTKAQLEFDLTTNEVEEGTISRQPQYRVDCLPALHSIPSLSFILRMADKPGKFDVSKAQKLGIPSGPLRKRLQQGTPVKDLTGKTIYPEDVIGPSQKGIIIAYSGDSAPNPKFAAKAMKAQLLIHDATFSDAHIDKAAEFLHSTASQAAQIAVQAKATQLALVHISPRYIASTEHENEAKIIFPRSFAPNDLDVIYLDAYG
>Hermodarchaeum_yapensis_Yap4.bin9.105
MDEMMKVYFLGVGGGIPSQNRASPATAIYFRGKILLFDCGEGTQIQLKRSGLSPQRIIDIFISHLHGDHVLGLPGLLSTMAMLQRTKPLTIYGPPGIRSFIETNLELTHTQLEFDFAIKEVEKGTITHPNQYRVECLPALHNIPAFSYILRMTDIPGKFYVSKARRLGIPSGPLRKRLQQGHTITTAGGKRVKPSEVIGPIRKGPIIVYSGDTAPNPKLATKAKNATLLIHDATFSEGHKDKAKEFLHSTAAQAAQIASKAKVEQLALIHISPRYVSFETHEKEAREIFPNAFAPNDLDVLELNPSRKFLARSC
>Baldrarchaeota_MAG_95
VFYLKITFLGTSGSMPTKDRGLPAIAIRKERELLLFDCGEGTQRQILKSDLKIGKLSKVFITHLHGDHVLGIAGLLQTFSLLGRDKPLEIYGPPGISDFLKAIIKTVKFTLTFDVKVSEIEKGLVVEEEDYYVTCTPVDHGVYTLAYALIEKPRPGKFSPEKAEALGVPKGPLWKKLQLGKPITLENGRVIRPEQVVGKPRPGRKIVYSGDTRPCSEMIKFAQGADLLIHDGTFDQNLKEKALEGGHSTVIDAAKIALKAGVKRLAIFHISPRYTEEDVKKLEKEIRDIFPASFISYDFLTIHIPYSS
>Odinarchaeota_AUK032_PB
VSDLKVIFLGTSGGVPTKERGLPAIAIRKERELLLFDCGEGTQRQMFRFNLKIGKLSKIFITHLHGDHVLGVPGLIQTFSLLGRSKPLEIYGPPGLHGFLESILKTVKFTLTFDIKVHEVEKGVVVDSRNYYVECMPVDHGIYTLAYALIEKPRPGKFSPEKAESLGIPRGPLWKKLQLGEPVTLKNGRVIHPEQVIGKPRPGRKIVYSGDTRPCDEMVNFARKADLLIHDGTFSWSLREKALEGGHSTIVDAAEIALKAGVKKLVLFHISPRYTKDDIPKLEEEAKNIFSESIISYDFLTIDIPYSS
>Baldrarchaeota_MAG_128
VSDLRIIFLGTSGSMPTKERGLPAIAVRRESELLLFDCGEGTQRQMFRFNLKIGKLSKIFITHLHGDHVLGIPGLIQTFSLLGRSKPLEIYGPPGLHGFLEAVLKTVKFTLTFDIKVHEVEKGVVVDSRNYYVECMPVDHGIYTLAYALIEKPRPGKFSPEKAESLGIPRGPLWKKLQLGEPVTLKNGRVIRPEQVIGKPRPGRKIVYSGDTRPCDEMVSFARKADLLIHDGTFSWSLREKALEGGHSTIVDAAKIALKAGVKKLVLFHISPRYTKDDIPKLEEEAKNIFSESIISYDFLTIDIPYSS
>Jordarchaeum_madagascariense_EB_bin_7
VKESLSVTILGTSGGIPTVERNLPAIAIKKGREIILFDCAEGTQRQMGKAKLSVSRISKIFITHLHGDHVMGLPGILQTLSLLNRNKPLYIFGPNGLGAFIGAVKTTVEFTLTFDVYIKEITEGVICETNDYSIECVKTKHTISSFAYAFIEKDRPGKFHPKKAIALNIPRGPLWKKLQQGETIMLDDGIKIEPREVVDPPRLGRKIVYSGDTAPCDSVKRISKNATLLIHESTYGDDLKEKAIETNHSSATQAAEIAKEAGAQKLILTHISQRYSNPNELLEQAQKTFQNTLIAEDLMEIILN
