# Supplementary material for: Asgard archaeal selenoproteome reveals a roadmap for the archaea-to-eukaryote transition of selenocysteine incorporation machinery
Source: ISME J. 2024 Jun 19;18(1):wrae111. doi: 10.1093/ismejo/wrae111 (PMC11227280; doi:10.1093/ismejo/wrae111)
Supplement: Supplementary_data_2_wrae111 [file supplementary_data_2_wrae111.zip › Neighboring genes of Sec machinery genes/trimmed alignments/50S_ribosome_binding_GTPase_maffi_linsi_trimmed.fasta]

>Methanopyrus_sp._SNP6
VMRVLSESQVVLEVRDVRYPEETRWEKLHRLEDVF-NFTRVVVLNKADLVPRAEAERVKE
EVELKPTVYVSARE--RMGFRHLRRTIYEETVRVGVVGFQNVGKSTIINALT-RRSAAET
SRRAGYTRGKQWVRGGR-RLLVIDSPGVIPTDEATA-EAVAL----DPDVLEDPMEPALG
VIERVVREYPGALFNRFGVDKDPWKILRDISERL-GK-------DLRTTAKLLLREWVDG
SLVERDDLTVEETLREIEEAYGENVFGTVRLGEYSVGVSVGDRYYDRMIRRLRRELGGEV
VSVVLVT
>Methanopyrus_kandleri_AV19
VMRVLSESHVVLEVRDVRYPEETRWEKLPRLEDVF-DFTRVVVLNKADLVPRAETERVKE
EVELEPAVYVSARE--RMGFRHLRRTIYEETVRVGVVGFQNVGKSTIINALT-RRSAAET
SRRAGYTRGKQWVRGGR-KLLVIDSPGVIPTDEAAA-EAVAL----DPDVLEDPVEPALG
VIERVVREYPGALSDKFGIDMDPERILRDISERL-GK-------DLRTTAKLLLREWVDG
SLVERADLAVEETLREIEEAHGENVFGTIRLGEYGVGVSVGDRYYDRMVRRLRRELGGEV
ISVALVT
>Methanopyrus_sp._KOL6
VMRVLSESQVVLEVRDVRYPEETRWEKLHRLEDVF-NFTRVVVLNKADLVPRAEAERVKE
EVELKPTVYVSARE--RMGFRHLRRTIYEETVRVGVVGFQNVGKSTIINALT-RRSAAET
SRRAGYTRGKQWVRGGR-KLLVIDSPGVIPTDEAAA-EAVAL----DPDVLEDPMEPALG
VIERVVREYPGALFDRFGVDKDPWKILRDISERL-GK-------DLRTTAKLLLREWVDG
SLVERDDLTVEETLREIEEAYGKNVFGTVRLGEYGVGVSVGDRYYDRMVRRLRRELGGEV
VSVVLVT
>Methanocaldococcus_jannaschii_DSM_2661
VNKIIDECDVILLVLDARDPEMTRNRELEKKIKAK-GKKLIYVLNKADLVPKDILEKWKE
VFGE-NTVFVSAKR--RLGTKILREMIKQKEGKVGIVGYPNVGKSSIINALT-GKRKALT
GSVAGLTKGEQWVRLTK-NIKLMDTPGVLEMRDEDD---LVISGALRLEKVENPIPPALK
ILSRINNFDNSIIKEYFGVDEVDEELLKKIGNKR-SYLTKGGEVDLVRTAKTIIKEYQDG
KLNYKKYGQISFITKYLKDTHLKDFLGSEEIDGNIVVVSFGEKTKDACRKKVENLCRERN
IEVAVGK
>Methanotorris_igneus_Kol_5
VNKIINECDVILLVLDARDPETTRNKELEEKIKKM-NKELIYVLNKADLVPKEVLEKWKE
KLG--NAVFMSAKY--RMGTKILRDKIKEKEGKVGVVGYPNVGKSSIINALT-GRRSALT
GSLAGLTKGEQWIRLTK-NIKLLDTPGVLEMKDEDE---LIISGALRLEKAENLISPALK
ILKRLHDFDKTIIPNYYGVEEINEELLKKIGKKL-KYLKKGNEVDLDRTAKSIIKDFQDG
KLNYKKYGQIEFITRYLKDNHLSDFLGEETINGTTLVISFGEKTVDAGRKKVEEYAKEHN
IEVGVGT
>Methanococcus_vannielii_SB
VNRIIFECDIVLLAIDARDPETTRNRFLEKYTIEK-NKKLIYVLNKSDLVPKEILEKWKA
KFKKESVVFMSAKE--KLGTSILRDEIKIKHGKVGIVGYPNVGKSSIINALT-GRRSAKS
GLTAGLTVGEQWVKLTK-DIKLLDSPGIIEPKDEDE---LVISGALRYEKAKNILFPAIK
ILQRIQSFDKTILKEYYNLEEITENDISKIGSKL-NFLSKDNEIDLDRTSKSIIRDFQNG
KLNYRKYEQIDFITKHLEKSHLEGIIGMKKLDDAVVLISFSEKSQDSGRKKVETLARENK
IEIGVGQ
>Methanococcus_maripaludis_S2
VHKIIYECNIVLLVVDARDPETTRNRALEEYTIEK-NKKLIYVINKSDLVPKKILEKWKN
KFKSESVVFVSAKE--KLGTKMLRDEIKTKYGQVGIVGYPNVGKSSIINALT-GKKSARS
GLTAGLTVGEQWVKLTK-DIKLLDSPGIIEPKDEDE---LVISGALRYEKADDIISPALK
ILNRIHTFDNTILKEYYGFEEINIELLEKIGTKL-NFLTKDGKIDIDRTSKSIIREFQNG
KLNYKKYEQIDFITKHLKDLHLENIIGIKELDDAFVIISFSEKSRDTGRKKVEELARTSD
IEVGVGE
>Methanococcus_maripaludis_C5
VHKIIYECNIVLLVVDARDPETTRNRALEKYTIEK-NKKLIYVINKSDLVPKKILEKWKE
QFKSESVVFVSAKE--KLGTKMLRDEIKVKYGQVGIVGYPNVGKSSVINALT-GKKSARS
GLTAGLTVGEQWVKLTK-DIKLLDSPGIIEPKDEDE---LVISGALRYEKADDVISPALK
ILNRIHTFDNTILKEYYGFDDINMELLEKIGTKL-NFLTKDGKIDIDRTSKSIIREFQNG
KLNYKKYEQIDFITKNLENSHLENIIGIKELDDAFVIISFSEKSRDTGRKKVEELARTDD
IEVGVGE
>Methanosarcina_flavescens_E03.2
VKDVIRKADVLLEIIDARFPDETRNSEVERDIIRL-NKPLIIVINKSDLVSKEKLEKTKT
RLSKIPVVFVSSRE--RSGTTMLRHQILARDILVGTLGYPNVGKSSVINSVT-GRHRAST
SPISGHTKGVQHVYAGS-HIMFIDTPGVIPFDEKDE-YLQGLLGIKDATHLKDKIGVALK
IIEKMLAENKAALESFYNVTESSYDVLEMIGRLC-NFLQKKGEVDETRTATRIINDWQNG
LLLI--------------------------------------------------------
-------
>Methanosarcina_thermophila_TM-1
VKDVIRKADVLLEIIDARFPDETRNSEVERDIIRL-NKPLIIVINKSDLVSKEKLEKTKA
RLSKIPVVFVSSKE--RSGTTMLRHQILARDILVGTIGYPNVGKSSVINSVT-GRHRAST
SPISGHTKGVQHVYAGS-RIMFIDTPGVIPFDEKDE-YLQGLLGIKDATHLKDKIGVALK
IIEKMLAENKAALESFYNVTESSYDVLEMIGRQC-NFLQKKEEVDETRTATRIINDWQNG
LLLI--------------------------------------------------------
-------
>Methanosarcina_spelaei_MC-15
VRDVIKKADVLLEVIDARFPDETLNSEVEREIIRL-NKPFIIVINKSDLVSREKLEKTKA
RLSKTPVIFVSSKD--RSGTTMLRHQILAQDVMVGTLGYPNVGKSSVINGVT-GRHRAST
SPVSGHTKGVQHVGAGS-RIMFIDTPGVIPFDEKDE-YLQGLLGIKDTTHLKDKIGVALK
IIEKMLAENKVALESFYSIKETSYDALELIGKQC-NFLQKKGEVDETRTATRIINDWQNG
LLLT--------------------------------------------------------
-------
>Methanolobus_tindarius_DSM_2278
VKDVIKKADVLLEVVDARFPDETRNSEIEKDISRA-KKPFIIVMNKCDLVPKEKLEKAKS
KMGKIPTVFVSSKE--RFGTTMLRHKILERDIQVGCIGYPNTGKSSVINGVA-GRGKAST
SAISGHTKGVQIVNAGS-RIVFLDTPGVFPLDEHDE-YIQGLLGIKDSTHIKDQIGVALK
IIEKLAKDDREVLESFYNITENSYDLLEMIGVQC-NFLKKKGQIDENRAAIKIINDWQKG
LLHQE-------------------------------------------------------
-------
>Methanococcoides_sp._NM1
IKDVIKKADVLLEVVDARFPDETRNSEVERNVERS-RKPLIIVLSKCDLVSKETLEKSKS
RLSKIPTVFVSSKE--RFGTTMLRHKILERDILVGSLGYPNTGKSSVINGVA-GKNKAGT
SSISGHTKGVQLVKAGS-RIVFIDTPGVIPFDENDE-YRQGLLGVKDATHLSDPIGVAMK
IIETICAENKPVLEEFYKVEENSYEILELIGLKA-NFLKKKGEIDETRVAIKIINDWQKG
KLLI--------------------------------------------------------
-------
>Thermococcus_sp._MV5
VREAIKEGDIIVEVVDARDPIGTRNPKVEKIVQEE-GKKLLIVMNKADLVPKKWAEEYKQ
KNRN-PIVFISARE--RKGTGILRKEIKKEKVKVVLVGYPNVGKSTIINVLK-GKHAVGT
APIPGYTKGKQLIKLSK-RIWLLDSPGVVPIDEFEE---LVIRGGFPADKIEDPVKPALR
LIRRILETRKEAITEKYGIDEDEEQILEAIGKKK-GLLRKGGEVDLEETARYLLREWQTG
RFTLKKEERFEEILDEIERKYEEQLVGIREIEGVIVGIATGFKKCPSAIQFLEELTGKKV
IAIAILE
>Thermococcus_argininiproducens_IOH2
VREAIKEGDIIVEVVDARDPIGTRNPKVEKLVQEE-GKKLLIVMNKADLVPKKWAEEYKQ
KNQN-PIVFISARE--RKGTGILRKEIKKEKVKVVLVGYPNVGKSTIINVLK-GKHAVGT
APIPGYTKGKQLIKLSK-RIWLLDSPGVVPIDEFEE---LVIRGGFPADKIEDPVKPALR
LIRRILETRKEAITEKYGIDEDEEQILEAIGKRK-GLLRKGGEVDLEETARYLLREWQTG
KFTLKRGESFEEILDEIERKYEDQLVGIREIEGVIVGIATGFKKCPSAIRFLEELTGKKV
IAIAILE
>Pyrococcus_kukulkanii_NCB100
VKEVINEADIVVEVVDARDPIGTRNKKLEKMIIER-GKKLLIVMNKADLVPKEWAEEYKK
KSK--PVIFISARE--RKGTGILRKELKKEKVKVALIGYPNVGKSTIINVLK-GKHAVGT
APIPGYTKGKQLIRLTK-RLWLLDTPGVVPIDDFDE---LVIKGGFPADKIRDPVSPALK
LIRRILETRKEALTEKFGIRKNEEDILRKIGERR-GLFREGGEVDIEETARWFLREWQTG
RFTLEKKEEFDEILEKIQKKFEEELFGMIKVGDFIVAIATGFKKCPNAVKFVEKITEKNV
LTVAVLE
>Thermococcus_chitonophagus_GC74
VKEVINEADIVVEVVDARDPIGTRNRKLERMVLES-GKKLLIVMNKADLVPKEWAEEYKR
RSE--PVIFISARE--RKGTGILRKELKKEKVKVALIGYPNVGKSTIINVLK-GKHAVGT
APIPGYTKGKQLIRLTK-RLWLLDTPGVVPIDDFDE---LVIKGGFPADKIRDPVSPALK
LIRRILETRKEALTDKFGIKEGEEDILKKIGEKR-GLFREGGEVDLEETARWFLREWQTG
RFTLEKKQEFEEILGKVKEKFEDKLVGILEVGEFIVGIATGFKKCDSAVKFLENLTGKSV
VMIAILS
>Thermococcus_thioreducens_OGL-20P
VREVIDEADMIIEVVDARDPIGTRNRKLERLVLEE-GKPLLIVMNKADLVPKEWAEGYKR
KSD--PVVFISARE--RKGTGILRREIKKEKVKVALIGYPNVGKSTIINTLK-GKRAVGT
APIPGYTKGKQLIRLSK-RIWLLDSPGVVPIDDFDE---LVIKGGFPADKIEDPVKPALK
LIERILETRKEAITEKFGIDESEEEVLRKIGERR-GLIKAGGEVDLEETARWFLREWQTG
RFTLRREEDFEDVLDGIEEKYGEELVGIREIEGFTVGIATGFKKCDGGIKLLEELTGRHI
LAIAIME
>Vulcanisaeta_souniana_JCM_11219
VRGVLELSDLVLEVVDARDPMETRNRKLEELLNRL-GKPLIIVINKADLVPMNILKEWKE
YLEREPTVFISAKN--RLGTRKLITSIKQLPVRISVVGYPNVGKSTIINYLRGGRHVAET
SPIPGWTIGEQVVKAKQ-WLVVIDTPGVIPPEEIKDEALLIIKGAIDPSKIDDPVPPAIK
LIMRIKTFNPKAFMDRYGVDEDPMELLELIGRRRGGLLVKGGKVNTRNAAVAVIRDWVIG
KLVYG-------------------------------------------------------
-------
>Vulcanisaeta_sp._EB80
VRSVLEMSDLVLEVIDARDPVETRNRRLEDLVNRL-GKSLMMVINKADLVPMEVLKEWRR
FLERDPTVFISARG--RLGTRKLIVNIKRLPVRVSVVGYPNVGKSTIINYLK-GRHVAET
SPVPGWTIGEQIVRAKQ-WLIVIDTPGVVPVEEVKDEALLVIKGAIDPSKLDDPVVPAIK
LIMRIKSFNPKAFMERYGVDEDPMELLELVGRRR-GLLMRGGKVNIREAAIAVIRDWILG
KLTYDRNA----------------------------------------------------
-------
>Vulcanisaeta_distributa_DSM_14429
VRSVLEMSDLVLEVIDSRDPVETRNKRVEELLNKL-GKPLIIVINKADLVPIEVLKEWKE
YLGREPTVFISAKN--RLGTRKLIVSIKQLPVRVSVVGYPNVGKSTIINYLK-GRHVAET
SPVPGWTIGEQVVRAKQ-WLIVIDTPGVIPPEEVRDEALLIIKGAIDPTKLEDPVLPAVK
LIMRIKSFNPKAFMDRYGIDEDPMELLELVGRKR-GLLLKGGKVNIREAAIAVIRDWILG
KLTYVIGNA---------------------------------------------------
-------
>Vulcanisaeta_moutnovskia_768-28
VRNVLEMSDLVLEVIDSRDPIETRNKKLEKLLDRL-GKPLIIVINKADLIPMDILKEWKK
YLEREPTVFISAKN--RLGTRKLIVSIKQLPVRVSVVGYPNVGKSTIINYLK-GRHVAET
SPVPGWTIGEQIVKAKQ-WLIVIDTPGVIPPEEVKDEALLIIKGAIDPSKLEDPVLPAVK
LIMRIKSFNPKAFMDRYGVDEDPMELLELVGRRR-GLLLKGGKVNIRGAAIALIKDWILG
KLIYVISNA---------------------------------------------------
-------
>Thermoproteus_tenax_Kra_1
VRTVVEDSDVVLEVLDARDPLATRNIELERLVASL-GKRFIVAINKADLVPLDVGLKWKE
WFEAQPAVVFSAKM--RLGTRKLMAKIKSVPVRVAVVGYPNVGKSTVINYLK-GRHVAPT
SPRPGFTRGEQIVRAKT-WLIVVDTPGVLTSEEGDDAALAVIRGAVDPARIDDAVPYAIA
LINRVLSFNPRAL-EHYGYSASAEEALEHIGRRY-GRLMRGGRVNIEEAARIVLRDWIEG
KITYSVGTY---------------------------------------------------
-------
>Candidatus_Woesearchaeota_archaeon_NC_groundwater_1851
VHEVIDRSDVLLEILDARLPEMTRNPEVETKVRNK-GKKLILVLNKADLIGQQVAEQEKK
RIGKEPVVFVSTKE--HQGTKLLREAILAETVMVGVLGYPNTGKSSIINVLK-GRKSAST
SSQSGHTKAIQKIRVTN-RIMMLDSPGVIPFEEKDE-LKHVLIGTIMFSDVDAPDVYALE
VIKLCNSLNPKIITTFYGISADPFVQLEKIAEKR-NLRAKGGVLDMERAAKIVIQDWQVG
KIKL--------------------------------------------------------
-------
>Candidatus_Woesearchaeota_archaeon_FT2_175
VNKIIHDSNVVLEVLDARFPEETRNREIEQKVRAQ-GKKVIYVLNKCDLVPKQFLEEAKS
KLK--PCVFVSSKN--HQGTLILRKLILKEKIKVGVLGYPKTGKSSLINALK-GKKSAKT
SPISGFTKAMQWVRIDN-RIMLIDSPGVIPFREKMP-LKHVLISTTDYSSVEDPDAAAMD
LIAAF----PGQFEAYYGVKKDPQDTLEEIALKN-NKLKKGGVPDVDTMARIIIKDWQQG
KIRK--------------------------------------------------------
-------
>Candidatus_Diapherotrites_archaeon_DeMMO2_21
IFRIIQESNLLLEVLDARFPELTRNFGIEKKILNS-GKKLVFVLNKSDLSTRETLFKEKK
SLEKIPCVFLSAKK--RDGVRKLREAIGKKKSVVGIIGYPNTGKSSIINVLR-GKSVAKT
AVKAGFTRGQQFVRISE-NIMLVDSPGIIPFAQKNE-FELMLVNAKNAERLKDAETTALQ
LIQWLLQKNPNSLKENFGIETDSEKALEQIAMKK-NKLLKGGLPDTQATAKTLIQDWQRG
KIKV--------------------------------------------------------
-------
>Candidatus_Diapherotrites_archaeon_DeMMO3_25
IFRIIQESNLLLEVLDARFPELTRNFGIEKKILNS-GKKLVFVLNKSDLSTRETLFKEKK
ILEKIPCVFLSAKK--RDGVRKLREAIGKKKSVVGIIGYPNTGKSSIINVLR-GKSVAKT
AVKAGFTRGQQFVRISE-NIMLVDSPGIIPFAQKNE-FELMLVNAKNAERLKDAETTALQ
LIQWLLQKNPNSLKENFGIEADSEKALEQIAMKK-NKLLKGGLPDTQATAKTLIQDWQRG
KIKV--------------------------------------------------------
-------
>Candidatus_Micrarchaeota_archaeon_MM_PC_MetaG.mb.157
VERVIGKSDLLLEIVDSRFPNETRNELIEERVKEK-KKELIIVVNKSDLVSKRNALKVKK
ELSKFRVVFVSGKE--KKGISRLRNAIKAKKVVVGVIGYPNTGKSSIINALK-GKVVART
SITAGYTKGEQFISLTK-NVLLVDSPGIIPFEERDE-LLLALVGAKNPSKLEDAESAAEK
VIELLMENNPKKLERRYGIEKNAGEVLEWIAMKK-GRLLKKGIPDVNAVSKQIVLEWQKG
KL----------------------------------------------------------
-------
>Helarchaeota_CR_Bin_097
INDVIADANLILEVLDARDPNGTRNKRLEKLVIAEPDKKLVLILNKIDLVPSDVVEQWRK
LLQSEPVIAISAARKFERTLRFLRKKILSLPAYVGIVGYTNVGKSTIINGLK-GIKTVGT
SPQAGFTRGKQYINLSK-NIRLIDSPGIIPI-EGDE-IEKALKAVITPEKVTNVDAVVKE
IMNRV---GNVVLSKFYSVQAELDEFLEKLAKRR-GKLLPGGVPDVYEAAKIVIRDFQRG
QILYK-------------------------------------------------------
-------
>Helarchaeota_CR_Bin_291
VNDVIADANLILEVLDARDPNGTRNKRIEKLILSQNDKKLLLVLNKIDLVPKDVANEWRK
LLQSEPTIAISGTRGFERTLRLLRKKILQLPVYVAIVGYSNVGKSTIINGLK-GAKIVGT
SPQAGFTRGKQYINLTK-NIRLIDSPGIIPI-EGDE-LELALKAVITPEKIKNVDAVVAE
IMNRT---GPSILSNFYKLNIGLDDLLEKLAKRR-GKILPGGIPDMYEAAKIVIRDFQRG
QIPYEQKN----------------------------------------------------
-------
>Hodarchaeota_YT1_057
VNRVIKNSDIAVEVLDARFPDLTRSDKVESFVFKQ-NKPLIFCLNKCDLVPRPINKAWRD
KLSKIPSVYISSRK--RLGTKQFRIKLQEKESKVCIVGIPNTGKSSLINVLK-GRHSAPT
SPKSGFTRHIQMFRISE-KIMVYDTPGLSPIDDLPF-DLKIFVGAVPVEKIEDPLNSLHF
ILERIKKHHTKGLLERYQLSEDIDSLVSYIAQIR-GKLRSSGSFDLNETARMIIREFLDG
KFEYKR------------------------------------------------------
-------
>Heimdallarchaeota_bin272
VFELIKNSNVVLEVIDGRLPALSRVSSIEKFTKKL-EIPLIIVLNKCDLVPRSICERTKD
IFSREPTVYISTQN--RQGTKILRQQIVYQEILIAIVGIPNTGKSSLLNILR-GKHVAPT
GQKPGVTRHLQLVRVSK-NILSFDTPGVLPFDHPNI-EVQAFMGALSIDNLEDPMKTAFY
FLDRIRSNYSDGLVQRYKLSMENEAIITHIAKHR-GLLLKGGKPNITEAAKVLMREFTGG
LFPY--------------------------------------------------------
-------
>Hodarchaeota_YT_011
VYRVIQDSDIVVEVLDARFPNLTRSESVESFIMKK-RKPLLLCMNKCDLVPRPINKAWRN
RLSEIPTAYVSSRY--RLGTKQLRRTLQRRDARVCAVGVPNTGKSSLINVLK-GRHSAST
SPRAGHTRHIQLLRISD-KLVMYDTPGLSPIDTLPF-NLQVFLGAIPVEKIDDPLNSLDF
ILKRIRQHFFKDFLERYQLSSEIESLVAFVAKRR-GRIKAEGKLDVDETARMIIREFLEG
KFKYRNRDR---------------------------------------------------
-------
>Heimdallarchaeota_MAG_385
VFELIKTSDVVLEVLDGRFPYLTRVSSIEKHITSL-SIPLILVLNKCDLVPRDINEKNKK
LLQREPTAYISAQN--RLGTKKLRQEIVKRETVISLVGIPNTGKSSLLNILR-GKHVAPT
GQKPGVTRHKQIVRISR-RVLIYDSPGVVPFDHPDI-NLQAFIGAYSIDKLDDPLDTVEY
FLNRIRKNHTTSFMEKFGIPISNQEILRLVAKKR-ALMLKGAKLNLIEAAKVIMRELTSG
KITYE-------------------------------------------------------
-------
>Lokiarchaeota_SZ_4_bin10.384
IYDNIRFADVIVEVLDARNPMGTRNKKVENYIQNQ-QKKLILILNKADLVPIPIIKKWRD
LLKIEDVFYLIGTKKYSESMNLFKKHLFKHEIKILILGYPNVGKSSIINSLR-MKEITRT
SPEAGYTRGKQYVRLSD-RILLIDSPGVIPIEEEDE-ISLALKNAIRVEKIQDLELVSSK
IIDLV---GKDKISKFYYIESDINEFLEKFARKR-GKLLKGNEPNTEEAARIFIRSFQRN
KIPY--------------------------------------------------------
-------
>Helarchaeota_ASGARD_archaeon_Hel_GB_B
VYNVIKDADIIIEVLDARNPLGTRSNRLEILINQYQNKKLVLLLNKADLIPSEILHQWIR
FLSKEPVFYTSDRYGFQNSIRFLKKNILKRPVRVCLVGYPNVGKSSIINALR-KKKVAPT
SPLAGFTHGKKYIKLAKGDIFLIDTPGVIPFDEESE-VELVLRGAIRPDKIYHLLDAVDK
ILSIV---SKDELFNKYGINTNTNEFLEKMAYKR-GRLGAKGIADIKSAAKILINDFQRG
RIKYK-------------------------------------------------------
-------
