# Supplementary material for: Asgard archaeal selenoproteome reveals a roadmap for the archaea-to-eukaryote transition of selenocysteine incorporation machinery
Source: ISME J. 2024 Jun 19;18(1):wrae111. doi: 10.1093/ismejo/wrae111 (PMC11227280; doi:10.1093/ismejo/wrae111)
Supplement: Supplementary_data_2_wrae111 [file supplementary_data_2_wrae111.zip › Neighboring genes of Sec machinery genes/trimmed alignments/DUF126_domain-containing_protein_maffi_linsi_trimmed.fasta]

>Methanopyrus_sp._SNP6
VRCEPIDEPVEAEVLVSSRRLSFLGGVDPETGEVVDPSHELCGKVLTDQVLVLPGGRGST
VGSYVLMEMAHRGTAPAGIVVREAEPILVVGCVLGDIPLFHKPEELDNGDVVRI-
>Methanopyrus_kandleri_AV19
VRCEPVEEPVEAEVLVSSQRLSFLGGVDPKTGEVVDPSHELCGEKLTGRVLVLPGGRGST
VGSYVLMEMADRGTAPAGIVVREAEPILVVGCVLGDIPLFHRPEELSTGDVVKL-
>Methanopyrus_sp._KOL6
VRCEPIDEPVEAEVLVSSRRLSFLGGVDPETGEVVDPSHELCGKVLTDRVLVLPGGRGST
VGSYVLMEMAHCGTAPAGIVVREAEPILVVGCVLGDIPLFHKPEELDNGDVVRI-
>Methanocaldococcus_jannaschii_DSM_2661
LKGRSIKGIIEGIAIVSKKPFSFLGGVD-EEGNIIDKDSDLYGQSLKGKIFVFPYGRGST
VGSYVIYGLAKRGIL-KGIVNKECEPIVATGAILGGIPLVDKIDEIKTGDRIVVD
>Methanotorris_igneus_Kol_5
LRGRSIKGIAEGIAIVSKEPFSFLGGVN-EKGIIIDKNSELYGESLKDKIFVFPYGKGST
VGSYVIYGLAKRGIL-KGIVNKECEPIVSTGAILGKIPLVDKVDKIKNGDRIVVD
>Methanococcus_vannielii_SB
LKGRIIKGIVEGEAIISKSPVSFLGGIN-EEGIVTDKENELFGKSIVGKIFVFPTGKGST
VGSYVIYALSKQGIL-KGMINSESEPIVATGAILGKIPLVDKVNEIKDGDIVVVD
>Methanothermococcus_okinawensis_IH1
LKGRSIKGQVEAEVIVSKAPISFLGGVN-EDGIITDKENELYGQSIRDKIFVFPTGKGST
VGSYVIYGLAKKGIL-KGIINKECEPIVATGAILGKIPMVDNIDNIKTGDRVLID
>Methanocaldococcus_sp._FS406-22
LKGRSIKGLIEGIAIVSKKPFSFLGGVD-EEGNIIDKDSDLYGQSLKGKIFVFPYGKGST
VGSYVIYGLAKKGIL-KGIVNKECEPIVATGAILGGIPLVDKIDKIKTGDRIVVD
>Methanococcus_maripaludis_S2
LNGRIIKGVVEGEAIISKSPISFLGGVN-EEGIVTDKENELFGKSIANKIFVFPSGKGST
VGSYVIYGLAKRGLL-KGMVNFESEPIVATGAILGKIPLVDKVNEIKDGDIVVVD
>Methanococcus_maripaludis_C5
LNGRIIKGVVEGEAIVSKSSISFLGGVN-EEGIVTDKENELFGKSIANKIFVFPTGKGST
VGSYVIYGLAKRGLL-KGMVNFESEPIVATGAILGKIPLVDKVNEIKDGDIVVVD
>Methanohalophilus_levihalophilus_DSM_28452
IKGRKIRGVGKGEVLLSKDPISFLGNVDPESGEIVDPDHMLYGKSISGKVLVFPYGKGST
VGSYVIYQLHKNDVAPRAMINLDSEPIVAVGAIISEIPLVDRLEILKDGDIVKVD
>Methanolobus_profundi_Mob_M
IKCRTIRGVAEGEVLLTHDAISFLGNVDPETGEVVEPQHELYGQSIAGKVLVFPHGKGST
VGSYVIYQLFKNGVAPVAMINLDSEPIVAVGAIISEIPLVDKLELLKDGDVVVVN
>Methanolobus_bombayensis_DSM_7082
INCRTIRGVAEGEVLLTNDAISFLGNVDPETGEIVEPQHELYGQSIAGKVLVFPHGKGST
VGSYVIYQLFKNGVAPAAMINLESEPIVAVGAIISEIPLVDRLEVLKNGDMVFVN
>Methanolobus_psychrophilus_R15
IKCRKIRGVAEGQVLLTHEAISFLGNVDPKTGIIVEPKHELFGQCIKDRVLVFPQGKGST
VGSYVLYQLIKNNVAPAAMINVESEPIVAVGAIISCIPLVDRMEVLKNGDTVRVD
>Methanolobus_vulcani_PL_12/M
IKCRTIRGVAEGEVLLTNDAISFLGNVEPETGEVVEPQHQLYGQSIAGKVLVFPHGKGST
VGSYVIYQLFKNGVAPAAMINLESEPIVAVGAIISEVPLVDRLEILKNGDMVVVN
>Thermococcus_alcaliphilus_AEDII12
LKGRKIKGKAKGVALVSKKPLSFLGGVDPKTGIVKDIESDIKGESIKDKILVFPRGKGST
VGSYVIYQLKKNGVAPKAIVVEEAETIVATGAIIAEIPMVDKVDKIKNGQIVEVD
>Thermococcus_litoralis_oil
LKGRKIKGKAKGVALVSKKPLSFLGGVDPKTGIVKDIESDIKGESIKDKILVFPRGKGST
VGSYVIYQLKKNGVAPKAIVVEEAETIVATGAIIAEIPMVDKIDKIKNGQIVEVD
>Thermococcus_sp._2319x1_Essen
LKGRKIRGKAKGVALVSKKPLSFLGGVDPKTGIVKDIESDIKGESIKDKILVFPRGKGST
VGSYVIYQLKKNGVAPKAIVVEEAETIVATGAIIAEIPMVDKVDKIKNGQIVEVD
>Thermococcus_bergensis_T7324
LKGRKIKGKARGVALVSKKPLSFLGGVDPKTGIVKDVESDIRGESIKDKILVFPRGKGST
VGSYVLYQLKKNGVAPKAIIVEEAETIVATGAIIAEIPMVDKVDKIKSGQVVEVD
>Thermococcus_paralvinellae_ES1
LKGRKIKGKAKGIALVSQKPLSFLGGIDPKTGIVTDAESDIKGESVKDKILVFPRGKGST
VGSYVIYQLKKNNVAPKAIVVEDAETIVATGAIIAEIPMVDKIDKIKSGQIIEVD
>Theionarchaea_archaeon_SZ_20-22
-MGRMIPGKVTAEAIVSNEPIGFYGGIDSKTGIVIEKGHPLEGQSVTGKILVFPRGKGST
VGSYVIYGLAKNGVGPVAIVNEETETIVATGVILAGVPCVDKIDQFKTGDRLMVD
>Theionarchaea_archaeon_SZ_6-8
-MGRMIPGKAEGEAIVSPEPIGFYGGIDPKTGIVIEKGHPLEGKTVTGKILVFPRGKGST
VGSYVIYGLEKNGVGPKAIVNEETETIVATGAILAGIPCVDHIDQFETGNHLKVD
>Theionarchaea_archaeon_SZ_12-14
-MGRMIPGKAEGEAIVSPEPIGFYGGIDPKTGMVIEKGHPLEGKTVTGKILVFPRGKGST
VGSYVIYGLEKNGVGPRAIVNEETETIVATGVILAGIPCVDHIDQFETGNRLKVD
>Thermofilum_sp._Bin_S13
INGKPVEGKASGEILFSPEPITFFGGVDPSSGKIVERGHPLYSQIIAGKILVFPHSKGST
VGSYILLRLARKGLAPAGIVSLRPDEVTIVGAIIGKIPMMTYVD----GDALPLI
>Thermofilum_adornatum_1505
INGKPVEGKASGEILFSPEPITFFGGVDPSSGKIVERGHPLYSQIIAGKILVFPHSKGST
VGSYILLRLARKGLAPAGIVSLRPDEVTIVGAIIGKIPMMTYVD----RDSLPLN
>Infirmifilum_lucidum_3507LT
IAGRPVEGVARGQVLLSREPITFFGGVDPKTSEVVEPSHPLKGEKLAGKILVFPHSKGST
VGSYVLLRMAKRGVAPAGVVTVRPDEVVIIGCIISGIPSMTGIDKIRPGSLAEIR
>Infirmifilum_uzonense_1807-2
IPGHPVEGVAKAELLVSPEPITFYGGVDPLTSKVTEPGHPLYGEVLKDRILVFPHSKGST
VGSYIILRLARRGIAPAGIVTLKPDEVVIVGCVIGGVPSMTGISTLRTGDKAELR
>Candidatus_Altiarchaeales_archaeon_Bin_400
MKGRIIRGTVEGEALVSKDPISFYGGVDPETGKIADKDNALDGVSVKDKILVFPFGKGST
VGPYTIYQLAKLGTGPKAMINSECETIVAVGCIISDIPAVDQVDRIKTGDTVKVD
>Candidatus_Altiarchaeales_archaeon_RBin_020
MKGRIIRGTVEGEALVSKDPISFYGGVDPETGKIADKDNALDGVSVKDKILVFPFGKGST
VGPYTIYQLAKLGTGPKAMINSECETIVAVGCIISDIPAVDQVDRIKTGDTVKVD
>Candidatus_Altiarchaeota_archaeon_Modern_marine.mb.103
LKGRVIKGKVSGQALVTKDPISFYGGVDPETGEIADKDNELDGVSIKGKILVFPQGKGST
VGPYTIYQLAKLGTGPIGMVNSECETIVAVGCIISDIPAVDKIDKIKTGDKITID
>Candidatus_Altiarchaeales_archaeon_SpSt-1148
LDGRIIRGRVEGEALVSKNPISFYGGVDPQTGVVKDKDSDINGQSISGKILVFPFGKGST
VGPYTIYQLAKNGKAPLAVVNVECETIVAVGCIISGIPSVDRIDKIKTGDKVLVD
>Baldrarchaeota_MAG_95
LKGRGLEGLVEGTALVTSQPISFYGGIDPSSGVVTERGHELEGKTVSGKILVFPYGKGST
VGSYIIYHMAKIGTAPLAIINVESEPIIVTGCVLANIPLVDKLNTITTGDIVRVD
>Lokiarchaeota_N1B_bin6.179
LTGRRIKGKTEGEALVTTQSISFYGGVDPENGIVVEKGHELEGQSIVDKILVFPSGKGST
VGSYVLYQMAKTGKGPKGLILKDCEAIVAVGCIIGEIPCVDQIDQISTGMKLSID
>Baldrarchaeota_MAG_128
LKGRGLEGRVEGKALVTSQPISFYGGVNPLSGVVTERGHELEGKTISGKILVFPYGKGST
VGSYVIYHMAKIGTAPLAIINLESEPIIVAGCVLANIPLVDKLDTIETGDMVQVN
>Hermodarchaeota_YT_063
FQGRKIQGTASGEALVTSQGISFYGGVNPDSAVVVEKGHELEGKSIAGKVLVFPRGKGST
VGSYVIYQLAKTGKAPVAIVNKECETITAVGCIISNIPAVDKIPKIKTGDQLYID
>Baldrarchaeota_Yap30.bin4.67
LKGRGLEGRSEGEALVTSQPISFYGGVDPLSGVVTERGHELEGKTISGKILVFPYGKGST
VGSYVIYHMAKIGTAPLAIINLESEPIIVAGCVLANIPLVDKLDTIETGDIVQVN
>Thorarchaeota_MAG_19
FEGRKIKGRVEGEALVTSEDISFYGGCESSTGIIVEKGHELEGKSVAGKILVFPSGKGST
VGSYVLFALKKAGLAPLAIVNEEIDPVVAVGSIISEIPTIDHIDKIKTGQKLVVD
>Thorarchaeota_GSL_GB14_1
LQGRKIKGKAEGEALVTSDDISFYGGVDPDTGVVVEKGHELEGESVAGKVLVFPTGKGST
VGSYVLYSLKKADMAPRAIINEATDPVVAVGCIISEIPAVDQIDSIETGQKVEVD
>Thorarchaeota_GLR93
FEGRKIKGRVEGEALVTSEDISFYGGCESSTGIIVEKGHELEGKSIAGKILVFPSGKGST
VGSYVLFALKKAGLAPLAIVNEEIDPVVAVGSIISEIPTIDHIDKIKTGQKLVVD
