# Supplementary material for: Asgard archaeal selenoproteome reveals a roadmap for the archaea-to-eukaryote transition of selenocysteine incorporation machinery
Source: ISME J. 2024 Jun 19;18(1):wrae111. doi: 10.1093/ismejo/wrae111 (PMC11227280; doi:10.1093/ismejo/wrae111)
Supplement: Supplementary_data_2_wrae111 [file supplementary_data_2_wrae111.zip › Neighboring genes of Sec machinery genes/trimmed alignments/amidohydrolase_maffi_linsi_trimmed.fasta]

>Methanopyrus_sp._SNP6
LRLAILGGVAVI-EDGRISFVGTELEEKDVIMPGLINTHTHGPMTLFRGVADDMPLMKWL
REEIWPLEE-RLDAEKCRWGAALAAMEALKSGTTCLVDMYFFMDTVAEAYAEVGIRAVIS
HGMID-LGEEDKREEELKESERVYRKCHLGPHSPYTCSEELLKEVRRLADEWGVKIQIHV
AETKDEVEEVKREYGKRPVEYLDEIGLLDD-DVIAAHCVWLNDKEIEILSKRGVVVSHNP
ISNMKLASGPVPEMLERGVNVTIGTDGCASNNNLDMLEEIKVAALLHKDPSATEMLEIMK
MATVRAGTVFSSEGDIEEGYAADLVVLDGSSPRLNPNQISNIVYSVSGSDVKHVFVAGEL
VVKNRRLDEQEILENSTECAEQLTS
>Methanopyrus_kandleri_AV19
LRLAILGGIAVIDEDGRISFVDTELGEKDVIMPGLINTHTHGPMTLFRGVADDMPLMKWL
REEIWPLEE-RLDAEKCRWGAALAAMEALKSGTTCLADMYFFMDAVAEAYAEVGIRAVIS
HGMID-LGEEDKREEELKESKRVYRKCQLGPHAPYTCSEELLKEVRRLADEWGVKIQIHV
AETEDEVKEVKRKHGKRPVEYLDEIGLLGD-DVIAAHCVWLDDKEIEILSKRGVIVSHNP
ISNMKLASGPVPEMLERGVNVTIGTDGCASNNNLDMLEEIKVAALLHKDPSATEMLEILR
MATVRAGTVFSSEGAIEEGYAADLVVLDGSSPRLNPNPISNIVYSASGSDVKHVFVAGEL
VVKNGKLDEQEILENSTECAEQLTS
>Methanopyrus_sp._KOL6
LRLAILGGVAVI-EDGRISFVGTELEEKDVIMPGLINTHTHGPMTLFRGVADDMPLMKWL
REEIWPLEE-RLDAEKCRWGAALAAMEALKSGTTCLVDMYFFMDTVAEAYAEVGIRAVIS
HGMID-LGEEDKREEELKESERVYRKCHLGPHSPYTCSEELLKEVRRLADEWGVKIQIHV
AETKDEVEEVKREYGKRPVEYLDEIGLLDD-DVIAAHCVWLNDKEIEILSKRGVVVSHNP
ISNMKLASGPVPEMLERGVNVTIGTDGCASNNNLDMLEEIKVAALLHKDPSATEMLEIMK
MATVRAGTVFSSEGAIEEGYAADLVVLDGSSPRLNPNQISNIVYSVSGSDVKHVFVAGEL
VVKNRRLDEQEILENSTECAEQLTS
>Methanocaldococcus_jannaschii_DSM_2661
-VILIKNVFV-I-EGNKIKKIGEIDGKNKIAIPGLINTHTHIPMTLFRGVADDLPLMEWL
NNYIWPMEA-KLNEEIVYWGTLLGCIEMIRSGTTTFNDMYFFLEGIAKAVDESGMRAVLA
YGMID-LFDEERRERELKNAEKYINYINLGPHAPYTCSKELLMEVNNLAKKYNVPIHIHL
NETLDEIKMVKEKTGMEPFIYLNSFGFFDDVRAIAAHCVHLTDEEIKIMKQKNINVSHNP
ISNLKLASGPIPKLLAEGINVTLGTDGCGSNNNLNLFEEIKVSAILHKNPTVVKAEEAFN
FATKNGAKALNIKGEIREGYLADIVLINLDKPYLYPNIMSHLVYAFNGF-VDDVIIDGNI
VMRDGEIDEEKVYEKAEEMYEILRS
>Methanotorris_igneus_Kol_5
TYCLIKNAVI-I-EKNTIKKIGNINAENKIAIPGLINTHTHIPMTLFRGVADDLPLMEWL
NNYIWPMEA-KLNKDIVYAGTLLGCLEMIKSGTTTFNDMYFFLDGIAKAVDEIGIRAVLS
YGMID-LFDEEKREKELKNAEENIKMIKLGPHAPYTCSKELLMEVHEMAKKYNIPIHIHM
NETLDEIKMVKEKTGMRPFEYLNSFGFFDDVNVIAAHCVHLSDEEIKIMKEKNINVSHNP
ISNLKLASGPVPKLVENGINVTLGTDGCGSNNNLNLFEEIKISSLLHKNPTIINAKQSFE
FATKNGAKALGLKGELKEGYLADIVLIDLNKPFLIPNIYSHLVYSFNGN-VDTVIIDGNV
VMENGKIDEEEIYEKAEKAYYKLIN
>Methanococcus_vannielii_SB
LMILVKDAII-V-EGNIIKKIGNIDGKNCILIPGLVNTHTHIPMSLFRGVADDIPLMEWL
SGHIWPMES-KLNEKIVYAGTLLGAVEMIKSGTTAFNDMYFFLDSIIKAVDETGIRSTIA
YGMID-LFNEEKREKELKSAKKSIEMIKLGPHAPYTCSKELLESTNALAREYNVPIHIHM
NETVDEINQVLEKTKMRPFEYLNSFGFFDNVTTVCAHCVHLNDSEIKIIKEKNIFVAHNP
ISNLKLASGPVAKLLENEVNITLGTDGCGSNNSLNLFEEMKTAALIHKNPVLVTAKEAFE
FGTLNGAKALNINGEIKEGKLADFALINVKKPYLTPNIESHLVYSFNGA-VDSVVIDGKL
TLKDGKMDEEKVYELAEEAYLELTK
>Methanococcus_maripaludis_S2
-MILVKDAII-V-EGNIIKKIGNIDGKNCVLIPGLINTHTHVPMSLFRGVADDIPLMEWL
SGHIWPMES-KLNEKIVYAGTLLGTIEMIKSGTTAFNDMYFFLDSIIKAVDETGIRSTIA
YGMID-LFDEEKREKELKTAKESLEMIKLGPHAPYTCSKEILESTNALAREYNVPIHIHM
NETLDEINQVVEKTGMRPFEYLNSFGFFDNVNTICAHCVHLSASEIQIMKEKNIFAAHNP
VSNLKLASGPVLKLLENNIPVTLGTDGCGSNNNMNLFEEIKAAALIHKNPVAVIAKDAFD
FGTKNGAKALNINGEIKEGKLADFVLINMKKPYLTPNIESHLVYSFNGV-VDKVVIDGKL
VLNDGKMDEEKVYEIAEEAYFELAN
>Methanococcus_maripaludis_C5
-MILVKDAII-V-EGNIIKKIGNIDGKNCVLIPGLINTHTHVPMSLFRGVADDIPLMDWL
SGHIWPMES-KLNEKIVYAGTLLGTIEMIKSGTTAFNDMYFFLDSIIKAVDETGIRSTIA
YGMID-LFDEEKREKELKTARESLEMIKLGPHAPYTCSKEILESTNALAREFNVPIHIHM
NETLDEINQVVERTGMRPFEYLNSFGFFEDVTTICAHCVHLSDSEIQIMKEKNMFAAHNP
VSNLKLASGPVLKLLENNIPVTLGTDGCGSNNNMNLFEEIKAVALIHKNPVAVTAKEAFE
FGTKNGAKALNINGEIKEGKLADFVLINMKKPYLTPNIESHLVYSFNGV-VDTVVIDGKI
VLNAGKMDEEKVYELAEEAYFELAK
>Methanosarcina_sp._MTP4
ADIIIKNAYVLV-EDGKITEIGEIDAKGSVLMPGLVNTHTHAGMTLFRGYADDLQLAEWL
QGHIWPAEA-QLQASDVYAGTLLACLEMIRSGTTSFADMYFFMDETAKAVDEAGLRAALS
HGMIE-LWNEEKGAADLKEGKRFVREWKYGPHAPNTCSKEFLTKVREEANKDGVGIHIHV
LETEAELNEMKGRYGKCSVNMLEDIGFFGP-DVLAAHCVWLSDGDIEILRKRGVNVSHNA
VSNMKLASGPIHKMLDKGVNVTLGTDGCASNNNLDLFGEMKTAALLHKDPTVLPARKVLE
MATVNGAKVLDPEGMLKVGKKADMILVDMKKPHLTPDVPSHLVYSASGCDVRTTIADGKV
LMDDYKVDEEKVIEEARKAAEALVD
>Methanosarcina_acetivorans_C2A
ADIIIKNAYVLI-EDGKITEIGEIDAKGSVVMPGLANTHTHAAMTLFRGYADDLQLAEWL
EKHIWPAEA-QLKAEDVYKGSLLACLEMIKSGTTSFADMYFYMDETAKAVEASGLRASLS
HGLIE-LWNEEKGEADLKEGKRFVRAWQYGPHAPNTCSEEFLTKVKEEAHRDGAGLHIHV
LETEAELNAMKERYGKCSVHLLEDIGFFGP-DVLAAHCVWLSDGDIEILRQREVNVSHNP
ISNMKLASGPVYKMLEKGVNVTLGTDGCASNNNLDLFEEIKTAALLHKNPTALPARQVLE
MATVNGAKALGTEGMLKVGKKADMIVVDMKKPHLTPDVPSHLVYSAKGCDVRTTIVDGKV
LMDNYRVDEEKVIEEARTAAEELVA
>Methanosarcina_mazei_Mm_Mut_203b
ADIIIKNAYVLI-EDGKITEIGVIDAKGSVVMPGLVNTHTHAAMTLFRGYADDLQLAEWL
EKHIWPAEA-QLTAEDVYRGSLLACLEMIRSGTTSFADMYFFMDETAKAVEASGLRASLS
HGLIE-LWNEEKGENDLKEGKRFVRAWQYGPHAPNTCSDEFLAKVKEAARQDGAGLHIHV
LETEAELLAMKERYGKCSVHMLDDIGFFGP-DVLAAHCVWLSDGDIEVLREKGVNVSHNP
ISNMKLASGPVYKMLERGVNVSLGTDGCASNNNLDLFEEMKTAALLHKNPTALPARQVLQ
MATVNGAKALGTEGMLKTGMKADMIIVDMKKPHLTPDVPSHLVYSAGGSDVRTTIVDGKI
LMQDYRVDEQKVIEEAQKAAEELVA
>Methanomethylovorans_hollandica_DSM_15978
ADMIITNGHILI-DEGIITEVREVDAQGGIVMPGLVNTHTHAAMTLFRGYADDLPLSQWL
QQHIWPAEA-KLTDNDIYNGTLLACLEMIKSGTTCFNDMYFHMDETAKAVEKAGIRAALS
YGMIE-FGNKDKADAELKEGSRFVQRWHYGPHAPNTCSREFLQRVKDKAREDGVKVHIHV
LETETELKEMKEKYGMCSIHMLNNIDFFDS-DVIAAHCVWLSDGDIKILAEKGVNISHNP
VSNMKLASGPVEKLLKSGANVCLGTDGCASNNNLDMFEEMKIAALLQKDPTALPAKEVLK
MATVNGAKALGINGMIRKGALADIIIVDRNKAHMRPDAASHLVYSANGQDVMTSIVNGKL
LMQDYEVDEMKIIEQASVAAEDLIQ
>Methanosarcina_soligelidi_SMA-21
ADIIIKNAYVLI-EDGKITEIGVIDAKGSVVMPGLVNTHTHAAMTLFRGYADDLQLAEWL
EKHIWPAEA-QLTAEDVYRGSLLACLEMIRSGTTSFADMYFFMDETAKAVEASGLRASLS
HGLIE-LWNEEKGENDLKEGKRFVRAWQYGPHAPNTCSDEFLAKVKEAARQDGAGLHIHV
LETEAELLAMKERYGKCSVHMLDDIGFFGP-DVLAAHCVWLSDGDIEVLREKGVNVSHNP
ISNMKLASGPVYKMLERGVNVSLGTDGCASNNNLDLFEEMKTAALLHKNPTALPARQVLQ
MATVNGAKALGTEGMLKTGMKADMIIVDMKKPHLTPDVPSHLVYSAGGSDVRTTIVDGKI
LMQDYRVDEQKVIEEAQKAAEELVA
>Thermococcus_sp._101_C5
MSILIKNGYVII-EGNRISKVGKIDARGKVISPGFINAHTHSPMVLLRGLADDLPLMEWL
QSYVWPMER-KLKPEHIYWGALLGIIEMIKSGTTTFVDMYFHMEEVAKASEEAGIRAYLS
YGMVD-LGDEEKRNAEIKETLKLLEFIEFGPHAPYTCSPELLKWVREKADESKKRITIHI
NETRDEVKQIKEKYGKTPVEFLDELGFLKS-DVTAAHGVWLTDKEIEILAKRKVTIVHNP
ASNMKLGSGPLEKLLRAGVNIALGTDGAASNNNLDMLEEIKLASLLHKNPTLADARTVFK
MATQNGAKALNLDGAIKEGALADIVVIDFNKPHLRPNIISHIVYSANGNDVETTIIDGEI
VMLDGEVDEEKALDKVQKIVDELR-
>Thermococcus_litoralis_DSM_5473
MSILIKNGYVII-EGNRISKVGKIDARGKVISPGFINAHTHSPMVLLRGLADDLPLMEWL
QSYVWPMER-KLKPEHIYWGALLGIIEMIKSGTTAFVDMYFHMEGVAKASEEAGIRAYLS
YGMVD-LGDEEKRNAEIKETLKLLEFIEFGPHAPYTCSPELLKWVREKADESKKRITIHI
NETKDEVKQIKEKYGKTPVEFLDELGFLKS-DVTAAHGVWLTDREIEILAKKGVTIVHNP
ASNMKLGSGPLEKLLRAGVNIALGTDGAASNNNLDMIEEMKLVSLLHKNPTLADARTVFK
MATQNGAKALNLDGAIKEGALADIVVIDFNKPHLRPNIISHIVYSANGNDVETTIIDGEI
VMLDGEVDEEKALDKVQKIVDELR-
>Thermococcus_bergensis_T7324
MSILIKNGYVII-EGNRISKVGKIDARGKVISPGFINAHTHSPMVLLRGLADDLPLMEWL
QSYVWPMER-KLKPEHIYWGALLGIIEMIKSGTTAFVDMYFHMEGVAKASEEAGIRAYLS
YGMVD-LGDEEKRNAEIKETLKLLEFIEFGPHAPYTCSPELLKWVREKADESKKRITIHI
NETKDEVKQIKEKYGKTPVEFLDELGFLKS-DVTAAHGVWLTDKEIEILAKRKVTIVHNP
ASNMKLGSGPLEKLLRAGVNIALGTDGAASNNNLDMIEEMKLVSLLHKNPTLADARTVFK
MATQNGAKALNLDGAIKEGALADIVVIDFNKPHLRPNIISHIVYSANGNDVETTIIDGEI
VMLDGEVDEEKALDKVQKIVDELR-
>Thermococcus_alcaliphilus_AEDII12
MSILIKNGYVII-EGNRISKVGKIDAKGRVISPGFVNAHTHSPMVLLRGLADDLPLMEWL
QNYVWPMER-KLKPEHIYWGALLGIIEMIKSGTTAFVDMYFHMEGVAKASEEAGIRAYLS
YGMVD-LGDEEKRNVEIRETLKLLEFIEFGPHAPYTCSPELLKWVREKADETGRMITIHI
NETRDEVKQIKEKYGKTPVEFLDELGFLKS-DIIAAHGVWLTDKEIEILAKRKVTIVHNP
ASNMKLGSGPLEQLLRAGVNIALGTDGAASNNNLDMIEEMKLVSLLHKNPTLADARTVFK
MATQNGAKGLNLGGSIKEGALADIVVIDFNKPHLRPNVISHIVYSANGNDVETTIINGEI
VMLDGEVDEEKVLDKVQKIVDELR-
>Thermococcus_sp._Bubb.Bath
MSILIKNGHVII-EGNRIVKVEKIDATGRVVSPGFINLHTHSPMGLLRGLADDLPLMDWL
QNHIWPREA-KLTPEYVKVGAYLGTLEMIKSGTTAFLDMYFHMDKVAEAVLEAGLRGYLS
YGMID-LGDPDKTEKEVKDALREMEAIEFGPHAPYTCSIALLKEVRKLASEHNKLITIHV
SETMAEIGQITERYGKSPVVLLDDIGFLGN-DVIIAHGVWLDSRDIQILARHGVTVAHNP
GSNMKLASGPIGKLLNAGVNIGLGTDGSASNNNLDMLEEMKLAALLHKDPVIADARTVFK
MATQNGAKALRLNGVIKEGYLADIAVINFNRPHLRPDVISHLVYSANGNDVETTIVDGKI
LMLDGEVNEEKVMREAEDVVEKIR-
>Archaeoglobus_veneficus
MSILIKDVKIVI-EENRIAEVGEIDGKGKAVIPGLVNTHTHAAMVLFRSYADDMPLMEWL
EKKIWPLEA-KLKPDDIYHGTKLACLEMIKSGTTAFNDMYFEVESIAKAVEEMGMRACIS
SAFFD-FFDKQRLEESLKKVEDDLKKLRVGPHAPYTVSLDGLKASMELAEKYDALVHFHL
AETKGEIEEFKKKYGKGIVEALNEIGFLNE-RLIAAHCVWLSEEEIRLMAEKNVNVSHCP
ASNMKLCVGNYSAMKKYSLNVTLGTDSAASNNNLDMFEEMKFATLLQKAPTLMNAAEIFE
IATLNGAKALGIKGLIESGYLADLVMIDLKKPYFTPNLIADIVYSAKGDCVDTVIIDGKV
VMEGGKVGEEKIMEEAREAALDLIS
>Archaeoglobales_archaeon_B8_G15
MSILIKNIKIVI-EENKIVEIGEIDGKNKAAIPGLINMHTHAAMVLFRSYADDMPLMEWL
NNKIWPLEA-KLNAKDIYHGTKLACLEMIKSGTTTFNDMYFEVEAIAKAVEEIGIRACVS
SAFLD-FFDKNRLEERLKRVRSDLKKLRIGPHAPYTVSLDGLKASIELAGKYNALIHFHL
AETESEIKEFRAKHNKGVVEVLDEIGFLNT-KLTAAHSVWLSEEEIRLMAERGVNVSHCP
TSNMKLCVGNYSAMKKHGLNVCLGTDSAASNNNLDMFEEMKFAALLQKEPTILNAREVFE
MATINGAKALGIKGLIEPDYLADLVVIDLKKPYLMPDLISDVVYSIKGDCVDTVIIDGEI
VMENGKVGEEKVMEDARKTAFDLIE
>Archaeoglobaceae_archaeon_AUK153
MSILIKNIKIVI-EENKIVEVGEIDGKNKALIPGLINMHTHAAMVLFRSYADDMPLMEWL
KNKIWPLEE-KLKAKDIYYGTKLACLEMIKSGTTTFNDMYFEVEAIAKAVEEIGIRACIS
SAFID-FFDANVLKERLKRIEHDLRKLKIGPHAPYTVSIDGLKASIELANKYDALIHFHL
AETEEEIRKFKGKHGKGVVELLNEIGFLNP-RLTAAHSVWLNEEEIKLMAEKNVNVVHCP
TSNMKLCVGNYALMKKHGLNVCLGTDSAASNNNLDMFEEMKFAALLQKDPTVLNSKEIFE
MATINGAKALGIKGLINPDYLADLVIIDLRKPYLKPDLISDIVYSAKGDCVDTVIVDGKI
VMENGEVDEGKIMEDAKKAAMNLIA
>Vulcanisaeta_sp._JCM_16159
MGYLLRNCDFVI-DDGLIVNIGTIDCSGHVAMPGLVNAHTHTPMSLLRGFYDDAELMTWL
G-RMWSVER-ELPRDIITLSSELSIIEMIMNGTTAFIDMYLYPDATADVVLKYGLRAALG
PTFIDTLVNPTLVENELRNFMS-----KINVHSIYAVSKGTLLRIKELSNELNLPMQIHV
SETRDEVYEVRKRYGMFPVEYLNSLGLVSN-KSHLVHLGWVTNWELSIIARANARVVHAP
TSNMKLATAPMRELMDAGVIVTLGTDGPASNNSLDMFREMKMAVLLQRD-VSIKAMHAFK
AATLNGYRLLGIRGCISNGCVADLVLLDLSSPRLQPNVLSNIVYSADGSDVDMVIVNGKV
IYDKSR-DYWALKERARSIGERLND
>Vulcanisaeta_moutnovskia_768-28
MGYLLKNCDFVI-DNGLIISVGKINCSNHVVIPGLVNAHTHTPMSLLRGFYDDAELMTWL
N-KMWIVEN-ELTRDIVSLSSELSIIEMIMSGTTAFIDMYHYPDVVADIASRYGLRAALG
PTFIDILKSPTLVENELRNFMS-----RINVHSIYTVGKDTLLRIRDLSHELDLPIQIHV
SETRDEVYEAKRKYGVFPVEYLNSLGLISS-KSQLIHLGWVTSWELSIIAKANARVTHAP
TSNMKLATAPMRELMEMGVIVTLGTDGPASNNSLDMFREMKMAVLLQRD-VSIKAMHAFR
AATVNGYRLLGPRGCLGNGCVADLVLLDLGSPRLQPNILSNIVYSADGSDVDIVIVNGRI
IYDKSR-DYQVLRERARRIGERLND
>Vulcanisaeta_distributa_DSM_14429
MDYLLKNCDFVI-SDGSIMNVGTIDCSGHVVIPGLVNAHTHTPMSLLRGFYDDAELMTWL
S-KMWSVER-ELTRDIVALGSELSIIEMLMSGTTAFIDMYHYPDVTADVALKYGLRTALG
PTFIDTLRRPSCVENELRNFVS-----KINVHSIYAVGKDTLLRIKDLSDGLNLPIQVHV
SETRDEVYESKKKYGMFPVEYLNSLGLISS-RAQLVHLGWVTNWELNIIARTNARVTHAP
TSNMKLATAPMRELMDIGVVVTLGTDGPASNNSLDMFREMKMAVLLQRD-VSIKAIHAFK
AATLNGYKLLGLNGCVNNGCVADLVLLDLGSPRLQPNILSNIVYSADGSDVDMVIVNGKI
IYDKSR-DYQAFRERARRISERLND
>Vulcanisaeta_souniana_JCM_11219
MGYVLRNCDFVV-ENGLIVNVGNINCSGHAVIPGIVNAHTHTPMSLLRGFFDDAELKLWL
D-RMWTVER-ELVPEVIALGSELSIIEMIISGTAAFIDMYHHPDVTADIALRYGLRAALG
PTFIDTLRDPAQVENELRNFVS-----RINVHSAYTVSKDTLLRARDLSNELDLPIQIHA
SETRDEVYRVKRDYGVFPVEYLNSLGLVSS-RSQLIHLGWVTNWELNIITRANARVTHAP
TSNMKLATAPMRELMDMGVLVTLGTDGPASNNSLDMFREMKMAVLLQRD-VGIKAIHAFK
AATLNGYRLLGINGCINKGCIADLVLLDLSSPRLQPNILSNIVYSADGSDVSMSMVNGRI
IYDRDR-DYELLRNRAVKIGEKLND
>Stygiolobus_azoricus_FC6
NTYTLRNCRYII-QNGIIKSVGRIDCSDYIVIPGLVNSHTHSPMTVLRGYYDDAELEDWL
N-KIWEFEKTKFTKELMKIGSELAILEMLGNGTTAFVDMYFNPDQVAELAEKYKIRAFAG
YTFLDSLFDPYEIDKKQRRLKK------INVHSIYAVSENTLKIAKQLAEELQTWIHIHV
SETRKELYTIKKRNGLFPVEYLAKLGLVNQ-KLQMVHLGWVASWEIETIKRNGSTVTYCP
TSNMKLATGPFKEMLKNGINITLGTDGTASNNSLDMFQEMKIGVLLQRN-VETKAIDLFQ
SSTINGYRLLGIKGLIKEGYVGDLVLID--SHFVYPKLFSHLVYYVDGRYVSKVIVNGII
HDKDN--ILRILAEKVKLLENSYLD
>Saccharolobus_solfataricus_SULM
NGYTLKNCRFII-QNGYIKNVGRVDCSEYIAIPGLVNAHTHTPMIILRGYYDDAELTEWL
K-KIWEFEK-VFKLNEMNIASELAIMEMLSKGTTAFIDMYFNPEGVKEIAEKYGIRAYAG
YTFLNSLFEPHEIDKKQRQLKT------VNVHSIYSTSIETLKLAKQIAEETDTWIHIHV
SETRSEIYEIKKKYGKFPVELLNELGIVKN--AQLVHLGWIANWELRYVNQ----ATHCP
TSNMKLATAPFKELMENGVNITIGTDGAASNNSLDMFREMKNAVLLQRD-VGVKAFHAFR
AATENGYKLINLKGRIEEGYIADIVLLK--KDKLYPRILSNIVYYTVGEYVGKVIVNGRI
VYDEK--VEREFDKRRRELLKLLDE
>Candidatus_Altiarchaeales_archaeon_Bin_400
LSVLIKDVLL-V-EENTIRGIGSVDGRGKAAIPGMVNTHTHAAMTLFRGYADDLRLQEWL
QEHIWPAEA-KLTEEDVYWGTRLACLEMVKTGTTCFNDMYWHLKGAVKAVEDSGIRGVLN
SVFID-KFNKEDAKKQRKQAEKEMKDVKLGPHAIYTVTEESLQWAREYSDKHDVLVHFHL
SETAKEVEDCKEETGMRPVEYLDSIGFLGP-NLVCAHCVWLDDREIRLMGESGVKVSHCP
TSNMKLSVGDYEKLKHAGVCVSLGTDGCASNNTLDMFESMKNAALLQKDPTRLPAGEAFR
MGTSEGAKALKLDGAIEEGRLADIVLVDLKRPELTPNLVSDLVYSASGGCVDTVICDGEV
IMENGRVGEEEVMEKAEEIVGDLFS
>Candidatus_Altiarchaeales_archaeon_RBin_020
LSVLIKDVLL-V-EENTIRGIGSVDGRGKAAIPGMVNTHTHAAMTLFRGYADDLRLQEWL
QEHIWPAEA-KLTEEDVYWGTRLACLEMVKTGTTCFNDMYWHLKGAVKAVEDSGIRGVLN
SVFID-KFNKEDAKKQRKQAEKEMKDVKLGPHAIYTVTEESLQWAREYSDKHDVLVHFHL
SETAKEVEDCKEETGMRPVEYLDSIGFLGP-NLVCAHCVWLDDREIRLMGESGVKVSHCP
TSNMKLSVGDYEKLKHAGVCVSLGTDGCASNNTLDMFESMKNAALLQKDPTRLPAGEAFR
MGTSEGAKALKLDGAIEEGRLADIVLVDLKRPELTPNLVSDLVYSASGGCVDTVICDGEV
IMENGRVGEEEVMEKAEEIVGDLFS
>Candidatus_Altiarchaeota_archaeon_S014_51
MSILIKNVLL-I-EENSIAGIGEIDGRGMAALPGMINTHSHAAMSLFRGYGDDMKLHEWL
EKRIWPIED-RLTEEDVYWGTKLACLEMIKSGTVCFNDMYWHLPGTVRAVEEMGIRAVLS
PAFID-NFDEERREKTIKEHTKLLRDVKLGPHALYTVSREGLQWCREFADEEDLLIHFHL
AETEQENKDCLKKNGKRPVEYLEDIGFLSE-RLVAAHCNWLNKKDMKILAEHGVKITHNP
TSNMKLSTGPYPEMRNAGLTVSLGTDGCASNNNLDMFEEMKFAALLQKDPTAMPAQEAWE
AATINGARALGLNGRIEEGMLADIMLVNLRIPALTPNLISNLVYSANGSCVDTVICNGRI
LMHGRKVDEDRIMEKANEVAMRLAQ
>DPANN_group_archaeon_NIOZ-UU113
MSILIKKALL-I-EGNKISQIGKIDGRNKAVIPSFVNAHTHAAMTLMRGYADDMKVLDWL
QTKIWPLEE-KLSEKDVYWGAKLACLEMIKSGTTFFNDMYWHYHGTAKAVDEMGMRATVS
AVFID-LFDKAKSEEQIKLNKRLFQETKLGPHAIYTVSKESLQWIKEFSDKNNLLIHIHL
SESKSEVDDCIAKHRMRPVEYLEKIGFLGP-RVVACHSIWLSDREIRILKKHNVKIAHNP
VSNMKLSSGPYEKMK--SLTVALGTDGCASNNNLDMLEEMKFAALLQKNPTLMPASEAFR
MATINGAKVFNLNGEIKEGKLADLLLVNLNDIHLNPNLISNLVYSANSSCVDTTICNGKI
LMQNRKVDEEEILEKANEVAFNLTK
>Candidatus_Aenigmatarchaeota_archaeon_S146_145
MNVSVKNVLL-I-EDGRIAEIGGIDGSGKAVIPGLVNAHTHAAMTLMRGYADDLPLQEWL
ENKIWPMES-RLNEELVYWGTRLACIEMIRSGTVAFNDMYHFQEGALRAVSDSGIKAVMG
PVLID-LHDPAMLERGIRVQKRFFSTLRVNPHAVYSLSREGLEWCRDYAEENGFLLHIHL
SETKRENDEFFRKEGKSPAEYLDGIGILTE-RTIAAHCVWLSHKDIDILSKRGVSVAHCP
ASNMKLSTGPYGLMSRFGVNIALGTDGCASNNNLDMFEEMKIAALLHKE-ASIRAADAFR
MATENGAKALGTGGRIEEGSPADMVLVSVRRPEMTPDLVSNLVYSASGSCVDTVIVDGRI
LMEKGVVGETEVLKKASEAAEKLAE
>Baldrarchaeota_MAG_95
VEFMVKGSFVVV-EDDRIVDVGKIDGKGKVVFPGLVNCHTHAAMTLFRGYADDMVLSEWL
TKKIWPIEA-HLKPEDVYVGTLLACLEMLKSGTTAFADMYFYMDEAAKAIVESGLRAVIS
HGMIE-LGNVEKGEKEIREAERIVKSCQFGPHAPYTCSPEYLQKVKEIAEKYGVGIHIHL
AETKDEVNKVKEAFGKGVIEYINELGILDS-SVLAAHVVWVSEKEIKILAEKNVKVAHNP
VSNLKLASGPVPQMLRTGVSVGLATDGAASNNCLDMFEEMKVAAIVHKDPTVVSASEILE
MATTGGAKALLLEGTLEIGKKADIVIVDLKKPRLTPNIVSHLVYAAKGDDVCTVIVDGKV
LMENHVVDENKVMELAQKTAEDLIS
>Odinarchaeota_AUK032_PB
MEFVVKGSFVVV-EDDRIVDVGKIGGKGKVVLPGLVNCHTHAAMTLLRGYADDMVLSEWL
TQKIWPVEA-HLKPEDIYVGTLLACLEMLKSGITAFADMYFYMDKAAKAVIESGIRAVIS
HGMIE-LGNAEKGERDLREAERIIKTCQFGPHAPYTCSPEYLQKVKETAEKYGVGIHIHL
AETKDEVKKIEDTFGKGVIEYVDELGILDS-NVLAAHVVWVSEKEIKILAERGVKVAHNP
VSNLKLASGPIPQMLRNGVTVGLATDGAASNNCLDIFEEMKVSAIIHKDPTVTPATEVLE
MATIGGAKALLLDGTLEVGKKADIVILDLKKPRLVPNIVSHLVYAAKCDDVCTVIVDGKI
LMENGKVDENKVIELAQKTAEDLIS
>Baldrarchaeota_MAG_128
MEFIVKGSFVVV-EDDRIVDVGKIGGKGKVVLPGLVNCHTHAAMTLLRGYADDMVLSEWL
TQKIWPVEA-HLKPEDIYVGTLLACLEMLKSGITAFADMYFYMDKAAKAVVESGIRAVIS
HGMIE-LGNAEKGERDLREAERIVRTCQFGPHAPYTCSPEYLQKVKETAEKYGVGIHIHL
AETKDEVKKIEDTFGKGVIEYVDELGILDS-NVLAAHVVWVSEKEIKILAERGVKVAHNP
VSNLKLASGPIPQMLRNGVTVGLATDGAASNNCLDIFEEMKVSAIIHKDPTVTSATEVLE
MATIGGAKALFLDGTLEVGKKADIVILDLKKPRLVPNIVSHLVYAAKCDDVCTVIVDGKI
LMENGEVDENKVIELAQKTAEDLIS
>Baldrarchaeota_Yap30.bin4.67
MEFIVKGSFVVV-EDDRIVDVGKIGGKGKVVLPGLVNCHTHAAMTLLRGYADDMVLSEWL
TQKIWPVEA-HLKPEDIYVGTLLACLEMLKSGITAFADMYFYMDKAAKAVVESGIRAVIS
HGMIE-LGNAEKGERDLREAERIVRTCQFGPHAPYTCSPEYLQKVKETAEKYDVGIHIHL
AETKDEVEKIKNTFGKGVIEYVDELGILDS-SVLAAHVVWVSEKEIKILAERGVKVAHNP
VSNLKLASGPIPQMLRNGVTVGLATDGAASNNCLDIFEEMKVSAIIHKDPTVTSATEVLE
MATIGGAKALFLDGTLEVGKKADIVILDLKKPRLVPNIVSHLVYAAKCNDVCTVIVDGKI
LMENGEVDENKVIELAQKTAEDLIS
>Hodarchaeota_FT_012
SNLFIKNAVILI-TENKISHVGSLDATGMVLMPGLVNTHTHLSMTLFRGVADDVPGINWL
P-IIWSIEK-NINADFCHSGALLGCLEMIKSGTTCFADQYWYMDRIVAAVKESGLRADLA
QGILE-LNDPEKGARELKESVEFAEKWNLGTHSIYTCSPSLLQQSRVAADEIGVGLHIHA
AEAPNEPQMAKKKHGETTMTHLHNLGFLKN-DVLAAHCVYVDENDMRIMRNTNTAVAHCP
SAMMKYGNQPVPDLLAKKVTVGLGTDGCGSNNNLDMIEEMRIAALVHKDSTVLPIPQLIR
MSTIQGAKALGLDGSIEEGKKADLILFNYKQPHLVPHYPSHLVYSAFGSDVNTVIVDGQI
IMKDRQVDENRIFENTQIAFEQLLD
>Lokiarchaeota_N1B_bin6.179
SDLLIKNAVILI-TDNIITQVGSLNAKGMVLMPGFVNTHTHLSMTLFRGVADDVPGINWL
P-IIWSIEK-NINEDFCYYGALLGCLEMIKSGTTCFADQYWFMDRVATAVKESGLRADLA
QGILE-LNDPNKGARELKESVEFASKWNLGTHSIYTCSPSLLQQSREAADKAHVGIHIHV
AEAPNEPQMAKEKFGDTSITHLENLGILKN-DVLAAHCVYVNDNDMDIMRKTNTSVAHCP
SAMMKYGNEPVPNLLVKKVTVGLGTDGCGSNNNLDMLEEMRIAALVHKESTILTIPQMIQ
MTTIHGAKALGLSGSVEEGKKADLILLDFKQPHLVPHYPSHIVYSAFGSDVNSVIIDGKV
ILRDRKVDESSIIENAQLAFEELLD
