# Supplementary material for: Asgard archaeal selenoproteome reveals a roadmap for the archaea-to-eukaryote transition of selenocysteine incorporation machinery
Source: ISME J. 2024 Jun 19;18(1):wrae111. doi: 10.1093/ismejo/wrae111 (PMC11227280; doi:10.1093/ismejo/wrae111)
Supplement: Supplementary_data_2_wrae111 [file supplementary_data_2_wrae111.zip › Neighboring genes of Sec machinery genes/trimmed alignments/bifunctional_NADP_phosphatase_NAD_kinase_maffi_linsi_trimmed.fasta]

>Methanopyrus_sp._SNP6
------------------------------------------------------------
------------------------------------------------------------
------------------------------------------------------------
------------------------------------------------------------
------QIVGVTGRTDLGRAVRVAERVCRLCDRE-GFEVIV-DDSLG--IVDVIVTIGGD
GTILRVEVPILGVNLGKFGFLTEVSEKDLKEAVSRLARGDFNLEEHRKLDALNEVTVIT-
-SRPAKMIKYRLSIDGFELWADGVLVATPTGSTAYSLSAGGPIVEPQVECSIITPLNPFK
LGARPMVVSMDRRVEIDVDDPER-AEVVVDGQTVSVTRSARFIRFGS--AYFERLKEKF
>Methanopyrus_kandleri_AV19
------------------------------------------------------------
------------------------------------------------------------
------------------------------------------------------------
------------------------------------------------------------
------QVVGVTGRTDLGRAVRVAERVCRLCDRE-GFEVLV-DDSLG--IVDMIITIGGD
GTILRVEVPILGVNLGKFGFLTEVSESGLKEAVSRLARGDFNLEEHRKLDALNEVTVIT-
-SRPAKMIRYRLSIDGFELWADGVLVATPTGSTAYSLSAGGPIVEPQVECSIITPLNPFK
LEARPMVVSMDRRVEIDVDDPER-AEVVVDGQTVSVTRSARFIRFGS--TYFERLKEKF
>Methanopyrus_sp._KOL6
------------------------------------------------------------
------------------------------------------------------------
------------------------------------------------------------
------------------------------------------------------------
------QIVGVTGRTDLGRAVRVAERVCRLCDRE-GFEVIV-DDSLG--IVDVIVTIGGD
GTILRVEVPILGVNLGKFGFLTEVSERDLKEAVSRLARGDFNLEEHRKLDALNEVTVIT-
-SRPAKMIKYRLSIDGFELWADGVLVATPTGSTAYSLSAGGPIVEPQVECSIITPLNPFK
LGARPMVVSMDRRVEIDVDDPER-AEVVVDGQTVSVTRSARFIRFES--AYFERLKEKF
>Methanocaldococcus_jannaschii_DSM_2661
EGFKIAMKVIDEIDKKIKPLIGWEKADEVVKIGADGTPTKRIDVIAENMAINILEKGI-L
ISEEIGDEL-EYIFILDPI-DGTYNALKSIPIYSTSIAVAKTINDLYVGIVKNLATGDLY
YAIKGEGSFIKIETKDLKEASVGLFVY-GLSNDLLEFLKERKVRRVRLFGSMALEMCYVV
SGALDAYINVNENSRLCDIAGAYVICREGNAIVTNKNGKPLNMKLHLMERTSLI-VSNKY
LHKKLIVKFGIVVREDKEEAINLAIEICKYLKDK-NIPFCV-EDFLRERVISHIIAIGGD
GTILRATIPIIAVNMGKVGFLAEFCKDEVFEIIDKVIYGEYEIEKRSKLSALNEMVVIT-
-KNPAKILEFDVYVNDTLVRADGIIVSTPTGSTAYSLSAGGPIVEPNVDCFIISPICPFK
LSSRPLVISASNRIKLKLKL-EKPALLVIDGSELIFEKSAYFVKGQ---SFYNKLSRCL
>Methanotorris_igneus_Kol_5
DMLNLAKKIVDNIDKGVKPLIGWEKSDEIVKIGADGTPTKRIDLIAENIASNTIEKAI-L
ISEEIGHDL-EYIIILDPI-DGTYNALKDIPIYSTSVAIGRTINDLEVGVVKNLYTGDLY
YAKKGEGAYKRITVNNLKDASIGLFVY-GLSNNILDFIKDRKVRRIRLFGSIALEMCYVA
RGALDAFININENTRLCDIAGGYVIVKEAGGEITDKNGKELNLRLDVNERTSLI-CSNKL
IHKKLVTKFGIITRRDKERAIKLGIKIVNYLNSK-GIKCAV-EPHLKRRLISHVVSIGGD
GTVLRTEIPLISINMGTVGFLTEFDEKEAFKIIDDVIKGEYEIEKRTRLGALNEIVLIT-
-KNPAKMLHFEVFVNGDFVRADGIIISTPTGSTAYSLSAGGPIIEPLVDGFVIVPICPFK
LSSRPIVVNGNSEIRIKLVSPGKPALVVVDGDEIILKKSAYFVKGS---NFYNKLKKLY
>Methanococcus_vannielii_SB
DMLEMALTITKNIEKSIKPLIGWEKSNEVVKIGADGTPTKRIDLVAENTAISSIEKAI-L
VSEEIGKNNPEYVIVLDPV-DGTYNSLKDIPFYSASIAIGRKMKDLEVGVVRNIATGDTY
YAKRGQGAYKAISISNLKDSSIGLFAH-DISGETLDFIKDRKFRRIRLFGSIALEMCYVA
RGSLDAFINVNETTRLCDIAAGYVIIKEAGGYVTDKNGQEINLSLDVNSKTSII-CSNEI
LHKKLVTNIGIVSRIDREESTELALNVINYLESK-GIKYAL-DIGTYDALISHVISIGGD
GTVLRTEIPIICINMGTVGFLTEFSKEDVFFAIDSVASGSYKIEKRTKLDSLNEVVITT-
-KNPAKMLHFEVHINGGMVRADGIIISTPNGSTAYSLSAGGPIIEPTVDGFVIVPICPFK
LSSRPLVVNANSEIKIKILK--KSTFIVVDGNELVLRKSAYFVKGD---NFYNKLKKLS
>Methanothermococcus_okinawensis_IH1
DMLDIVIKVAENIEKGVKPLIGWEKSDEIVKIGADGTPTKKIDLIAENIAIKSIEKAL-L
VSEEIGKGIPEYVIVLDPI-DGTFNALNDIPIYSVSIAMGHTINDLEVGVVNNIATGDIY
CAKVNEGAYRKINVKNLKDASVGVFAY-GLTTNTLDFIKDRMVKRIRIFGSAALEMCYVA
RGALDAFINVNKTTRLCDIAGGYVILRESGGIITDKDGKIIDMGLNVYEKTSLI-CSNNA
LHKKFVTKFGIISRIDRRDALNLVLDVIKYLDSK-HIKYAL-EPSLCEIIISHIISIGGD
GTVLRAEIPIIPINMGTVGFLTEFNKNKVFEAIDKIVNGNYEIEKRTKCDALNEVVIIT-
-KSPAKMLHFEVYVNGNFVRADGLIVSTPTGSTAYSLSAGGPILEPSVDAFVIVPICPFK
LFSRPIVIDGNSEIKIKVLK--KSTLVVVDGNEIILRKSSYFVKGC---NFYNKLRKLS
>Methanocaldococcus_sp._FS406-22
EGFKIAMKVVEEIGKKIKPLIGWEKADEVVKIGADGTPTKRIDVIAENMAINILEKGI-L
ISEEIGNDL-DYIFVLDPI-DGTYNALKSIPIYSTSIAVAKTINDLYVGIVKNLATEDLY
YAIKGEGSFIRIEAKDLKEASVGLFVY-GLSNDLLEFLKGRKVRRIRLFGSMALEMCYVV
SGALDAYINVNENSRLCDIAGAYVICREGNVIITNKNGKPLNMKLHLMERTSLI-VSNKY
LHKKLIAKFGIVVREDKEEAINLAIEICKYLKDR-NIPYCV-EDFLRERVISHIIAIGGD
GTILRATIPIIAVNMGKVGFLAEFYKEEIFEVIDKVIKGEYEIEKRSKLSALNEMVVIT-
-KNPAKILEFDVYVNDTFVRADGIIISTPTGSTAYSLSAGGPIVEPNVDCFIISPICPFK
LSSRPLVVSGSNKIKLKLKL-EKPALLVIDGSELIFEKSAYFVKGQ---SFYDKLNRCF
>Methanococcus_maripaludis_S2
DMLEMALNIAKDIEKSVKPLIGWEKSNEVVKIGADGTPTKRIDLIAENVAINSIEKAI-L
ISEEIGKNKPEYVIVLDPV-DGTYNSLKDIPFYSAAVAIGRKMKDLEVGVVRNIATGDTY
YAEKGKGAHKSISISNLKDSSIGLFAH-DISIDTLKFIKDRRFRRIRLFGSIALEMCYVA
KGALDAFINVNETTRLCDIAAGYVIIKEAGGIVTDKNGQEVNLDLDVNSKVSVI-CSNEM
LHKKLVTNFGIISRIDNEESIEVADNVIKYLDSK-GIKYEL-DSSTYNALISHMISIGGD
GTVLRAEIPMVCINMGTVGFLTEFNKDEIFSAIDSIICGSYKVEKRTKLDSLNEVVITT-
-KNPAKMMHFEVYIDGSLVRADGIIVSTPNGSTAYSLSSGGPIIEPTVEGFVIVPICPFK
LSSRPLVVNANSEIKIKLLK--KSTYVVIDGNEIILRKSAYFVKGD---NFYNKLKKLS
>Methanococcus_maripaludis_C5
DMLDMALNIAKDIEKSVKPLIGWEKSNEVVKIGADGTPTKRIDLIAENVAINSIEKAI-L
ISEEIGKNKPEYVIVLDPV-DGTYNSLKDIPFYSAAIAIGRKMSDLEVGVVRNIATGDTY
YAKKGNGAYKSISISNLKDSSIGLFAH-DISLDTLKFIKDRRFRRIRLFGSIALEMCYVA
KGALDAFINVNETTRLCDIAAGYVIIKEAGGLVTDKNGQEVNLDLDVNSKVSVI-CSNEM
LHKKLVTNFGIISRIDNEESIAVAQDVIKYLDLK-GIKYEL-DSGTYNALISHMISIGGD
GTVLRAEIPIVCINMGTVGFLTEFSKDEIFSAIDSIICGCYKVEKRTKLDSLNEVVITT-
-KNPAKMLHFEVYIDGNLVRADGIIVSTPNGSTAYSLSSGGPIIEPTVEGFVIVPICPFK
LSSRPLVVNANSEIKIKLLK--KSTYVVIDGNEIILRKSAYFVKGD---NFYNKLKKLS
>Methanimicrococcus_blatticola_DSM_13328
ELLELCRAVYADIRAAISFLEGTNEADEFMFIGADGTDTKRIDLAAEDAMIKRFKESVRI
ISEELGNNL-EFAVIVDPL-DGTTNAIHDIPFYSVSIAFSKDLTGIYFGYVCNLANGDEF
YAEAGKGAYKKITSSTVRELTISAYGY-RQNTDRAAKLCSR-VQKVRVLGSVALELCYVA
AGKIDAFIDVRRTLRLIDIGAGQLIVKEAGGIVTDGVGNKVFLPDNHIKPVNLV-ASNGA
VHQEILKKIAIVSRCDSEAALEMIRKIVDTFKDR--VEIYL-SSSPAKYLVDFVISLGGD
GTILRNPIPILGINMGTLGFLADVDPEDAIQAIETAISG-FMYDERPRLNAINEVVATS-
-AYPAKMITYEILVNRRLLRADGIVFATPTGSTAYAMSAGGPIVTPEVDAILIVPIAPFK
LSSRPWVVPFDSEITVRVKMPNKEIVVVTDGKTITIKRAGRFVKFSD-ACFYDTVRKKL
>Methanimicrococcus_blatticola_PA
ELLELCRAVYADIRAAISFLEGTNEADEFMFIGADGTDTKRIDLAAEDAMIKRFKESVRI
ISEELGNNL-EFAVIVDPL-DGTTNAIHDIPFYSVSIAFSKDLTGIYFGYVCNLANGDEF
YAEAGKGAYKKITSSTVRELTISAYGY-RQNTDRAAKLCSR-VQKVRVLGSVALELCYVA
AGKIDAFIDVRRTLRLIDIGAGQLIVKEAGGIVTDGVGNKVFLPDNHIKPVNLV-ASNGA
VHQEILKKIAIVSRCDSEAALEMIRKIVDTFKDR--VEIYL-SSSPAKYLVDFVISLGGD
GTILRNPIPILGINMGTLGFLADVDPEDAIQAIETAISG-FMYDERPRLNAINEVVATS-
-AYPAKMITYEILVNRRLLRADGIVFATPTGSTAYAMSAGGPIVTPEVDAILIVPIAPFK
LSSRPWVVPFDSEITVRVKMPNKEIVVVTDGKTITIKRAGRFVKFSD-ACFYDTVRKKL
>Methanoculleus_sp._CAG
DMLDILRDIADAVVKAVGLIPG-PELGKDIEMGADGTPTSEVDKVAENTVLDYIVRPLNV
LSEEIGNGF-EDTLVLDPI-DGTSNAIAGVPMYTVSMAVGKRLSDVRYAYLRNVMTGESM
WAEKGKGAYRRMHVRKLDERDLFMMIYLGNGADPSAFELAKRVKSSRSYGCASLEMELVA
EGQADGFYMNSEAIRVVDIAASYLLLMEAGGHIYDLKGEEMDMPFNLESRSNFLACADPA
LFDFVMPVFGLVANPNVPNVREYAERVVSALEGE---KIIF-DKSAGNILVDIMVTIGGD
GTILRTSAPVVGINAGGVGFLAEVSVDDIEEGMARLRRGEYTVDERFKLTAVNEAVVHT-
-DSVAKIRQFKVYVDDKLARADGIIVSTSTGSTGYAMSLGAPLIDPKVNAFVIVPMAAYK
FASRPFVVPSDSKVTVECVL-DKGCLLVIDGQKVDFVRSARFITFHQ--DFYSRVRNKL
>Methanogenic_archaeon_RUG10898
SLIETLSAIADAVKKAVDLIPTLEERGKDVEMGADGTPTSEVDKIAENTVLDYIIRPLNV
LSEEIGNGF-DDILVLDPI-DGTSNCIAGVPLYTISMAVGKSLSQCHTAYLRNLTTGESM
WAKKGEGAFRRIHVRELNPREMFMMIYLGNGADPKAFQLAKRVPSSRSYGCSSLEMALIA
EGQADGFYMHSEGIRVVDIAASYLLLKEAGGYIFDLEGNEFDMPLSLEARSNFLACSDPS
IYDFVVPRFGVLINPGVPDAKSYVERVKAALDGE---NVVY-DTVAGEMIVDIIVTIGGD
GTILRTRAAIAGINGGGVGFLAEIELDGIEEGIARILKGDYTVEERFKLQAVNETVIHT-
-DTIGKIRQFKIFVDGKLARADGVIISTPTGSTCYAMSLGAPILDPAVNAFVIVPMAAYK
FASRPFVVPSDSKITVECVL-DRGCLLVIDGQRIDFAKSVRFVRLGK--DFYSRVREKL
>Thermococcus_nautili_30-1
------------------------------------------------------------
------------------------------------------------------------
------------------------------------------------------------
------------------------------------------------------------
------MRFGVVARRDRPEALKLAYRVYDFLKVS-GYDVVV-DEDTYRHLVDFIIVIGGD
GTILRVDIPILGVNMGTLGFLTEVEPHETFFAISKLIEGEYYIDERIKLDALNEVAILT-
-GIPGKIIHLRYYIDGGLARADGLIISTPTGSTGYAMSAGGPFVDPRLSVTVIAPLAPIA
LSSRPMVVPAESRIDVRNMALKREIVLAIDGQEITIKLSAKFVRFTK--EIYPKYTLRL
>Thermococcus_sp._21S9
------------------------------------------------------------
------------------------------------------------------------
------------------------------------------------------------
------------------------------------------------------------
------MRFGVVARRDRPEALKLAYRVYDFLKVS-GYDVVV-DEDTYRHLVDFIIVIGGD
GTILRVDIPILGVNMGTLGFLTEVEPHETFFAISKLIEGEYYIDERIKLDALNEVAILT-
-GIPGKIIHLRYYIDGGLARADGLIISTPTGSTGYAMSAGGPFVDPRLSVTVIAPLAPIA
LSSRPMVVPAESRIDVRNMALKREIVLAVDGQEITIKLSAKFVRFTK--EIYPKYTLRL
>Thermococcus_henrietii_EXT12c
------------------------------------------------------------
------------------------------------------------------------
------------------------------------------------------------
------------------------------------------------------------
------MRFGVVARRDRAEALKLAYRVYDFLKVS-GYDVVV-DEDTYRHLVDFIIVIGGD
GTILRVDIPILGVNMGTLGFLTEVEPHETFFAISKLIEGEYHIDERIKLDALNEVAILT-
-GIPGKIIHLRYYIDGGLARADGLIISTPTGSTGYAMSAGGPFVDPRLSVTVIAPLAPIA
LSSRPMVVPAESRIDVRNMALKREIVLAIDGQEITIKLSAKFVRFTD--EIYPKYTLRL
>Thermococcus_sp._9N3
------------------------------------------------------------
------------------------------------------------------------
------------------------------------------------------------
------------------------------------------------------------
------MRFGVVARRDRPEALKLAYRVYDFLKVS-GYDVVV-DEDTYRHLVDFIIVIGGD
GTILRVDIPILGVNMGTLGFLTEVEPHETFFAISKLIEGEYYIDERIKLDALNEVAILT-
-GIPGKIIHLKYYIDGGLARADGLIISTPTGSTGYAMSAGGPFVDPRLSVTVIAPLAPIA
LSSRPMVVPAESRIDVRNMALKREIVLAIDGQEITIKLSAKFVRFTK--EIYPKYTLRL
>Pyrococcus_kukulkanii_NCB100
------------------------------------------------------------
------------------------------------------------------------
------------------------------------------------------------
------------------------------------------------------------
------MKFGIVARRDKEEALKLAYRVYDFLKVS-GYEVVV-DSETYENFVDFIIAIGGD
GTILRIDIPILSINMGTLGFLTEVEPSETFFAINRILEGDYYIDERIKLDALNEVAILT-
-GVPGKIIHLRYYIDGGLARADGLVVSTPTGSTGYAMSAGGPFVDPRLDTIIIVPLLPLP
RTSVPMIIPGNSTVDIRLVT-DREIVMAIDGQEISIKKSTKFVRFTK--EIYPKYTMRI
>Thermococcus_radiotolerans_EJ2
------------------------------------------------------------
------------------------------------------------------------
------------------------------------------------------------
------------------------------------------------------------
------MKFGIVARRDKKAALKLAYRVYDFLKVS-GYDVCV-DSETHRHLVDFIIVIGGD
GTILRVDIPILGINMGTLGFLTEVEPHEAFFALSKLLEGDYHLDERIKLDALNEVAVLT-
-GIPGKIIHLKYYIDGGLARADGLIVSTPTGSTGYAMSVGGPFVDPRLDVMVIAPIAPIA
LSSRPMIVPSYSRIDIKNIALTREIILAIDGQEITVRLSAKFVRFTR--EVYPKYTMKI
>Pyrococcus_sp._ST04
------------------------------------------------------------
------------------------------------------------------------
------------------------------------------------------------
------------------------------------------------------------
------MKFGIVARRDKEEALKLAYRVYDFLKVS-GYDVVV-DRETHENFVDFIIAIGGD
GTILRIDIPILSINMGTLGFLTEVEPPETFFAINRLLEGDYYIDERIKLDALNEVAILT-
-GIPGKIIHMRYYIDGGLARADGLVISTPTGSTGYAMSAGGPFVDPRLDTIVIVPLLPLP
KTSVPMVVPGNSTIDVRLVT-EREIILAIDGQEIRVKKSTKFVRFTK--EIYPKYTMRI
>Archaeoglobales_archaeon_ex4484_92
------------------------------------------------------------
------------------------------------------------------------
------------------------------------------------------------
------------------------------------------------------------
------MKFGIVARRDREEALKLAYRVYDFLKVS-NYEVYV-DEEACAHFVDMIIAIGGD
GTVLRVDIPILAVNMGTLGFLAEVEPTETFFAISRILEGDYFIDERMKIDALNDVVILT-
-GIPGKVTHLKYYIDGELARADGLIISTPTGSTAYALSAGGPLVDPRLHAILLVPLAPVA
LTARPLVVPDYSSIDIEVLT-EREIVLTVDGQKIRVEKSTKFVRFSE--RIYPKYTLKI
>Desulfurococcaceae_archaeon_AG1
------------------------------------------------------------
------------------------------------------------------------
------------------------------------------------------------
------------------------------------------------------------
------MKIGVYFRPSSELAAEIASRVIDEGVKN-GAEMYI-EESLLKEPVDVIAVVGGD
GTLLRARIPVMTIRMGRRGFLLDVTPLEIPERISDLLRGKYNVVSYTRLPALNEVSVVA-
-STRSKVIRLKVYRDDKFVEGDGVIVATPLGSTAYSMSAGGPILDHNLRGFVVTPLAPVQ
AWLRPVVFDLNTKIRVVLAENSIEGYVIVDGQAVLIEVHARIIRFHDIDTLYERIFPRV
>Ignisphaera_sp._4213-co_2
------------------------------------------------------------
------------------------------------------------------------
------------------------------------------------------------
------------------------------------------------------------
------LRIIVVVKRNCENCYSIAKNVLEYGERELSLDMCI-DIETADQIVEAAIVIGGD
GTLFRFDIPIFTVKAGRRSFLMEVRPEDVLKRIRDFVEGRYRVEEYMRILAINDVVVSSW
GSHKYKVISLNVYVNDEKLTGDGVIVATPVGSTAYALSAGGPIVDHHLQCFVIVPLAPIQ
FNAKPVVVSSEKKISVEVIR--GEAAVVVDGEVVEISKEVKLVRFSR-FSTYARLYI--
>Ignisphaera_sp._Bin_S33
------------------------------------------------------------
------------------------------------------------------------
------------------------------------------------------------
------------------------------------------------------------
------VRVAITLKKNCDICRELAWKVLELGERELGLDMYI-DVEAVDEIVNAVIVIGGD
GTLFRFDITLLTVKAGRRNFFMEVKPEELEQRLRDFAEGKYFIEEFPRLPALNDVVIASW
GPYRYKVIGLEVHIDEEKLACDGVVIATPVGSTAYALSAGGPIVDHRLGCMVVVPIAPIQ
FNAKPVVISLDRKLRVGVIH--GDAALVVDGQHVEITGSAKLVRFSR-FSTYARLSP--
>Acidilobus_sp._7A
------------------------------------------------------------
------------------------------------------------------------
------------------------------------------------------------
------------------------------------------------------------
------TAVGIVVRPSSEVAEALAKRTLDVIKEL-GARPLV-EVESARSYPSKVIVIGGD
GTLLRADVVFLAVRAGKRGFMLDVDETTLSSRLKDFISDSYELVLHQRVCAVNDVVLFT-
-SE-GSMVRLDVYQNRERIDGDGLILSTTTGSTAYSLNAGGPIVDPRLDVIVLTPLNPVQ
LFLRPVVMSRNSVIKVLMRRDSGPAYLVLDGQEVEVYPCLKVARFKWWSNYYERLFARL
>Ignicoccus_hospitalis_KIN4/I
-----------------------------------------VEV----------------
------------------------------------------------------------
------------------------------------------------------------
------------------------------------------------------------
----------VVSFKPDERARELAERVARGLEGA-GVKVRWF--------ADGLVVVGGD
GTLLYTTPPVMTVRAGRRAFLLDVEPREVEEAVRKFVRGEYQLEEHKRLFALNEFAVLS-
-KW-RRVTKLNVEVSGYSVEGDGIIVSTTLGSSAYALSAGGPIVDPRAEVLLLVPVNPIQ
LDARAVVLPKDSEIKVKIVYNTKEVVTLLDGIEFVISLTVRFARFRR-ENFYRRLIELR
>Candidatus_Altiarchaeota_archaeon_Zod_Metabat.1191
------------------------------------------------------------
-------------------------------LF---------------------------
------------------------------------------------------------
------------------------------------------------------------
------SNIGVITHPRVGD--DFARKVLDRLAVD-GIVLSL-DPITAEKIVDLAVIIGGD
GTILWADPLVLGINVGNVGYLTELTPEDVMDKLDLLLKGDYEVEERMKLEALNEVLVVS-
-AEPATLLEFGVRLDNLEIRADGVIVSTPTGSTAYSLSAGGALLHPKVKGYVITPVNPFQ
RKQHPLVVPEDSETTIELLREEREACLIVDGRKISIRKAARFVRFTQ--KRG-------
>Candidatus_Altiarchaeales_archaeon_nzgw1
------------------------------------------------------------
------------------------------------------------------------
------------------------------------------------------------
------------------------------------------------------------
------TRIGIISHPEVDR--KILLRITKKLKKK-HPRLYY-DPLAAKKTIDLAIIFGGD
GTLLWSRPLILGVNTGRVGYLTEISSDKACEYLDKIFKGEFFIDERAKLEVLNEMVILP-
-QRPASLLEFSISLDGEKTRADGVIIATQTGSTGHSFSSGGPIIHPDAKTYLITPMISFM
REQHPLVVPDNMTTTIEMLGKKKDLYLVLDGNKISVRKSAKFIRFTK--NKWKPKTR--
>Candidatus_Altiarchaeales_archaeon_RS_13_74
------------------------------------------------------------
------------------------------------------------------------
------------------------------------------------------------
------------------------------------------------------------
------SKVGVITHPKLKN--RRVKQVLQELVKG-GFSLFH-DPVTAEKIIDLAVVLGGD
GTILWAEPLILPLNAGLVGYLAEVDIVLADKYIRKIISGKFYIEQYTKLEALNEVIVSS-
-KLPAHLLEFRVVHDDTQIRADGILISTQVGSTAYSLSLGGPILHPKTKALLITPMSPVM
RGQPPVVVPENSKIEIELLREDREATLVLDGRKIFVEKSANFVRFSK--NFSYRYVDIL
>Candidatus_Altiarchaeales_archaeon_HyVt-139
------------------------------------TPMLKID-----------------
-----------------------------IPLY---------------------------
------------------------------------------------------------
------------------------------------------------------------
------SRIGIITHPEVKK--EFVQKIVKKLRKK-DIHLYF-DPIAAGKIVDLAIILGGD
GTLLWSNPIILGINTGRVGYLAELKAENAIKGIEKLLRGEFFIEERMKLEALNELAILP-
-KRPASLLEFRINLDQEKIRADGVLVSTQTGSTGHSLSLGGPIIHPEARVYLISPMVPFM
REQAPLIVPDSSKTEIALLRKNRDAYLVLDGNKVSIEKSVKFVRFPK--NKKKEDVDTN
>Baldrarchaeota_Yap30.bin4.67
------------------------------------------------------------
------------------------------------------------------------
------------------------------------------------------------
------------------------------------------------------------
------KRVAITSRLDKIEAIKLIENIINYLQSK-NIKVIL-DKELFNKVADLIVTIGGD
GTVLMTECPIFSINMGTLGFLTEVEPHESINALERVLNGDFEIERCERLDALNEVLVTS-
-KQPAKLLHFLIEIDGETLKADGLLVATPTGSTAYALSAGGAIIDPRVKAFIITPICPLG
FTLKPLVVPLESIVTIKLLKPSTEALLVIDGQVIKITKSVLFIRIKP-VDIYRRIRKRL
>Odinarchaeota_AUK032_PB
------------------------------------------------------------
------------------------------------------------------------
------------------------------------------------------------
------------------------------------------------------------
------KKVAITSRLDKIEAIKLIEDIVNYLQSK-DIKVTL-DRELFDKVADLIITIGGD
GTVLMTKCPILPINMGTLGFLTEVEPHESINALERVLNGDFEIERCERLDALNEVLVTS-
-KQPAKLLHFLIEIDEETLKADGLLVATPTGSTAYALSAGGAIIDPRVKAFIITPICPLG
FTLKPLVVPLESTVTIKLLKPSTEALLVIDGQVIKITKSVLFIRIKP-VDIYRRIRKRL
>Baldrarchaeota_MAG_128
------------------------------------------------------------
------------------------------------------------------------
------------------------------------------------------------
------------------------------------------------------------
------KKVAITSRLDKNEAIKLIENIVNYLQSK-DIKVIL-DKELFNKVADLIITIGGD
GTVLMTKCPIFSINMGTLGFLTEVEPHESINALEKVLNGDFEIERCERLDALNEILVTS-
-KQPAKLLHFLIEIDGETLKADGLLVATPTGSTAYALSAGGAIIDPRVKAFIITPICPLG
FTLKSLVVPLESTVTIKLLKPSTEALLVIDGQVIKITKSVLFIRIKP-VDIYRRIRKRL
>Thorarchaeota_B41_G1
---------------PCSLRLGFRLWRETIHLFDTDNHTSALDLSVERTLGSDLL--VGR
LGDLVGHNRVALAAVKEPNRDDVGLCCSMLPHHSAGLTVDYRLQGLCFGL------SDTQ
HASPTGTEY----------ALVTPFIY----------LMVNWVCPLAKPSNKSK-MALSQ
PHARSAA----------------VMIEESPRILTD-------------------------
------KRVGLVCKPGRVDMERVAARVTEFLISK-GLEVQV-DLGSCNVSVDFVVTIGGD
GTILHTETPLFCINRGTVGFLTESSTTTAVSALERVLRGDCIIERCINLDCLNEVYVTS-
-RLPGRLLTFQVYLDGTRVRADGALLATPCGSTAYALAAGGSILTPDVHGLIFVPVCPPR
FELKSLVIPDTSTLELELTKPKAGAYVVIDGQVVWIRKSTRFIRLYD--NYYDRLSTRL
>Thorarchaeota_L.E.AR.5
------------------------------------------------------------
------------------------------------------------------------
-------------------------------------------------------MGRCG
PTLSVQG----------------LSIETSPEIVTE-------------------------
------RSVGLVCKPGRVEIERLAAAVAQYLLDR-DYEVKV-DPGSCNVAVDFVITIGGD
GTILHTETPLFCVNRGTVGFLTESSTTTALSLLEDILEGNCVIERCTNLDALNEVYVAS-
-CVPGRLLTFQVYIDGNRVRADGCMLATPCGSTAYALAAGGSILTPGVHAFIFVPVCPPR
FEMKSLVIPDTCTMELELVKPGACCVAVIDGQRVWIKKSTRFIRMYD--NYYDRLSTRL
>Thorarchaeota_FW25
------------------------------------------------------------
------------------------------------------------------------
------------------------------------------------------------
--VVCRH-----------------MIEEKPKILTD-------------------------
------RRVGLVCKPGRVDMEHVAAKVTDFLTSA-GLEVLV-DPGSCNVAVDFVVTIGGD
GTILHTETPLFCINRGTVGFLTESSTTDALDALRQVIDGNCIIERCVNIDALNEVYVTS-
-RLPGRLLTFQVYIDGTKVRADGAMLSTPCGSTAYALAAGGSILTPNVHGLIFVPVCPPR
FELKSLVIPDSSMLELELTKPGAGALAVIDGQMVWLRKSTRFIRLYD--NYFDRLNTRL
>Lokiarchaeota_RBin_111
------------------------------------------------------------
-----------------------------RP-----------------------------
---------------------------------------------ILKPTNNGKKEPLPK
PYWMCSA-----------------LIEKNPQILSD-------------------------
------RTVGLVCKPGRPEIERFGNRVAEYLIEQ-EIEVLF-DPGSLNLAVDFVITIGGD
GTILYTEIPFFCINRGTVGFMTEASTTTAFSALEKVLDNDCIIESSVNIDALNEVYVVS-
-RVPGRLLTFQVYLDGTNVRADGAMLATPTGSTAYALAAGGSILAPNVHGFIFVPVCPPR
FELKSIVIPDESKLELELVKAGARGLAVIDGQRVWIRKSTRFIRLYD--NYYERLRTRL
>Thorarchaeota_HM3_B14
------------------------------------------------------------
--------------TTDP-----------LP-----------------------------
-----------------------VFKY---------FVGDDWWGLVRLPNSKSKRQAFRG
RGEKCVS-----------------MIEESPQVLTD-------------------------
------RLVGVVCRKDRPEIEPIARKVVDFLLSQ-KINVCM-DTGSCQGVVDFVVTIGGD
GTILYTETPLFCINRGTVGFLTESGPETALSHLQKAINNECVIEQNINIDALNEVYVVS-
-AMPGRLLTFLIYLDGVRVRADGAMVATPTGSTAYALAAGGSILTPGVHGLIFVPVCPPR
FELKSLVIPDDSLIEIELVKRDAPGLAVIDGQTVWAKKATRFIRQKD--NYYDRLNTRL
