# Supplementary material for: Asgard archaeal selenoproteome reveals a roadmap for the archaea-to-eukaryote transition of selenocysteine incorporation machinery
Source: ISME J. 2024 Jun 19;18(1):wrae111. doi: 10.1093/ismejo/wrae111 (PMC11227280; doi:10.1093/ismejo/wrae111)
Supplement: Supplementary_data_2_wrae111 [file supplementary_data_2_wrae111.zip › Neighboring genes of Sec machinery genes/trimmed alignments/fibrillarin-like_methyltransferase_maffi_linsi_trimmed.fasta]

>Methanopyrus_sp._SNP6
PATENLVPGHQVYGERLVEYRVWEPRRSKLAAMIMNGMEYFPLEEGSKVLYLGAAAGTTP
SHVSDIIKESGVEYCVEFASRMMQELIPVCEKRPNMIPILGDATKPHGYAPLV--EQVDV
IYQDIAQPKQAEVVADNAEAFLRPGGYVIVAIKARSIDVTKEPEEVFEDEFEVLEVIDLE
PYERDHVGLV
>Methanopyrus_kandleri_AV19
PATENLVPGHQVYGERLVEYRVWEPRRSKLAAMIMNGMEYFPFEEGSKVLYLGAAAGTTP
SHVSDIIKESGVEYCVEFASRMMQELIPVCEKRPNMIPILGDATKPHGYAPLV--EQVDV
IYQDIAQPKQAEVVADNAEAFLRPGGYVIVAIKARSIDVTKEPEEVFEDEFEVLEVIDLE
PYERDHVGIV
>Methanopyrus_sp._KOL6
PATENLVPGHQVYGERLVEYRVWEPRRSKLAAMIMNGMEYFPLEEGSKVLYLGAAAGTTP
SHVSDIIKESGVEYCVEFASRMMQELIPVCEKRPNMIPILGDATKPHGYAPLV--EQVDV
IYQDIAQPKQAEVVADNAEAFLRPGGYVIVAIKARSIDVTKEPEEVFEDEFEVLEVIDLE
PYERDHVGLV
>Methanocaldococcus_jannaschii_DSM_2661
IATKSIVKGKKVYDEKIIEYRIWNPNKSKLAAAIIKGLKVMPIKRDSKILYLGASAGTTP
SHVADIA-DKGIVYAIEYAPRIMRELLDACAERENIIPILGDANKPQEYANIV--EKVDV
IYEDVAQPNQAEILIKNAKWFLKKGGYGMIAIKARSIDVTKDPKEIFKEQFKIVDEVDIE
PFEKDHVMFV
>Methanotorris_igneus_Kol_5
IATKSLVEGKRVYGEKLIEYRIWNPNKSKLAAAIINGLKVMPIKKGTKVLYLGASAGTTP
SHVADIV-EKSPIYSVEYSPRIMREFLEVCEDRKNLIPILGDANKPQEYAFIV--EKVDV
IYEDVAQPNQAEILIKNAKWFLKKGGYGMISIKARSIDVTKDPKEIFKEQFKIVDKVNIE
PFEKDHVMFV
>Methanococcus_vannielii_SB
IATKSLAPGKRVYGEKLIEYRIWNPNKSKLGAAIINGLKKMPIKKGTKVLYLGASAGTTP
SHVSDIS-EDTIVYAVEFAPRIMREFIDSCNERINLIPILGDANRPFEYSNIV--GKVDV
IFEDVAQPNQAEILVKNAKWFLNKDGYAMISIKARSIDVTKNPKEIFLEQFDIVDEINIE
PFEKDHIMFV
>Methanothermococcus_okinawensis_IH1
IATKSLVPSKRVYGERLIEYRIWNPNKSKLGASIINGLKYMPIKRNTKVLYLGVSAGTTP
SHVADIT-EKGPVYSVEFAPRIMREFLEVCNDRKNLIPILGDANTPNVYANMV--EEVDV
IFEDVAQPNQAEILVKNAKWFLKENGYGMISIKARSVDVVRNPKEIFKEQFEIIDEVNIE
PFEKDHMLFV
>Methanocaldococcus_sp._FS406-22
IATKSIVKGKKVYDERIIEYRIWNPNKSKLAAAIIKGLKVMPIKRDSKILYLGASAGTTP
SHVADIA-DKGIVYAVEYAPRIMRELLDACAERENLIPILGDANKPQEYANIV--EKVDV
IYEDVAQPNQAEILIKNAKWFLKKGGYGMIAIKARSIDVTKDPKEVFKEQFKIVDEVDIE
PFEKDHIMFV
>Methanococcus_maripaludis_S2
IATKSLVPGKRVYGEKLVEYRIWNPNKSKLGAAIINGLKKMPIKKGEKVLYLGASAGTTP
SHVADIA-ENSLVYALEFAPRIMREFIDSCNERKNLIPVLGDANRPQDYSNIV--EKVDV
IFEDVAQPNQAEILVKNAKWFLKENGYAMISIKARSVDVTKNPREIFAEQFEIVDEVNIE
PFEKDHMMMV
>Methanococcus_maripaludis_C5
IATKSLIPGKRVYGEKLVEYRVWNPNKSKLGAAIINGLKKMPIKKGTKVLYLGASAGTTP
SHVADIA-ENSLVYALEFAPRIMREFIDSCNERKNLIPVLGDANRPQDYSNIV--EKVDV
IFEDVAQPNQAEILVKNAKWFLKENGYAMISIKARSVDVTKNPREIFAEQFEIVDEVNIE
PFEKDHMMMV
>Methanolobus_vulcani_B1d_Joined
LATKNMIPGTSVYGERLIEYRQWDPSRSKLGAMVLKNFD-IPLETDSTVLYLGAASGTTV
SHVSDIL-TDGLVYAVEFSPRTMRDLIQLCDQRPNIIPILADANKPQSYAHIV--EKVDV
VFQDVAQPNQAEIAVFNSKYFLEEHGHLMLSIKSRSIDTVASPKKIFKEEFEVLERKELE
PFHEDHLGLV
>Methanolobus_tindarius_DSM_2278_MettiDRAFT
LATKNMIPGMSVYGERLIEFRQWDPSRSKLGAMLLKNFD-IPIEADSTVLYLGAASGTTV
SHVSDIL-TDGLVYAVEFSPRTMRDLIQLCDQRPNIIPILADANKPQSYAHIV--EKVDV
IFQDVAQPNQAEIAAINSKYFLEEHGHLMLSIKSRSIDTVASPKKIFKEEFEVLERKELD
PFHEDHLGLV
>Methanomethylovorans_sp._SM1-B9
LATRNLYPGHSVYGERLMEYRQWDPHRSKLGAMVLKGFD-IPIEYDSHVLYLGAASGTTV
SHVSDIL-ADGLVYAVEFSPRTMRDLIKLCDQRPNIIPILADANKPRSYAHIV--ETVDV
IFQDVAQPNQAEIAANNSKYFLENDGHLMLSIKSRSIDTVANPKKIFKDEFEVLQRKELD
PFHEDHLGVL
>Methanosarcina_sp._MSH10X1
LATRNLDPGETVYGEKLIEYRTWDPRRSKLGAMILKKFH-IPLKENSKVLYLGAASGTTV
SHVSDIV-SEGAVYAVEFAPRSMRDLIGLASRRKNLHPILADAGKPDSYSHLV--EPVDL
IFQDVAQPNQAEIAARNAIRFLKKDGHLLLSIKARSIDTAANPREIFKEEFEILNAKDLV
PYQEDHLGVL
>Methanohalophilus_mahii_DSM_5219
LATRNLTPGLEVYGERLVEYRIWEPKRSKLAAMLLKKLP-SPFTTTSKVLYLGSATGTTV
SHVSDIV-QQGVVYAVEFSPRTMRDMLPVCEERANIIPLLADASKPQSYANVV--EPVDV
IFQDVAQPNQASIALSNVQHFLKPGGYLLMSIKARSVDSTAKPDTVFKQQLELVKKQKLA
PFHIDHLGVV
>Thermococcus_sp._4557
IATKNLVPGQKVYGERLIEYRIWNPSRSKLGAAILNGLKNFPIKPGSKVLYLGVASGTTA
SHVSDVVGWEGKVFGVEFSPRVLRELVPLVEERRNLVPILGDATKPEGYRALV--PKVDV
IFEDVAQPTQAKILIDNARVFLKSGGYAMISVKSRSIDVTKEPEQVFKEVFEVVERLSLE
PYEKDHALFV
>Thermococcus_aciditolerans_SY113
IATKNLVPGQKVYGERLIEYRIWNPSRSKLGAAILNGLENFPIKPGSKVLYLGVASGTTA
SHVSDVVGWEGKVFGVEFSPRVLRELVPLVEERRNLVPILGDATKPEGYRALV--PKVDV
IFEDVAQPTQAKILIDNARVFLKSGGYAMISVKSRSIDVTKEPEQVFKEVFEVVERLSLE
PYEKDHALFV
>Thermococcus_indicus_IOH1
IATKNLVPGQKVYGERLIEYRIWNPSRSKLGAAILNGLENFPIKPGSKVLYLGVASGTTA
SHVSDVVGWEGKVFGVEFSPRVLRELVPLVEERRNLVPILGDATKPEGYRALV--PKVDV
IFEDVAQPTQAKILIDNARVFLKSGGYAMISVKSRSIDVTKEPEQVFKEVFEVVERLSLE
PYEKDHALFV
>Thermococcus_celericrescens_DSM_17994
IATKNLVPGQKVYGERLIEYRIWNPSRSKLGAAILNGLENFPIKPGSKVLYLGVASGTTA
SHVSDVVGWEGKVFGVEFSPRVLRELVPLVEERRNLVPILGDATKPEGYRALV--PKVDV
IFEDVAQPTQAKILIDNAKVFLKSGGYAMISVKSRSIDVTKEPEQVFRDVFEVVERLSLE
PYEKDHALFV
>Thermococcus_aggregans_TY
IATKNLVPGQKVYGERVIEYRIWNPNRSKLAAAILNGLKNFPIKPGTTVLYLGIASGTTA
SHVSDIIGWEGKIFGVEFSPRVLRELVPLVEERRNIIPILGDATKPEEYRALV--TKVDV
IFEDVAQPTQAKILIDNAKAYLKRGGYGMISIKSRSIDVTKEPEEVFREVFEVVERISLE
PYEKDHALIV
>Theionarchaea_archaeon_SZ_20-22
LYTINLVPGITVYTEKLYEYRSWNPYKSKLAAAILNGLQTFPFSNKSTVLYLGAASGTTA
SHISDIC-REGLVFCVEFSPRTARELVYTCEKRENMIPLLKDASKPETYSDLV--STVDI
IYQDIAQPNQSEILKRNF-VFLKKGGYSFICIKSRSIDVTQEPQSIFKKESEVCERIPLE
PYEKDHLMIV
>Theionarchaea_archaeon_SZ_12-14
LHTRNLVSGEKVYTEKLVEYRSWNPYKSKLAAGLLNGLQTFPFAVDTTVLYLGAASGTTA
SHISDIC-SEGLLFCVEFSPRTARELVYTCEKRRNMLPLLKDASRPETYADMV--TQVDV
IYQDIAQPNQSEILKRNC-VFLKKDGYAFICIKSRSIDVAAEPASVFKKELDLRERIPLD
PYERDHLMVV
>Theionarchaea_archaeon_Yap125
LYTVNLVPGEKVYTEKLHEYRSWNPYKSKLAAGILNGLQHFPFTETSVILYLGAASGTTA
SHLSDIC-TKGLVYCVEFSPRTARELVYTCEKRKNMIPILKDASQPETYADLI--TAVDI
IYQDLAQPNQSEILKRNF-IFLKENGYAFMCIKSRSIDVAAEPKNVFKKEVHIEERIPLE
PYEKDHLMIV
>Desulfurococcaceae_archaeon_AG1
LATKNLVPGKRVYGERLFEYREWNAYRSKLAGALLKGLKENPVTRGSRVLYLGAGSGTTP
SHVSDIVGMEGIVYAVEFAPRVMRELLVVAEDRGNLIPILGDARMPYKYKNIV--ETVDL
LYADIAQPDQAAIVSENARFFLKDNGYLLMAVKARSIDVTMEPSEVYKREFEILDVVHLE
PFDKDHAMVY
>Fervidicoccus_fontis_3639Fd_1
LATINLVPGKKVYGERLYEYREWIPYRSKLAGAIMKGIKAVPIKEGEKVLYLGAASGTTP
SHISDIVGEKGIIYSVEFAPRVMREFLLVASDRKNLIPIMSDARKPQLYSHIV--ELVDI
IYADVAQPEQASIVVENAKWFLKSRGKIFLAIKARSIDVTKEPTEVYKKEFEIIDVVHLD
PYDKDHAMVL
>Ignicoccus_islandicus_DSM_13165
LATKNLTPGKRVYGEKLYEYREWNIFRSKLAAALAKGLEELPIKRGDKILYLGAATGTTP
SHISDIIGEEGKLYGVEFAPRVMREFVVLAEERKNIFPILGDARKPREYRHLV--ELTDG
LYADVAQPNQAEIVADNADFFLKDGGYMLMAIKARSVDVTKSPEEVFRREFEILDIVHLD
PFDKDHAMIY
>Pyrolobus_fumarii_1A
LATKNLVPGQRVYGERLFEYREWNPYRSKLAAALLKGLEELPVKEGDRVLYLGAATGTTP
SHVSDIVGEKGKVFAVEFAPRVMRELVVVAESRPNLYPILGDARKPHEYRYIV--EMVDG
IYADVAQPEQAALVADNADFFLRDGGWLLLAIKARSIDVTKEPSEVFKREFEIVDMVHLE
PFDKDHAMVY
>Hyperthermus_butylicus_DSM_5456
LATVNLAPGHRVYGERLFELREWNPYRSKLAAALLKGLEELPIRPGHKILYLGAATGTTA
SHVSDIVGKEGLVYALDVAPRVMRELIAVCEVRPNMVPLLADARKPYEYRHIV--ELVDG
IYADVAQPDQAEIVADNADYFLKEGGYLLLAIKARSIDVTKEPSEVFKREFEIVDMVHLE
PFDRDHAMVY
>Candidatus_Aenigmatarchaeota_archaeon_AUK219_PB
LYTKNMREGQRVYGEKLEEYREWVPFRSKLAAAIKNGLKEVPIKSGMKILYLGSATGTTP
SHISDIVGKEGIIYCVEFSERMMREFLKVASQRENLVPILGDARKINDYKNIV--EKVDL
VYCDIAQPDATKIAIRNCKEFLKSGGYLMIAIKSRSVDITKTPSQIYNEEIEIIDWVKLD
PFEKDHAFIL
>Candidatus_Micrarchaeota_archaeon_NC_groundwater_1322
LATKSFAPNSRVYDERTIEYRFWDPQKSKASAAILKGLRQMPIRKGTKVLYLGAGSGTTA
SHFSDIV-EDGKIYCVEFAPRSMRDLIRTCERRKNMLPILADARRPETYQKFI--QDADV
IYQDVAQPDQAKILINNSRMFLKKDSLAMIAVKSQCIDVVREPSEVYKELFEVLDKMDLF
PFDKDHLFIL
>Candidatus_Micrarchaeota_archaeon_WY3.bin72
LATKNFAPGFRVYGEKLVEYRQWDLFRSKLAGAIAKGLSHMPIGPGSLVLYLGASTGTTP
SHVSDIVGEDGAVFAIEFAQRSMRDLLNICQPRPNMLPIFGDARMPVQYEEHLQGQKADV
LYQDVAQPDQAEILVRNADMFLKKGGYAMLCIKSQSIDVTQDPKKTYAQTFETLQTIILD
PYDKDHMFWM
>Candidatus_Aenigmatarchaeota_archaeon_NC_groundwater_1583
LYTKNLILGKRVYGEKLVQLREWDPTRSKLAAAILNGMNINPIKEGSKVLYLGASTGTTP
SHISDIVGPKGIVYCLEFAERVFRSVVELQKDRKNIAPILVDARKPEEYSWI---EECDI
VYVDIAQPDETEISIRNAKEFLKFNGYMLIAIKSRSIDVTKDPKQVYKEEFEIVDIINLE
PYEKDHAMIV
>Asgard_group_HMA_bin2.83
IATKNLNPGFKVYDEDLIEYRLWDPTRSKFAAAIIKGLKYIPIQPGSKVLYLGAASGTTP
SHVSDIIGLEGLQYCIEFSPRSIRDLVFLCEKRENMLPILDDARYPRNYDYIL--EKVDV
VYCDIAQPDQAKIIADNANVFLKPNGYIMLAIKARSISSTKNPSVVYKQQFDILEAIDLH
PLEKDHAMIL
>Heimdallarchaeota_RS_8_34
IATKNLNPGFKVYDEDLIEYRLWDPTRSKFAAAIIKGLKYVPIQPGSKVLYLGAASGTTP
SHVSDIIDLEGLQYCIEFSPRSIRDLVFLCEKRENMLPILDDARYPRNYDYIL--EKVDV
VYCDIAQPDQAKIIADNANVFLKPNGYIMLAIKARSISSTKNPSVVYKQQFDILEAIDLH
PLEKDHAMIL
>Asgard_group_YT_6_3
IATKNLNPGFKVYDEDLIEYRLWDPSRSKLAAAIIKGLKFVPIKPGSKVLYLGAASGTTP
SHISDIIDFDGFEYCIEFSPRSIRDLVFLCEKRENMIPILDDARYPRNYDYIL--EKVDV
VYCDVAQPDQAKIIADNAKVFLKAGGYIMLAIKARSISSTKNPSVVYKQQFEILEAIDLH
PLEKDHAMIL
>Heimdallarchaeota_AC18
IATKNFVPGNKVYGEDLIEYRLWDPSRSKLAAAIVKGLKTVPIVPGSKILYLGAASGTTP
SHVSDIIGEKGMVFCVEFSARSTRDLVFLCEKRSNMLPILDDARYPANYHFLV--DTVDV
VYCDVAQPDQAKIIADNAKTFLKKGGHLLLAIKARSIDSSKKPSVIYKQQFEILEAIDLH
PLEKDHAMIL
>Gerdarchaeota_MP5_1_791
IATQNLTSGLKVYDEELIEYRFWDPTRSKLAAALVKGLNELPIIPKSSVLYLGAASGTTP
SHVSDIIGVNGIVYCVEFSPRSIRDLVFLSEKRPNMVPILDDARYPQNYSHIV--STVDV
VYCDVAQPDQAKIIATNALRYLKKDGYIMLAIKARSISSTKNPSVIYKQQFKILEAINLH
PLEKDHAMIL
>Asgard_group_MP_5_1
IATQNLTSGLKVYDEELIEYRFWDPTRSKLAAALVKGLNELPIIPKSSVLYLGAASGTTP
SHVSDIIGVNGIVYCVEFSPRSIRDLVFLSEKRPNMVPILDDARYPQNYSHIV--STVDV
VYCDVAQPDQAKIIATNALRYLKKDGYIMLAIKARSISSTKNPSVIYKQQFKILEAINLH
PLEKDHAMIL
>Heimdallarchaeota_bin89
IATKNLNPGFKVYDEDLIEYRLWDPTRSKLAAAIIKGLNFVPIKPGSKVLYLGAASGTTP
SHVSDIIDLEGFVYCVEFSPRSIRDLVFLCEKRENMIPILDDARYPRNYDYLL--EKVDV
VYCDVAQPDQAKIIADNANVFLKADGYILLAIKARSISSTKNPSVVYKQQFEVLEAIDLH
PLEKDHAMIL
