# Supplementary material for: Asgard archaeal selenoproteome reveals a roadmap for the archaea-to-eukaryote transition of selenocysteine incorporation machinery
Source: ISME J. 2024 Jun 19;18(1):wrae111. doi: 10.1093/ismejo/wrae111 (PMC11227280; doi:10.1093/ismejo/wrae111)
Supplement: Supplementary_data_2_wrae111 [file supplementary_data_2_wrae111.zip › Neighboring genes of Sec machinery genes/trimmed alignments/mevalonate_kinase_maffi_linsi_trimmed.fasta]

>Methanopyrus_sp._SNP6
ISVKAPLKAILAGEHAVVYGYPAVAVAL-DTYVRVVAEPGDRV---ETELYVATAVRKAS
E--HPSNLRIMSEAPAASGLGTSAAITAAVLLALANVDVSREEIRKLVREVELEVQGKAS
WTDATVVTYGGFVRVSGFKPIELVVAHSQEPSRTGEMVRRVAEFRERL-GIVDGIMKLIG
KLVEDLEVALHDGDLRTVGELMNVNHGLLAALNVSTRALEEIVNVLRNAGALGAKVTGAG
GGGCAVALFEREEDAKRAVETLSALGFVTRPGVKTEG
>Methanopyrus_kandleri_AV19
ISVKAPLKAILAGEHAVVYGYPAVAVAL-DTYVRVTAEPGDRV---ETELYVATAVRKAS
E--PPSNLRILSEAPPASGLGTSAAVTAAVLLGLAGVNVSREEIRRLVREVELEVQGKAS
WTDATVVTYGGFVRVSGFELIELVVAHSQEPSRTGEMVRRVAELRERL-DIVDGVMELIG
ELVDDLEAALRDGDLRTVGELMNANHGLLAALNVSTRALEEIVHVFRSAGALGAKVTGAG
GGGCAVALFEREEDAKRAVETLSALGFVTRPGVKTED
>Methanopyrus_sp._KOL6
ISVKAPLKAILAGEHAVVYGYPAVAVAL-DTYVRVVAEPGDRV---ETELYVATAVRKAS
E--HPSNLRIMSEAPAASGLGTSAAITAAVLLALANVDVSREEIRKLVREVELEVQGKAS
WTDATVVTYGGFVRVSGFKPIELVVAHSQEPSRTGEMVRRVAEFRERL-DIVDGIMKLIG
KLVEDLEVALHDGDLRTVGELMNVNHGLLAALNVSTRALEEIVNVLRNAGALGAKVTGAG
GGGCAVALFEREEDAKRAVETLSALGFVTRPGVKTEG
>Methanocaldococcus_jannaschii_DSM_2661
MIIETPSKVILFGEHAVVYGYRAISMAI-DLTSTIEIKETQEIILNLNDLYCLCAIKNTL
DPKTGFKINISSKIPISCGLGSSASITIGTIKAVSNKELKDDEIAKLGYMVEKEIQGKAS
ITDTSTITYKGILEIKNFRKIKLIVYAEKRKKKTAELVNEVAKIENK-----DEIFKEID
KVIDEALKIK---NKEDFGKLMTKNHELLKKLNISTPKLDRIVDIGNRFG-FGAKLTGAG
GGGCVIILVNE-EKEKELLKELNKEDFNCRM------
>Methanotorris_igneus_Kol_5
VVVESPAKVILFGEHAVVYGYRAISMAI-DLKTTCTVEESDTTIINLKDLYVLCAIKNTI
LDLKPFKLTITSQIPISCGLGSSASTTISTIKGISERPLDDNEIATIGYHVEKEVQGKAS
VTDTATITYKGLLEIENIRRIELICYCEERKKKTAELVNEVANHKNR-----DDIFKLIE
KVVDTSKTTF---DKEIFGELMYINHNLLKRLGVSTPKLDEVVEIGKTYG-YGAKLTGAG
GGGCVIILVNE-NKEDELINKLKEKGFECRM------
>Methanococcus_vannielii_SB
LTVKTPSKVILFGEHAVVDGYSAIAMAI-DLKTTGEIKGN-TITIELSDLYVLCATKYAI
NSITPFKLKIFSEIPVSCGLGSSASVVVTTINSISGISLKNEEVINMAYSVEKDIQGRAS
ITDTATITLSGMIEIYAYKIMPLIVNVEERTRKTADLVWEVSEHPQK-----EELFKKIG
TIIEKVKHNR---SKEELGKLMVENHEILKKFGISTEKLDLVIEASKKYA-HGGKLTGAG
GGGSVIILLKN-EK-EELLKELKKIGFECKM------
>Methanothermococcus_okinawensis_IH1
NIIGAPSKVILFGEHAVVDGYGAISMAV-DLKTMGEIVSSEKIIIDLKDLYVICSLKNVA
NKIKPFKLIISSNIPVSCGLGSSASVIITTIKSFLNIKLSDDEIAKIAYSVEKEVQGKAS
ITDTATITYNTILKIKNFELMKLIVHVEERKKKTAELVNEVANHPYK-----NEIFKSIG
EIVDKAESIN---SMQELGKLMVKNHELLKQLGVSTEKMDKVVNIGKKYG-YGAKLSGAG
GGGVVVILVNN-NKKEELLEHLKEIGFECKM------
>Methanocaldococcus_sp._FS406-22
MIIETPSKVILFGEHAVVYGYRAISMAI-DLTSTIEIREIDEIILNLNDLYCLCAIKNTL
NPKTGFEINISSKIPISCGLGSSASITIGTIRAVSDKELKDNEIAKLGYTVEKEIQGKAS
ITDTSTITYRGILEIKNPKKIKLIVYVEERKKKTAELVNEVAKIENK-----DEIFKEID
KIIDKALKVN---SKEEFGKLMTKNHELLKKLNISTPKIDRVVDIGNRFG-FGAKLTGAG
GGGCVIILVNE-EKEKELIKMLNKENFKCKM------
>Methanococcus_maripaludis_S2
NTIKTPSKIILFGEHAVVDGYPAISMAL-DLKTTGEIEEN-TISIDLVDLYVICAVKSVI
FEIKPFKLKLYSEIPLSCGLGSSASVVVTVIRSISGIELDNDETINLAYSVEKEVQGRAS
VTDTATISLGGMIEIINYKPMPLVVNVEERTRKTAELVHDVSKHPEK-----EQIFEEIG
KIIQNVRQVT---DKAELGKLMNENHELLKKFGISTEKLDLVAKAGQKYA-YGGKLTGAG
GGGSAIILLKE-DR-EELLKELKKIGYECKM------
>Methanococcus_maripaludis_C5
KKIKTPSKIILFGEHAVVDGYPAISMAL-DLKTTGEIEEN-TISIDLVDLYVICAVKSVI
FEIKPFKLKLYSEIPLSCGLGSSASVVVTVIRSISGIELDNDETINLAYSVEKEVQGRAS
VTDTATISLGGMIEIINYKPMPLVVNVEERTRKTAELVHDVSKHPEK-----EQIFEEIG
NIIQKVRQVT---EKAELGKLMNENHELLRKFGISTEKLDLVAKAGQKYG-YGGKLTGAG
GGGSAIILLKE-DQ-NELLNELKKIGYECKM------
>Candidatus_Methanoperedens_nitroreducens_Mnv1
TTFSAPGKIYLFGEHAVVYGEPAIACAV-DIRTRVTAKKSDAI---SSDLYVCSVIEKLG
P---NVSVDISSELPVGSGLGSSAAVTIATLAAINGLGYSKEELAGMGHEIEQKVQGAAS
PTDTFVSTFGGVVEIPA-KRLDIVIGNTNKGATTAKLIEQVAILRQEHPEVINPIIKTIG
SIAKKGELLVKKKDYASLGKLMNVNHGLLDALGVGTTELSALVYAARNAGAFGAKITGAG
GGGCMVALTES-P--QKVASAIERAGIMTRAGVLEE-
>Methanolobus_chelungpuianus_St545Mb
ITCSAPGKIYLFGEHAVVYGHSAICCAI-DIRTRVQVEKCDVI---ESVLYVSRVIEKMQ
E--KGLRVRVDSKLPVGSGLGSSAAVTVAGIQALNGCGLQLEDIARIGHSIEKEVQGNAS
PTDTYVSTMGGVVMIPQ-RKLQIVIGNTGRFSSTRELVANVAKLKGEFPEIIDPILEDIG
SMSAIAEEYVNRKDYLTIGRLMNVNHGLLDAIGVGGPELSALVYAARNSGATAAKITGAG
GGGCMVALADE-NSAQRIAKAIRDTGLITRNGVRLES
>Methanomethylovorans_sp._SM1-B9
ITCSAPGKIYLFGEHAVVYGESAICCAV-DLRTRVQASSNDLI---SSDQYISSVIEEMS
K--KGVKLRIDSDIPVGSGLGSSAAVTIATIQALNGCNLGPEDIATLGHSIERKIQGAAS
PTDTYVSTMGGVVIVPV-KKLNIVIGNTGKFSSTRQMVSDVALLKKRYPEMIDPILSTIG
RISMTGEELVIKQEYRPIGELMNINQGLLDAISVSGPELADLIYAARSAGAYGAKITGAG
GGGCMIALSQL-PDMEKVASAITRAGIVTRIGVRVEH
>Thermococcus_kodakarensis_TS901
VLASAPAKIILFGEHSVVYGKPAIAAAI-DLRTYVSAEFNDAIKIEAHDIYVRQAIELVR
ENGKGITVSITSQIPVGAGLGSSAAVAVATIGAVSGLELSNEEVGKLGHKVELLVQGASS
GIDPTVSAIGGFIHYQKFEHLPLVVGYTGSSGSTKELVAMVRKNYEEMPEIFEPILNSMG
RLVEKAREVITSDKFQTLGKLMNINHGLLDALGVSTKKLSELVYAARTAGALGAKITGAG
GGGCMYALAPG-KQ-SEVATAITIAGMITKIGMRIEE
>Thermococcus_siculi_RG-20
VLASAPAKIILFGEHSVVYGKPAIAAAI-DLRTYVRAEFNNAIKIEAHDIYVRQAIELVR
ENGRGVTVSITSQIPVGAGLGSSAAVAVATIGAVSGLELSNEEIGKLGHRVELLVQGASS
GIDPTVSAIGGFIHYEKFEHLPIVVGYTGSSGSTKELVAMVRKTREEMPDVVEPILSAMG
KVVEKAREVLLSDRFARLGRLMNINHGLLDALGVSTKKLSELVYAARTAGALGAKITGAG
GGGCMYALAPE-RQ-SEVATAITIAGMITRIGLRIEE
>Thermococcus_sp._Bubb.Bath
VLASAPAKIILFGEHSVVYGKPAIAAAI-DLRTYVSAEFNNAIKIEAHDIYVRQAIELVK
ENGRGITVSITSQIPVGAGLGSSAAVAVATIGAVSGLELSNEEVGKLGHRVELLVQGASS
GIDPTVSAIGGFIHYQKFEHLPIVVGYTGSSGSTKELVAMVRKNYEEMPGIFEPVLNSMG
RLVEKAKEVITSDKFQTLGKLMNINHGLLDALGVSTKKLSELVYAARVAGALGAKITGAG
GGGCMYALAPG-KQ-SEVATAITIAGMITRIGIRIEE
>Thermococcus_peptonophilus_OG-1
VLASAPAKIILFGEHSVVYGKPAIAAAI-DLRTYVRAEFNDAIKIEAHDIYVRQAIELVK
ENGKGITVSITSQIPVGAGLGSSAAVAVATIGAVSGLELSNEEVGKLGHRVELLVQGASS
GIDPTVSAIGGFIHYQKFEHLPIVVGYTGSSGSTKELVAMVRRNYEEMPEIFEPILNSMG
RLVEKAREVITSDKFQTLGKLMNINHGLLDAIGVSTKKLSELVYAARTAGALGSKITGAG
GGGCMYALAPG-KQ-SEVATAIAIAGMITKIGLRIEE
>Thermococcus_radiotolerans_EJ2
VLASAPAKIILFGEHSVVYGKPAIAAAI-DLRTYVRAGFNDAIKIEAKDIYVRQAIELVR
ENGKGVTVSITSQIPVGAGLGSSAAVAVATIGAVSGLELTNEEIGKLGHKVELLVQGASS
GIDPTVSAIGGFIHYEKFEHLPIVVGYTGSSGSTKELVAMVRRTYEEMPEVIEPVLVAMG
KIVEKARDVITSDRFAQLGRLMNINHGLLDALGVSTKKLSELVYAARVAGAIGAKITGAG
GGGCMYALAPE-NQ-SEVATAITIAGMITRIGLRIEE
>Archaeoglobus_neptunius
MIASAPGKIILFGEHAVVYGRHAIVSAI-NLRCRVKVRRARKI---KSQIYVSFAVKRFG
E--SGAQIEIESDIPIGSGLGSSGAVIVATIKALSGIEMSREEIFEMAKQVEIDVQGRAS
GIDPFISTYGGAWLFPE-RELNFFVINMGRRS-TAEMVSKVAVLKKQHPEITEKIFDAID
RISIEASRNM---DKETIKRLISINQSLLRAIGVSTPEIDRVIAELERRG-LNAKITGAG
GGGCLFGILEG-VIPE----------IVVRCGVRIED
>Archaeoglobus_veneficus
MKASAPGKVILFGEHAVVYGRHAVVTAI-NLRCYAEALKSSRI---ESPIYVSYAIKRFM
E--DGVKIKIESEIPIASGLGSSAAVTVAVLKALDDAGLSDEELFELARKVELDVQGRGS
GTDPFVSTYGGAWLIPE-KPLDMLIVNSGEESITSEMVAKVARLRDELGDVVERIFDVID
TISLKAFA-----GEGEISRLMAVNQCMLKAIGVSTKRIDEIVEELEGLG-IAAKITGAG
GGGSVVGVGSD-EALQRAAKLF----IIVEPGARVED
>Archaeoglobaceae_archaeon_SKW201
MIASAPGKIILFGEHAVVYGRRALVSAI-NLRCKVEVKKSNRI---ISPLYISFAIKRFR
E--NGAEITIKSDIPIASGLGSSAAVTVATLKALSRVELSKEEIFEMAKKVEIDVQGRAS
GIDPFISTFGGTWIFPE-KTVEFFVIKLWERA-TREMVERVAVLKQKYPEVVDKLFDAID
SIVLKAAE-----KIEEFEELISMNQSILRALGVSSPEIDELVSRLEKEG-FRVKLTGAG
GGGCIFGIFRG-RRPK----------FLVKAGVRIEN
>Archaeoglobaceae_archaeon_SKYB18
MIASAPGKIILFGEHAVVYGRHALVSAI-DLRCRVEVKKRSRI---FSPLYITFAINRFC
E--EGAEIVVKSEIPIASGLGSSAAVTVATLKALSEVYLSEEEIFEIAKKVELDVQGRAS
GIDPFISTFGGSWIFPE-KKVEFFLIKLWERS-TKAMVEKVANLRQKYPEIVEKIFDSID
SIALKAPN-----GAEEFGELIHMNQSLLRALGVSSPEIEEIVSKLEKDG-FRVKLTGAG
GGGCIFGIFSG-RKPE----------FLVRPGVKIES
>Archaeoglobales_archaeon_ex4484_92
MIASAPGKIILFGEHAVVYGKHALVSAI-NLRCKAEVKKSGRI---HSKFYISFAIKRFS
E--KGVEVKIESDIPPGSGLGSSAAVTVSTLMALNNAGLSREEICEIARKVEIDVQGRAS
GIDPFISTFGGSWLFPD-EKFLFFVIYVGEKS-TSEMVSKVAKLKEKYPEVMEGIFNAID
SISIEAFRRI---DPKSVKDLISINQSLLRGIGVSTPEIDYLISKLEEEG-IVAKITGAG
GGGCIFGIYEG-KIPK----------FIIKPGAKIED
>Vulcanisaeta_sp._EB80
VTVKAPGKVILYGEHAVVYGEPALAMAV-NKYVYVTAKVRDKIGINAMDLYVKRALEIAM
ER-VGVDLLIRSEMPVGAGLGTSAAVAVATILAYVGYDIDKRELARLAWQVEKDVQGAAS
PTDTTMATFGGLIYIKPMEPVKLVIGYTPRVSTTKELVAMVRRKLESMRDVIEPIIKTIG
VITRRGREALEKGDLELMGTLMNINHGLLDSLGVSTRQLNEMVYAARSAGALGSKLTGAG
GGGCMIALSDK----VDVERAIELIGLSARLGARVID
>Fervidicoccus_fontis_Kam940
VIASAPGKVTLFGEHAVVYGYPALVVSI-DKRIYAIAEKRNVIKINARDLYINKAIEVTS
KK-AGVNIEIRSEMPVGAGLGTSAAVAVSTIAAYAEYELKKEEIANLGWQVEKEVQGIAS
PMDTSITAIGGFLKIKYRTPIELLIGYVERESRTKDMVAMVRKKIESYPEIYMKIMELIG
NTVEKAESALLNNNLHELGSFMNLNHSLLDALGVSTRRLNELVYVARDAGAYGSKLTGAG
GGGCVIALTPE-NQ-DVIETAMKLHGFRTKLGVKIES
>Vulcanisaeta_thermophila_CBA1501
VTVRAPGKVILFGEHAVVYGEPALAMAI-NKYVYVTARPRDKVTINASDLYVRRAVELAM
ER-VGVDLTIRSEMPVGAGLGTSAAVAVATIASYVGYEISKRDLARLAWQVERDVQGAAS
PTDTAMATYGGVMFIRSMEPVKIIVGYVPRVSTTKELVSMVRSRLESMREVIEPIIKAIG
MVSTMGRRALEEGDLKTMGQLMNINHGLLVALGVSTKQLDDMVYAARAAGALGAKLSGAG
GGGIMIALSDR----VEVEKAIEIVGFRASLGVEVVS
>Vulcanisaeta_distributa_DSM_14429
VTVRAPGKVILYGEHAVVYGEPALAMAI-NKYVYVTARARSKININARDLYVKRAVELAM
GK-VGIDLEIRSEMPVGAGLGTSAAVAVATIYAYIGYDIDKRELARLAWQVEKDVQGSAS
PTDTTMATFGGIMFVKPMEPVRLIIGYVPRVSTTKDLVAMVRRKYETMRDVIEPIIRSIG
LITRKGREALERGDLELMGVLMNINHGLLDALGVSTRQLNEMVYAARNAGALGSKLTGAG
GGGCMIALSDK----VEVEKAIELTGLKAVLGVVVVS
>Vulcanisaeta_moutnovskia_768-28
ITIRAPGKVILYGEHAVVYGEPALAMAI-NKYLYVTARARDKININARDLYVKRAIELAM
EK-VGIDLEIRSEMPVGAGLGTSAAVAVATILAYAGYDIDKRELSRLAWQVEKDVQGSAS
PTDTTMATFGGIMYIKPMEPVKLIIGYVPRISTTKDLVAMVRRKYEIMRNIIEPIIKSIG
LITKKGREALEMGDLELMGTLMNINHGLLDALGVSTRQLNDMVYAARHAGALGSKLTGAG
GGGCMIALSDR----IEVEKAIELTGLRAGLGATIVS
>Candidatus_Diapherotrites_archaeon_Zod_Metabat.1420
VEVSAPAKAILFGEHAVVYRKPAIAIPLSDLRARAVVRPASGITISAKDFALQQAVLKTL
EKPQDLVLEIKSDIPIASGLGSGAAVATAIVKAVAGKELTDDNVNKIVYEIEQIHHGTPS
GIDNTTIVYERPVYFKKTKHLKFVIADTGIRAETKGIVADVRSAWKADKKTFNRLFNDIK
KITKKARKALKNGSAEEVGKLMNENHALLEKMGVSSPEINALVQAARKAGAYGSKMSGAG
RGGNIITIVPA-RKLEAVVSALKRVGYTTTLS-----
>Candidatus_Diapherotrites_archaeon_RIFCSPLOWO2
EMAKACGKTILFGEHFVVYGIPAIAGSV-SDQTTVSARKAKRIKVEAADKFLEKMAAVLA
NN-EGVELEVSTELQIGSGMGSSAAFCVAATRALAGKNLGNDDVCRIAYEGEKIAHGTPS
GIDNTVATYGGLVWFKKIERLKVVIGTCPRKGTTKELVEAVRTRKEKNPEKFARIFEDAG
KLVDEAREALLKGEEKKIGALLNQNHELLKEIGVSTRELDAMCSAALKAGALGAKLTGAG
GGGSVIALCPG-KQ-AEVAKAIEKLGLKVRI------
>Candidatus_Diapherotrites_archaeon_UBA10219
EMAKACGKTILFGEHFVVYGIPAIAGSV-SDQTTVSARKAKRIKVEAADKFLEKMAAVLA
NN-EGVELEVSTELQIGSGMGSSAAFCVAATRALAGKNLGNDDVCRIAYEGEKIAHGTPS
GIDNTVATYGGLVWFKKIERLKVVIGTCPRKGTTKELVEAVRTRKEKNPEKFARIFEDAG
KLVDEAREALLKGEEKKIGALLNQNHELLKEIGVSTRELDAMCSAALKAGALGAKLTGAG
GGGSVIALCPG-KQ-AEVAKAIEKLGLKVRI------
>Candidatus_Micrarchaeota_archaeon_WY5.bin9
GKGSGYAKVILFGEHFVVYGLPAIGVAL-AKKTDVEVSKSQRVESSHAD-SLLNGLEAIK
NK-DSFVVKIKSEIPLGSGLGSSAAVSVAYVRALAGLQLTGEQISAYAYEAEKVYHGTPS
GIDNTLASSGGAIFYQNVKPLNIVIGNTGKKQGTAEIIAAVRGRREKNPGIYEDLFNAER
KVIDGAVKAIEHGDPAALGELMNINHGLLSAMGVSTKENGDIIYAARVFGAYGAKITGAG
MGGSCVILAKNEKNAEDIANEIRKMGITSVV------
>Candidatus_Woesearchaeota_archaeon_Zod_Metabat.297
-MARACGKIILFGEHSVVYGKPAIAVPVKSVFTEVNIEKSEKC---STTYNLKKIIGIVL
KRNKNFKLKINSTIPVSSGMGSSAALSVSIIREISGNNLNNNQISEIAFECEKQFHGTPS
GIDNNVVTYEKPIYFIKLEFVRIIIADTGIKSSTKDIVADVGRMYEKNRQLYDRYFNEMA
GIAVQAKKAIETGEINLIGNLMNENHGLLQKINVSCGELDFLVGVALENGALGAKMVGGG
RGGNIIALAEN-NRKKLIENLLKAQAITTDI------
>Lokiarchaeota_SZ_4_bin10.384
IKCSSPSKIIFFGEHAVVYGYPAIVSAI-SKRSFCEIKSNKSFSIDLMNFSFLAIIKNLN
D--SGFNIKIYSEVPIGAGLGSSASVNVSLVNALNELNLSRKEISEFAFIGEKEIHGNPS
GIDNTIATFGGMLWYENFEPLEFIVSNTNIHRNTGELVEHVRKLYGKKKDKVTELFESIK
VIVKKAKISLKKNDLFELGNLMNLNQEILEKIGVSNPEIEDLIQIAKKNGAYGSKLTGAG
GGGCIISLTDL-DNEKKLLDALNKKSFKVELGTLLEI
>Helarchaeota_MP5_1_211
ITCSSPSKIILFGEHSVVYGYPAIVAAI-SKRSFCQIESRDEILINLLDFPIIKVIQDFF
KKTSGFTVKIKSEIPIGAGLGSSASILVSLSNALNGLNLLKKEISDISLTGEKEVHGNPS
GIDNTIATFGGLLYYQNFTRFALIVSNTKIPRNTGDMVSNVKKLYEKEKDQIVGLFQSIE
NIVIQGKKSLENVNLDELGDLMNKNQEILKKIGVSHQKIDELVEIALKNGAFGSKLTGAG
GGGCIISLTDE-NNEKNLINELSKITFKVILGTRIEK
>Helarchaeota_archaeon_LW55_61
CTASAPGKCILVGEHAVVYGTKAIVTAL-NLRAFSSIEIISIIDIEAIDFPIVNCCQIMI
NN-KGMKLKIRSAIPSSAGLGSSAAVSVATVKAIEELNLTNDEISQIAFEVEKIVHTRPS
GIDNFICTHGGCIQYSKIKKIELIICNSEIPRNTGVLVEKVAKLHNKFPNITEKIFDAIN
LLSIKALESLKKGDLVELGEIFNLNQGLLEALGVSTAILSKFINIAKENGAYGAKLTGAG
GGGCIIAISPS-SKQKNIVEALKKIGILTEFGVKVED
>Heimdallarchaeota_RS_11_26
IVFSAPGKVILFGEHSVVYGHPAIATAI-NLRAKCEVTKSSFPSLSTPDL---KHLFLIL
SKTIYPKVKLTSAIPSSSGLGSSAATAVSLTASLMNNDHNLEKIRDIAFESEKLIHGFPS
GIDNTISTFGGGIIYERMAPLTLVIIDSLVPRSTKELVEKVQKKRENEPKKVQAIFNQIE
AITWEAKKQLESGDSVEIGRLMNENHKLLEKLDVGHPILAKLVSIIDQTKTLGRKLTGAG
GGGCVIALFDEFSTAKEVTKLIEKKGYISNIGVKNE-
>Asgard_group_HMA_bin2.96
VTFSAPGKVILFGEHSVVYGYPAIASAI-GLRAKCSINSTSKNSISIPNIGVLKSLEFIV
HNQKKLEMEILSDLPVSAGLGSSAAVSVSVAASLFGIEHNLENVNEVAFDAEKIIHGTPS
GIDNTISTFGGSIIFEEIKQIPFIIVNSLVPRNTKDLVYSLRDRYNKDTKKYSQLFEKIG
EIVEESQKNLKLGDLERIGDLMNRNHILLDELGVGNKHIKKIVSILNNQKAFGCKLTGAG
GGGCVIGLFEDRENINNVIELLHQEGFITDIGVRHE-
>Heimdallarchaeota_C1.bin.2
VTFSAPGKVILFGEHSVVYGYPAIASAI-GLRAKCSINSTSQNSISIPDIDILKFLDFIL
NNQKNLEMEILSDLPISAGLGSSAAISVSLAASLFGIEYNLENVNEVAFDAEKIIHGTPS
GIDNTISTFGGSIIFERIKQIPFIIVNSLVPRSTKDLVNSLRERYNKNSKKYSQFFEEIG
EIVEESQRSLKDGDLERIGYLMNKNHILLEKLGVGNKHIKKIVSILNNQKAIGCKLTGAG
GGGCVIGLFENGENINNVIEILQQEGFITDIGVRDE-
>Lokiarchaeota_FT2_030
ITASAPGKCILFGEHAVVYGYPAIAVSL-DMHSYCTIEKLDNIAFNFLDYQFYEGMKAIS
NSIKNVKIRLYSDIWKGSGLGSSASVAIAFVNALQKLNLSIEEINNYGYLMEKYVHGTPS
GIDNSICSYGGIIVYQKQERILILVTFSGELHNTGQIVKSL---HHKQPFLIKP-FQEIG
KIVEKGIYALKEKDYKKLGSLCNENQDILVEIGLSTHKIDEIVSISKDNGAFGAKLTGAG
VGGSVITLGTF-NRLQKIQNILQKKGRICHIGMKLDS
>Lokiarchaeota_BC1
IIAVAPGKCILFGEHAVVYGYPAIAMAL-DKGSKCNIRETKKIEIHLINYQISKLFSLLS
EEPQRLSITISSNLFPGAGLGSSASIAASLLYAFNELHLQKTKVNELAYELEQIIHGTPS
GIDNTICTYGKSIYFQNFSFMKFLITYTNIEHDTKEAITRLRNLRQEQPKKTNQYLKEIG
KICKHARRAIKNNDFDKIGELMNENQDYLSKLQLSNKKIQEITSTALNNGALGSKLTGAG
LGGCVISLGEE-EKLLDLITILQKKGFIAKNGVRCEK
