# Supplementary material for: Asgard archaeal selenoproteome reveals a roadmap for the archaea-to-eukaryote transition of selenocysteine incorporation machinery
Source: ISME J. 2024 Jun 19;18(1):wrae111. doi: 10.1093/ismejo/wrae111 (PMC11227280; doi:10.1093/ismejo/wrae111)
Supplement: Supplementary_data_2_wrae111 [file supplementary_data_2_wrae111.zip › Neighboring genes of Sec machinery genes/trimmed alignments/phosphoglycerate_mutase_maffi_linsi_trimmed.fasta]

>Methanopyrus_sp._SNP6
KILVIVGDGMADRAVSELDGKTTLQAADTPNMDRLAREGSVGLLDPIR-PGVRPGSDTAH
LALLGYDPFEVYPGRGPLEALGAGVEVRPKDVAFRCNFATAEVVDRRAGR-I-VEFEFVG
HRAVLVLRGDD--LSAEITDADPKRAGEPVKDVKPPAAARTADIVNEFVRKAYEVLPINR
KRERRGKPPANVILPRGAGVK-PFSDRYNMSGAVVAGASLIKGIGRMLGMDVPEDDAITG
RKDTDELALEALD-DHDFVLVNFNAVDEAGHDGDEMIERMDRELVVCLTADHSTPDHTAD
PVPVVIWTADTRRDPVERYDEISAARGCLGRFSGPHLLNVLRDLADRIEKFGA
>Methanopyrus_kandleri_AV19
KILVIVGDGMADRAVPELDGKTPLQAADTPNMDRLAREGSVGLLDPIR-PGVRPGSDTAH
LTLLGYDPFEVYPGRGPLEALGAGVEVRPGDVAFRCNFATAEVVDRRAGR-I-VEFEFVG
HRAVLVLRGGD--LSADVTDADPKRVGKPVKDVKPPAAARTAEIVNEFVRKAYEVLPVNR
ERERQGKPPANVILPRGAGVE-PFSDRYGMSGAVVAGASLIKGIGRMLGMDVPEDEAITG
RKDTDELALEALD-DHDLVLVNFNAVDEAGHDGDEMIERMDRELVVCLTADHSTPDHTAD
PVPVAIWTADARRDPVEEYDEISAARGCLGRFSGLHLLNVLRDLADRIEKFGA
>Methanopyrus_sp._KOL6
KILVIVGDGMADRAVSELDGKTTLQAADTPNMDRLAREGSVGLLDPIR-PGVRPGSDTAH
LALLGYDPFEVYPGRGPLEALGAGVEVRPKDVAFRCNFATAEVVDRRAGR-I-VEFEFVG
HRAVLVLRGDD--LSAEITDADPKRAGEPVKDVKPPAAARTADIVNEFVRKAYEVLPINR
ERERRGKPPANVILPRGAGVK-PFSDRYNMSGAVVAGASLIKGIGRMLGMDVPEDDAITG
RRDTDELALEALD-DHDFVLVNFNAVDEAGHDGDEMIERMDRELVVCLTADHSTPDHTAD
PVPVVVWTADARRDPVERYDEISAARGCLGRFSGLHLLNVLRDLADRIEKFGA
>Methanocaldococcus_jannaschii_DSM_2661
RAILILLDGLGDRASEILNNKTPLQFAKTPNLDRLAENGMCGLMTTYK-EGIPLGTEVAH
FLLWGYS-LEEFPGRGVIEALGEDIEIEKNAIYLRASLGFVKVIDRRTKD-IGYKFELFD
VHFILKIKERNGWISDKISDSDPFYKNRYVMKVKASKAKDTARALNKYLLNVYKILKINR
KRRKLEKMPANFLLTKWASVE-SFKEKWGMNAVILAESSLFKGLAKFLGMDFIKIES---
-----DLIPEL---DYDFIHLHTKETDEAAHTKNKVIEKIDKLILLIITADHSTPIHSGE
SVPILFYGKNVRVDNVKEFNEISCSNGHL-RIRGEELMHLILNYTDRALLYGL
>Methanotorris_igneus_Kol_5
RAIVVLLDGLGDRPSEILGNKTPLEAAKTPNLDEFAKRGITGLMVPYK-EGVPLGSEVSH
LLLWGYS-LNDFPGRGLIEALGEGVEVKDNEIYLRATFGFVEIKDRRTKD-IGYEFELHD
AHCILIIREENGWISDKISDGDPFYMNRHVLRICPNKAKSTAEALNEYLKKCFKELEINR
KRAKMGKQKANMLLTKWAGVE-PFSERWGMRGVVIGNSAVFCGLAKFLGLDYIKCGD---
-----EMAVDL---DYDFIHIHTKEIDEAAHTKNKVIEKIDACLLIIITGDHSTPIHSGE
SVPITIVGKNVRRDDVKEFNERACAKGSL-YIRACDLMNIILNYTDRALLYGL
>Methanococcus_vannielii_SB
KTIVLSLDGLLDDVYEELGNKTPLEYANTKNLDKILQNGSCGLMNSYM-AGVPKISYEDT
FVISGYP-KELFPGMGVIKALGEDLEIKDNTIYMECFFVPVLVINRVNND-IGYEFHLKN
STCVISMSDKSGWISDKISDSDPYFQGRHVQKIVPRRAESTANALNKFLLRIHKLLEVNE
KRKRRGKYPINFMLTKFAGLP-SFQEKTGMKTISISDFSQAKGFSKLLKWDYLIVND---
-----QNSIKYLE-YYDLIYAKTTYLKDSCLKYASEIEKLDSYLLIIITSNKVYPVNSGD
PYSIIVSGKNVRRDDTPTFNEKNCYKGNL-RIKYDELLNIILNYTNKALLNGL
>Methanococcus_maripaludis_C5
KTVIFYFDGFMDDPYEILDNKTPLEYAKTPNFDKLIQNGSCGLLAPYK-RGVPMQSVTDL
FVMAGYS-LEEFPGVSVLKALGEDIELNDNSVYFECTFVTTVVVDRTTCD-VGYEFSLAD
CGCVLVMTDKNGWISDKISDSDPYYPGRHVNKVLPKRAKNTADVLNEYLLRCHKILEINI
KRKRKGKYPVNFLITRFPGVP-SFSEKYGLKTLSISSCGTAKGFSKFIKVDYILTKD---
-----TSLTKYLE-HYDLIHIPAPDISQY-QIRDRYIEKLDKSLLILISSNRLYPVNSGE
DYSIIVSGKNVRKDHIMEFSEKNCYMGPV-RLQHDEVLNVILNHMNRALLYGL
>Methanoculleus_horonobensis_JCM_15517
KVLFLVLDGISDRPCEALDGLTPLAAARTPVLDRLAAEGICGIMDSVA-PGIRPGSDTSH
LALLGYPPQEFYTGRGPLEAEGTGIHMTAGMIGFRCNFGTVDVTDRRAGR-IGLEFRFAG
HRAALALVGEG--LGDKVSSNDPKKEGVQPLTIRPPADRKTADACNEFIRQSGKILPMNV
RRMEEGLPPANLLLIRGAGLP-QFSERYGLSGSVISAATLISGIGKVVGLEHIPVPGTTG
SADSDRAAIGELG-RKDFVLMNIKGADEAGHDGKDFIEVIDKALLIVICADHSTPDHSAD
PVPVVIRGPGVRIDRTNRFDEISCAEGGLHRIRGRDLMPITLDLINKSHKYGA
>Methanoculleus_sp._MH98A_c73
KVLFLVLDGISDRPCEALDGLTPLAAARTPVLDRIVAEGVCGIMDSVA-PGIRPGSDTSH
LALLGYPPQEYYTGRGPLEAEGTGIHMTAGMIGFRCNFATVDVTDRRAGR-IGLEFRFAG
HRAALALVGEG--LGDKVSSNDPKKDGVQPLTIRPPADAKTARACNEFIRQSGEILPVNV
RRMEEGLPPGNLLLIRGAGLP-QFSERYGLSGSVISAATLISGIGMVVGLEHIPVPGTTG
SIDSDRAAIGELD-RKDFVLMNIKGADEAGHDGKDFIEVIDKALLIVICADHSTPDHSAD
PVPVVIRGPGVRTDRTNRFDEVSCAEGGLHRIRGRDLMPIILDLINKSHKYGA
>Methanocorpusculum_vombati_CW153
KILLLIIDGVGDRPCDCLGGKTPLQAAHIPNLDELAKTGICGIMDPVA-PGIRAGSDTSH
LSLLGYPPQQYYTGRGPLEAAGCGIQMEPGMIGFRANYATIDVIDRRAGR-IGVTIRFTG
HRAALALKGSG--LSAAVSSNDPKATGIPPKTIHPPEAKFTADVCNEFCRQAAEILPVNL
ARKAAGQNPANVVLIRGAGYE-PFEERHELSGSVVAAAALIAGIGSSVGLRRVPVH----
-PDTPSLVLQELA-TRDFVLFNIKNADEYGHDGKEFLEKIDKELMIAVCGDHSTPEHSAD
PVPLIIHGDGTRTDHVSSYDEISCAAGALCRIRGGDLMPILLDLIDKTHKYGA
>Methanocella_arvoryzae_MRE50
KILLIVLDGASDRPV---NGTTPLAHAVTPNLDALAFGGINGLMDTIA-PGIRPGSDTSH
LAILGYDPYKYYTGRGPFEAAGVGIEVKGGDIAFRCNFATLEVTDRRAGR-IGVEVIFTG
HRAALVLRGKG--LSAAITDTDPKKEGLPIKECHPPEAKRTAEIVNSVSKQVLEAIPVNV
ERRKMGLPAGNVILIRGAGIP-PFPERHGLKAAVVANAGLIIGIGKMCGLEHLTVSGMES
MEPVENKALEALQ-THDFVLLNIKGADEAGHDGGQFLEAVDAAFLVIITVDHSTPDHSAD
PVPILMNGPGVRVDEVTRYTELTAHKGGLCRIRGMDVMNIAMDLINNTKKFGA
>Methanocorpusculum_labreanum_Z
KILLLIIDGVGDRPCGVLGNKTPLQAAKIPNLDRLATEGICGIMDPIA-PGVRGGSDTSH
LSLLGYDPHIYYTGRGPLEAAGCGIKMEPGMIGFRANYATIDVIDRRAGR-IGVEIEFTG
HRAALALKGKG--LSAAVSSNDPKKTGVQPKTIHPKEAAFTAEVCNEFSRQAAEILPVNL
ERKARGEFPANVVLIRGAGYE-TFEEKHELSGSVVAAAALIAGIGSSVGLERIPVL----
-PTTPRLVCRELE-KKDFVLFNVKTADEYGHDGKKYLEEVDAALMIAVCGDHSTPEHSAD
PVPLILHGDGTRIDLVTNYDEISCAAGGLCRISGGSLMPILLDLIDKTHKYGA
>Palaeococcus_ferrophilus_DSM_13482
KGIFILADGLGDRPVKELNGKTPLEYANTPNLDRLAKMGICGLQDPIS-PGQPAGSDTAH
LSLLGYDPYKTYRGRGYYEALGAGIEVTEDDIAFRVNFATIEITDRRAGR-I-VDFVFTS
HRAVLVLRDLA--KGYRVGENDPHVEGKEPHPFEYEASKKTAEILEEFVKKAHEVLPINE
RRRKEGKPVANYLLVRGAGIPAKFPQQWRLKAGAIVAVALVGGVLKAVGFDVIPVEGITG
EYDTDRAAVKALE-EYDFLFVHFKPTDAAGHDGNEMIEKLDRMVVILLTGDHSTPNHSGD
PVPVVIAGGGVRTDDVEAIGERPCAKGGLGRVRGKYLVPIMMDLMGRAEKYGA
>Thermococcus_sp._AM4
KGLLIILDGLGDRPIKEFGGKTPLEYAKTPNMDKLAKLGILGQQDPIK-PGQPAGSDTAH
LSIFGYDPYKVYRGRGFLEALGVGLDLDEDDLAFRVNFATIEIVDRRAGR-I-VDFIFTG
HRAVLVLKGMA--KGYRVGENDPHEAGKPPHRFTWEESKKVAEILEEFVRQAHEVLPINE
KRRKEGKPPANYLLIRGAGIPMKFTEQWKVRAGAVIAVSLVKGVARAIGFDVYTPEGATG
EYNTDKKTVELLK-EYDFVFLHFKPTDAAGHDNNEMIEKADRMIVIAITGDHSTPNHSGD
PVPVLIAGGGVRPDHTESFGERECMRGGLGRIRGHDIVPVMMDLMNRSEKFGA
>Thermococcus_kodakarensis_TS901
KGLLIILDGLGDRPIKEFGGKTPLEYANTPNMDRLAKMGILGQQDPIK-PGQPAGSDTAH
LSIFGYDPYKVYRGRGFLEALGVGLDLNEDDLAFRVNFATIEITDRRAGR-I-VDFIFTG
HRAVLVLRGMA--KGYRVGENDPHEAGKPPQEFTWEESKKVAEILEEFVQKAHEVLPINE
KRRKEGKPPANYLLIRGAGIPMKFTEQWKVKAGAVIAVSLVKGVARAIGFDVYTPEGATG
EYNTDKKTVELLK-DYDFVFLHFKPTDAAGHDNNEMIEKADRMIVIAITGDHSTPNHSGD
PVPLLIAGGGVRPDHTESFGERECMRGGIGRIKGHDIVPIMMDLMNRSEKFGA
>Palaeococcus_pacificus_DY20341
KGIFILADGLGDRPIKELGGKTPLEYANTPNLDRLAKTGICGMQDPIF-PGQPAGSDTAH
LSILGYDPYKTYRGRGYYEALGAGIDVREDDIAFRVNFATYEIVDRRAGR-I-VEFIFTS
HRAVLVLRGLA--KGYRVGENDPHEAGKPPHEFTYEESKRTAEILDEFVRKAHEVLPINE
KRRKEGKPVANYLLIRGAGIPKKFPEQWKVKAGAIVAVALVGGVLKAVGFELIPVNGITG
EYDTNKAAVKALE-EYDFVFVHFKPTDAAGHDGNEMIEKLDRLVVITLTGDHSTPNHSGD
PVPLVIAGGGVRTDDVEAIGERQCAKGGLGRIRSKYIVPIMMDLMGRAEKYGA
>Thermococcus_camini_IRI35c
KGLLIILDGLGDRPIEEFGGKTPLEYADTPNMDRLARMGILGQQDPIK-PGQPAGSDTAH
LSIFGYDPYKVYRGRGYLEAMGVGLDLSEDDLAFRVNFATIEITDRRAGR-I-VEFIFTG
HRAVLVLRGMA--SGYKVGENDPHEAGKPPHKFTWEESRKVAEILEEFVQKAHEVLPVNE
KRRKEGKPVANYLLIRGAGIPMKFTEQWKVKTAAVVAVSLVKGVARAIGFDIYTPEGATG
EYNTDRKVVELLK-GYDFVFLHFKPTDAAGHDNNEMIEKADRMIVIAITGDHSTPNHSGD
PVPVLIAGGDVRADHTESFGERECMRGGLGRIKGHDIVPVMMDLMNRSEKFGA
>Archaeoglobus_profundus
KVLMVIIDGAGDR-----GNVTPLSSAKKPNLNKLAKMGINGIMDTIK-PGVRPGSDTAH
LALLGYDPFKCYTGRGPIEAAGVGIELKEGDVAFRVNFGTVEVVDRRAGR-IGVEFVFSG
HRGAVVFR-DD--LSDKVSDVDPKKVGEKVKRCVPEKARRTAEVVNYFVQRSHEILPLNL
EREKKGLPKANVLLLRGAGLP-KFEDRYGMKLACVSGTALIKGVVRLLGGEVLDVKGATG
GKDTDEASLKALE-RYDFVLLHIKATDEYGHDGDAFIEKIDEAICLVVTADHSTPDHTAD
PVPVTIVYRDVRTDDVEEFSELKAYKGGLHRMTGNDLFNIVLDLINKAKKFGA
>Geoglobus_ahangari
KVLMLIVDGMADRSV---GGRTPLDSARTPNLDFLARKGINGIMDTIA-PGIRPGSDTAH
LSILGYDPFRYYTGRGPIEACGAGIEVRPGDIAFRVNFGTVEVVDRRAGR-IGVEFVLSG
HRAALVFRGEN--LSDRITDSDPKKIGEKVKRVKASEAEFTARVVNEFIEKSHEVLPFNE
ERAKKGLLKANVLLLRGVGVP-SFEERYGMRMAVIAGTTLIKGIGRLLKADVIENERFTG
SKDTDKTAISSLE-THDFVLLHIKAPDEFGHDGDEFIEKIDSAICLALLADHTTPDHTAD
PVPVTIVCEGVRSDDVERYSEFQAYKGGLCRIRGQDLMNIILDLIGKSKKYGA
>Geoglobus_acetivorans
KVLMVIVDGMSDRGN---GDTTPLKSAHTPNLDFLAERGIAGIMDTIR-PGIRPGSDTAH
FSILGYDPFEYYTGRGPIEAAGAGIDVKPGDIAFRVNFGTVEVVDRRAGR-IGVEFILSG
HRAALVFRGEG--LSDRITDSDPKKEGGAVKRVEPSSAEFTARMVNEFIEKSHEVLPLNA
ERAEAGLPKANALLLRGVGVP-KFEERYGLKAAFVAGTTLIKGIGRLIGADVIKNSKFTG
SRDTDETALKTLE-THDFVLLHIKAPDEFGHDGDEFIEKVDQAICLTVLSDHSTPDHSAD
PVPVMIVQEGVRRDEVKAFNEFEVYKGGLCRIRGEDLMNIILDLIGKAKKFGA
>Archaeoglobus_sp.
AVLLVVVDGLSDRPV---NGKTPLSEARKPNLDFLAERGINGIMDTIA-PGIRPGSDTSH
LALLGYDPYKYYSGRGPIEAAGVGIEVKPGDVAFRANFATVEVVDRRAGR-I-VEFLITG
HRAAVVFRGEG--LSDKVSDTDPKAVGKKVKRCVPEKAKRMAEMVNEFMQQVHEVLPLNK
ERAEKGLLKANALLLRGAGVP-RFEEKTGLKLCVIAATALIKGVGKIVGADVITPEGATG
NKNTNETAVKALE-SYDIVLLHIKATDELGHDGDAFIEKLDAKICLILTADHSTPDHTAD
PVPVVIVHEDVRRDEVRTFSEFEAYKGGLCRIRGVDLLNIALDLLNIAKKFGA
>Pyrobaculum_oguniense_TE7
SVLWILFDGGGDRPA---GGKTPFHAAFKPTIDYLTANGSCGILDPIA-PGVRPGSDTAH
LALFGYDPFKYYTGRGAFEALGADVALKPGDVAFRTNLATVDVIDRRAGRYIGVEVVYVE
HRGVLVLRGA---VSHRVSDTDPHKVGAKIARAEPKEAALTAEVVNELSRRFTEAAEINK
ARRLQGRLPINAILLRGGGIE-PIRERYNIRAAAIAGVALIRGVARAVGMDIYTAKGLGG
TKDDVKLAVELMS-RYDVVFLHVKGTDSTSHDGDSVIERLDKALYVVVTSDHATPEHTGE
PVPVMLYGPDVVVDDVAKFSELTCWRGALGRIRGIDIIPILGSYLGLSEKFGE
>Pyrobaculum_arsenaticum_2GA
SVLWILFDGGGDRPA---GGKTPFHAAFKPTIDYLTANGSCGILDPIA-PGVRPGSDTAH
LALFGYDPFKYYTGRGAFEALGADVALKPGDVAFRTNLATVDVIDRRAGRYIGVEVVYVE
HRGVLVLRGA---VSHRVSDTDPHKVGAKMARAEPKEAALTAEVVNELSRRFTEAAEINK
ARRLQGRLPINAILLRGGGIE-PIRERYNIRAAAIAGVALIRGVARAVGMDVYTAKGLGG
TKDDVKLAVELMS-RYDVVFLHVKGTDSTSHDGDSVIERLDKALYVVVTSDHATPEHTGE
PVPVMLYGPDVVVDDVAKFSELTCWRGALGRIRGIDIIPILGSYLGLSEKFGE
>Vulcanisaeta_moutnovskia_768-28
RALLVILDGCADRPVKELGGKTPLEFAVKPTIDRLTAEGSCGLMDVIS-PGIRPGSDTAH
LAIFGYDPYKYYPGRGPFEALGAGLMLSPSDVAFRANVATVNVVDRRGGRYIGIDAVYVE
HRGVLVLKG-G--VSPHVSDTDPHVIGAKVSEAKASDAKITADYINEFTRLVYEKLEFNE
KRRRDGKGPINMVLLRGAGFE-PLSSRYRIKPAIIAGVALIRGIGVALGMEPIHVDNYIG
SKDDDQAAARALK-DHDFVFLHVKPTDSMSHDGDMIIERVDTGLYIFITCDHATPEHTGD
PVPFMAWGPDVMRDDVTRFSERDCIKGFWTRIRGIDVMNIIANYLGTLEKFGE
>Vulcanisaeta_distributa_DSM_14429
RALLVVLDGCADRPVKELGGKTPLEFAVKPTIDRLVAEGSCGLMDVIS-PGIRPGSDTAH
LAIFGYDPYKYYPGRGPFEALGAGLTLNPGDVAFRTNVATVNVVDRRGGRYIGIDAVYVE
HRGVLVLRG-N--VSPHITDTDPHVTGVRVSEAKADDAKVTANYINEFTKLVYEKLEFNE
KRRREGKGPINMVLLRGAGFE-PLSLRYRIKPAIIAGVALIRGIGRALGMDAINVDNYIG
SKDDDQAAARALN-NYDFVFVHVKPTDSMSHDGDMIIERVDAGIYVFITCDHATPEHTGD
PVPFMAWGPDVMRDDVTQFSERACAKGFWSRIRGIDVMNIIANYLGTLEKFGE
>Pyrobaculum_islandicum_DSM_4184
SVFWILFDGGGDRPV---GGRTPFHTAFKPTIDYLTSLGSCGILDPIA-PGVRPGSDTAH
LALFGYDPYKYYTGRGAFEALGAGLELKPGDVAFRTNLATIDVLDRRAGRYIGVEIIYVE
HRGVLVLRGS---VSHKVSDTDPHKVGAKLLESRPKEAVLTAEVINEVTKRFSEVAEINR
KRRLEGRLPINAILLRGGGIE-PVRERYNIKAAAIAGVALIRGVARAVGMDVYTARGLGG
TKDDMRLAVELMG-RYDLVFLHVKGTDSASHDGDSVIERLDKALYVVITSDHATPEHTGE
SVPILLYGPDVVTDDVSKFSELTCWRGALGRIRGIDVMPILGSYLALTEKFGE
>Candidatus_Micrarchaeota_archaeon_S014_66
KTILLIMDGLGDRPIKELNGKTPLEAARTPNMDKIVSEGICGLMDTLG-VGLRPGSDTAH
LTIFGYPIEKYYPGRGPFEAAGVGMELKEGDVAFRANFGTVKIIDRRAGR-INVQIIITA
HRAAVVLRGKN--LSDKITNSDPHEPNLPPLKIKPKEAKFTADVLNEFLKKAEKILPLNK
KRAEEGRLPANILLLRGAGIP-KFNERYGMKAACVAGAGLYKGVAKLVGMEVLNVKGATG
KKDTDEAALKV---SADFVFVHIKATDNFSHDGNEFIEKVDKYVLLIITGDHSTPDHSGD
PVPIVMEGIGVRTDDVKKFGERYCQKGGLHRIKGLSIMSEVMNLTGRAKLIGA
>Candidatus_Woesearchaeota_archaeon_NC_groundwater_1848
KVIFVVCDGLGDRPIKQLKNLTPLEAAKTPNLDKLAKNGINGLLHTID-HGIRPGSDVSH
LSLFGYDTKIHYKGRGMYEALGLGMKMNKGDIAFRCNLATVKILDRRAGR-IGVRFAVVM
HRAAIVMSGYN--LSYKVSDADPHEVNTKVKKVMPKEAQFTADVLNRFIEFAHIKLPLNK
ERSKKKLSEANYLLLRGAGVQ-SFFDKYKLSACCIAGAPLYKGIAKALGMDIIDIKGATG
TLQTDTAAKTALK-RYDFVFVHIKATDSCGEDGNKFIEKIDKAILIVVTADHSSPAHSAD
PVPIVMSGEGVRVDGVIKFGERACANGGLSHIVGLNVMPEIMNLLGKTQLYGD
>Candidatus_Altiarchaeales_archaeon_M_DeepCast_200m_m2_220
KTILVICDGLGDRPIKELGNKTPLEAAKTPNLDKLAREGICGVMHTLG-FGLRPGSDTAH
LSIFGYDPKEYYHGRGPFEAAGIGIDLRPGDIAFRGNMGTVDVKDRRAGR-IGVKFIVTG
YRVGVVMRGPG--LSSRISDPDPHELDVKVHEAKAKEARFTANVLNKFLVKAHGILEANK
QRIKEGNPPGNYLLVRGAGTP-SFEKRYGLKAACIAGAGLYKGVARILGMDGIKAEGATG
LPDTNKTAVKALN-QYDFIFIHVKAADSLAEDGNEFIEKIDKAALIVITADHTTPTHSGD
PVPLLMNGPGVRVDDIKEFGERNCAKGGLGHIKGLELMPEILNIIGKAPLVGA
>Candidatus_Micrarchaeota_archaeon_NC_groundwater_1743
KTLLIILDGLGDRPIKELNGKTPLEAAEKPNLNKLAEKGICGMMNSVD-FGVRPGSDTSH
LSIFGYDPAIYYTGRGPIEAAGAGIELKPGDVALRANLGTVDILDRRAGR-IGVQVIFVE
HRGAVVLRGRN--LSSSVSDPDPHEVGLKVKKIIPKAAENTAKLLEEYCSKAHLMLTVNK
ERQNKGLLPANYLLVRGAGIP-SFKERYGLNAACIAGGGLYKGIGRLLSMSILTVEGATG
GANTNNAVKKALE-QCDFVFLHIKGTDSLSEDGDHFIERVDSATLIVVTGDHSTPQHSAD
PVPILFCGGGVRTDDVQEFGERACAKGGLGRIKGSQLMPEIINLLGKSKLYGA
>Candidatus_Woesearchaeota_archaeon_RIFCSPHIGHO2
KVIFVVCDGLGDRPIKQLKNLTPLEAAKTSNLDKLAKEGITGLVHTVG-YGIRPGSDVSH
LSLFGYDTKQCYKGRGMYEALGLGMKLNKGDVAFRCNLATVKIVDRRAGR-IGVRFAIVM
HRTAVVMSGYN--LSYKVSDPDPHEIDVKAKKAMPKEAQFTADVLNRFIEFAHIKLPLNK
ERSKKKLPEANYLLLRGAGVQ-SFFDKYKLSACCIAGAPLYKGIAKALGMDIIEVKGATG
TLHTDTAAKNALK-RYDFVFVHIKATDSCGEDGNKFIEKIDKAILIVVTADHSTPTHSAD
PVPILMNGIGVRVDDVTKFGERACANGGLGHIIGLNVMPEIMNLLGKSQLYGN
>Baldrarchaeota_MAG_128
KIILLVCDGMADRQVKELGDKTPLEYAETPNMDELAEKGVTGLMDPIA-PGVPPSSDTAH
LAIFGYDPEKEYPGRGLFEAAGYGYKISDDEVAFRCNFSTVRVVDRRAGR-IGVKVRFLE
HRGFLILKGEG--LSANITDSDPHEVGAPVLESVPEAAQKTAQIVNKFVLQTFSVLPINV
ERIKHGKLPANIVLPRGAGLE-NFEERWGMKPACVAAGPLYRGVAFELGFKLIDVEGATG
LPNTNEAAVNALE-NYDFVFIHIKGTDTLSHSKDEMISRIDNALTFVLTADHTTPIHSGD
PVPLLIVGPNVRRDFVKNFDEISVVRGGLHRIRGKELMNILLDMTHRAPEYGL
>Baldrarchaeota_Yap30.bin4.67
KIILLVCDGMADRQVKELGDKTPLEYAETPNMDELASKGVTGLMDPIA-PGVPPSSDTSH
LAIFGYDPEKEYPGRGLFEAAGYGYKISDDEVAFRCNFSTVRVVDRRAGR-IGVKVRFLE
HRGFLILKGEG--LSANITDSDPHEVGAPVLESVPEAAQKTAQIVNKFVLQTFSVLPINV
ERIKRGKLPANIVLPRGAGLE-NFEDRWGMKPACVAAGPLYRGVAFELGFKLIDVEGATG
LPNTNEAAVNALE-NYDFVFVHIKGTDNLSHSKDEMISRIDNALTFVLTADHTTPIHSGD
PVPLLIVGPNVRRDLVKNFDEISVVRGGLHRIRGKELMNILLDVTHRAPEYGL
>Odinarchaeota_AUK032_PB
KIILLVCDGMADRQVKELGDKTPLEYAETPNMDELAEKGVTGLMDPIA-PGVPPSSDTAH
LAIFGYDPEKEYPGRGLFEAAGYGYKISDDEVAFRCNFSTVRVVDRRAGR-IGVKVKFLE
HRGFLILKGEG--LSANITDSDPHEIGAPVLESVPEDAQKTAQTVNKFVLQTFSVLPINV
ERIKHGKLPANIVLPRGAGLE-NFEERWGMKPACVAAGPLYRGVAFELGFKLINVEGATG
LPNTNEAAVNALE-NYDFVFVHIKGTDNLSHSKDEMISRIDNALTFVLTADHTTPIHSGD
PVPLLIVGPNVRRDFVKNFDEISVVRGGLHRIRGKELMNILLDVTHRAPEYGL
>Odinarchaeota_LCB_4
KIMLIVCDGMSDRAVKSLGEKTPLEYAKTPNLDKLAEMGCTGLLDILS-PGIPPGSDSAH
LALFGYDPEKFYPGRGAIEALGANIPVSEGVLACRFNLTTVVVKDRRAGR-IDVKVKIVE
HRGILVIEGDG--LCGDVSDSDPHEIGSCVNKCEPKAAEKTANIINEIVKSSYFLLEVNR
LRVSRGLPAANIILPRGAGVD-SFSNVWGLKAACIAKLALYRGVARYVGMDIYDVPEATG
TVNTNKKAVELLK-EYDFVFVHVKGTDSASHDKKKMIEKIDEAFVVAVTSDHSTSIHIGD
PPALAVYSPDIVADEVKEFNERAVLRGGLGRVKAVDLMKILLNYACRAMEYGL
>Hermodarchaeota_YT_063
KAILVVSDGLGDHPIPALSGKTPLQAARTPTLDKLAAEGATGLVHVIS-PGVPPGSDAGH
VALLGYDPKNCYTGRGAFEALGAGISLQPSDIAFRGNFATVKVLDRRAGRHVDIEVIVAE
HRCVVVLRGAN--LSRRISDTDTHGRSINVQQSIPEGAQRTASILNELTQEFHRILRINT
ERRKAGLPEANIVLLRGAGFT-SLKDLYGIRAACVAGGALYKGVARSAGMDILSVPGATA
GYDTDQAAAQTLG-KHDFVFLHFKPTDSAAHDKNEMIEKLDYLLFIAVTADHSTSKHTGD
PVPLLINGPRVRKDKVTQFSESSCANGGLGHLIGKDLMPILMNYIGHTPKYGA
>Hermodarchaeum_yapensis_Yap4.bin9.105
KAILIVCDGIGDRPIPTLKGKTPLEAATKPTLDKLAAKGATGLLHVLS-PGIPPGSDTGH
LSLFGYDPRDCYTGRGPFEALGAGLDLKPTDVAFRGNFATVKVLDRRAGRNLEVEVIVVE
HRCVVVLRGKN--LSSAISDTDPHGFSDSVLAATPKEAKRTAQIINEFTREVHRILPINS
SRKKAGQLEANIVLVRGAGIP-PLKTMFGISAACVAGGALYKGVARSVGMEILTVPGATA
TYDTDRATAKALE-THDFVFLHFKPTDSAAHDKNEMVEKFDHMVHIAITGDHTTSKHTGN
PVPLLLVGHAVRNDDVKEFSERACAKGGLGHLLGMAVMPLLMSYLDRSPMFGA
>Hermodarchaeota_Yap2000.bin4.58
KAILIVCDGIGDRPIPTLKGKTPLEAATKPTLDKLAAKGATGLLHVLS-PGIPPGSDTGH
LSLFGYDPRDCYTGRGPFEALGAGLDLKPTDVAFRGNFATVKVLDRRAGRNLEVEVIVVE
HRCVVVLRGKN--LSSAISDTDPHGFSDSVLAATPKEAKRTAQIINEFTREVHRILPINS
SRKKAGQLEANIVLVRGAGIP-PLKTMFGISAACVAGGALYKGVARSVGMEILTVPGATA
TYDTDRATAKALE-THDFVFLHFKPTDSAAHDKNEMVEKFDHMVHIAITGDHTTSKHTGN
PVPLLLVGHAVRNDDVKEFSERACAKGGLGHLLGMAVMPLLMSYLDRSPMFGA
>Lokiarchaeota_RS_10_59
PVFFIVCDGMADRPIEELDGKTPLEFANTPWLDKLSEIGINGIMHTLGTPGIVPGSDTAH
LALFGYDPHVYYSGRGAFEATGVGLEVKEGDVALRGNFATVDVLDRRAGRYVDVDVIITQ
HRCAVILRGPG--LSFKISDTDPHATNEKVKTSKPAEAKKTANIVNALTQKFHELLSLNK
QRQERGDLPANIIILRGAGVK-PLDQLYGIKSAVLSTNALYRGVAQSVGMEYIPVN----
EKKDDDKALELFE-QYDLFFIHVKDTDNASHDGKKVIERIDKMIYICVTVDHTTSDHVGD
DVPVVIAGPEVRSDSVRSFSERACAMGGLNRIRGFDIMPILMSFLKKTPMFGS
>Thorarchaeota_YT_026
TAILVIMDGLGDRPVPKLKGKTPLEFAKTPVFDRLANEGQVGLIDVIG-PGMTPGSDAAH
LALFGYDPYESYPGRGPLEAQGAGLTTKPGDVAFRSNFATIDVLDRRAGRDIDITLRFVE
HRGALVLEGPD--LSPKITDVDPHETGVKILECMPEEAEKTARIVNEFIRLSNKRLEVNA
KRKERGLPPANVILLRGQGSL-TLEEKYGVKCAVIAGGALYIGAAKYVGMEHVPVEGQTG
TIDTNSKVIAVVA-DYDYIFVHIKATDNASHDHDLAIERTDKMVVMVITGDHSTPEHTCD
PVPALLWGRNVRPDKASTFGELEASTGGLGTIRGRDVLPILLGYAGRIEKYGA
>Thorarchaeota_MP5_1239
IAVFVVMDGVGDRPLKELEGKTPLEAAKTPTFDRLAEQGQSALMDVIG-PGITPGSDTAH
LALFGYDPLAEYPGRGPLESFGAGLETKPGDVAFRSNFATVDVLDRRAGRTFDVKVRFVE
HRGALILEGEG--LYADISDVDPHETGKKILTVRAPEAEKTAQVVNELMLVAYQRMKINK
ERAKKGHPLANALLLRGPGVP-SLPERYGIKAAVIAGGALYIGTAKYVGMQHIPVQGQTG
TIDTNKKAIETIESDFNYLFVHIKAPDNASHDGNLAIERTDAMVVLAVTGDHSTPEHSCD
PVPIVFWSNFIRPDSVKKFSETDAAKGALHTIRGIDVLPLLLGYAGYIEKFGA
