# Supplementary material for: Asgard archaeal selenoproteome reveals a roadmap for the archaea-to-eukaryote transition of selenocysteine incorporation machinery
Source: ISME J. 2024 Jun 19;18(1):wrae111. doi: 10.1093/ismejo/wrae111 (PMC11227280; doi:10.1093/ismejo/wrae111)
Supplement: Supplementary_data_2_wrae111 [file supplementary_data_2_wrae111.zip › Neighboring genes of Sec machinery genes/trimmed alignments/ribonuclease_Z_maffi_linsi_trimmed.fasta]

>Methanopyrus_sp._SNP6
LVMHFLGTGGAVPSKDRNHPGLLVEFSGTKLLIDCGEGAQRQAMEQGVAIYDVDAVLLTH
CHIDHVAGLLPLATTVDLLHGRR-LKVYGPAADSESTL--IEYREVVLVYESEHE-VPTV
DYRIETPKIPGKADPKYIRK--VPTWKRREVLLRGE----------RPYSLT---KPGKI
SVYVKGDGRPANP--ENIRCQVLVHEACFENK--EEAVRYSHSTHLEAAEVARKAGVDLL
VLTHLSTKVEEAREVFVVVAHDGLRVR-V
>Methanopyrus_kandleri_AV19
LVMRFLGTGGAVPSKDRSHPGLLVEFSGTKLLIDCGEGTQRRAMEQGVTIHDVDAVLLTH
HHVDHVAGLLPLATTVDLLHGRR-LKVYGPTAGSESAL--IEYREVVLVYESEHG-VPTV
DYRIETPKIPGKADPKYIRR--VPPSKRREVLLRGE----------RPYSLT---KPGKI
SVYVKGDGRPADP--ENVRCQVLVHEACFEDH--EEAVRYLHSTHLEAAEVAREAGVDLL
VLTHLSTKVEEAREVFVVVARDGLMVR-V
>Methanopyrus_sp._KOL6
LVMHFLGTGGAVPSKDRNHPGLLVKFSGTKLLIDCGEGAQRQAMEQGVSIYDVDAVLLTH
CHIDHVAGLLPLATTVDLLHGRR-LRVYGPAADSESTL--IEYREVVLVYESEHE-VPTV
DYRIETPKIPGKADPKYIRK--VPTWKRREVLLRGE----------RPYSLT---KPGKI
SVYVKGDGRPANP--ENVRCQVLVHEACFENK--EEAVRYSHSTHLEAAEVARKAGVDLL
VLTHLSTKAEEAREVFVVVAHDGLRVR-V
>Methanocaldococcus_jannaschii_DSM_2661
MKLIFLGTGAAVPSKNRNHIGIAFKFGGEVFLFDCGENIQRQMLFTEVSPMKINHIFITH
LHGDHILGIPGLLQSMGFFGREKELKIFGPEGTKEIIEFPIKVYEIIIAYPTEHG-IPSY
AYIFKEIKKP-RLDIEKAKKLGVKIGPDLKKLKNGEAVKNIYGEIIKPEYVLLPPKKGFC
LAY-SGDTLPLEDFGKYLKCDVLIHEATFDDSAKDAAKENMHSTIGDAVNIAKLANVKAL
ILTHISARYLYKMNVKIIISEDLKSYD-I
>Methanotorris_igneus_Kol_5
MKLIFLGTGAAVPTKKRAHASIALKINGEVLLFDCGENAQRQMMYTEVSPMKIKNIFISH
LHGDHILGIPGLLQSMAFAGRKEEINIYGPVGTKEMMIFKVNVYEIVYAFPVKHS-VPSY
AYVFKEKKKP-RLDINKAKALGVKVGPDLKKLKDGIPVKLEDGRVIKPEEVLLPPKKGIC
VGY-SGDTVPIEEFGKFLKCGVLIHEATYDNTLKENAIETMHSTVEDAIKIAEIAKVETL
ILTHISARYKQIKEY-IIIAEDFMVYD-L
>Methanococcus_vannielii_SB
MKLTFLGTGAAVPTKYRSHPSVALKFDGEIFLFDCGENTQRQIIFTDVSPMKINNIFISH
LHGDHILGIPGLLQSIAFQGRKKPLNIYGPPETKEMIKYPINIHEAVYTFPVKHS-VPSI
SYLFKQIKKP-QMDIKKAETLGIEIGPDLKKLKDGFSIQLKNGKVITPKDVTIPPKKGYC
IGY-SGDTIPIDEFGKFLKCNVLIHEATFDSSMQKNAVDTMHSTILDALDILEKSGARTL
IATHISARYRDIVKFKILIAEDFLEYV-L
>Methanothermococcus_okinawensis_IH1
MKIVFLGTGAAVPTKNRNHSSIGLKFDGEILLFDCGEGAQRQMIYTDISPMKINNIFITH
LHGDHILGLPGLLQSIGFNGRTEPINIYGPPETKETIEFNIKVYELIYSYPMNHS-VPTV
GYIFREKKKP-QLNLKKAIELGVEVGPNLKRLKDGYPIKIKNGKIIYPEDVLLPPKKGIC
IGY-SGDTTPLEDFGEFLKCNILIHEATFDSSKKDNALETMHSTIGDAVNIAKIAGVTEL
ILTHISARYNEVNSLNITIAEDFMKYP-L
>Methanocaldococcus_sp._FS406-22
MKLIFLGTGAAVPSKNRNHIGIAFKFGGEVFLFDCGENIQRQMLFTEVSPMKINHIFITH
LHGDHILGIPGLLQSMGFFGREKELKIFGPEGTKEVIEFPIKVYEIIIAYPTEHG-IPSY
AYIFKEIKKP-RLDIEKAKKLGVKIGPDLKKLKNGEAVKNIYGEIVKPEDVLLPPKKGFC
LAY-SGDTIPLEDFGKYLKCDVLIHEATFDDFSKDIAKENMHSTIGDAVNIAKLADVKIL
ILTHISARYLYKMNVKIIISEDFMVYD-I
>Methanococcus_maripaludis_S2
MKITFLGTGAAIPTKYRAHPSISLKFDGEIFLFDCGENTQRQIIFTDVSPMKINNIFITH
LHGDHVLGLPGLLQSIAFQGRKKPLNIYGPAETVKMIEYPINVHEIVFSYPVVHS-VPAL
AYVFKQVKKP-RMDLEKVKKLGIEIGPDLKRLKDGFNVEL-NGEIITLNDVTLPPKKGIC
VGY-SGDTIPLKEFAEFLKCNTLIHEATFDKTMERNAKETLHSTATDALNIAKLSGVSTV
LLTHISARYNEIVEFKVLIAEDLMEYS-L
>Methanococcus_maripaludis_C5
MKLTFLGTGAAIPTKYRAHPSISLKFDGEIFLFDCGENTQRQIIFTDVSPMKINNIFISH
LHGDHVLGIPGLLQSIAFQGRTKPLNIYGPEETAKMIKYPINVYEIVFSFPVVHS-VPAV
AYVFRQVKKP-RMDLEKVNKLGIEIGPDLKRLKDGYNVEL-NGKIITPEDVTLPPKKGIC
VGY-SGDTIPLNEFADFLKCTILIHEATFDKTMDKNAKETLHSTVHDALNIAKRSGANTV
ILTHISARYKDVVEFKVLIAEDLMEYS-L
>Theionarchaea_archaeon_DZG
MKVVFLGTAAGRPTRNRSLPCIALQFEGETILFDCGENAQRQMI-SVISPSKIGKIFISH
FHGDHYLGLGGLLQTMSLNKRETPLSIYGPQGTIEYLKFDITLYEMIRSFPVDHG-VPTI
GFVFEEKEKRGRFMEEKAKSLGIR-GKLFSEIEEKGQVEI-DGKIIRLEAVTGPPRKGRK
VVY-SADTLPCQKVVEMAHCDLLIHEGTYLHD--EDRHGTYHTTVKEACEIASKAEVKTL
VLTHISQRYEEAEKWFAVVAEDLLEIE-I
>Theionarchaea_archaeon_SZ_6-8
MKVVFLGTAAGRPTRERSLPCIALQFEGETILFDCGENAQRQMI-SVVSPSKIGRIFISH
FHGDHYLGLGGLLQTMSLNKRETPLSIYGPQGTIEYLKFDISLFEMIRSFPVDHG-VPTI
GFVFEEKEKRGRFLEKKAKSLGIR-GRLFSDIEEKGQIEI-DGRVITLEEVTGPPRKGRK
VVY-SADTLPCQRVVEMAHCDMLIHEGTYLND--EDRHGTYHTTVSEACEIAKKAGVKTL
VLTHVSQRYEEAEKWLTVIARDLMEIE-M
>Theionarchaea_archaeon_Yap125
MKLIFLGTAAGRPTRTRNLPSIALKYNGEIILFDCGEGTQRQML-SLVSPSKIEKIFISH
FHGDHYLGLGGLLQTMSLNKRVKPLSIYGPQNATTYLKFSIHVYEMIRSFPVDHG-VPTI
GFVFEEKEKRGHFLEEKARSLGVK-GRLFSKIEREGSIKI-NGRKITLEEVTGPERPGKK
IVF-SSDTIPCKRVVKEARCDILVHEGTYLTD--EDRHGTYHTTVKEACELAVKAKARML
VLTHISQRYQEAEQYFVVVAYDFLEIE-I
>Theionarchaea_archaeon_SZ_20-22
MKLIFLGTAAGRPTLRRSLPCIAFKYNGETILFDCGEGAQRQMI-SLVSPLKIEKIFISH
FHGDHYLGLGGLLQTMSLNRREKPLSIFGPQGSTRYLKFPIYIYEMIRSFPVEHG-VPTL
GFVFEEKEKRGRFLEEKARSLGIH-GRLFTEIERNGFVEL-EGRKILLEDVTGPRRPGKR
IVL-SSDTVPCDRVLQEAQCDLLIHEGTYIAE--EDRRGTHHTIVQEACNIAAKAGVKKL
VLTHISQRYREAEKYFVVVAFDFLEIY-I
>Theionarchaea_archaeon_SZ_12-14
MKVVFLGTAAGRPTRTRSLPCIALQFEGETILFDCGENAQRQMI-SVISPSKIGKIFISH
FHGDHYLGLGGLLQTMSLNRRETPLSIYGPQGTIEYLKFEITLCEIIRSFPVDHG-VATI
GFVFEEKEKRGRFLEEKAKSMGIR-GKLFSEIEEKGRVDI-DGKIITLEEVTGPPRPGRK
IVY-AADTLPCQKVVEVAHCDMLLHEGTYLND--EDRHGTYHTTVKEACEIAKKAKVKTL
VLTHISQRYEEAEKWFAVVAEDLMEIE-L
>Methanococcoides_seepicolus_LLY
LKVTFLGTGGSLPTTNRNPSAIMVNRDGELIMFDCGEGAQQQMMRAKTGMMNLSSIFITH
FHADHILGIPGLVQTMSFQGRTEPLTIYGPEWVEEFVKFEINAIRLIVALNTEHN-VPSI
GYALVEAERPGRFDRDKAIELGVPVGPLFSKLHHGGSVEV-GGRVISAEDVVGDPRPGRT
IVY-SGDTRPCLGVLKASDADLLIHDSTLADNMIDWAKESMHSTAGEAAALAKKAGVKKL
VLTHLSSRYNDAKALFVILAEDLLVIE-V
>Methanosaeta_harundinacea_SL3-B39
LTVTFLGTAGSLPTPERSPSAVLINREGELILFDCGEGTQRQMMRAKTGMMRLDYIFITH
HHADHILGIPGLLETMAFQGRKEPLTIVGPVRTAEVVDFPVRALELVEAIRTVHS-VPSI
GYCLREDPRPGRFNRERAMELGVPPGPLFGRLQRGDAVEV-EGRVVQPEDVMGPSRPGRK
VVY-TGDSRPTLEIEEASRADLLIHDGSLGDEMGAWAVETMHSTAGEAAELAKRAGARRL
VLTHISSRYADARRHFVLVAEDLMKIE-V
>Methanococcoides_sp._SA1
LKVTFLGTGGSLPTTNRNPSAIMLNRDGELIMFDCGEGAQQQMMRAKTGMMNLSSIFITH
FHADHILGIPGLVQTMSFQGRTEPLTIYGPEWVEEFVKFEIKAVKLVIALQTNHN-IPSI
GFALVEDERPGRFDREKAMALGVPVGPLFSKLHHGGSVEV-DGNIISAGDVVGEPRPGRT
IVY-SGDTRPCLDVLEASVADLLIHDSTLADNMLDWAKEAMHSTAGEAAALAKKAGVKKL
VLTHISSRYNDAKAIFVVIAEDLLVME-V
>Methanothrix_sp._LM3-B2.1
LTVTFLGTAGSLPTPERSPSAVLINREGELVLFDCGEGTQRQMMRAKTGMMSLDTIFITH
HHADHILGMPGLLETMAFQGRREPVTIAGPVRTSEVVGFPVRALELVEAVRTCHS-VPSL
GYCLREDPRPGRFDRMRAMELGIPPGPLFGRLQRGEMVEV-EGRIVRPEEVMGPPRPGRT
IIY-TGDTRPTQEVEEASRADLLIHDGSLDDGMADWAVETMHSTAGEAARIAERAGVRRL
VLTHISSRYEDARRHFAQVAEDLLKIE-V
>Methanohalobium_evestigatum_Z-7303
LKITFLGTAGSLPTPYRNPPSILIKKDSELLMFDCGEGAQQQMMRARTGMMSLSSIFITH
FHADHVLGIPGLLQTMSFQGRTEPLYIYGPEKIDVFIQYEIKTVELIKALKTEHG-VKSI
GYSLVENKRPGKFDRDKAVSLGVPPGPLFSKLQKGNPVEV-DGRTVHPEEVVGEPRPGRT
VVY-SGDTRPCEDVFNASLADVLIHDGSLDDSQSEWAAESMHSTASEAAELAKKAGVIKL
VLTHISSRYNDANEIFVVIADDLMEIN-I
>Pyrococcus_horikoshii_OT3
IEVIFLGTGGIKPTPERNVPSIAIKIGGEIILFDVGEGTLRQMEIARISPMKIKRVFITH
FHGDHYLGLPALIQTMSLWKRKDPLHIYGPEGSSTFLQFDILVHEIVWAFEVSHG-VPAL
GYVFKEKDKRGNFNLKKIKELGLEPGPWMKELERQKIIEI-NGKIVRLLEVTGPKKRGAK
VVY-SGDTEPCDEVIEFSRGTLLIHEATYVNE--EDRKDSYHTTIEEACEIWKKSKARKL
VLFHRSPRYEKALSICAIIPRDFDRIA-I
>Pyrococcus_horikoshii_UBA8834
IEVIFLGTGGIKPTPERNVPSIAIKIGGEIILFDVGEGTLRQMEIARISPMKIKRVFITH
FHGDHYLGLPALIQTMSLWKRKDPLHIYGPEGSSTFLQFDILVHEIVWAFEVSHG-VPAL
GYVFKEKDKRGNFNLKKIKELGLEPGPWMKELERQKIIEI-NGKIVRLLEVTGPKKRGAK
VVY-SGDTEPCDEVIEFSRGTLLIHEATYVNE--EDRKDSYHTTIEEACEIWKKSKARKL
VLFHRSPRYEKALSICAIIPRDFDRIA-I
>Pyrococcus_yayanosii_CH1
VTVVFLGTGGIMPTKERNVPAIAIRYKGEIVLFDAGEGTIRQMNTASLSPMKVDKIFITH
FHGDHYLGLAALIQTMNLWNRTKPLHIYGPEGSAEFVKFDVVIHEIIWSFEVEHG-IPAL
GYVFKERDRRGHFDLEKIRKLGLKPGPWMKVLEERGEVEV-SGMRIRLEDVTGPKRRGIK
IVY-SGDTEPCERLKLFARADLLIHEATYIRE--EHRRDSYHTTVEEACAIAQEAKARLL
ALFHRAPRYAFARKVCFIVPRDLDILT-V
>Thermococcus_bergensis_T7324
LEVIFLGTGGIMPNKERNVPSIALRYNGEIILWDVGEGTLRQLNIAKLSPMKIEKIFITH
FHGDHYLGLMSLIQTMTLWNREKPLHIYGPKYTFEFIQFDIHIHELIWSFKVEHG-VPAL
GYVFKEKNKRGSFDLDKIRELGLRPGPWMKELETKGKVEI-EGKVIHLEDVTGSPKRGVK
VVY-TGDTEPCERVKLFSEADVLIHEATYLSE--EDRGESYHSTVSEACKTAEKAKAKLL
VLFHRAPRYEGAKKLCFIIPKDFDVLR-V
>Thermococcus_sp._101_C5
LEVIFLGTGGIMPNKERNVPSIALRYNGEIILWDVGEGTLRQLNIAKLSPMKIEKIFITH
FHGDHYLGLMSLIQTMTLWNREKPLHIYGPKYTFEFIQFDIHIHELIWSFKVEHG-VPAL
GYVFKEKNKRGSFDLDKIRELGLRPGPWMKELETKGKVEI-EGKVIHLEDVTGSPKRGVK
VVY-TGDTEPCERVKLFSEADVLIHEATYLSE--EDRGESYHSTVSEACKTAEKAKAKLL
VLFHRAPRYEGAKKLCFIIPKDFDVLR-V
>Archaeoglobales_archaeon_B8_G15
LKITFLGTSGTIPSVERNPSSILIQFGGERILFDCGEGTQRQMMMAKAGFRKLDNIFITH
LHTDHFIGCFGLIETMSLNERRNKLTFYSPNA--KFLEFPIEVVELVVAFKTDHI-IPSL
GYALIEDERRGKFNRQKAEELGIPPGPLYAKLVQGESIEI-NGKIITPEMVIGKPRKGRK
IVY-TGDTRPCEKTVEIAKADVLIHDASFTFDLKEWAIESKHSTAREAAEIAKKANVKKL
ILTHISARYSEAKEIFTVIAEDFMSFE-V
>Archaeoglobus_profundus
LKVTFLGTSGTVPAPNRNPSAILIQFEGIRLLFDCGEGTQRQMMIAKTGF-KIHSVFITH
LHTDHFIGIFGLIETMSLNERTERLRVFVPKENVDFMKYPIEVYGLILAFKTDHI-VPSL
GYALIERDRPGKFDRAKAEALGIPPGPLYSKLVRGEAIEI-NGRIITPDMVVGPKRRGRK
VVY-TGDTRPTERTIEVARADLLIHDASFTSDLQDWAIQTKHSTAREAAEIAKRANVRQL
ILTHISARYEEAKEIFVVVAEDFMSIE-V
>Archaeoglobus_sp._GB_MAG3_049
LKITFLGTSGTIPSVERNPSSILLNYNGERILFDCGEGTQRQMMRAKTGFKRLNNIFITH
LHTDHFIGLFGLLETMSLNDRKERLNVYTPNP--TFLSFPIEVHGVVIAFKTEHI-IESY
GYAFIEKPRPGKFNRERAEKLGIPPGPLYSKLVRGESVEV-GGRVIKPEEVVGEPRPGRK
IVY-TGDTRPIDKIAEIAKADILIHDASFTHDLLDWAKETKHSTAREAAEIALKARVKKL
VLMHISARYEEAREIFTVVAEDFLEIE-V
>Pyrodictium_occultum_PL-19
LGLVFLGTGAALAARHRGLPSIALVYRGSIVLLDCGEGTQHTLARAGLSPLKVEAVLITH
LHGDHVLGLPGLLQTMAMQGRRRPLLVAGPPGLKELIEYPIYIAEPAKTFPADHT-VPAL
GYRIQEPRRKPRINLEKARKLGLQPGPQLARLQRDEPVRI-GTKIIYPEDVV-EEKPRAS
ITY-TGDTRPSQATIKAAKTTILIHDSTFTSEYAREAHEKGHSTAKDAATIAKQAGAQLL
ILTHISARYDEARRIFTIAAEDLAKLP-I
>Pyrodictium_delaneyi_Su06
LGIVFLGTSAAVPTRRRGLPGIALVYRGSIVVMDCGEGTQAALTRAGLSPLKVEAVLVTH
LHGDHVFGLPGLTQSMAMLGRRRPLLVAGPPGVYGFLRFPIYVVELVKAFSVDHT-VPAL
GYRVEEPRRKPRVDLEKARRLGLEPGPLLGRLQRGEPVEV-GGRVIRPEDVL-REQPRAV
IVY-TGDTRPSETVVEAAQATVLIHDSTFASDMEEEAHEQGHSTALDAARIARRAGVGLL
VLFHISARYREARRLYVVVAEDLAKLP-I
>Hyperthermus_butylicus_DSM_5456
LGIVFLGTSAAVPTRYRGLPSIAVVHRGSIVLLDAGEGTQAALTRAGLSPLRVEAIFITH
LHGDHFFGLPGLLQSMGMLGRKTPLLVAGPRGLYGFLRFPLYVAELVESFPVSHT-IPAM
GYRLVEPRRKPRINIEKARRLGIEPGPLLAKLQRGEPVTV-AGRIVRPEEVV-EEQPRAV
IVY-TGDTRPCPTVVEAARATVLIHDATFTSSMAREAYEQGHSTARDAARAASTADARLL
VLFHISARYAEARIHHVVAAEDYLKIP-I
>Pyrolobus_fumarii_1A
VGVVYLGVSAAVPAYGRGLPSIAVMYRGLVYLFDVGEGTQERLVEAGLSPLRVKVVAVTH
MHGDHFLGLAGLLQSMTMGGRREELFVIGPRGLLEYIEFDIVFREVIKAFRVCHGHVAAY
GYVFEEKPRPGRVKLEKLKELGLKPGPYLSRVKRGESVIV-NGVLVRPEDVLEEPRPGVR
VVY-TGDTRPCKTVIDVARADLLIHESTFLESEASEAHEKGHSTALEAGLVAAKAGVKCL
ALTHFSARYTEARRNFCVYAARPLLIHPL
>Sulfolobus_sp._S-194
IIVYFIGTGGGAPNK-RGLPAIMIRREGFDALFDCGEGTQWRMMEHNLSFMKIKLIGITH
MHGDHVLGLPGMIETMGMYSRKEPLFLMGPKELKEFLEFEIQIIDKISTFETCHT-IESQ
GYLFEEKDRL-KIDIDKLRKEGIKDWRVIRMLKEGKRVEI-NGKVLLPEDYL-IVKKGIR
IAY-TGDTGPCEKVINAVKVDLLIHDSTFIDE--KEAYKYGHSNSYDAAYVALKANVKRL
ALFHISPRYIMAKRIFTFIAEPLSYYI-I
>Sulfurisphaera_ohwakuensis_DSM_12421
ITVYFIGTGGGAPNK-RGLPAIMVRREGFDALFDCGEGTQWRMMEHNLSFMKIKLIGITH
MHGDHVLGLPGMIETMGMYSRKESLLLMGPKELKEFLEFEIQIIDKISTFETCHT-IESQ
GYLFEEKDRL-KIDIDKLRKEGIKDWRIIRMLKEGKRVEI-NGKVLLPEDYL-IVKKGIR
IAY-TGDTGPCEKVINAVKVDLLIHDSTFIDE--KEAYKYGHSNSYDAAYVALKANVKRL
ALFHISPRYIRAKRIFTFVAEPLSYYI-I
>Sulfurisphaera_tokodaii_str._7
ITVYFIGTGGGAPNK-RGLPAIMVRREGFDALFDCGEGTQWRMMEHNLSFMKIKLIGITH
MHGDHVLGLPGMIETMGMYSRKESLLLMGPKELKEFLEFEIQIIDKISTFETCHT-IESQ
GYLFEEKDRL-KIDIDKLRKEGIKDWRIIRMLKEGKRVEI-NGKVLLPEDYL-IVKKGIR
IAY-TGDTGPCEKVINAVKVDLLIHDSTFIDE--KEAYKYGHSNSYDAAYVALKANVKRL
ALFHISPRYIKAKRIFTFVAEPLSYYI-I
>Candidatus_Aenigmatarchaeota_archaeon_RS_10_43
IKVKFLGTTASIPTRERNLPSIFVMFKGERILFDCGEGTQRQLMDQGLKFMKIDHIFITH
WHADHFGGILGLIQTMSLEGRTEPLNVYGPKRTTEFLEFKVNITEMVTAFEVTHK-VPAL
GYVLEEDPRI-RANMTKAAKFGLKTGPYIGKLKAGKTIEF-KGQTITPEDVI-EHIPGRK
IVY-TGDTKYDTNTIKYAKADLLIHDSTFASDKTD-ADEIGHSTAKEAATVAKKADVKLL
VLTHISRRYDEATEVFTILAYDSLEFE-I
>Candidatus_Undinarchaeum_marinum_MAG_bin17
FSITFLGTSSGTPTVARAHSAIALQLNGEIILFDCGEGTQRQMMKAKTSMMKVRRIFITH
WHADHSLGLGGLIQTMSLLGRTEALEIYGPSGTKKYMKYQLRVNELVLAIDAKHS-VPAL
SYRMDEPQKPGKFDRKKAESFGLKP-PQFGELQRGNTQKV-GRKTIKPSDVMGPFREGAS
FVY-SGDTAYNEFLVKLSKATVLVHESSFANDKKDFAKEVLHSTAEDAATVAKKAGVKSL
VLTHISPRYKEASKIFTTIVKDFDKLE-F
>Nanoarchaeota_archaeon_KR13_N2.mb.113
IKVVFLGTSSGVPTRERSLPAIFLMHESERLLFDCGEGTQRQLMSDKLKFMKINRIFITH
WHADHFAGLLGLVQTMSLENRAEPLYIYGPQRTDEFVEFKVIAKNVVLPFRVEHR-VPAL
GYVFKENNKV-RADMEKAEKFGLKTGPKIGALKAGKNVVI-NGKTVKPEDVL-ITEQGKK
IVY-TGDTKYNENIVKFSKADLLIADSTFGEEFVERAGDFRHSTANDAAEAAKKANVNQL
VLTHISRRYDSARKIFTILARDFLEIE-V
>Candidatus_Undinarchaeales_archaeon_SRR5007147.bin71
FRITFLGTSSGTPTVARAHSAIALHLGGEILLFDCGEGTQRQMMKAKTSMMKVRRIFITH
WHADHSLGLGGLIQTMSLLGRTDALEIYGPSGTKKYMKYQLRVNELVLAIDAKHS-VPAL
SYRMDEPQKPGKFDRKKAESFGLKP-PQFGELQRGNTQKV-GRKTIKPSDVMGPLREGAS
FVY-SGDTAYNESLVKLSKATVLVHESSFANDKKDFAKEVLHSTAEDAATVAKKAGVKNL
VLTHISPRYKEASKIFTTLVKDFDKLE-F
>Hermodarchaeota_YT2_032
MRVHFLGVGGGIPSLKRSLPAIAIYFRGKIILFDCGEGTQTQLKHAKLSPQQIIEVFISH
LHGDHVLGLPGLLSTMAMLNRSKPLTVYGPIGIKKFIEFDLTTNEVVDCLPALHS-IPSL
SFILRMADKPGKFDVSKAQKLGIPSGPLRKRLQQGTPVKDLTGKTIYPEDVIGPSQKGII
IAY-SGDSAPNPKFAAKAMAQLLIHDATFSDAHIDKAAEFLHSTASQAAQIAVQAKATQL
ALVHISPRYNEAKIIFSFAPNDLDVIY-L
>Hermodarchaeum_yapensis_Yap4.bin9.105
MKVYFLGVGGGIPSQNRASPATAIYFRGKILLFDCGEGTQIQLKRSGLSPQRIIDIFISH
LHGDHVLGLPGLLSTMAMLQRTKPLTIYGPPGIRSFIEFDFAIKEVVECLPALHN-IPAF
SYILRMTDIPGKFYVSKARRLGIPSGPLRKRLQQGHTITTAGGKRVKPSEVIGPIRKGPI
IVY-SGDTAPNPKLATKAKATLLIHDATFSEGHKDKAKEFLHSTAAQAAQIASKAKVEQL
ALIHISPRYKEAREIFAFAPNDLDVLE-L
>Baldrarchaeota_MAG_95
LKITFLGTSGSMPTKDRGLPAIAIRKERELLLFDCGEGTQRQILKSDLKIGKLSKVFITH
LHGDHVLGIAGLLQTFSLLGRDKPLEIYGPPGISDFLKFDVKVSEIVTCTPVDHG-VYTL
AYALIEKPRPGKFSPEKAEALGVPKGPLWKKLQLGKPITLENGRVIRPEQVVGKPRPGRK
IVY-SGDTRPCSEMIKFAQADLLIHDGTFDQNLKEKALEGGHSTVIDAAKIALKAGVKRL
AIFHISPRYKEIRDIFSFISYDFLTIH-I
>Odinarchaeota_AUK032_PB
LKVIFLGTSGGVPTKERGLPAIAIRKERELLLFDCGEGTQRQMFRFNLKIGKLSKIFITH
LHGDHVLGVPGLIQTFSLLGRSKPLEIYGPPGLHGFLEFDIKVHEVVECMPVDHG-IYTL
AYALIEKPRPGKFSPEKAESLGIPRGPLWKKLQLGEPVTLKNGRVIHPEQVIGKPRPGRK
IVY-SGDTRPCDEMVNFARADLLIHDGTFSWSLREKALEGGHSTIVDAAEIALKAGVKKL
VLFHISPRYEEAKNIFSIISYDFLTID-I
>Baldrarchaeota_MAG_128
LRIIFLGTSGSMPTKERGLPAIAVRRESELLLFDCGEGTQRQMFRFNLKIGKLSKIFITH
LHGDHVLGIPGLIQTFSLLGRSKPLEIYGPPGLHGFLEFDIKVHEVVECMPVDHG-IYTL
AYALIEKPRPGKFSPEKAESLGIPRGPLWKKLQLGEPVTLKNGRVIRPEQVIGKPRPGRK
IVY-SGDTRPCDEMVSFARADLLIHDGTFSWSLREKALEGGHSTIVDAAKIALKAGVKKL
VLFHISPRYEEAKNIFSIISYDFLTID-I
>Jordarchaeum_madagascariense_EB_bin_7
LSVTILGTSGGIPTVERNLPAIAIKKGREIILFDCAEGTQRQMGKAKLSVSRISKIFITH
LHGDHVMGLPGILQTLSLLNRNKPLYIFGPNGLGAFIGFDVYIKEIIECVKTKHT-ISSF
AYAFIEKDRPGKFHPKKAIALNIPRGPLWKKLQQGETIMLDDGIKIEPREVVDPPRLGRK
IVY-SGDTAPCDSVKRISKATLLIHESTYGDDLKEKAIETNHSSATQAAEIAKEAGAQKL
ILTHISQRYEQAQKTFTLIAEDLMEII-L
