# Supplementary material for: Asgard archaeal selenoproteome reveals a roadmap for the archaea-to-eukaryote transition of selenocysteine incorporation machinery
Source: ISME J. 2024 Jun 19;18(1):wrae111. doi: 10.1093/ismejo/wrae111 (PMC11227280; doi:10.1093/ismejo/wrae111)
Supplement: Supplementary_data_2_wrae111 [file supplementary_data_2_wrae111.zip › Neighboring genes of selenoproein gene clusters/alignments/HisA_HisF_maffi_linsi.fasta]

>Methanocaldococcus_jannaschii_DSM_2661
---------------------MKIIPVIDLKDKIAVHGKSGNRDEYKPLE--SVICKSSN
PIEVAKAYKE-RGAKTIYIADLNFIMGNGD--------------NFDIIKEIDF----IN
KIVDIGVKSREDLETIKKVLNKDDRAIVATETLKDIELLKE------------KDIVVSL
DFKNGNLL-------NYSLDEILSCVRDD----TPLIILDISSVGTQRGVNAELIKYVLD
KTNN-PVYVGGGIKGMEDLELCYNLGVDAVLIATAIHKGVLDLEEIINKFGD-----
>Methanofervidicoccus_sp._A16
---------------------MEIVPVLDIMNGIAVCGRGGDRKNYRPLK--TVLCNSSN
PLEVARRYRE-EGAEKIYIADLDAIMKKGN--------------NFHIIKEIE-----GH
KILDGGITSKLELESLRS-LNICDKIILGTETLRDLDLLEE------------EDIILSL
DFKDGKLLNPM----SYTLEEILNRLDKS----IPLIVLDISSVGTQRGVNWNLVEKIMK
NVEN-PVYVGGGVRDEEDLKRCYNMGIQGVLIGTGIHKGILKLKEIIERYRN-----
>Methanotorris_igneus_Kol_5
---------------------MEIIPVLDIMRGLAVHGKSGKREEYKPLK--SVLCNSSN
PIEIAEKYKE-NGAETVYIADLDAIMEKGN--------------NFEIIREID-----MN
KIVDAGVRDKDDLQNV---LKICDKAIIGTETLRDLNLLKE------------KDIILSL
DFKDGKLL-------NYDLDMILSYVDEK----TPLIILDISSVGTQRGINVELIKDVIN
KVNN-PIYIGGGIRDEEDVKIAYNLGVNGILIATAIHKGILNLRELIEKYGN-----
>Methanococcus_vannielii_SB
---------------------MEIIPVIDLKNGLAVSGKSGDRNNYFPIN--SIILGSSI
PKDVVSIYKE-NGAKKVYIADLDSIMNFGN--------------NFETINELN-----IF
KIVDVGIKDYNDFKNV---KGNFEKIILGTETLKDYELLNE------------KDIILSL
DFKDGILL-------NHDLDELLSRINIE----TPLIILDISAVGTQNGVNIELIKNIVK
KTKN-PIYVGGGIKSEHDLKILNDIGVFGVLIGTTIHNGTLDLKKIIQKYGE-----
>Methanococcus_maripaludis_C5
---------------------MEIIPVIDLMDGLAVSGKSGNRKEYVPIK--SVLGDSSA
PIDVIKRYKE-NGAKKVYIADLNSIMGTGN--------------NFEIVKNLD-----IF
KIVDFGVKDKKDLENV---KEYSEMTILGTETINDILILKE------------ENIILSL
DFKDEKLL-------NYDLDEILSEIDKK----TPLIILDISSVGTQKGINVELIKDILK
KTDN-PIYIGGGIKSEEDLKISKELGICGVLIGTTIHNGKLDLKKIIQKYGE-----
>Methanothermococcus_thermolithotrophicus_DSM_2095
---------------------MEIIPVLDLMDKIAVHGKSGNRQEYKPLK--SILCNSSN
PVEIVEKYKE-NGVKTVYIADLDAIMGKGD--------------NFETIKKID-----IN
KIVDAGVKNRDDLQKV---LKICDKAIIGTETLKDLSLLTE------------KDIILSL
DFKDGKLL-------NYDLDHILNEVNNTN-DKIPLIILDISSVGTQRGINQELIKKIMD
KTNN-PVYIGGGIKNENDLKTAGDLGVKGVLIGTSIHNGTLNLKEIIQKYGE-----
>Methanothermococcus_okinawensis_IH1
---------------------MEIIPVIDIMKGIAVHGKSGNRETYKPLK--TVLCNSSN
PIDIIEKYKK-NGAEKVYIADLDAIMKKGD--------------NFDVIRELP-----LY
KIVDVGVSTKKDIEHIKN-LNICNKLIVGTETLNDLDLLRE------------NDIILSL
DFKDGRLL-------NYELEDILNNINNN----TPLIILDISSVGTQKGINKNLITHIID
KTNN-PIYIGGGIKDEKDLKDAYDLGAHGVLIATAIHKGILNLKEIIEKYR------
>Methanocaldococcus_sp._FS406-22
---------------------MQIIPVIDLMNKIAVHGKSGNRDEYKPLK--SVICNSPN
PIDVAMAYKE-RGAETIYIADLNFIMGNGD--------------NFEVIKEIDF----VN
KIVDIGVKRREDLENIKKILNKDDKAIVATETLKDIELLKE------------KDIVVSL
DFKNGELLLDKN-FKDYSLDGILSYVRED----TPLTILDISSVGTQRGINVELIKYVLD
KTNN-PVYVGGGIKGMDDLELCYNLGVDGVLIATAIHKGILDLEEIISKFSDKYDRK
>Methanococcus_voltae_DSM_14649
---------------------MEIIPVLDVLGENAVHGKSGNRESYYPVE--SIICKSSN
PVDLSNAYMS-YGVKKIYIADLNAIIAKNQSEMTGKFLNIDSEKNLEIIKKIE-----CD
KIIDFGISTLFDYEYYKSFDFRNTKLIIGTETLVDLELLNK------------KDVILSL
DFKNGELLSK-----GYNFKELIEKLNQNP--DIPVIVLDISSVGTLKGLNYPLIEKVVK
SIKN-AVYVGGGVKNISDIDKCKSLGVSGVLIGTSLHNGTLNLKNLIEKY-------
>Archaeoglobus_fulgidus_DSM_8774_Euryarchaeota_Archaeoglobi
---------------------MKVFFVVDIKSGKVVAGKGGERESYPPITAISRLVSSDD
ALKVIEEIKP----RFLYAADLDRIVGLGD--------------NFSLLSKLSKRF--EE
LIADCGFRSPEEL------EKLPFTPVVGTETFD-ITQLDRK-------------CYVSL
DFKEKFLDASGK---FESWEEVVKFLNSFD--LYGLIVLPIHAVGAMKP-DLSVLTKTLE
LSEH-PVMLGGGISGVEDLERLKEMGCSGVLVATAVHKGKIPLDVVRKGKF------
>Archaeoglobus_neptunius_Euryarchaeota_Archaeoglobi
---------------------MRVFFVVDIKNGSVVAGKSGERERYQPVSHVSSLVKSDE
PVDVISEIKP----RFLYAADLDRITGKGD--------------NFDILHQIAPMV--DE
LIADCGFRRSEEL------ENLPFIPVVGTETFD-ITHLDRK-------------CYVSL
DFKGKFLDASGR---FRSWQAAVEFLNSFD--LPGIIVLPIHSVGTMKP-DFSLLNIALE
VSEN-PVMIGGGISGMDDLLRLKEMGCRGALVATAVHRGRIPVEIIRKGKI------
>Archaeoglobus_sp._isolate_HyVt-191_Euryarchaeota_Archaeoglobi
---------------------MRIFFVVDIKSGVVVAAKRGEREKYLPIHQESEVVDSSN
PLDVVRKIKP----RYLYSADLDRIEKIGT--------------NEGILSNLTSLV--DE
MIADCGFREPEEL------RNLPYKPVVGTETFD-ITELEGG-------------CYVSL
DFRGEFLDASGK---FGDWRSAVEYLNTMD--LEALIVLPIHSVGTMRP-EFSLVERVLE
ISEN-PVMLGGGVSGKEDLEILKDMGCDGVLVATAVHRKKIPLYLIRRGKI------
>Archaeoglobus_veneficus_SNP6_Euryarchaeota_Archaeoglobi
---------------------MKVYFVMDILNGEVVRAVRGERQNYRPVHLTSRVVTSSD
PLEVVSTLNP----KRVYVADLDAIMGRGS--------------NVNTITSMIPLC--EE
LIADCGFRSVEDT------VDLPFTPVLGSETFD-LRKIEDG-------------FYVSL
DVRDGLMDASNS---FNNVEEAVEWLNSFR--LKGVIVLSIGNVGTLFP-NFRLVEKVVG
LSTN-PVLAGGGIRSVEDIERAEKMGCDGVLIATAVHEGLIPPDVLR----------
>Candidatus_Methanolliviera_hydrocarbonicum_isolate_NM1b_Methanonatronarchaeia
-------------------MPFKLIFVMDVSNGLVVHGVRGERNNYKPISEESKIVENSD
PLEIMRVVKA----KEVYIADLDRIMGGGD--------------NFLLIKKISDK---AE
VMADIGVRSLEDVEIG---HKYASKIVLGTETVP-MKVIDEDTYIDE--------DLVSM
DLRGKELLCDDPKI-PKDPKKFLSELDRYD--LDGIIVLFIDRVGTGSGMDLEFLEELRG
MSVH-PMIFGGGIRGLEDLDRLKDIGMDGALVATAVHNGKIPLDLLS----------
>Candidatus_Methanoliparum_sp._LAM-1_Methanonatronarchaeia
-------------------MPFDLIFVMDILNGVVVHGIKGDRSRYKPIDKYSMIVSSQD
PLDVLKTINP----REVYIADLDRIIGIGD--------------NLSIIGDIAKK---WK
LIADIGIRDISDLDIG---HHYLKNLVIGTETAN-MDLILKDRFLKD--------DIISL
DIKNNKLLKKDKMF-PDDPKCFLQYLDGYE--INGIIILFLDRVGTETGINIAPLEIMRS
VSNH-RLIYGGGIRGLDDIEALKDIGIDGALISTAIHKKNIPLNLLQ----------
>Methanoregulaceae_archaeon_isolate_AMR_MDS_2449_Euryarchaeota_Steno
---------------------MNLILALDLKGGVVVHGRSGARESYRPLD--WGLSSSAE
PAAYLAALRP----RHLYIADLDRIGGTGD--------------HAGTIRDLARQV--ET
CYVDAGFRSMDECR-----NAKGFIAVLGTETAG--EVLGDCPR-----------ALLSL
DCRDGLVTPWGE-----DPVRSLLRVRHLA--FAGHLLLDISAVGTGRGLDPDLLARVRA
ASER-PLFYGGGVRSTPDLDLLRDAGFDGAIVATAVHRGCIPLDAIRSGRWS-----
>Methanospirillum_sp._Euryarchaeota_Steno
---------------------MDLYLATDLKNGLIVHGKSGMRDNYVPVT--SLHADTAE
PIRFIEQVRP----RYVYIADLDRICKTGD--------------HDALIPHLAERT--GR
ILLDRGCRGPDDLL-----HIPGVCNVIGTETAA--DTLDQCTG-----------GVLSV
DIKDDLVIPWGI-----DPVLFLSSCTRYR--FEMIILLDIGRVGTGRGLNTAMLAAFRA
AYPG-PLLWGGGVSSEEDLIHLDRAGFDGAILATAVHTGRIPIEYIRRGTFCS----
>Methanoregula_sp._isolate_SMAG_U14248_Euryarchaeota_Steno
---------------------MELFLAMDLQQNLVVHGKSGQRATYKPLD--WGCSPTAE
PLGFVTAIEP----RFLYIADLDRILGTGS--------------HDAIIRQCAQQV--GC
CYVDRGCHSPSDLL-----EGENIVNVVGTETVG--SNLSGYRG-----------GILSI
DIKDGRVIPCGK-----DPVDVLASARRWD--FDGCILLNVSAVGTQGGIDRTMLKKMRK
VYDL-RLYYGGGVATLEDLEIISSSGFDGAIISTALHRGVVPIEWIRRGRCC-----
>ANME-1_cluster_archaeon_AG-394-G06_Euryarchaeota_Steno
-------------------MDFRLIFVMDLLDGVVVHAKRGEREKYVPIHRFSSIVTSSD
PARVIETIKP----KEVYIADLNRLMSTGN--------------NRPILKDLRTRNRDLR
IMLDYGVKGMEDLKEAID-AEMADKFVLGTETIS-IELLEEASKSDI-----INDICISL
DLFNNEVLTSDTRM-KIDPLRLIEELNKFP--VRDVIVLELNRVGTKSGIDFEFLARAVE
LSEH-EILCGGGVRNCEDVHKMAAIGVKGALVATAVHDGGIPSFEV-----------
>Methanophagales_archaeon_isolate_CONS3730H04p2b1_Euryarchaeota_Steno
-------------------MNFRLIFVMDLLDGVVVHAKKGERANYEPVHRFSSIVCSSD
PVRIMAELKP----ADVYIADLNRLMGTGT--------------NKETLKQIRLKNKNTS
ITVDLGIKNQADLKAAAE-ADICDSIILGTETAS-MGLLAEASKRRD-------DIVVSI
DLFNKQVLTKDERM-QLKPLELIKELNEYP--IQAVIVLELDKVGTKSGIDFEFLARAVA
DSEH-DIICGGGVRSCEDVAKIVEIGVKGALVATAVHDGAIPVSLLGL---------
>Methanoperedens_nitroreducens_Euryarchaeota_Steno
--------------------MFRIVFVLDILNGNAVHAVKGERSKYQPVQ--SRVCSSSD
PLDIVSSLKP----KEVYIADLDRLQHTGD--------------NFELIKEISMN---TR
TMVDTGVEKLSDVEIY---VGIADTVILGTETAS-LELIDMAAKLFP------GVINVSI
DIKNGSVLTKDRNM-VMKPQELVELLNGYD--IENIIVLDLNKVGTGTGIDVDFLQDIVG
LSAH-SILVGGGIRGMDDIDALEEIGVGGALVATAVHSGNIHMELLQ----------
>Methanoperedenaceae_archaeon_GB50_Euryarchaeota_Steno
--------------------MFRTILVLDIFNSIVVHAIRGRREEYKPVSDFSRVCDTSD
AVEIVRRLRP----AEVYAADLNRIRGIGD--------------NFPVIRELSRY---CR
TILSCGVRSPEDVSSG---LMIADTVTIGTENAD-FNVIREACELND-----SKRIDVNI
DLMENKILTNTR-I-SLIPLEAVEELNEYP--ISHLIIIDLSRVGTEGGINIDLLEDVVS
CSDH-PIIFGGGVRDRSDLETLREIGVRGVLVATAIHNRSIPLEVLR----------
>Halobacteria_archaeon_isolate_UBA8915_Steno
-------------------MSFDPIFVIDILNGIVVHGIKGDRSRYKPIDEYSMAVSSHD
PFDVLKTINP----KEVYIADLDRIIRTGD--------------NLSLIRDIAKN---WC
VIADIGIKNIQDLELG---HHYLKNLVIGTETTN-IDVILKDRYLHD--------DIISL
DIKDGKMLKRDERF-PDDPKIFLKDLNKYN--VNSIIILLLDKVGTETGINIAFLEKIRS
ISSH-KLIYGGGIRGLDDIERLKDVGIDGALISTAVHKKNIPLNFLR----------
>Methanomicrobia_archaeon_isolate_Zod_Metabat.1428_Steno
-------------------MNFRLIFVMDLLDGAVVHAKRGERDQYKPINRFSSIVRSSD
PVQIVEELKP----AEVYLADLNRLMNTGD--------------NRETLKELNNRNRGSK
IMLDYGINGFEALKEAVE-AKLADTFVLGTETAS-LDVIEAASKSSI-------PICLSV
DLRNKTVLTRDKRL-KRDPLSLLQKLNEYP--IPDVIVLELDRVGTKSGIDFEFFERAVA
VSDH-TILCGGGVKSNEDLLIMEQLGVKGALIATAIHDGSIPVSALRQAYSHHE---
>Sulfolobales_archaeon_isolate_SKYB35_TACK
-------------------MGIEVIPVIDVMKGLVVHAIAGKRELYKPLTN-SSICSSPE
PREAIDSLWR-LGFRRIYIADLDSIMGCGS--------------NEWVVDLAIMKG--FR
VLADLGRRGIELT------DRGLLEYVIGTEYLDYPSEVDLVRN-----------RAMSI
DIYGDRVVFRNA---SVSLEKAVVELVKPS--PTKILLIDLSRVGTLTGLNTKAIALVKG
VFKG-ELIVGGGVRSEEDVLYLKSLGVSGALIATAIHKGIVVKALY-----------
>Vulcanisaeta_sp._JCM_14467_TACK_Thermoproteota
M----------------NQVRIMIIPVLDIMNGVVVHAIAGEREKYRPYTD-STLCNTPD
PDCFLDKFRE-MGFRSIYIADLDSIIGRGS--------------NQWVINHAIGMG--FT
VYADVGRAGISLQ------DSERLRHVIGTEYLLYPDELLLIKN-----------RVASL
DMEYNNVKFANS---LVNIMKIAPALTSLT--PNELLIINLKFVGTMKGINKHTIELVKQ
YYGG-KLYVGGGLGSLDEIFDLKNYGIDGILVATLLHKGVVNRPYYIV---------
>Ignisphaera_sp._4213-co_TACK
-------------------MSLTIIPVLDVMNGVVVHAVAGKRNEYKPLSK-SVVANSPN
PVDVLNGFSR-LGCRNVYIADLDAIMGRGG--------------NRHVIETALSLG--FK
VFADVGREGISIR------DNERIAYVIGTEYLVYPSELGLLRN-----------RVVSL
DTKNRMTQFKNV---EIGVVQAAKEVCGSG--VKMVVVLFLDRVGTSMGIDVEILKSVVD
VCKGVDIGVGGGLRELNEISILKSLGVKYAFVATAIHRGLVDKCEF-----------
>Ignisphaera_sp._isolate_Bin_S33_TACK
-------------------MPVKVIPVLDVMKGLVVYAVEGVREEYKPLVN-SVVCSSPE
PKCFIDRFWE-LGFDEIYIADLDSIMNTGE--------------NWSVIEYAVKRG--FR
VFADIGRKGILKN------NGERLCFVIGTEYLFYPQELKLICN-----------RVSSL
DIVEREVKFANT---ILPIESVLNRYRELGCWPQTLLVINLKRVGTMKGFDVEIVKLVRK
FYRG-RLVVGGGISGIEEVKKLGEAGVDGVIIATSLHKGLVKSTYI-----------
>Thermoprotei_archaeon_isolate_B15_G16_TACK
--------------------MVRVIPVLDVMGGLVVHAVAGRREEYRPISG-SVVSPSPD
PRHVLSRLYS-MGFREIYIADLDAIVGRGR--------------NDWVLELATSMG--FK
VLADVGRRGLELQ------DKASIEYVIGTEYLEYPSELDLISG-----------RVMSL
DCFDFDIRFRNT---TLNLRNVLPEVVHRA--PKKILLIDLSKVGTMQGPNTDLVKFVRS
SYSG-ELIVGGGTRDESDVLLLKSIGVDAVLVATALHRGIIKRVEY-----------
>Thermoprotei_archaeon_ex4572_64_TACK
-------------------MYIKVIPVIDIMRGKVVHAVSGKREEYEPLRD-STLTSSAD
PYELLRILKR-RGFHEVYIADIDSITNTGS--------------NEHVIREALKLN--FK
VLADVGRSGLYRE------DTQDLEYVVGTEYLNF-EELKELKD-----------RVSSL
DVEYGMVKFKNC---KLNINDVLSILNRVS--VKKLLIIFLDLVGTLRGIDINLVSKVRS
AYSR-ELIVGGGVRGVDDILRLKNIGVNGVLVATALHKGIVTETYY-----------
>Thermofilum_sp._isolate_Bin_S6_TACK
MPRRSMHLKVIAVANLGEHCLVEVIPVLDVMDGLVVHAVAGRREEYKPLKG-SVLSGVPH
PYPILSSLKS-MGFTSVYIADLDAIMGRGD--------------NSSVVRTAVALN--FR
VLADVGRRGLSLA------DSNEVTYVIGTEYVEYPGEVGFLSG-----------RAVSL
DMRGDEVTFRNA---SEKVEKVLELFKAAE--LKKILVIDLSRVGTESGVNRVVASKLAE
CFPG-KLVVGGGVRDENDVLYLKSLGVAGVLVATAIHKGVIRRPLY-----------
>Vulcanisaeta_sp._isolate_CP.2020.15m.Bin.6_TACK
M----------------ARRVINIIPVLDIMGGFVVHAIRGERDNYKPFTD-STLCSNAK
PTCVIDRLYY-LGFRTIYIADLDSIMGIGS--------------NRWVIDYALHRG--FR
VYADVGRDGLSLM------DGENLHYVIGTEYLMYPQELRLINN-----------RVSSL
DLEYERVKFMNG---TYELSEVVKSIVRTGVTPRALLVINLKYVGTMQGINRKALDLVRA
SYNG-PLLVGGGLRGADEIQELIKYNLDGLLIATALHRGFIRAPSITV---------
>Vulcanisaeta_sp._JCHS_4_TACK
M----------------PYRVISIIPVLDVMNGFVVHAVRGERSNYRPFTD-SVLCKDAK
PACVIDRLYD-LGFRTIYIADLDSIMGVGN--------------NRWVIDYALHKG--FN
VYADVGRDGLSLM------DSDNLHYVIGTEYLVYPQELGLINN-----------RVSSL
DLEYERVKFMNG---IYELSEVVESIIKTNIMPKALLIINLKYVGTMQGINKKALDIVRA
SYNG-PLFAGGGLRSIDEIQELARYNLDGLLIATTLHKGLIKVPSIAIS--------
>Thermoprotei_archaeon_isolate_B23_G2_TACK
M--------------LGAWNLIKVIPVLDIMNGLVVHAVAGIREKYRALRN-SVIVNSAS
PYDLLRKLKN-LGFDEVYIADLDSILRAGE--------------NIEVISKALSLG--FR
VLADIGVKGVRMK------DKPKLELVIGTEYLSSPEQLKELKN-----------RSISI
DVYHGKVKFKDK---RHDIHGVLKKIKNIT--YSNVLVIFLNLVGTFKGPDFELIKLVLD
NVSSKEIIVGGGIRGVEDLKKLENIGISKVLVASALHKGIIVKPYYSF---------
>Vulcanisaeta_sp._CIS_19_TACK
M----------------ARRVINIIPVLDIMGGFVVHAIRGERDNYKPFTD-STLCSNAK
PTCVIDRLYD-LGFRTIYIADLDSIMGIGS--------------NRWVIDYALYRG--FR
VYADVGRDGLSLM------DGENLHYVIGTEYLMYPQELRLINN-----------RVSSL
DLEYERVKFMNG---TYELSEVVKSIVRTGVTPRALLVINLKYVGTMQGINRKALDLVRA
SYNG-PLLVGGGLRGVDEIQELIKYNLDGLLIATALHRGFIRAPSITV---------
>Desulfurococcaceae_archaeon_isolate_Bin_P2_TACK
-------------------MPVKVIPVLDVMKGLVVHAVEGVREEYKPLVN-SVVCSSPE
PKCFIDRFWE-LGFDEIYIADLDSIMNTGE--------------NWSVIEYAVKRG--FR
VFADIGRKGILKN------NGERLCFVIGTEYLFYPQELKLICN-----------RVSSL
DIVEREVKFANT---ILPIESVLNRYRELGCWPQTLLVINLKRVGTMKGFDVEIVKLVRK
FYRG-RLVVGGGISGIEEVKKLGEAGVDGVIIATSLHKGLVKSTYI-----------
>Desulfurococcaceae_archaeon_isolate_Bin_S21_TACK
--------------------MVEVIPVLDIMNGLVVHAVAGRREEYKPLRD-SVLVKSPD
PSLILTSLRD-MGFTSVYIADLDAIMGRGD--------------NGIIVYTAVALN--FK
VLADVGRRGLNLL------DNENITYVIGTEYVKYPSEIEFLAG-----------RVISL
DMFGDKVLFSNT---RRSIDDVIEEFKTIE--FKRVLAIDLSRVGTESGVNKAVISKLIR
YFPG-KLIVGGGVKGEEDILYLKSIGVIGVLVATAIHKGVIRKPIY-----------
>Desulfurococcaceae_archaeon_isolate_SKYBB_i_bin35_TACK
-------------------MGIEVIPVIDVMKGLVVHAIAGKRELYKPLTN-SSICSSPE
PREAIDSLWR-LGFRRIYIADLDSIMGCGS--------------NEWVVDLAIMKG--FR
VLADLGRRGIELT------DRGLLEYVIGTEYLDYPSEVDLVRN-----------RAMSI
DIYGDRVVFRNA---SVSLEKAVVELVKPS--PTKILLIDLSRVGTLTGLNTKAIALVKG
VFKG-ELIVGGGVRSEEDVLYLKSLGVSGALIATAIHKGIVVKALY-----------
>Baldrarchaeota_MAG_128
---------------------MRVIPVIDVKGGIVVHAIAGQREKYKPIK--SKICPSTD
PLEVAKTFRN-MGFKELYLADLDAIAGGEP--------------YYSLYENIGKTS--LS
LMVDAGVSSLEKFKKLL--KHSVEKVIVGTETLRDLQFLREAARSY------SENLVVSI
DLYGGKLLSLCEEVKERDPLTVMLSFKDMG--VKEFIVLDLSRVGTSKGINLSFIREVVE
NVEA-SILVGGGVKNIYDLLKLRDIGVAGVLVATALHNQNITINDLEKEGFL-----
>Odinarchaeota_AUK032_PB
---------------------MRVIPVIDVKGGIVVHAVAGQREKYEPIK--SKICSSTD
PLEVAKTFRN-MGFKELYLADLDAIAGGEP--------------YYSLYENIGKTS--LS
LMVDAGVSSLEKFKKLL--KHGVAKVIVGTETLRDLQFLREAARSY------SENLVVSI
DLYGGKLLSLCEDVKERDPLTVMLSFKDMG--VKEFIVLDLSRVGTSKGINLPFIREVVE
NVEA-SILVGGGVKNIYDLLKLRDIGVSGVLVATALHNQNITINDLEKEGFL-----
>Baldrarchaeota_Yap30.bin4.67
---------------------MRVIPVIDVKGGIVVHAVAGQREKYEPIK--SKICSSTD
PLEVAKTFRN-MGFKELYLADLDAIAGGEP--------------YYSLYENIGKTG--LS
LMVDAGVSSLEKFKKLL--KHGVTKVIVGTETLRDLQFLREAARSY------SENLVVSI
DLYGGKLLSLCEDVKERDPLTVMLSFKDMG--VKEFIVLDLSRVGTSKGINLSFIREVVE
NVEA-SILVGGGVKDIYDLLKLRDIGVAGVLVATALHNQNITINDLEKEGFL-----
>Borrarchaeum_weybense_lw60_2018_gm2_56
---------------------MRIIPVIDLMKGIVVHGQMGERKKYKPIK--SVLCHSAD
PLTVAYAFEDKLQLKELYIADLDAISHHDYS-------------NLKEILKIKQNTL-LN
LMLDCGIRSMDDILNVI--STNIDHIIIATETLSGLSELEIIVDQVN-----GSKLILSI
DTMDNKILASSKEIIQLNPRSIAEYGLELG--IQECIVLDLSKVGSERGPNITIAKEIVD
NVDI-SVITGGGIRYIDDIHFLEENGFAGVLIATALHNGNITRNDLLTVNGDKKS--
>Borrarchaeum_yapensis_Yap2000.bin9.141
---------------------MRIIPVIDLMKGIVVHGQMGERKKYKPIQ--SVLCHSAD
PLTVAYAFEDKLQLKELYIADLDAISHHDYS-------------NLNEILKIKQNTH-LN
LMLDCGIRSIDDILNFI--STRIDRIIIATETLSGLNELKRIVDQVN-----QSKLILSI
DTMYNKILANSKEIMELNPRAVAEYGYDLG--IKECIVLDLSKVGSERGPNIAIAKEIVD
NVDI-SVITGGGIRRINDIHYLEENGFAGVLIATALHNGNISQSDLLSVISDTKS--
>Lokiarchaeota_Bin_186
---------------------MRIIPVIDILNGQVVQGIRGEREKYRPIQ--SNFCESAE
ILDLVDKFVELFDFKEFYIADIDAITKNKE--------------NFFYLDRILENYD-VK
INIDAGISTLSRVKKII--SHGVNNLIIGTETLISIDFIDSLVNRIDNNDNNKLNIIISV
DMYEGNILTKCDDLRDLSIKEVVKEFESYS--INEFIILDLSRVGSQVGGISEIVDEIIT
TTDS-KIITGGGINSIDEIRKISKKEIDGVLIATAFHNGSISPNDIKKFNAMI----
>Lokiarchaeota_TEKIR_23
---------------------MRIIPVVDILNEQVVQGVRGERDKYKPIK--SKICDSAN
ILEVVSKFVELFNFKEFYIADLDAITKDQE--------------QFEYLENVLNIHD-IK
INIDAGISSISRVKKIL--DYGIDNLIIGTETLTSMNLIDALTNQI---DNQKLNIIISI
DMYQGKILTKCDDLRDLSIVNVVKKFEKFG--IEEFIILDLSRVGSRVGGISNIVCEIIT
TTDS-KIITGGGINTIDEIRKISKTGIDAVLIATAFHNGSISPIDIKKFNSER----
>Thorarchaeota_bin27
------------------MKYPKVIPVLDLMNGEVVHGVAGERDLYRPVV--SGLVEGAD
PVDISMAFRETFGFTEIYIADLDAIRKQGS--------------NLEHVQRIIEQTN-LD
VILDYGLLSMEGFDRLM--KSGVKHVILATETMDSLQAFGRAVDEY------PGSVVGSL
DLKEGVVLSKNPIVREMMPVSVAVELENTD--LKRLIVLELSLVGTEKGPIHDALIDVCD
ATSM-SIIAGGGVRDPHDLGELEKIGAGEVLVATALHRRSITPGDLQY---------
>Thorarchaeota_SMTZ1-83
M-----------------NDEVEIIPVMDIMNGQVVHGISGKRDEYKPIT--SKIVDSAK
PSDVAEAFQEIFNVEKAYIADLDAISGRGN--------------NFSEISEIVDSTG-LR
ILLDGGARNTEDVENLL--RTGIHKAVVATETIGSVGDLSRIIQTY------DKSIIGSL
DLMRGKTMSVCAQFSEREPLEVALILEAMG--IKSLIVLELSLVGTSAGPMNTGLVQICK
ETSM-EITAGGGVRHRQDLRDLYTLGANAALVATALHHGMILT--------------
>Thorarchaeota_Yap2000.bin1.136
M-----------------NDEVEIIPVMDIMNGQVVHGISGKRDEYKPIT--SKIVDSAK
PSDVAEAFQEIFNVEKAYIADLDAISGRGN--------------NFSEISEIVDSTG-LR
ILLDGGARNTEDVENLL--RTGIHKAVVATETIGSVGDLSRIIQTY------DKSIIGSL
DLMRGKTMSVCAQFSEREPLEVALILEAMG--IKSLIVLELSLVGTSAGPMNTGLVQICK
ETSM-EITAGGGVRHRQDLRDLYTLGANAALVATALHHGMILT--------------
