# Supplementary material for: Asgard archaeal selenoproteome reveals a roadmap for the archaea-to-eukaryote transition of selenocysteine incorporation machinery
Source: ISME J. 2024 Jun 19;18(1):wrae111. doi: 10.1093/ismejo/wrae111 (PMC11227280; doi:10.1093/ismejo/wrae111)
Supplement: Supplementary_data_2_wrae111 [file supplementary_data_2_wrae111.zip › Neighboring genes of selenoproein gene clusters/alignments/fmdb_maffi_linsi.fasta]

>Methanopyrus_sp._SNP6
------------------------------------------------------------
------------------------------------------------------------
-----------------------------M-----ARKVIRDVVCPFCGTLCDDLEVVVE
--D-GEIVEVRHACRIGAAKFLSAQE-EHRHTEPMIREN---GEWKKIDYEDAAEEAARI
LVEAKLPILYGWSATLVEAQEKGVELAELVGGVIDNTASVXHGPSVLGLQDVGVPGCTLG
EVKNRADTVIYWGCNPMHAHPRHMSRYPVFARGYFRPKGRGDRTVIVVDPRRTATSRLAD
VYIQVKPNEDYELISALRMAVHG-LEI--EREKVAGVPVELVYEVADLLKEASFGTLFWG
MGLTMSRGRHRNIDNAICLIRDLNEYSKWTLIMMRGHYNVTGFNEVLAWTTGYPYAVDFT
RGYPRYNPGETSTVDLLIRGEADAMMVIASDPGAHFPQKAVEHMARIPLVCIDPHWTPTA
ELSDLYIPVAIAGIEWEGTAYRMDAVPIRMKKITEPPEQIPNDKQILQMIIEKIEEM---
---
>Methanopyrus_kandleri_AV19
------------------------------------------------------------
------------------------------------------------------------
-----------------------------V-----ARKVIKDVVCPFCGTLCDDLEVVVE
--D-GEIVEVRHACRIGAAKFLTAQE-DHRHTEPMIKEN---GEWKKIDYEDAAEETAKM
LVEAKLPVLYGWSATLVEAQEKGVELAELVGGIIDNTASVXHGPSVLGLQDVGVPSCTLG
EVKNRADTVIYWGSNPMHAHPRHMSRYTAFTRGFFRPKGREDRTIIVVDPRKTATARLAD
VYIRVRPNEDYELISALRAAVHG-IEI--EREEVAGVPTEQIYEVADLIKEASFGTLFWA
MGLTMSRGRHRNIDNAICLIKDLNEYTKWTLIMMRGHYNVTGFNEVLAWTTGYPYAVDFS
RGYPRYNPGETSTVDLLTRGEVDAMMVIASDPGAHFPRKAVEHMARIPLVCVDPHWTPTA
ELADLYVPVTIAGIEWEGTAYRMDSVPIRMRKVVEPPESMLNDVEFLEMVIEKVEEM---
---
>Methanopyrus_sp._KOL6
------------------------------------------------------------
------------------------------------------------------------
-----------------------------M-----ARKVIRDVVCPFCGTLCDDLEVVVE
--D-GEIVEVRHACRIGAAKFLSAQE-EHRHTEPMIRED---GEWKKIDYEDAAEEAARI
LVEAKLPILYGWSATLVEAQEKGVELAELVGGVIDNTASVXHGPSVLGLQDVGVPGCTLG
EVKNRADTVIYWGCNPMHAHPRHMSRYPVFARGYFRPKGRGDRTVIVVDPRRTATSRLAD
VYIQVKPNEDYELISALRMAVHG-LEI--ECEKVAGVPVELVYEVADLLKEASFGTLFWG
MGLTMSRGRHRNIDNAICLIRDLNEYSKWTLIMMRGHYNVTGFNEVLAWTTGYPYAVDFT
RGYPRYNPGETSTVDLLVRGEADAMMVIASDPGAHFPQKAVEHMARIPLVCIDPHWTPTA
ELSDLYIPVAIAGIEWEGTAYRMDAVPIRMKKITEPPEQIPNDKQILQMIIEKIEEM---
---
>Methanocaldococcus_jannaschii_DSM_2661
------------------------------------------------------------
------------------------------------------------------------
-----------------------------------MVKVVRNVVCPFCGTLCDDLEILVE
--D-NHIVGTRHACRIGNAKFMHFEG-AVRYTEPLMRENK-KDDFKKVDYETAIEETARL
LTEATLPLIYGWSATECHAHMYGVELAELVGAVIDNTASVXHGPSLLAVQDVGYPVCTLG
EVKNRADVIIFWGSNPMHAHPRHMSRYSVFARGFFRERGREDRTLIVVDPRETDTAKLAD
IHLQVEPHKDYELVSAMRAVLKG-FEL--QVDKVAGVPADLIYEAVEVCKNAQFGELFFA
MGVTMTRGKHRNIDNAIQLVIDLNAYTKFGLMPMRGHYNVNGFNQVLTWVTGYPFGVDFS
RGYPRYNPGETTANDLLQRGETDMMLNIASDPGAHFPQKAVQHMAKIPLVCIDPHETPTT
QLANIIIPPAIAGVEVEGTAYRMDGVPIQLRKVIDPPEGVLPDREILKILIKKVKEML--
---
>Methanotorris_igneus_Kol_5
------------------------------------------------------------
------------------------------------------------------------
-----------------------------------MVEVVKNVVCPFCGTLCDDLEILVE
--D-GHIVGTRHACRIGNAKFMHFEG-AVRYTEPLMRENK-KDEFKKVDYETAIEETARL
LVEAKLPLIYGFSATECHAHQYAVKLAEKVSAIIDNTASVXHGPSILGLQDVGYPVCTCG
EVKNRADVIIYWASNPMHAHPRHMSRYGVFPRGFFRERGRKDRTLIVVDPRKTDTAKLAD
IHLQVEQHKDYELISAMRAALKG-FEL--QVDEVAGIPVELIYEAVDICKNAQFGQLFFG
MGVTMTKGKHRNIDNAIQLIIDLNAYTKFGLMPMRGHYNVNGFNQVLTWVTGYPFGVDFS
RGYPRFNPGETCANDVLQRGETDMMLNIASDPGAHFPQKAVQHMARIPLVCIDPHETPTT
HLANIIIPPAIAGVEVEGTAYRMDGVPIELKKVVEPPEGLLPDREILKMLIKKVDEMK--
---
>Methanococcus_vannielii_SB
------------------------------------------------------------
------------------------------------------------------------
-----------------------------------MVETFKNVVCPFCGTLCDDIEVMVD
--H-NHVVGTRNACRIGNAKFMHFEG-AVRYESPLMRENK-KDEFKKVDYETATEETARL
LVEAKLPLIYGWSSAECHAQQLGVLLGEKTKAILDNTASVXHGPSLLAVQDVGYPVSTLG
ETKNRADVVLFWGSNPMHAHPRHMSRYSVYPRGFFRDRGRKDRQVIVVDPRTTDSAKLAD
VHLKVEPHKDYELVSALRAALRG-FKI--EADQVAGVPTETIYAAVDICKGAQFGSLFFA
MGVTMSRGKHRIIDNAIQLIIDLNAYTKFTLTPMRGHYNVNGFNQVSTWVTGYPYGVDFS
RGYPRYNPGETASNDVLQRGETDMMINIASDAGAHFPQKAVQHMAKIPLVCIDPHETPSS
VISNIIIPPAITGLEVTGTAYRMDGVPIELRKVVEAPEGVLSDAEIIKMLIKNVDKML--
---
>Methanothermococcus_okinawensis_IH1
------------------------------------------------------------
------------------------------------------------------------
-----------------------------------MVKIVKDVVCPFCGTLCDDLEIMVE
--D-GHIVGTKNACRIGNAKFMHFEG-AVRYTEPLMRENK-KDDFKKTDYETAIEETARL
LVESKLPLMYGFSATECHAHQVAVELGEKIGAVLDNTASVXHGPSVLALQDVGYPVCTLG
EVKNRADVVIFWGSNPMHAHPRHMSRYSIFSRGFFRERGRHDRTMIVVDPRKTDTAKLAD
IHLQVEPHKDYELISAMRAVLKG-FEL--EVDEVAGVPSETIYEAVDICKNAQFGQLFFA
MGVTMTKGKHRNIDNAIELVIDLNAHTKFGLMPMRGHYNVNGFNQVSTWVTGYPFGVDFS
RGYPRYNPGETCANDLLQRGETDMMLNIASDPGAHFPQKAVKHMAKIPLVCIDPHQTPTS
ELANIIIPPAIAGVEVDGTAYRMDGVPIELRKVIDAPEGVLPDSEILKMLMKKVDEMM--
---
>Methanocaldococcus_sp._FS406-22
------------------------------------------------------------
------------------------------------------------------------
-----------------------------------MVKVVRNVVCPFCGTLCDDLEILVE
--D-NHIVGTRHACRIGNAKFMHFEG-AVRYTEPLMRENK-KDEFKKVDYETAIEETARL
LVESSLPLIYGWSATECHAHMYGVELAELVGAVIDNTASVXHGPSVLALQDVGYPVCTLG
EVKNRADVIIYWGSNPMHAHPRHMSRYSVFARGFFRERGREDRTLIVVDPRETDTAKLAD
VHLQVEPHKDYELISAMRAVLKG-FEL--QVDKVAGVPVDLIYEAMEICKNAQFGELFFA
MGVTMTRGKHRNIDNAIQLVIDLNAYTKFGLMPMRGHYNVNGFNQVLTWVTGFPFGVDFS
RGYPRYNPGETTANDLLQRGETDMMLNIASDPGAHFPQKAVQHMAKIPLVCIDPHETPTT
QLANIIIPPAIAGVEVEGTAYRMDGVPIQLRKVIDPPEGVLPDREILKMLIKKVKEML--
---
>Methanococcus_maripaludis_C5
------------------------------------------------------------
------------------------------------------------------------
---------------------------LVI-----KVEVFKNVVCPFCGTLCDDIEVLVE
--N-NHVVGTRNACRIGNAKFMHFEG-AVRYEDPLMRENK-KDDFKKVDYETATEETARL
LVEAKLPLIYGWSSAECHAQQLGVLLAEKTKAIVDNTASVXHGPSLLAVQDVGYPVSTLG
ETKNRADVVLFWGSNPMHAHPRHMSRYSVFPRGFFRQRGKQDRQMIVVDPRKTDTAKLAD
VHLQVEPHKDYELVSALRAAAKG-FNI--EAEQVAGVPTETIYEAVDICKNAQFGSLFFA
MGVTMSRGKHRIIDNAIQFVIDMNAYTKFVLTPMRGHYNVNGFNQVSTWVTGYPYGVDFS
RGYPRYNPGETASNDVLQRGDTDMMINVASDAGAHFPQKAVQHMAKIPLVCIDPHETPSS
VISNIVLPPAITGLEVSGTAYRMDGVPIELRKVIKAPEGMLSDAEIMKMLIKKVEEMK--
---
>Methanothermococcus_thermolithotrophicus_DSM_2095
------------------------------------------------------------
------------------------------------------------------------
-----------------------------------MVKVVKNVVCPFCGTLCDDIEVLVD
--DHNHIVGTRNACRIGNAKFMHFEG-AVRYTKPLMRENK-KDDFKEVDYETAVEETARL
LVEAKLPLIYGWSATECHAQQKGIILGEKVGAVLDNTASVXHGPSLLAVQDVGYPVCTLG
EIKNRADTVIFWGSNPMHAHPRHMSRYSVFARGFFRERGRKDRTMIVVDPRKTDTAKLAD
IHLQVEPHKDYELISAMRAALKG-FKL--EVDQVAGIPTETIYEAMDVCKSAQFGELHFA
MGVTMSKGKHRIIDNAIQLIIDLNAYTKFGLIPMRGHYNVNGFNQVSTWLTGYPYAVDFS
KGYPRYNPGETAANDLLQRGETDMMMNIASDPGAHFPQKAVQHMAKIPLVCIDPHQTPTT
ELANIIIPPAIAGVELGGTAYRMDGVPIALKKVVDPPEGLLTDTEILKMLIKKVDEMM--
---
>Sifarchaeotum_marinoarchaea_CR_Bin_042
------------------------------------------------------------
------------------------------------------------------------
------------------------VNQKMS-----KQTVVKDVICPFCGCLCDDIEIFVK
--D-NKIVETANACVLGTAKFMSANNVSHRITAPMIREN---GKLKEVPIDEALEKAAQI
LVDAEWPLLYGWASTECEAQSVGVELTEEVGGVIDQTASVCHGPSILGVQDIGLSGATLG
EIMNRADLIIYWGCNPVHAHPRHMSRYSVYRRGYFTERGVKDRLMVVIDPRETHTAKLAN
LYIQPKPGTDFEIITAIRTVLAG-KEL--PVDEVGGVSKEEITELVNILKNSKLGIVFFG
LGLTMSRGKHRNIDIALSLVRDLAAFTKFLICPMRGHWNVTGIGQVLTWITGYPFAVDFS
RGFPRYGPGEFTSNEILARGEVDAALVIAADAVANFPLQAAKRLAEIPLIAIDPHQTPTT
LLADVILPPSIAGIEAEGTGYRMDGVPIRVKKVVEAPEGCLSDKEILERLLAKVKELKAK
QK-
>Sifarchaeotum_subterraneus_CR_Bin_142
L-----------------------------------------------------------
------------------------------------------------------------
-----------------------------------SGKLITDVVCPFCGALCDDIDLLIE
--D-NKIIETRNACIVGTRKFMSYEP-SHRILRPMIRNN---GELKPVDMDTAVEKAAKI
LLNADRPLLYGWASTECEAHKVGLELAEEIGGVIDNTTTVCHGPSVLAVQSVGIPSTTLG
NIYTRADLVIYWGSNPIHAHPRHMSRYSTFRRGLFRDRGAKERNVVVIDPRNTDSARTAN
IYIQVEPNKDYELMCAIRAILRDRGDI--VPDEVAGVPKEKIIELTNLMKDSKYGIIFFG
LGLTMSKGKHHNVDIAIRLTTDLNKFTKFLIMPMRGHYNVTGFGAVATWTTGYPYAIDFA
RGHPWYNPGETSTHELLLNEEVDAALIIAADPVANFPAQSARHLFKIPLIAIDPHPTPTT
EIADVIFPPAISGIECEGTAYRMDKVPIRLRKVLEPPEGCIPDKEIIERILEKVKELK--
---
>Borrarchaeum_weybense_lw60_2018_gm2_56
------------------------------------------------------------
------------------------------------------------------------
----------------------------MS-----KQTVVKNVICPFCGCLCDDIEIYVE
--N-GKIVETANACVLGTAKFMSANNVSHRITAPMIREN---GKLKEVELDEAIEKAAQF
LVNAEWPLLYGWASTECEAQSIGVALAEEVGGCIDQTASVCHGPSILGVQDIGLSGATLG
EIMNRADLIIYWGCNPVHAHPRHMSRYSVYRRGFFTERGVKDRLMVVVDPRETHTAKLAN
LFIQPKPGTDFEVISAVRTVLAG-NEL--AVDEVGGVSKEEIIELVNILKNSKMGIVFFG
LGLTMSSGKHRNIDIALSLVRDLAAFTKFLICPMRGHWNVTGIGQVLTWITGYPFAVDFS
RGYPRYGPGEFTSNEVLAKGEVDAALVIAADAVANFPLKAAKRLAEIPLIAIDPHQTPTT
ELADVLLPCSIAGIEAEGTGYRMDGVPIRVKKVIEAPEGCLSDKEILERLLIRVKELKAK
KKA
>Borrarchaeota_Yap200.bin8.146
------------------------------------------------------------
------------------------------------------------------------
------------------------VNEKMS-----KQTVVKNVVCPFCGCLCDDIEIYVD
LKE-NKIVETANACVLGTAKFMSANNVSHRITTPMIREN---GKFKEVSIDKAIEKAAQI
LVDAEWPLLYGWASTECEAQSVGVELAEEVGGCMDQTASVCHGPSILGVQDIGLSGATLG
EIMNRADLIIYWGCNPVHAHPRHMSRYSVYRRGFFTERGVKDRLMVVVDPRETHTAKLAN
LYIQPKPGADFELITAIRTVLAG-NEL--SINEIGGVSKEEIIELVNILKNSKLGIVFFG
LGLTMSRGKHRNIDIALSLVRDLAAFTKFLICPMRGHWNVTGIGQVLAWQTGYPFAVDFS
RGYPRYGPGEFTSNEVLAKGEVDAALVIAADAVANFPLVAAKRLAEIPLIAIDPHQTPTT
ELADVLLPCSIAGIEAEGTGYRMDGVPIRVKKVIEAPEGCLSDKEILEKLLEKVKELKAK
KKA
>Borrarchaeum_yapensis_Yap2000.bin9.141
------------------------------------------------------------
------------------------------------------------------------
------------------------VNEKMS-----KQTVVKNVVCPFCGCLCDDIEIYVD
LKE-NKIVETANACVLGTAKFMSANNVSHRITTPMIREN---GKLKEVSIDKAIEKAAQI
LVDAEWPLLYGWASTECEAQSVGVELAEEVGGCIDQTASVCHGPSILGVQDIGLSGATLG
EIMNRADLIIYWGCNPVHAHPRHMSRYSVYRRGFFTERGVKDRLMVVVDPRETHTAKLAN
LYIQPKPGADFELITAIRTVLAG-NEL--FIDEIGGVSKEEIIELVNILKNCKLGIVFFG
LGLTMSRGKHRNIDIALSLVRDLAAFTKFLICPMRGHWNVTGIGQVLAWQTGYPFAVDFS
RGFPRYGPGEFTSNEVLARGEVDAALVIAADAAANFPLQAAKKLAEIPLIAIDPHQTPTT
ELADVLLPCSIAGIEAEGTGYRMDGVPIRVKKVIEAPEGCLSDKEILERLLAKVKELKAK
KKA
>Lokiarchaeota_6H3_1
------------------------------------------------------------
------------------------------------------------------------
----------------------------MK-----KFKNFEDVVCPFCGTLCDDLKIILE
--D-NKIIEVDNACAIGTAKFFSSNVSEHRYTKPMMRNN---DKLEKVTWDEALNKAAEL
LANAKRPLSYGWSSTECDAQRKAVELMEICGGVLDNTASVCHGPSLLAIQDVGCPTSTLG
EYKNRADLVLFWGSNPVHAHPRHMSRYSDFIRGYFRVDGHLDRTIIVVDPRTTHTAQMAD
MHIRLNPGEDYELFNAIRAMCRG-VEL--DVKEVAGVPIKQIKELVEILKSCKFGVLFFG
LGLTMSKGKHRNVDAGISLIRELNEHTKFNLTPMRGHYNVSGANIVFTWTTGYPYSIDFS
RDYPRYNPGEFSAVDILKRNDFDVTLIVASDPASNFPKDAVINMLKKPLISVEPHKTPTS
EMADIILPPAIAGIECEGTAYRMDKVPIRLRKVKNAPEDCMADYEIIEKLIEKVKELKGE
---
>Lokiarchaeota_12F4_17
------------------------------------------------------------
------------------------------------------------------------
----------------------------MK-----KFKNFEDVVCPFCGTLCDDLKIILE
--D-NKIIEVDNACAIGTAKFFSSNVSEHRYTKPMMRNN---DKLEKVTWDEALNKAAEL
LANAKRPLSYGWSSTECDAQRKAVELMEICGGVLDNTASVCHGPSLLAIQDVGCPTSTLG
EYKNRADLVLFWGSNPVHAHPRHMSRYSDFIRGYFRVDGHLDRTIIVVDPRTTHTAQMAD
MHIRLNPGEDYELFNAIRAMCRG-VEL--DVKEVAGVPIKQIKELVEILKSCKFGVLFFG
LGLTMSKGKHRNVDAGISLIRELNEHTKFNLTPMRGHYNVSGANIVFTWTTGYPYSIDFS
RDYPRYNPGEFSAVDILKRNDFDVTLIVASDPASNFPKDAVINMLKKPLISVEPHKTPTS
EMADIILPPAIAGIECEGTAYRMDKVPIRLRKVKNAPEDCMADYEIIEKLIEKVKELKGE
---
>Lokiarchaeota_6H6_9
------------------------------------------------------------
------------------------------------------------------------
------------------------VIKMVE-----KIRTVKDVSCPFCGTLCDDLEIDVD
IKK-DIVVEVRNGCQIGTKKYFSSNPSDHRYMKPLIKVN---GEHKEVSWDEALDKAADI
LVNAQRPLLYGFSSTECEAQSRGVELAEMLNALLDNTASVCHGPSLLAIQDVGASLATLG
EIKNRADTIIFWGSNPVHAHPRHLSRYSDFIRGYFRTDGRNDRNIIVVDPRNTHTAQIAD
KYVKVNPSEDYELIQAIRAVLRG-SEL--DVKEVSGVPIDDIKELVEELKSCNFGVIFFG
MGLTQTLAHHRNVDTAIRLVAELNDYTKFLLIPMRGHYNVAGANQVFTWNTGYPYSIDFS
RGYPRYNPGEFSSVELLLRDEVDASLIVASDPGSNFPAASVKNLFKHPLIAIEPHKTPTS
VFADVILPAAIAGIECEGTAYRMDGVPLRLRKVKDPPGDTLSDKEILERLIEKVKEKLGE
---
>Lokiarchaeota_LW60_42
------------------------------------------------------------
------------------------------------------------------------
--------------------------MMEK-----KVKSVYDVVCPFCGTLCDDLEIDVS
TKE-GTIVEVRNACQIGTKKFYSSNPSEHRYQKPMIREN---GGLKEVSWEEAIDKAADV
LVKATRPLLYGFSSTECEAQSKGVELAEVLGAILDNTASVCHGPSLLAIQDVGAPLSTLG
EFKNRADLVIFWGSNPVHAHPRHLSRYSEFVRGYFRKDGRNDRFIVVVDPRNTHTAQIAD
LHIQVKPDHDYELVNAIRALLRE-VDL--DEEEVAGVPMDKIKELVEILKSCKYGVIFFG
MGLTHSEGHHRNIDAAICLSRELNDHTKFLLMPMRGHYNVTGANTVFTWNTGYAYSIDFS
RGYPRYNPGEFSSVNVLMRDEIDASLIVASDPASNFPAASVKNLFKHPLITLEPHETPTS
HYADIILPAAFAGIETEGTAYRMDKVPIRLRKVKDAPGECLSDREILERLIEKVKEKKGE
---
>Lokiarchaeota_bin108
------------------------------------------------------------
------------------------------------------------------------
---------------------------MVG-----KIRTVTDVICPFCGTLCDDLEVDID
LKD-EKVIEVRNGCQIGTKKYFASNPSEHRYDKPLIKDN---GSYKEVSWDEAIDKAADI
LVKAKRPLLYGFSSTECDAQGKGVELAEILGAVLDNTASVCHGPSLLAIQDVGAPTSTLG
EYKNRADLIIFWGSNPVHAHPRHLGRYSDFVRGYFRKDGTGDRTLVVVDPRNTHTAQLAD
IHVQVNPNEDYELINAIRAILRG-VEL--DQDEISGVPMDKIKELVETMKNCNFGVLFFG
MGLTQSLSHHRNIDSAICLVRELNDHTKFLLTPMRGHYNVAGANQVFSWQTGYSYSIDFS
KGYPRYNPGEFSSVDVLMRDEIDASLIVASDPASNFPAASVKNLFKHPMITLEPHHTPTS
VNSDIILPPAIAGIECEGTAYRMDSVPLRLRKVKEAPGECLTDKEILEKLIEAVKTKKGE
---
>Methanolinea_sp._isolate_Go_SlDig_bin_456_Euryarchaeota_Steno
------------------------------------------------------------
------------------------------------------------------------
-------------------------------------MKIEDVVCPFCGCLCDDLVVEVE
--G-TRVVSVENGCTLANEKLMG----DHRLKTPIRRGG---KGWKETTYDEAIRETAEI
LCDADRPLLYGWSGTHGEAQSIGIHLAEILGALVDNTSTVCHGPSILAIQEVGHPGCTLG
QVKNRADVIIYWGTNPIDAHPRHMSRYTTFADGFFLKEAFRDRKLIVVDVRKSESANIAD
EYIRIQPGGDYAVLSALRAIVQGKRGI--IPSSVSGVSREQLFRVADLLLSAKFGAIFFG
LGLTMSRGKSKNIRNAIELTEELNRHTKYIISPMRGHWNVYGSNEVFTWITGYPYAVDFA
RGIAFYNPGETTSVDVLSRKECDACLVVASDPGAHFPKACAEHLAEIPTVQIDPHVNATT
HLSRIQIPVAVTGIDAEGTAYRMDGVPIRTRMLFKGT--YPSDTDVLNQLYAVVKEIKGP
---
>Methanogenium_sp._MK-MG_Euryarchaeota_Steno
------------------------------------------------------------
------------------------------------------------------------
------------------------------------MQEIKDMICPFCGCLCDDITLEIE
--A-GKIVSTDNCCTIGNAKFLG----KNRLKNPIKKID---GTWTDITYEEAVDTAVEM
LLDADRPLLFGWSGTHGEAQCVGVHMNEILGGVIDNTTSVCHGPSILAIQEVGHPGCTLG
QVKNRADLIIYWGCNPIEAHPRHMSRYTTYADGYFLDNAFRNRKVIVVDVRETETAKVAD
EFIRIKPGGDYAVLSSLRAILRGKSDM--IPDSVAGVSKTQLMQVADMCKTCSFGALFFG
VGLTMAKGKYKNVRNAIEFVDDLNRHTKFTLTPMRGHWNVYGANEVMAWMTGYPYAVDFC
RGVAFYNPGETTAIDILARKECDACMIVASDPAAHFPRACVEQLRDIPLVVIDPFETMTT
TIADLQIPVAVTGIDAEGTAYRMDGIPIKVKKAMDSD--YPSDTEILTRIYNKMLEVKGL
---
>Methanofollis_formosanus_strain_ML15_Euryarchaeota_Steno
------------------------------------------------------------
------------------------------------------------------------
-------------------------------------MIHEDMICPFCGCLCDDLVIETE
--G-SEVVRVDNACTLGSHKLMNAG--KHRLKAPIMRDG---GAWRDASYEEAMEYTAGI
LLDADRPLLYGWSSTQGEAQGAGVSMAELLGGVIDSTTSVCHGPSILAIQEVGHPGCTLG
QVKNRADLIVYWGCNPTEAHPRHMSRYTTYADGYFLENAFRDRKLIIVDVRKTETGSIAD
EFMQVKPGGDYAVLSALRAIVRGREDV--VPPTVAGVTKEQLLRVAALCKEAKFGALFFG
VGLTMSPGKYKNVRNAIELVDDLNRYTKWTLTPLRGHYNVYGSNEVFTWMTGYPYAVDFS
RQIAFYNPGETTAVDILARQECDAALIVASDPGAHFPKKCLEHLASIPSVLIDPMHTMTT
PLVRCQIPVAVTGMDASGTAYRMDGVPIHVKKFLDLG--YPTDTEIITKIFEKVTEVRHP
---
>Methanofollis_sp._W23_Euryarchaeota_Steno
------------------------------------------------------------
------------------------------------------------------------
-------------------------------------MIHEDMICPFCGCLCDDLVIETE
--G-TEVVRVDNACTLGSHKLMNAG--THRLKSPIMREG---GAWRDARYEEAIEYAAGI
LLDADRPLLYGWSSTQGEAQGTGVSMAELLGGVIDSTTSVCHGPSILAIQEVGHPGCTLG
QVKNRADLIVYWGCNPTEAHPRHMSRYTTYADGYFLENAFRDRKLILVDVRKTETASIAD
EFVQVKPGGDYAVLSALRAIVRGREDV--VPPTVAGVTKEQLLRVAALCKEAKFGALFFG
VGLTMSPGKYKNVRNAIELVDELSRHTKFTLTPLRGHYNVYGSNEVFTWMTGYPYAVDFS
RQIAFYNPGETTAVDLMARKECDAALIVASDPGAHFPKKCLEHLASIPSVLIDPMHTMTT
PLVRCQIPTAVTGMDAPGTAYRMDGVPIHVKKFMDLG--YPTDTEIIGSIFEKVKEVRHP
---
>Methanoculleus_submarinus_strain_DSM_15122_Euryarchaeota_Steno
------------------------------------------------------------
------------------------------------------------------------
-----------------------------------LLMIVKDAVCPFCGCLCDDIEVEVE
--E-GRVVAVTNACELGTTKFMG----EKRMKNPILRDG---DRWKDITYDEAVRYAADM
LLEAERPLMYGWSGTHGEAQCVGVHMAELIRGVIDNTSSVCHGPSILAIQEVGHPGCTLG
VVKNRADLVIYWGSNPIDAHPRHLSRYTRYAEGFFLENAFRDRTVIVVDVRKTETANIAD
EFVQIKPGGDYAVLSALRAIVQGKADT--IPRTVAGVTREQLVRVANLCKNAKFGAVYFG
LGLTMTQGKYKNIRNAIELVSELSRHTKFTISAMRGHYNVYGSNEVNTWMTGYPFGIDFS
RGIAFYNPGETTAVDILARKECDAALVVGSDPAAHFPRKCLEHLAEIPVVQLDPYPNATT
AFCTVQIPVAVTGIDAEGTAYRMDGVPIRTRKVISSD--YPSDEEILARMYALMQEARER
---
>Methanoculleus_marisnigri_JR1_Euryarchaeota_Steno
------------------------------------------------------------
------------------------------------------------------------
-----------------------------------LLMIVKDAVCPFCGCLCDDIEVEVE
--E-GRVVAVTNACELGTTKFMG----EKRMKNPILRDG---DRWKDITYDEAVRYAADM
LLEAERPLMYGWSGTHGEAQCVGVHMAELIRGVIDNTSSVCHGPSILAIQEVGHPGCTLG
VVKNRADLVIYWGSNPIDAHPRHLSRYTRYAEGFFLENAFRDRTVIVVDVRKTETANIAD
EFVQIKPGGDYAVLSALRAIVQGKADT--IPRTVAGVTREQLVRVANLCKNAKFGAVYFG
LGLTMTQGKYKNIRNAIELVSELSRHTKFTISAMRGHYNVYGSNEVNTWMTGYPFGIDFS
RGIAFYNPGETTAVDILARKECDAALVVGSDPAAHFPRKCLEHLAEIPVVQLDPYPNATT
AFCTVQIPVAVTGIDAEGTAYRMDGVPIRTRKVISSD--YPSDEEILARMYALMQEARER
---
>Theionarchaea_archaeon_DG-70-1_Euryarchaeota_Theionarchaea
------------------------------------------------------------
------------------------------------------------------------
-------------------------------------MIYENVVCPFCGCLCDDLIITVE
--D-GQITNTKNTCAISKSKFVNHH--QYMLKPS-INK-------KEVPVEKAIEKAAEI
LKNADAPLIYGLSSTECEAQRYAIHLAEILGATIDQTASVCHGPTILGTQDAGCVKCTLG
EVKNRADLIVYWGCNPAEAHMRHFRRYSVYPEGLFR-KDKKERTIVVVDVRKTASARIAN
TFVKIEPGADFEIISLMRAYLKG-RDV--PL-------TDEFKTLLETMKTCEFGIIFFG
LGLTMSKGKHLNVDAALRLVRDLNDYTKFSITPMRGHYNVTGAGSTMAWVTGYPFAVNFS
QGYPVSNPGEFSAVDVLARKECDAALIIASDPVSNFPADSWKHLADIPTIVMDPKVSLTS
KVAKVCIPVATAGIEAEGTAYRMDGIPLRLKKVLDTP--RLSDAEVLSQLIEKVMA----
---
>Theionarchaea_archaeon_DG-701_Euryarchaeota_Theionarchaea
------------------------------------------------------------
------------------------------------------------------------
-------------------------------------MIYENVVCPFCGCLCDDIIVTVE
--N-GQITNTKNACAISKSKFVNHH--QNALNPS-IGG-------QEVSLEKAIDKAADI
LRNSQAPLIYGLSSTECEAQRHAIHLAEILGATIDQTASVCHGPTILGLQDAGCVKCSLG
EVKNRADLVVYWGCNPAEAHMRHFRRYSVFPEGMFR-KSKKEREIAVVDVRKTTSARIAN
TFIKIEPGTDFEVISLMRAHLKG-RDV--PL-------REEYKTLLEKMKTCEFGIIFFG
LGLTMSKGKHLNVNAALRLVRDLNEYTKFSITPMRGHYNVAGAGSTMAWVTGYPFAVNFS
LGYPVHNPGEFSAVDVLARKECDAALIIASDPVSNFPSETWKHLADIPTIVMDPKVNLTS
KIAHVCIPVATAGIEAEGTAYRMDGVPLRLKKVLDSP--WLSDADVLSQLIEKVMA----
---
>Theionarchaea_archaeon_isolate_SZ_6-81_Euryarchaeota_Theionarchaea
------------------------------------------------------------
------------------------------------------------------------
-------------------------------------MIHENVVCPFCGCLCDDIVVTTE
--D-NQITDVKNACAISKSKFLNHH--VNMLESALVDG-------KEVSMDEAVDRATEI
LSSADNPLIYGLSSTECEAQRHAIHLAELLGATIDQTASVCHGPTILGTQDAGCVKCTLG
EVKNRADLIIYWGCNPAEAHIRHFRRYSVFPEGLFR-KGRNEREVVVVDVRATASARIAT
TFVKTEPGTDFENISLMRAYLKG-KRD--SL-------PDELRDLVEKMKTCTFGIIFFG
LGLTMSKGKHLNVDAALRLVRDLNEFTKFSITPMRGHYNVTGAGSTMAWVTGYPFSVNFA
LGYPLSNPGEFSAVDVLARKECDAALIIASDPAANFPAEAWKHLADIPTIVMDPKVSLTT
RIAKVSIPVATAGIEAEGTAYRMDGIPLRLKKIVQTS--RPSDAAVLTKMIEKVRA----
---
>Theionarchaea_archaeon_isolate_SZ_12-141_Euryarchaeota_Theionarchaea
------------------------------------------------------------
------------------------------------------------------------
-------------------------------------MIHEDVVCPFCGCLCDDIAVTTE
--D-NMITDVKNGCAISKSKFMNHH--LNLLESALVDN-------MKVSLDEAVGRAVEI
LTNADNPLIYGLSSTECEAQRHAIHLAELLGATIDQTASVCHGPTILGTQDAGCVKCTLG
EVKNRADLIIYWGCNPAEAHIRHFRRYSVFPEGLFR-KSKKEREVVVVDVRNTASARIAT
TFVQIEPGTDFETISLMRAYLKG-KGD--AL-------PDEFKNLVERMKRCEFGIMFFG
LGLTMSRGKHLNVDAALRLVRDLNEYTKFSITPMRGHYNVAGAGSTMAWITGYPFAVNFS
MGYPVSNPGEFSAVDVLARKECDAALIIASDPVANFPAESWKHLADIPTIVMDPKVSLTS
RIAKVSIPVATAGIEAEGTAYRMDGIPLRLKKVVDTT--RLSDAAVLSRMIEKVRA----
---
>Candidatus_Mnemosynella_bozhongmuii_isolate_MAG-16_Euryarchaeota_Archaeoglobi
------------------------------------------------------------
------------------------------------------------------------
------------------------------------MTLYTDLVCPFCGCLCDDIAVEVR
--D-GEIHEVRNACELGYSKIAGHHV---RYRAPMIREN---GKLKEVSYEEAIERAAEI
LANSKRALYYGWSNTTCEVQKIGIHLAELTGGVIDNTTSVCHGPSVLAIHNVGYPGTTLG
QVKNRANLIIYWGCNPLSAHPRHLSRYTTYPRGFFRQKGYEQRYLVVVDVRETDTAKMAN
KFIKIEPNSDYAVINALRAILRGHEDI--IPSEVGGVPKEELVKLVERMKKAEFGALFFG
LGLTMTRGRYKNIENAIKLVEELNRYTKFTLTPMRGHYNVTGFNLVCAWETGYPYGVDFS
RGYPWYNPGETTAVDVLLKGDLDALFVMGSDPAANFPKEVLKKMAEIPVILVDPFPNATS
AFADVIIPSAINGVEAEGTAYRMDSVPIRLRKFLDTE--FLSDEEIMRRIYESVERRMKG
---
>Candidatus_Mnemosynella_sp._isolate_MAG-15_Euryarchaeota_Archaeoglobi
------------------------------------------------------------
------------------------------------------------------------
------------------------------------MTLYTDLVCPFCGCLCDDIAVEVK
--D-GEIHEVRNACELGYSKIAGHHT---RYRAPMIREN---GKLKEVSYEEAIEKSAEI
LASSKRVLYYGWSNTTCEAQKIGVHLAELTGGVIDNTTSVCHGPSVIAIHNVGYPGTTLG
QVKNRANLIIYWGCNPLSAHPRHLSRYTTYPRGFFRQKGYEQRYLVVVDVRETDTAKMAN
KFIKIEPNSDYSVINALRAILRGHEDI--IPSEVGGVPKEELVKLVERMKNAEFGALFFG
LGLTMTRGRYKNIENAIKLVEDLNRYTKFTLTPMRGHYNVTGFNIVCAWETGYPFAVDFS
RGYPCYNPGETTAVDVLLKGDLDALFVMGSDPAANFPKEVLKKMAEIPVILVDPFPNATS
AFADVIIPSAINGVEAEGTAYRMDSVPIRLRKFLDTE--FLSDEEIMRRIYESVERRMKG
---
>Archaeoglobus_veneficus_SNP6_Euryarchaeota_Archaeoglobi
------------------------------------------------------------
------------------------------------------------------------
------------------------MGKELTASFGFDSMRVEAFVCPFCGALCDDIIVETG
--N-NGDVKIENACVLGTRKIMART--RGRITKPMIGG-------KEVSIDEAIERAAEI
LVNAKKPLLYGFSSTSCEAHSAGIELAELVGGVVDCTSSVCHGPTILAIHEVGVPSVTLG
EVKNRADLIIYWGCNPMHAHPRHMSRYSTFQKGRFR-KGRISRKVVAVDVRPTESTKLAD
EFIQVEPNRDFEIFNAMRAILNS-GDC--RGDVIGGVPKEKLKKLVEEMKSCQFGVIFFG
MGLTHTYGNYRNVREAILLVRDLNMYTKFAIIPMRGHYNVTGFNEVCTWQTGYPYAVDFT
RDYPWYNPGETDANSLLIAEDVDAMLVIAADPAAHFPKQAVEYMKRIPLVVIDPFESLTS
KLADVVIPAAIAGVEVEGSAYRMDGVPLRLKKVFEPPEGVLSDEEILKRIISKVKEFL--
---
>Archaeoglobaceae_archaeon_isolate_UWMA-0193_Euryarchaeota_Archaeoglobi
------------------------------------------------------------
------------------------------------------------------------
-------------------------------------MMIEAVACPFCGALCDDLRIKVE
--D-NRIVCIEEACTLGVNKFMSTS--GRTAVRAFIRN----VGIKYVSVDEAIEEAVKI
LSTSKKPLLYGFSSTNCEAQAKGIELAEKLGGVVDCTSSVCHGPTIIAIQEVGCPSVTLG
EVKNRADLVIYWGSNAMHAHPRHFSRYTHYSRGRFRERGKLDRKLLVFDVRETETAKLAD
KFIRINPNRDYEVLNALRTILNS-GKI--DRDEVEGIGKEELEEIVEMMKTCQFGILFFG
MGLTMSYGKHRNIIEAISLVRDLNRFTKFSIMPMRGHYNVTGFNEVCSWQTGFPYAVDFS
KGYPWYNPGETDANSVLQNREVDAALIIASDPVAHFPRFSIRYLKEIPVIVIDPFESLTS
RIASVFIPSAVAGVETGGSAYRMDCVPLKLTKVINPPDGVLTDEEILDRMLKMLER----
---
>Archaeoglobus_sp._isolate_MAG_85_Euryarchaeota_Archaeoglobi
------------------------------------------------------------
------------------------------------------------------------
------------------------MISEIS-----KFRKIPDFICPFCGALCDDLIVETD
----GREIKVENACVVGTAKILSSVKYHKRVLKPYVDG-------REVNLEEALDKSAEI
LVKAKKPLFYGFSSTSCEAHEVAIELAEKLGGVIDCTSSVCHGPSILAIQEVGIPSYTLG
EIKNRADLVIFWGCNPMHAHPRHMSRYSVFPRGRFS-RSRIGRKVVVVDVRPTESSKLAD
MFIQVEPGKDYEVLNALRAIINS-GDC--RVKRVGGVEIEKLKELADMMKNCKFGIIFFG
MGLTHSLGNYWNISEAISLVKDLYRFTKFGIMPMRGHYNVSGFNEVCTWETGYPFAVDFS
RGYPWYNPGETDTNSILAKRDTDAMFVLGGDPAAHFPRATVNYMKSIPLIVVDPFWSLTA
KIANVLIPSAITGIEAGGSAYRMDSVPLKLKKIVNPPEGVLSDKEILEKLLEKVEEKL--
---
>Ignisphaera_sp._isolate_Bin_S33_TACK
MSRCNLVPVALFILNTGRSLSQGMYMESEGKWSENYFKTVVAVEMNPNDIKRLGVKDRVK
IARNGSSLVALVKPSDRVPEGAIFIPMGPVANFIIDGDTDGVGIPSFKAIEVEAGPAEEP
VATLRDILKSLGAKNLDVDALMKDISVQSG-----EKRVVESVSCPFCGDLCDYLKIEVD
--G-SKIVRNVGGCAVSIAKFLNYH--KHRVLEPYVRRG---GSLTKVDLDTAIEEAAKI
LANARYALIYGLSNTCVEAIELAVELAEILRGVVDNTSTVCHGPTVLAIQEVGTVAMTFA
PVLHLADVVVFWGSNAREAHANHVSRL-VMAMGRFR-KGRKDRKLVVVDSRKTMLADMAD
IFIQVEPGKDLELATALRMALRD-LEI--ESPSVAGVPREKIYELAELMKTARYGALFFG
MGVTHTGAKLRNIQAVIKLVQELNEWTKWVLLPMRGHYNVTGANQVSLWLTGYPYAVDFS
RGFPRMIPGVTTAVDLLANGDVDAALIIASDPAAHFPRKAVEHLSKIPVIVIDAKWSLTA
AFADVIIPAGLVGIECEGTAYRMDGVPIYMKKVVNPPPGVLCDVELLKRLTEKVKSMKGW
GE-
>Ignisphaera_sp._4213-co_5_TACK
MQK-------TFVLVTGRSIAQGMWMESEGKWSSKYGDAVAYAEMNPEDIKTLGVKDLVK
IVTDHGSVVLPVKASEKVGKGSIFIPMGPWANFVVDSDTDGTGIPYFKSTKARVEPAQEP
KTTLQEILKSLGAKVPEVP--MIDLEVKSG-----EKRVVKNVTCPFCGDLCDYLTIEVD
--G-TRIVRNVGGCSISIAKFLNYH--KHRILKPYVRDG---NRFVESDLENAIEKAAKI
LVNSKYPLIYGLSNTCVEAIDVAVEIAEILHGAIDNTSVVCHGPTILAAQEVGTVTPTFA
PVLHLADVIVFWGSNPREAHQNHIARL-ITSKGRFV-EGRKQRKIIVIDVRKTMSAELAD
IFIQVEPGKDLELLTALRMAIRD-LEI--EAPTVAGVPREKILELAEILRTARYGVIFFG
MGLTQNDARYKNIEMAIKLVQELNEWTKWVLLPMRGHYNVTGANHVLLWNTGYPYSVDFA
RGFPRMFVGVTSATDLLANGDVDAALIIASDPAAHFPRKAVEHLSKIPVIVVDAKWSLTT
SFADIVIPVGLTGIECEGTAYRMDGVPIYMRKVLDPPQGVLCDKNVLEMLLEKIKEFKGL
AK-
>Thermofilum_sp._isolate_Bin_S6_TACK
VNEAKAKGEWMFVLNTGRTLSQGISMEGESKWGRKYFDAVAIAEMNPGDISALRLRDRVK
VRNEHGAVVLRVKPNAKVPAGQVFVPMGPWANMLTDPNTDATGMPRLKGVKVFVEPTDEP
LTTLTDVLKLLGAKNLEVY--AGDAPLKTG-----GRRIVGNVVCPFCGDLCDHLVIELD
--G-DKVVRNTGGCAISSAKFLNYH--RHRILKPYIREQ---GGLVEVDLDKALDKAADI
LVSSKYPLIFGLSSTDVEANKYAIELAELTHGVVDNTSVFCHGPTALAVQEVGTARCTFG
VAINLADLVVFWGCNPLEAHANHVARI-VLREGRFV-KGRKERKVVVVDARRTPTADQAD
LFIEVEPGRDYELLTALRMAVRD-LDI--EAPLVAGVPREKVIELAEMMRTARYGVIFFG
LGLTMTGAKYRNIVAVIKLVHELNEWTKFSIIPMRGHYNVTGANQVSLWTTGYPYAVSYA
RGFPKMIIGVTSATDLLASGDVDSALIVASDPVAHLPRRAVEHLAKIPVVVIDAKWSLTT
AFADVIIPGAYTGIECEGTAYRMDDVPIRLKKIVDPPPGVLCDSEVLGRLVDRVKARMRC
GA-
>Desulfurococcaceae_archaeon_isolate_Bin_S23_TACK
MSFNKL----FIILNTGRTIRQGMFMESDGKWSKKYFDEVAYIEMNPEDVKTLGNPSKVK
VSTNRGSVVLPVRVNDRVRKGSAFIPMGPCASLLVDHETDGTGIPYLKSTKAIVEPTDEP
LTTLQDFLKILEAKVVDIP--ITDLETKPG-----EKRVVENVSCPFCGDVCDYLRIEVE
--G-ARIVRNVGGCAISISKFLNYN--KHRILKPYIRDG---NRFIEVSLEKAIDMAAEI
LANAKYPLIYGLSSTCVEAIEVATEIAEVTHGVIDNTSVVCHGPTMLALQEVGAVTATFG
PMLHLADLVIFWGCNPREAHMNHISRI-VMPRGRFV-EGRKARKVVIVDVRKTVTADMAD
LFIQVEPGRDVELLRALRMAIKD-LEI--EVPVVAGVPREKIIELAEMLRTARYGVLFFG
MGLTQSEARFRAIEEAMKLVQELNEWTKFVLLPMRGHYNVNGANQVLLWNTGYPYAVDFA
RGFPRMIVGVTSTPDLLANGDVDAALIIASDPAAHFPRKAVEHLSKIPVIVVDAKWSLTT
AFADIVIPAGMVGIECEGTVYRMDGVPIYMKKILDPPPGILCDKDVLEMLLKKVKELKKV
SS-
>Desulfurococcaceae_archaeon_isolate_Bin_P6_TACK
--------------------------------------------------KTLGNPSKVK
VSTNRGSVVLPVRVNDRVRKGSAFIPMGPCASLLVDHETDGTGIPYLKSTKAIVEPTDEP
LTTLQDFLKILEAKVVDIP--ITDLETKPG-----EKRVVENVSCPFCGDVCDYLRIEVE
--G-ARIVRNVGGCAISISKFLNYN--KHRILKPYIRDG---NRFIEVSLEKAIDIAAEI
LANAKYPLIYGLSSTCVEAIEVATEIAEVTHGVIDNTSVVCHGPTMLALQEVGAVTATFG
PMLHLADLVIFWGCNPREAHMNHISRI-VMPRGRFV-EGRKARKVVIVDVRKTMTADMAD
LFIQVEPGRDVELLRALRMAIKD-LEI--EVPVVAGVPREKIIELAEMLRTARYGVLFFG
MGLTQSEARFRAIEEAMKLVQELNEWTKFVLLPMRGHYNVNGANQVLLWNTGYPYAVDFA
RGFPRMIVGVTSTPDLLANGDVDAALIIASDPAAHFPRKAVEHLSKIPVIVVDAKWSLTT
AFADIVIPAGMVGIECEGTVYRMDGVPIYMKKILDPPPGILCDKDVLEMLLKKVKELKKV
SS-
>Candidatus_Altiarchaeota_archaeon_isolate_SRR3901698_bin.30_DPANN
------------------------------------------------------------
------------------------------------------------------------
-------------------------------------MEIKNVVCPFCGCLCDDITVKVE
--D-NEIKAVKNGCGICITKFIKHH--VNAVQSPMLKKEKTDENFVNVSMDEAIEKTGEI
LKNAKYPLIFGLSTTECEAQGKALELAELTGATIDQLPSVCHGPSIMAVQSVGQITATLG
EVKNRADMVIFWGCNPIEAHPRHFNRYSGTTAGMWS--DRNKRYIVTIDVRETHTAKKSD
KFIKISPGKDYELISIIRAAIKG-QKIPDNVEEMMGVNKDDIENLINKMKGAKYGVVFYG
MGMTQSFGKELNTDGAISLVKELNEWTKFSINPMLGHYNVAGAVHVWGWQSGYPFSINFS
LQYPRYNPGEFSATQILARKECDAALIIATDPVAHLPNEAARHLAEIPVITIDPKFSLTA
LISDVVIPCATAGIEAEGTAYRMDGIPLRLKRVVRSE--FLSDREILERLIEKIKEK---
---
>Candidatus_Altarchaeum_sp._HURL_250_DPANN
------------------------------------------------------------
------------------------------------------------------------
-------------------------------------MEIKNIPCPFCGCLCDDIIVNVE
--D-NELKGVKNGCGICITKFMKHH--VNAVQSPMLKKE---GNLVNVSMDEAIEKAAEI
LKNAKYPLIFGLSTTECEAQSKALELAELTGATIDQLPSVCHGPSMMALQSVGQTTATLG
EIKNRADLVIFWGCNPIEAHPRHFNRYSGTATGMWS--DRSKRYIVTIDVRETQTAKKSD
KFIKISHGKDYELISIMRAAIKG-QKIPDNVEEITGVNKEDIENLINRMKNAKYGVVFYG
MGMTQTFGKELNTDNAISLIKDLNELTKFSIIPMLGHYNVSGAVHVWGWQTGYPFSINFA
LQYPRYNPGEFSATQMLARKECDAALIIATDPVAHLPNEAARHLANIQVITIDPKFSLTA
LISDVVIPAATAGIEAEGTAYRMDGIPLRLKKVVNSE--FPPDREILERIIEKIKE----
---
>Candidatus_Altarchaeum_hamiconexum_isolate_CG_2015-01_33_1645_DPANN
------------------------------------------------------------
------------------------------------------------------------
-------------------------------------MEIKNVVCPFCGCLCDDITVKVE
--D-NEIKAVKNGCGICITKFIKHH--VNAVQSPMLKKEKTDENFVNVSMDEAIEKTGEI
LKNAKYPLIFGLSTTECEAQGKALELAELTGATIDQLPSVCHGPSIMALQSVGQITATLG
EVKNRADMVIFWGCNPIEAHPRHFNRYSGTTAGMWS--DRNKRYIVTIDVRETHTAKKSD
KFIKISPGKDYELISIIRAAIKG-QKIPDNVEEMMGVNKDDIENLINKMKGAKYGVVFYG
MGMTQSFGKELNTDGAISLVKELNEWTKFSINPMLGHYNVAGAVHVWGWQSGYPFSINFS
LQYPRYNPGEFSATQILARKECDAALIIATDPVAHLPNEAARHLAEIPVITIDPKFSLTA
LISDVVIPCATAGIEAEGTAYRMDGIPLRLKRVVRSE--FLSDREILERLIEKIKEK---
---
>Candidatus_Altiarchaeales_archaeon_A3_DPANN
------------------------------------------------------------
------------------------------------------------------------
-------------------------------------MEIKNIPCPFCGSLCDDIIVNVE
--D-NEIKGVKNGCGICITKFMKHH--VNAVKSPMIKKD---ENLVNVSMDEAIEKAAEI
LKNSRYPLIFGLSTTECEAQSKALELAELIGATIDQLPSVCHGPSMMALQSIGQTTATLG
EVKNRADLVIFWGCNPIEAHPRHFNRYSGTAVGMWS--DRSKRYIVTIDVRETQTAKKSD
KFIKISHGKDYELISIIRAAIKG-QEIPDNVEEITGVKKEDIENLIIKAKGAKYGVVFYG
MGMTQSFGKELNTDAAISLIKDLNDFTKFSIIPMLGHYNVSGAVHVWGWQSGYPFSINFA
LEYPRYNPGEFSATQMLARKECDAALIIATDPVAHLPNEAARHLAGIPVITIDPKFSLTA
LISDVVIPAATAGIEAEGTAYRMDGIPLRLKKVVNSE--FPPDREILERIIERLKEKMKE
Y--
>Candidatus_Altiarchaeales_archaeon_HGW-Altiarchaeales-2_DPANN
------------------------------------------------------------
------------------------------------------------------------
------------------------------------------------------------
------------------------------------------------------------
-------LIFGLSTTECEAQSKALELAELTGATIDQLPSVCHGPSMMALQSVGQTTATLG
EIKNRADLVIFWGCNPIEAHPRHFNRYSGTATGMWS--DRSKRYIVTIDVRETQTAKKSD
KFIKISHGKDYELISIMRAAIKG-QKIPDNVEEITGVNKEDIENLINRMKNAKYGVVFYG
MGMTQTFGKELNTDNAISLIKDLNELTKFSIIPMLGHYNVSGAVHVWGWQTGYPFSINFA
LQYPRYNPGEFSATQMLARKECDAALIIATDPVAHLPNEAARHLAN--------------
-------------------------------KVVNSE--FPPDREILERIIEKIKE----
---
>Candidatus_Aenigmatarchaeota_archaeon_isolate_B62_G1_DPANN
------------------------------------------------------------
------------------------------------------------------------
------------------------------------------------------------
---------------MGITKILHYN--KKRVLYPYVRIN---GRLEKCDLQTAISKAVEI
LSNAKFPLLFGWSNTTVEAIRVGAELAEYLGGVFDNTSVVCHGPTILGVQEAGFVSATLG
QVRNYADLIIYWGCNPLNAHPRHVNRYSALAKGVYI-KSRKERKVVVIDVRETDSTKIAD
MFIRIKPGMDYEFISALRALIKG-YDV--EADEVAGVDIATIEKLVEMMISARFGVIFYG
LGLTMSMGKGRNIEEIIRLAQDLNEWTKFVAIPMRGHYNVVGANQVSAWTTGFAFAVDFR
RGYPRHNPGITSATDLLERGDVDAALVVASDPVAHLPKKAVEHLLNIPIITLDPKWSLTA
SVSTVLIPTAIAGVEVEGTAYRMDKVPLRLKKLVDPPEGILSDEEVLKILLDELKKKMG-
---
