# Supplementary material for: Asgard archaeal selenoproteome reveals a roadmap for the archaea-to-eukaryote transition of selenocysteine incorporation machinery
Source: ISME J. 2024 Jun 19;18(1):wrae111. doi: 10.1093/ismejo/wrae111 (PMC11227280; doi:10.1093/ismejo/wrae111)
Supplement: Supplementary_data_2_wrae111 [file supplementary_data_2_wrae111.zip › Neighboring genes of selenoproein gene clusters/alignments/frhG_maffi_linsi.fasta]

>Methanopyrus_sp._SNP6
----------------------------------------MSKATIATAQLSSCVGCHVS
LLDLHERLLDLLEDAIEIDYCYVLVDQK-----EIPE-HVDVAVIEGSIRNEEDLEVAEE
LREAANIVVAVGTCACYGGVHGLANLYHIDDVLEWVFKETPTTDDE-GETPEEVVPEIFD
YVRPLPEVIDVDYMLPGCPPKPESIAEVITAIIE--------------------------
------------------------------------------------------------
------------------------------------------------------------
-------------------------DRQPKLPTTNLCEECPREKEDIPIEDIKFRTGQ-G
RPDPDKC-LLEQGYPCMGPATVAGCEAACPS-RGLPCRGCNGPTKQALDQGAA-----SL
DAIASVSFETGVD---VEEILKGLVDLPGKLYMFSMAASLLKGHRDVIFG---SKGE---
-------
>Methanopyrus_sp._KOL6
----------------------------------------MSKATIATAQLSSCVGCHVS
LLDLHEKLLDLLEDAIEIEYCYVLVDQK-----EIPE-HVDVAVIEGSIRNEEDLEVAEE
LREAANIVVAVGTCACYGGVHGLANLHHIDDVLEWVFKETPTTDDE-GETPEEVVPEIFD
YVRPLPEVIDVDYMLPGCPPKPESIAEVITAIIE--------------------------
------------------------------------------------------------
------------------------------------------------------------
-------------------------DRQPKLPTTNLCEECPREKEDIPIEDIKFRTGQ-G
RPDPDKC-LLEQGYPCMGPATIAGCEAACPS-RGLPCRGCNGPTKQALDQGAA-----FL
DAIASVSFETGVD---VEEILKGLADLPGKLYMFSMAASLLKGHRDVIFG---SRGE---
-------
>Methanopyrus_kandleri_AV19
-------------------------------------------MKIATTWLCCCSGCHVS
VLDLHERLLDLLGD-AELVHCPVLMDTK-----EIPE-DVDVVLIEGGIRNEENVEVAEE
FRERAEIVVAVGTCACYGGVPGLANLYSNEELLRTVYVETASTENEDGVIPSEDVPELTW
RVRPLSDVIDVDYELPGCPPEPDLIADAVTAILD--------------------------
------------------------------------------------------------
------------------------------------------------------------
-------------------------GREPELSTTNLCEECPRKKEETVIHEIR-RPVE-G
EPDPDRC-LLEQGYPCMGPATRAGCGARCPE-AGVPCAGCAGPAGEIPDQGAE-----MM
SAIASI-FRADVDDVDPSELVESVPDVVGWFYRFTLAGSLMPFRVDRE------------
-------
>Methanocaldococcus_jannaschii_DSM_2661
---------------------------------------MTLAVKVGMIQLCGCSGCHIS
LLDLHDKLLEVLPN-LEIVYAPIIADPK-----EIPE-GIDVFLVEGGIRNEHDEHLIHE
IREKSKIVIAWGTCAAYGGIPGLGNLYKKEELLNYVYSTDSTENK--GEIPSEEIPPLEE
YVKPIKDFIKVDYTIPGCPPTPKMIADAIIALLN--------------------------
------------------------------------------------------------
------------------------------------------------------------
-------------------------GEEPKLPTKIVCDECPRKKENVFPETFK-RTHE-G
RPDPERC-LFEQGYTCLGFATRAGCGAKCPS-AGVPCRGCFGKTDKSLDLGAN-----AA
NVLANA-GEAALE----------IPDKVALLNRFTLPDALINRKAK--------------
-------
>Methanotorris_igneus_Kol_5
---------------------------------------MADKVKVAMIQLCGCSGCHIS
LLDLHDKLLEVLPN-LEIVYAPIVADPK-----EIPD-GIDVALLEGGVRNEHDEHLVHE
FREKAKIVIAWGTCAAYGGIPGLGNLYTKEELINRVYSTESTDNP--GTIPSEEIPPLED
YVKPIPDVIKVDYIIPGCPPTPDMIASAIVALLN--------------------------
------------------------------------------------------------
------------------------------------------------------------
-------------------------GEEPKFSTKIVCDECPRKKENVFPEKFK-RTFE-G
KPDPEKC-LFEQGYTCLGMATRAGCGAKCPN-AGVPCRGCYGKTDAVLDQGAA-----AA
NTFANA-GEAALE----------IPDKVALLNRFSLPAALISKKIK--------------
-------
>Methanococcus_vannielii_SB
---------------------------------------MADKVRLGLIQLCGCSGCHIS
LLDLHEQLLDVLPA-LDIVYAPIVADVK-----EIPE--VDVFCIEGGARNEHDEHLMHE
IREKSKVVIAWGTCAVYGGIPGLANLYKTEEINTTPYYTKTTDNP--GVIPENGIPKLLD
TVKPVTDVIKADYILPGCPPKPALNAAAIVALLN--------------------------
------------------------------------------------------------
------------------------------------------------------------
-------------------------GKDPELPKKIVCDECPREKENVFPKEFK-RSFE-G
TPDNETC-LFEQGYTCVGMGTRSGCGAMCPS-ANMPCRGCYGKTDAVLDQSAS-----TA
NTYANA-GAPALE----------IPDKVGLLNRFSLPAALISKKVQK-------------
-------
>Methanofervidicoccus_sp._A16
---------------------------------------MGDKVKLGMIQLCGCSGCHMS
LLDLHEQLLKVLPN-VEVLFGPIVADMK-----EIPE-GIDVFLVEGGIRNEHEKHLLEE
IRERSKVVVAWGTCAAYGGIPALGNLYPTEKLLNEAFSTGTVDNP--GEVPGEDIPKLLE
RIYPVSHFIDVDLVLPGCPPKPEHNVELITALLE--------------------------
------------------------------------------------------------
------------------------------------------------------------
-------------------------GKKPKVSTKIVCDECPREKEGTYPKELK-RTFD-G
TPDEKKC-LFEQGYTCVGMATRAGCGAMCPS-VNVPCRGCYGKTDAVLDQGAA-----VA
NAYAVT-GDAVLK----------LPDKLGLFYRFSMAAGLIPKKIHK-------------
-------
>Methanococcus_maripaludis_C5
---------------------------------------MADKVKVGIIQLCGCSGCHIS
LLDLHEGLLDVLPA-LEIVYAPIIADVK-----EIPD--VDVFLVEGGVRSEHDEHLIHE
IREKSKVVIAWGSCAAFGGIPGLGNLYSPEQIKETVYTTVSTDNP--GVIPTDGVPELTT
TVKPITEVVKADYVIPGCPPKPALTAGAIVALLE--------------------------
------------------------------------------------------------
------------------------------------------------------------
-------------------------GKEPVLPTKIVCDECPRTKENVFPTEFK-RSGQ-G
TPDPDKC-LFEQGYTCMGMATRAGCGAMCPS-ANMPCRGCYGKTDETLDQGAA-----AA
NTYANA-GEAALE----------IPDKVATLNRFTLPVALVSKKVQKE------------
-------
>Methanocaldococcus_sp._FS406-22
---------------------------------------MTLAVKVGMIQLCSCSGCHIA
LLDLHEKLLDILPN-LEIVFAPLIADHK-----EIPE-GIDVFLVEGGIRNEHDEHLIHE
IREKSKIVIAWGTCAAYGGIPGLGNLYTKEELLNYVYSTDSTDNK--GEIPSEDIPPLED
YVKPISAVVKVDYVIPGCPPTPEMIADAIVALLK--------------------------
------------------------------------------------------------
------------------------------------------------------------
-------------------------GEESKLPKKIVCDECPRKKENVFPEKFK-RTYE-G
RPDPERC-LFEQGYVCLGFATRAGCGARCPR-AGVPCRGCFGKTDKSLDLGAN-----AA
NVLANA-GEAALE----------IPDKVALLNRFTLPDALINRKVK--------------
-------
>Methanothermococcus_okinawensis_IH1
---------------------------------------MADKVKVGLIQLCGCSGCHMS
LLDLHEKLLDVLPN-LEIVYAPIIADVK-----EIPE-GIDVFLVEGGIRNEHDKHLVEE
IREKSKIVVAWGSCAAFGGIPGLGNLYTKEEFLNTIYSTASTDNP--GEIPSEDIPPLEE
EVKPISKVVKVDLVLPGCPPRPEHNAEAIVALLE--------------------------
------------------------------------------------------------
------------------------------------------------------------
-------------------------GREPQLSSKIVCDDCPRKKEGTYPEKFK-RSYE-G
TPDPEKC-LFEQGYTCLGMATKSGCGAMCPR-AGMPCRGCFGKAPAVIDQGAA-----AA
NAYAAS-GDASLE----------IMDKVALFNRFSLAAALIPNKIKK-------------
-------
>Thermococcus_gorgonarius_strain_W-12_Euryarchaeota_Thermococci
VME----------------------------------MEGNGKVRIGFYALTSCYGCQLQ
FA-MMDELLQLIPN-VEIVCWYMLERDS-----KEVE-PVDIALIEGSVSTEEEIELVKK
IRENAKIVVAVGACATQGGVQSWEKDKDLEELWKTVYGDG-------------KVKFQPK
MAEPVENYIKVDYKIYGCPPEKKDFIYALGTLLI--------------------------
------------------------------------------------------------
------------------------------------------------------------
-------------------------GSWPEDIDYPVCLECRLNG----------------
----NSCVLLEKGEPCLGPLTRAGCNARCPA-YGIACIGCRGAIGYDV----A-----WF
DSLARVFKEKGLT----------KEEILERMKIFNAHNPKLEEMVEKVFQ---EVKE---
-------
>Thermococcus_sp._GR7_Euryarchaeota_Thermococci
VVE----------------------------------ME--GKVRIGFYALTSCYGCQLR
FA-MMDEILQLLPN-TEIVCWYMLDRDS-----SEDE-PVDIAFIEGSVSTEEEVELVKR
IRENAKIVVAVGACATQGGVQSWEKDKSLEELWKAVYGDG-------------KVKFEPK
MAEPLENYIKVDYRIYGCPPEKKDFIYAIGTFLV--------------------------
------------------------------------------------------------
------------------------------------------------------------
-------------------------GSWPEDIDYPVCLECRLKG----------------
----NTCILIEKGEPCLGPITRAGCDARCPS-YGIACIGCRGAIGYDV----A-----WF
DSLARTFKEKGLT----------KEEILERMKIFNAHNPKLEEMVDKVFQ---GVKE---
-------
>Thermococcus_thioreducens_strain_OGL-20P_Euryarchaeota_Thermococci
VVE----------------------------------ME-NGKVRIGFYALTSCYGCQLQ
FA-MMDEILQLIPN-AEIVCWYMIERDS-----YEDE-PVDIAFIEGSVSTEEEAELVKK
IRENAKIVVAVGACATQGGVQSWDQNKSLEELWKAVYGDA-------------KVKFQPK
PAKPVEEYIKVDYRLYGCPPEKRDFLYAIGTFLV--------------------------
------------------------------------------------------------
------------------------------------------------------------
-------------------------GSWPEDIDYPVCVECRLKG----------------
----NSCILIEKGEPCLGPLTRAGCDARCPG-FNVACIGCRGAIGYDV----A-----WF
DSLAKTFKNKGYT----------KEEIIERMKIFNGHNPKVEEMVEAAFR---EVEE---
-------
>Thermococcus_thermotolerans_strain_813A4_Euryarchaeota_Thermococci
VVE----------------------------------ME-NGKVRIGFYALTSCYGCQLQ
FA-MMDEILQLIPN-AEIVCWYMIERDS-----YEDE-PVDIAFIEGSVSTEEEAELVKK
IRENAKIVVAVGACATQGGVQSWDQNKSLEELWKAVYGDA-------------KVKFQPK
PAKPVEEYIKVDYRLYGCPPEKRDFLYAIGTFLV--------------------------
------------------------------------------------------------
------------------------------------------------------------
-------------------------GSWPEDIDYPVCVECRLKG----------------
----NSCILIEKGEPCLGPLTRAGCDARCPG-FNVACIGCRGAIGYDV----A-----WF
DSLAKTFKNKGYT----------KEEIIERMKIFNGHNPKVEEMVEAAFR---EVEE---
-------
>Methanofollis_fontis_strain_FWC-SCC2_Euryarchaeota_Steno
----------------------------------------VIAMKIAIEELAGCSGCTIS
VLDLHEMLLEVIAE-ADIVYSPVIMDVK-----EPPE-GIDIAFVTGAVRNEENEERLNL
IRKRAKKLVAFGTCACYGGVSGLSMLGKQEDLFNCVYRGVETADE--GNVIPTDVPPFLY
RAFAVGDLVKVDYYVTGCPPKEKFLRTIIPALVR--------------------------
------------------------------------------------------------
------------------------------------------------------------
-------------------------GDPIELSKKSVCSECDRKMGDVQNWHLK-RRYE-G
TPDREHC-LLGQGYLCLGPVTFGRCGASCPR-NNVPCHGCNGPSLDILREPCRDIHNMMV
RRIADL-TDTPEK-----EVEKQLYDVAHTMYPFTIGSLIMEDKEISKIRDLVRGGK---
------A
>Methanofollis_tationis_strain_DSM_2702_Euryarchaeota_Steno
-----------------------------------------LAMKIAIEELAGCSGCTIS
ILDLHEALLDVVAQ-ADIVYSPVIMDAK-----EPPE-GIDIAFVTGAVRNEENEERLKL
LRKRSKKLIAFGTCACYGGVSGLSMLGKAEDLFACVYQGVETAEK--GNIIPKDVPAFLY
RAFAVGDLVKVDYYITGCPPKEKFLRTILPALIA--------------------------
------------------------------------------------------------
------------------------------------------------------------
-------------------------GDHIELSKKSVCSECDRKMGDVKNWHLK-RRYE-G
TPDREHC-LLGQGYLCLGPVTFGRCGAACPH-NNIPCHGCNGPSLDILREPCRDIHNMMV
RRIADL-TDIPEK-----EIEKQLYDVAHTMYPFTIGSLIMEDKEISKIRDLVKGDG---
------A
>Methanofollis_liminatans_DSM_4140_Euryarchaeota_Steno
-----------------------------------------LAMKIAIEELAGCSGCTIS
ILDLHEALLDVVAQ-ADIVYSPVIMDAK-----EPPE-GIDIAFVTGAVRNEENEERLKL
LRKRSKKLIAFGTCACYGGVSGLSMLGKAEDLFACVYQGVETAEK--GNIIPKDVPAFLY
RAFAVGDLVKVDYYITGCPPKEKFLRTILPALIA--------------------------
------------------------------------------------------------
------------------------------------------------------------
-------------------------GDHIELSKKSVCSECDRKMGDVKNWHLK-RRYE-E
TPDREHC-LLGQGYLCLGPVTFGRCGAACPH-NNIPCHGCNGPSLDILREPCRDIHNMMV
RRIADL-TDIPEK-----EIEKQLYDVAHTMYPFTIGSLIMEDKEISKIRDLVKGGG---
------A
>Methanoplanus_endosymbiosus_strain_DSM_3599_Euryarchaeota_Steno
---------------------------------------VQSIMKIAIEELAGCSGCTIA
VLDLHEMILDLLND-AEIVYSPVIMDVK-----EPPE-GIDVGFVTGCVRNEENQERLEK
IRKRSKILIALGTCACYGGISGLSMLSSNEEIFNTVYRNVDTVKD--DGIIPTDVPPFTY
RAFAVGDLVKMDYYITGCPPKEQFLKQILPALIK--------------------------
------------------------------------------------------------
------------------------------------------------------------
-------------------------GDQKELSRKSVCSECDRKMGSVENWHLK-RRYE-G
EPDREHC-LLGQGYLCLGPVTFGRCGAACPK-KNIPCHGCNGPSLDILREPCRDIYNMMV
RRIADL-TDRPQK-----EIEKELYDVAHTMYPFTIGSLIMEDKENSKIRDLVKERS---
------G
>Methanogenium_sp._MK-MG_Euryarchaeota_Steno
-------------------------------------------MKIAIEELAGCSGCTIA
VLDLHEAILDLVEA-ADIVYSPVIMDVK-----EPPE-DIDIAFVTGAVRNEENQERLKK
IRKNTRVLVALGTCACYGGISGLSMMSSREELFKTVYTAVDTVKE--DNIIPHDVPEFLY
RVFAVGDMVKIDYYIPGCPPKEARLKEILLPLIK--------------------------
------------------------------------------------------------
------------------------------------------------------------
-------------------------GEKISLSRKSVCSECDRKMVEVKNWSLK-RRHV-G
IPDRETC-LLSQGYLCLGPVTFCGCNASCPK-NNVACHGCNGPSLDILREPCRDIYNLMV
RRIADL-TDIPEK-----KIEKELYDVGHTMYAFTMGSEVMEDKEI--------------
-------
>Thorarchaeota_B41_G1
-----------------------------------------LTTRVAFAQLTSCWGCDQS
LMDLHMRLLEVLPQ-LEIVYWPAVVDYKLADLEALPRNSIHVGFVEGSCRTEEDVHLLNV
MREKSKLLVAWGSCSCYGGVQGLANTWPLAELVERKFQRAETITD--ARVPDVNVPPFTE
HIVPNPDRVKFDMILPGCPPTSDNIYDIVVALLT--------------------------
------------------------------------------------------------
------------------------------------------------------------
-------------------------GAPFDLPETTVCDQCPRKREEKHITRFK-RTFE-G
KPDPEKC-LLDQGYLCLGFATIGLCGAQCPS-ANSPCKGCFGPPPSVKDHGAK-----II
SALGAI-ADINPE-----ELKKMFPDPVGSFYFTDYAASYLAKIGAKK-----REER---
-------
>Thorarchaeota_MP5_1_2197
---------------------------------------MAKTKRIALAQLTSCWGCDQA
LVDLHLKLVDVLPS-LEIVYWPAVADYKLHDLEALPKHSIHIGLVEGSCRTDEDVHLLKV
MREKSKTLVAWGSCSVYGGIQGLANQWDLSELLDRKFLKVETITE--GRIPNENVPGFTE
SIIPNTDIVHVDLVLPGCPPTSENTLDALSALLN--------------------------
------------------------------------------------------------
------------------------------------------------------------
-------------------------NKPYDLPDKTVCDQCPMEREEKHIKQFH-RTHE-G
RINPTKC-LLDQGYLCLGFATIGLCGAQCPT-KATPCKGCFGPPPSVIDHGAK-----II
SALGAI-SDMPPE-----KLEASFPDPIGSFYFTDYASSYLSKIQRKM-----KQEE---
-------
>Thorarchaeota_TEKIR_14
M--------------------------------------TKMTKRIALAQLTSCWGCDQA
LVDLHLRLLDVLPE-LEIVYWPAVVDFKLKDLEDMPDGSIHIGMVEGSCRTKEDEHLLKI
MRKKSKVLVAWGSCSVYGGVQGLGNQWALDELLRRKFLEADTVED--GRIPTENMPGFVE
HIVPNPSIVSFEVRLPGCPPTSDNTAEALTALIK--------------------------
------------------------------------------------------------
------------------------------------------------------------
-------------------------GQPFELPTKTVCDECPKEKKDKHITKFH-RAHE-G
HIDPDKC-LLDQGYLCLGFATIGMCGAQCPT-VNTPCKGCFGPPPSVKDHGAK-----II
SALGAI-AEMEPE-----ELKAAFPDPIGSFYFTDYADSYLSKIKGKE-----REEE---
------K
>Thorarchaeota_BC
---------------------------------------LIMAKRIALAQLTSCWGCDQS
LVDLHLTLLEVLPQ-LEIVYWPAVVDYKLKDLEAMPDESIHIGLVEGSCRTKEDVHLLKL
MRKKAKILVAWGSCSCYGGVQGLGNQWELKELLERKFLKADTVED--GRIPEEEMPGFTE
SVVPNTEIVKFDVPFPGCPPTSENTLEALSALLT--------------------------
------------------------------------------------------------
------------------------------------------------------------
-------------------------GKPYDLPEKTVCDQCPKERKEKSITKFK-RAHE-G
HIDPDKC-LLDQGYLCLGFATIGMCGAQCPT-VNTPCKGCFGPPPGIKDHGAK-----II
SALGAI-ADMDPE-----ELEKAFPDPIGSFYFTDYGASYLSKIRDKE-----REEK---
-------
>Helarchaeota_ASGARD_Hel_GB_A
LEEEVRSLKKMAIRNFFIQGTIPLNCLKTKINF---IGEEKLAIKVGFLQLASCWGCHQS
LVDMHLELLDVLPL-LDIVFWQAVVDTKHEQLEGLPDGYIDVGFVEGHIRTTHDTHLLKV
MRKKSKILIALGDCSTHGGIAGLANLYSIEELTKRKYITADTIVGE-SAVPSENLPEFEP
KVIPNKDIVKFDAFLYGCPPTSENIKSAVLALVPVLL---DKKYLDTNVCEVCEMRGAEC
LLKKGVPCFGSITGAPPGLKWTAEKGPVMGEYGPTNKVAEAEAKDLLNLAASIKEVTPDV
AKIIIEFAILYFRLPNLGHVYLSADVLQAAAQGKPLPTKKIGDTPAVDLNALNADAVGPG
LLPVFQGLPDIVKDIVGAAAVLLTKCDAFKPGLQNVCAHCDRNDGNIKLIGYK-RDYEGG
VKDQKTC-FLNQGYICLGFLTNAGCGAKCPN-ANSPCIGCYAPMEEIVDDPDK-----FV
AKIQDILGDRPLD-----DLINTMADPVGVFYKANYARTKISNKIKKD------------
-------
>Helarchaeota_CR_Bin_097
-----------------------------------------LGIKVAFMQLASCWGCHQS
ILDTHLELLDILPL-LDIVYWQAVVDTKNSQLEAMPDGSITVGFVEGHIRTEHDTHQLKL
IRKKSQVLIMIGNCATHGGIAGLANLYPIDECTKRKFVTADTVVDN-VAVPAENLPAFEP
KVIPNKDIVKVDAMIYGCPPTSENLKSAVLSLVPVLL---DKKYLDTVVCDVCEMRGDAC
LLKKGVPCFGGITGAPPGLKWTADKGPVMGEYGPTNKPA-PEANDLLNLAASITEVSPAV
AKIILEFAILYFRLPQLGNVYLTADVLQAAAQGKSLPTKMIGNVPAVDLDALTPDVVG-N
LSGLFTGLPEVTKNIIGAAAVMLTKSDAFKPGLQNVCAHCDRNDGNIKLVGLK-RDYE-G
IKDPKTC-LLNQGYLCMGFLTNAGCGAQCPN-ANACCIGCYGVMEEIIEDPAK-----FE
GRIQAIIGAMPLD-----ELIRKMPDPVGVFFKATVPRTKMSPKIKK-------------
-------
>Lokiarchaeota_12F4_17
-----------------------------------------MPVQVAFMQLSSCWGCHQS
LLNAHLGLLGILPE-LEIVYWPAVVDFKHDSLEAREDSSIVVGFIEGLIRTHEDLENTKL
MRKKCQIIIAFGSCACYGGIPGLSNLYKKDDLLQRKFIEAESITE--SRIPDQHVPPIED
YIVNVKEIIGVDIFLPGCPPTTDNIIASISYLLSLLAPDPEKKDVNKCVCEQCSFYKDGC
LIEKGKLCFGPITASGCDLKCPENGSPCVGCFKASSKVG-DKGKSLLNLLTSIGEIDTPT
GLDIQKFLALYLGLSNLEHMYFKGDLLQRLAKEPDTFSEKIISTSNGNQKVLEIKMTG--
--------NELIDNIIGLLLYKLRDSPEFKFSQKTVCSTCDREVVDKVFTEIK-RDYE-G
LPTMDTC-FFEQGYVCLGPVTKAGCGTICLNKANAPCLGCYGPPENIKDAGAK-----FL
STYCSI-AQNEPE-----EIAQIIKDPAGLFYRFTLPSSIFRRKRDDF-----KEDK---
-------
>Lokiarchaeota_3H5_17
-----------------------------------------MPVQVAFMQLSSCWGCHQS
LLNAHLGLLGILPE-LEIVYWPAVVDFKHDSLEAREDGSIVVGFIEGLIRTHEDLENTKL
MRKKCKIIIAFGACACYGGIPGLSNLYKKDDLLQRKFIEAESITE--SRIPDQHVPPIED
YIVNVKEIISVDIFLPGCPPTTDNIIASISYLLSLLAPDPEKKDVNKCVCEQCSLYKDEC
LIEKGKLCFGPITASGCDLKCPENGSPCVGCFKASSKVG-DKGKSLLNLLTSIGEIDTPT
GLDIQKFLALYLGLSNLEHMYFKGDLLQRLAKEPDTFSEKIISTSNGNQKVFEIKQTG--
--------NELIDNIIGLLLYKLRDSPEFRFSQKTVCSTCDREVVDKVFTEIK-RDYE-G
LPTMDTC-FFEQGYVCLGPVTKAGCGTICLNKANAPCLGCYGPPENIKDTGAK-----FL
STYCSI-AQNEPE-----EISQIIKDPAGLFYRFTLPSSILSRKRDDF-----KEDK---
-------
>Lokiarchaeota_6H3_1
-----------------------------------------MPVQVAFMQLSSCWGCHQS
LLNAHLGLLGILPE-LEIVYWPAVVDFKHDSLEAREDSSIVVGFIEGLIRTHEDLENTKL
MRKKCQIIIAFGSCACYGGIPGLSNLYKKDDLLQRKFIEAESITE--SRIPDQNVPPIED
YIVNVKEIIGVDIFLPGCPPTTDNIIASISYLLSLLAPDPEKKDVNKCVCEQCSLYKDEC
LIEKGKLCFGPITASGCDLKCPENGSPCVGCFKASSKVG-DKGKSLLNLLTSIGEIDTPT
GLDIQKFLALYLGLSNLEHMYFKGDLLQRLAKEPDTFSEKIISTSNGNQKVLEIKMTG--
--------NELIDNIIGLLLYILRDSPEFKFSQKTVCSTCDREVVDKVFTEIK-RDYE-G
LPTMDTC-FFEQGYVCLGPVTKAGCGTICLNKANAPCLGCYGPPENIKDAGAK-----FL
STYCSI-AQNEPE-----EIAQIIKDPAGLFYRFTLPSSIFRRKRDDF-----KEDK---
-------
>Lokiarchaeota_EB_bin_12
-----------------------------------------MPVKVAFMQLSSCWGCHQS
LLNAHLGLLRVLPE-LDIVYWPAVVDFKHESLVARPDGDIVVGFLEGVARTKQDTANIKL
MRKKCQIIVAMGACAVHGGVYGLANLFDKDELIARKFTELESISEGSGSEPTVHVPGFED
HITLIKDIIDVDVFIPGCPPTTENILAAIFYLLTLVGEKPATLDKNKSVCDKCHLLKEGC
LLDKGTLCFGSITAAGCEEMCPNKGETCYGCFRPTAKPG-KKVEKLVSILESINSLTPEQ
AATIQHFLDLYLGVSNIGNFYFRGDLIQRLAYEPESYAVKEVD----GKLTLDVSPTG--
--------NKIIDNIAGTALYLLKDDPNFKYSSKSVCSHCEREVADKVPGDLK-RDYQ-G
LSKMDTC-FLEQGYICLGPVTQAGCGTICPNKANAPCLGCYGPPVGVKEQGAK-----FM
STLGSLCADKDPD-----DVLNQIKDPAGLFNRFTLAASTLGYKRHDK-----GGE----
-------
>Candidatus_Aenigmatarchaeota_archaeon_isolate_BS750m-G81_DPANN
M--------------------------------------GTTKLKLGFYGVTGCAGCQLS
VIFQDNDILDIASL-VDIQAWPFIKDSN------DGN-GLDYTFVEGLVANNDDKEVLLG
LRKKTKFLVALGACAHTGCIPAYRQFTLKKNYTHLLYQKL--------------KRIRDT
KPSPLSDFVKVDFTIPGCPPSKKEILEFVKTIAA--------------------------
------------------------------------------------------------
------------------------------------------------------------
-------------------------GRKPHFPNRPVCFECRQNQ----------------
----STC-LLDLKKPCLGPITRGGCGAVCPA-GGFECWGCRGPTD------DA-----NI
KSMVDILRKHGHK----------KKFIKDRLVTFSGAK--TPAVKRFVYG---KNNK---
------D
>Candidatus_Woesearchaeota_archaeon_isolate_HyVt-71_DPANN
MVKKT--------------------------------EKKSRKIRVGVQSITGCAGCQLS
LYFVEDALLELLDK-IDLVAAPMIKGRN------EEE-DYDVLFVEGSVSSKDDLDNLLR
WRKKTKLLIALGACASHGCMQSMKHVMNQEEVERAVYNKFPS-----------DKRLKPI
TDVPIHKYVKVDFYIPGCPPSKEEIVQVLKLLVQ--------------------------
------------------------------------------------------------
------------------------------------------------------------
-------------------------GVQPRVYDKPVCHECSLKE----------------
----NYC-LLDQGIECLGPLVNGGCRALCPS-YNHPCTGCRGFLD------DA-----NL
ESGKQLLRDKGFD----------PDMIIKRMTKYNTLQ--FLEFETRGKK---SNEE-GE
GRG----
>Candidatus_Woesearchaeota_archaeon_isolate_Zod_Metabat.1155_DPANN
MSKMTKK--KVHVRK------------GKKIKKIINQKKAVSKPRIGIHSITGCAGCQLS
IYFIEDVLLDLLDK-INLVAAPMIKEQN------EEE-GYDVLFVEGSVSSQEDLDNLLK
WREKTKALVALGACACHGGMQSMKHLMNEKEVESAAYAKFPS-----------DPRVKPI
TSVPLHKYVKVDFYIPGCPPDKQEIIQVLKHFLQ--------------------------
------------------------------------------------------------
------------------------------------------------------------
-------------------------GRRLRVYDKAVCHECSLKE----------------
----NYC-LLDQGIECLGPLINGGCRALCPS-FNHPCTGCRGLLD------DA-----NL
ESGKQVLKDKGFD----------VDLIIKRMTKYNSLQ--FKEFEEKTNI---NNKK---
-------
>Candidatus_Woesearchaeota_archaeon_isolate_Yap2000.bin8.138_DPANN
M-KKTKK------------------------------ASKAKKPRVGIQSITGCAGCQLS
LYFIEDVLLELFDK-IELVAAPMIKGKN------EEE-NYDILFVEGSVSSKEDLENLLK
WRKQAKFLIALGACASHGCMQSMKHMMHEEEVEAAVYNKFPS-----------DKRLKPI
TAVPLHKHVQVDFYIPGCPPDKEEIERVLKWLLQ--------------------------
------------------------------------------------------------
------------------------------------------------------------
-------------------------GIKPRVYDKAVCHECSLKE----------------
----NYC-LLDQGIECLGPLMNGGCKALCPD-YNHPCTGCRGMLD------DA-----NL
KSGKEILRDKGFD----------PDLMIKRMTKYNTLQ--FMEFESKPKE---EKK----
-------
>Candidatus_Nanoarchaeia_archaeon_isolate_SMAG_U8440_DPANN
MAKKTKA--KA-------------------------KAKKENKPRVGIHSITGCAGCQLS
IYFIEDFLLDLLDK-IDLVAAPMIKEKN------EED-NYDLLFVEGSVSSQDDLDNLLE
WRNKTKCLIALGACATHGNVQSMKHAMNEKEVEDAVYKKFPS-----------DIRLKPI
TSVPIHKHVKVDFYIPGCPPSKEEIVQVLKWLLQ--------------------------
------------------------------------------------------------
------------------------------------------------------------
-------------------------GRPLRVYDKAVCHECSLKE----------------
----NYC-LLDQGIECLGPLMNGGCKALCPS-FNHPCTGCRGLLD------DA-----NL
ESGKQVMKDKGFD----------IDMIIKRMTKYNTLQ--TKEYEEKVKAPAGGNR----
-------
>Nanoarchaeota_archaeon_isolate_HKST-UBA04_DPANN
MMAGKEK-------------------------------PENGKLKVGFYNVTGCAGCLLS
VIYTEGDFLEFSQQ-VDIVSFPFIKEKN-----DDEQ-ELDVAFIEGVVVTKADEETVKK
IRERSKMVVALGACAHLGNIPALAKMKKSEDLEYLKYKKEDF------------NMDREG
GPAPLHTLIKIDYTLPGCPPDRDEIRQFMKYLLL--------------------------
------------------------------------------------------------
------------------------------------------------------------
-------------------------GKTFRNYNDPVCVECKLRN----------------
----NGC-LLDQGKICLGPIIAGGCKAVCPS-GGLKCYGCRGFVQGI----DK-----EF
DGYFRIMEDKGFS----------LDDVKRALETFMAID--AHKVLDEKFA---QYQLNRK
AREESYE
>Nanoarchaeota_archaeon_isolate_OS_PC_MetaG.mb.139_DPANN
---------------------------------------MMNKLKVGIFGITGCAGCLLS
ILY-EDVFLDLVHL-LDIKSYPLVKEER------YKG-DFDIVFLEGTVTYEEDIKILKK
IRKRTKILVALGTCSSLGGVPTIRNFFDKDRLKHVIYPRMGD--------------LSKI
KPKPIDKYVKVDYYILECPPNKREIGDFIKQILV--------------------------
------------------------------------------------------------
------------------------------------------------------------
-------------------------GKKPRLNNNPVCMECRLRE----------------
----NLC-LLEINEPCLGPVTRGGCDAICPT-NKIGCYGCRGKLE------DA-----NM
EKQIGLLNEKGYN----------LDEIKKRMEVFSGIE--FIENEQIN-----QTRSFGK
GRGAC--
>Candidatus_Pacearchaeota_archaeon_isolate_Meg22_1416_Bin_53_DPANN
---------------------------------------MINRPRLGVFSISGCAGCVLT
FL--SKNLIPTLEN-FETVAFPIIKENN-------EG-KLDIAFVEGTVVSSEDITVLNE
IRKRTKTLVALGSCACFGGVPSIKNFLNKTKIENFVYPRT--------------SHLKSV
KPTPLNTHVKVDYHLPQCPPNKQEIREFLICYLN--------------------------
------------------------------------------------------------
------------------------------------------------------------
-------------------------KRKFELPTSSVCVECRQKG----------------
----NTC-LLEEGKLCLGPITAAGCDALCPS-KGVECYGCRGPAK------DS-----NI
KEFVKEIKERGFD----------EKMIKRRATFFAGLS--FEKKWKKR------------
-------
>Candidatus_Pacearchaeota_archaeon_isolate_Meg22_1618_Bin_159_DPANN
---------------------------------------MINRPRLGVFSISGCAGCVLT
FL--SKNLIPTLEN-FETVAFPIIKENN-------EG-KLDIAFVEGTVVSSEDITVLNE
IRKRTKTLVALGSCACFGGVPSIKNFLNKTKIENFVYPRT--------------SHLKSV
KPTPLNTHVKVDYHLPQCPPNKQEIREFLICYLN--------------------------
------------------------------------------------------------
------------------------------------------------------------
-------------------------KRKFELPTSSVCVECRQKG----------------
----NTC-LLEEGKLCLGPITAAGCDALCPS-KGVECYGCRGPAK------DS-----NI
KEFVKEIKERGFD----------EKMIKRRATFFAGLS--FEKKWKKR------------
-------
>Ignisphaera_sp._isolate_Bin_S33_TACK
------------------------------------------MYKVGVVKLTSCSGCICE
IAYAFAFD-DILSN-YNITYATILADVE------EMG-DVDVALIEGSVSSKHHEELVKA
ARAKAKFVVAVGTCAVLGGIQSLREGSDINTVKKAVYPNP-------------EYIDVYD
VPKPVADVINVDFALPGCPINGDALALFLRKYAL--------------------------
------------------------------------------------------------
------------------------------------------------------------
-------------------------GGLPVAFYESVCAACKRKG----------------
----LECVVVSKGIPCLGPVTNAGCGALCPS-FGRGCYGCYGLKYFDL--NKE-----KL
ETFTNRLIELGMG----------RDDAVALLKGYGFKS--YSTIVKGE-----KR-----
-------
>Ignisphaera_sp._4213-co_TACK
---------------------------------------------------------MNQ
VVRALASEEKLLNF-YNIVLFDEITERL-----EMPK-KIDLLLIEGSTVTREQEEVVKK
FREISDFVVAMGTCAVQGGVQALRIGDDIEKVKAYVYPNP-------------EHIDVNK
DVKPVDNVISVDMFIPGCPVNHEAIASLLKKFVS--------------------------
------------------------------------------------------------
------------------------------------------------------------
-------------------------EGLPIAIPESVCSECKRKG----------------
----IVCVMVAYGIPCLGPITISGCGAICPS-FGRGCYGCFGLKDFDL--DNS-----KL
KMFAQQLKDLGMD----------NDRFEQTVKAYSWKT--WSKYQNVY-----HR-----
-------
>Thermogladius_calderae_1633_TACK
-------------------------------------------LRVGVVKLASCSGCVLE
VVRALTEAVGHLRG-VEVAACSLVLGES------RLEGFFDLVLVEGSASTERHVKLLKS
LRERAGLLVALGSCAIEGGVQALSNG-RVEEAKAAVYPEP-------------GLVESVG
GFTPVTEVVSVDLAVPGCPVNYEAVKSLLLKLSR--------------------------
------------------------------------------------------------
------------------------------------------------------------
-------------------------GGLPVEIHESVCAECKRRG----------------
----LDCLVVSGRAPCLGPLTRSGCGALCPS-NNRGCYGCYGLKTGDL--GRA-----NV
GYYLERLAGAGWP----------RGRLALYLKAFSKRT--LGAAGLGE-----GLE----
-------
>Fervidicoccus_fontis_Kam940_TACK
----------------------------------------MNKLRIGVEKFASCSGCINE
IVYALLSDPQIMEK-IQIDYFPELQDKN------NFEGKFDIFLVEGSVVNKEQIERLRE
IRSKTRFVLAVGTCSAYGGIQSLRDRTNVEDVKKSVYIKP-------------EYIDIEG
DVYSVSEIIKPDFIVPGCPVNGDKLLTLLRKVVL--------------------------
------------------------------------------------------------
------------------------------------------------------------
-------------------------GGGEITITESLCAECKRRG----------------
----NECILITKGKLCLGPIVSTGCGALCPS-FGRGCIGCFGIRT-DL--SMN-----DI
ERFANKIEELGIA---------SKEDVLSYVMRFSYSK--DKEFFSKK-----QKV----
-------
>Fervidicoccus_sp._isolate_ARK-14_TACK
------------------------------------------------------------
------------------MYFPELQDNN------SIEGRFDVFFLEGSVVNREQREKVED
IRERSKLVVAVGTCSTYGGIQSLRDRTDIEEVKRFVYPRP-------------ELIDVEE
DVYSVQEVIKTDLAIPGCPINGDSFLRVARKLVL--------------------------
------------------------------------------------------------
------------------------------------------------------------
-------------------------GGGEVSIPESLCAECKRKG----------------
----IDCVFVRGRSFCMGPIISAGCGAICPS-FGRGCIGCFGLRS-DL--APR-----DI
EKFAERVEKMGLA---------RREDVYSFAMRFSYAK--DKDHFERI-----MKGG---
-----RQ
>Desulfurococcaceae_archaeon_isolate_Bin_S23_TACK
------------------------------------------MYRIAIVKLTSCSGCINE
VIYALTSR-DIVDK-YRVEYFTELTDVE------DLG-EVDIVFVEGSVSNKHQEEFVKN
ARAKTGFLVAIGTCALMGGVQSLRNGVDVEVVKRTVYPEP-------------RYIDIYS
DVKPVTDVVKVDLVIPGCPVNGDAVASLLRKYSL--------------------------
------------------------------------------------------------
------------------------------------------------------------
-------------------------GGLPIPIYESVCGECKRKR----------------
----FECILVAKGIPCLGPITISGCGAICPS-FDRGCYGCYGIKYFDI--DRK-----NL
ESFIKRLEELGLN----------REDVDTLLKGYGFKV--YLSLTKGE-----KK-----
-------
>Desulfurococcaceae_archaeon_isolate_Bin_P6_TACK
------------------------------------------MYRIAIVKLTSCSGCINE
VIYALTFR-DIVDK-YRVEYFTELTDVE------DFG-EVDIVFVEGSVSNKHQEEFVKN
ARAKTGFLVAIGTCALMGGVQSLRNGVDVEVVKRTVYPEP-------------RYIDIYS
DVKPVTDVVKVDLVIPGCPVNGDAVASLLRKYSL--------------------------
------------------------------------------------------------
------------------------------------------------------------
-------------------------GGLPIPIYESVCGECKRKR----------------
----FECILVAKGIPCLGPITISGCGAICPS-FDRGCYGCYGIKYFDI--DRK-----NL
ESFIKRLEELGLN----------REDVDTLLKGYGFKV--YLSLTKGE-----KK-----
-------
>Sulfolobales_archaeon_isolate_SKYB35_TACK
----------------------------------------MKRISVGVFKLTSCSGCINE
LIYALVKHPELLKL-IDVKYFTELQDVN------ALT-ELNVAIVEGSCVREEHEGILKK
IRGLSEVLISMGTCATLGGVQSLRVGVDVSEVKKYVYLNP-------------EYVDAYN
DVKAVGELIQVDLSLRGCPVNGDALASIIKKIVI--------------------------
------------------------------------------------------------
------------------------------------------------------------
-------------------------GGWPLEVYESLCADCKRAG----------------
----IECVVVAKGTPCLGPIVSAGCGALCPS-FGRGCYGCYGVKDKDL--DPE-----KI
FEMEKALGRLGLS----------KDDFYSLLKGYSMSL--VKSLKI--------------
-------
>Desulfurococcaceae_archaeon_isolate_Bin_S11_TACK
----------------------------------------MRKVSVAVVKLTSCSGCINE
FLYAVASSPELLRR-VTLVYATEFQDLN------TLE-EVDVALVEGSVATQQQEELVKS
VRSRARLVVALGTCAVFGGVQAARVGEDLRRVILASYPNP-------------DFVSVLP
EVRSLDRVVRVDVRLQGCPVNGDSLARLLVKVIY--------------------------
------------------------------------------------------------
------------------------------------------------------------
-------------------------GGGEVSIVENACSECKRAG----------------
----VQCVMVSKGVPCLGPVTFGGCGALCPS-FGRGCYGCYGLNTSLV--DAE-----RL
AKFLEVLEKMGMS----------REDVNSLLKSFSYSA--LARLQARG------------
-------
>Sulfolobales_archaeon_isolate_SKYB84_TACK
----------------------------------------MRKLDLAIVKLASCSGCLNE
VLYSLVSRQELLKH-LDILYFTEFQDLN------DVK-EVDLAIVEGSVATSEHEEFLKL
VREKSRLVLALGTCAVYGGVQSLRVGEDLRKVVEASYPNP-------------SFIEVLP
DVKSVDSVVSVDYKLPGCPVNGESLARLLVKLAL--------------------------
------------------------------------------------------------
------------------------------------------------------------
-------------------------GGSETPIVENLCSECKRRG----------------
----VFCVTVLSGKPCLGPVVMAGCGALCPS-FGRGCYGCYGLSTLVV--DRE-----RL
EEFLKTLEKFGVG----------RDDLVALLKAYSYSS--LSKLIAR-------------
-------
>Thermosphaera_sp._isolate_Bin_P8_TACK
------------------------------------------MLKLAIVKMTSCSGCINE
LLSALLED-DIRAN-YTLVYSTELVDST------EFR-EADLAFVEGSVTTRHQEEALKD
LRKHVGFIVATGTCALMGGVQSLRAIGDFKPGSGDSHLGQ-------------ESNEIYR
EPKPLDQVVKVDYGLPGCPVNADAVKTFLRKYYL--------------------------
------------------------------------------------------------
------------------------------------------------------------
-------------------------GGLPVAIYDAVCSECKRRG----------------
----LPCVLVAKGTPCLGPVTMSGCGALCPS-FGRGCYGCYGLQFHGL--NGG-----KV
LSFAERLRELGLP----------DLDYRALVSAYSYAK--IRDLLGGS-----H------
-------
