# Supplementary material for: Asgard archaeal selenoproteome reveals a roadmap for the archaea-to-eukaryote transition of selenocysteine incorporation machinery
Source: ISME J. 2024 Jun 19;18(1):wrae111. doi: 10.1093/ismejo/wrae111 (PMC11227280; doi:10.1093/ismejo/wrae111)
Supplement: Supplementary_data_2_wrae111 [file supplementary_data_2_wrae111.zip › Neighboring genes of selenoproein gene clusters/iqtree/HisA_HisF_maffi_linsi_trimmed_iqtree.treefile]

(Methanocaldococcus_jannaschii_DSM_2661:0.0873052098,(((Methanofervidicoccus_sp._A16:0.5391470690,Methanothermococcus_okinawensis_IH1:0.2102927633)86/71:0.0903509328,(((Methanococcus_vannielii_SB:0.3874075783,Methanococcus_maripaludis_C5:0.2157549698)97.9/100:0.2331039842,(Methanothermococcus_thermolithotrophicus_DSM_2095:0.1282495194,Methanococcus_voltae_DSM_14649:0.9666973698)47.8/58:0.0621938397)77.1/66:0.0329469216,((((((Archaeoglobus_fulgidus_DSM_8774_Euryarchaeota_Archaeoglobi:0.2560053530,Archaeoglobus_neptunius_Euryarchaeota_Archaeoglobi:0.2287517073)87.1/99:0.1255338962,Archaeoglobus_sp._isolate_HyVt-191_Euryarchaeota_Archaeoglobi:0.3276497357)98.6/100:0.5233425406,Archaeoglobus_veneficus_SNP6_Euryarchaeota_Archaeoglobi:0.5199649338)99.7/100:0.8034919405,((((Candidatus_Methanolliviera_hydrocarbonicum_isolate_NM1b_Methanonatronarchaeia:0.4189492643,(Candidatus_Methanoliparum_sp._LAM-1_Methanonatronarchaeia:0.1881033260,Halobacteria_archaeon_isolate_UBA8915_Steno:0.1476528038)100/100:0.5052261701)67.2/90:0.0581787124,((Methanoregulaceae_archaeon_isolate_AMR_MDS_2449_Euryarchaeota_Steno:0.6794130645,Methanoregula_sp._isolate_SMAG_U14248_Euryarchaeota_Steno:0.8304325419)56.9/84:0.3384710889,Methanospirillum_sp._Euryarchaeota_Steno:0.8950935164)99.8/100:1.3838243810)96/90:0.3026752423,Methanoperedens_nitroreducens_Euryarchaeota_Steno:0.5585845110)37.9/42:0.0375172799,(((ANME-1_cluster_archaeon_AG-394-G06_Euryarchaeota_Steno:0.2149590701,Methanophagales_archaeon_isolate_CONS3730H04p2b1_Euryarchaeota_Steno:0.2983877873)60.1/78:0.0686331845,Methanomicrobia_archaeon_isolate_Zod_Metabat.1428_Steno:0.2619112332)99.3/99:0.4758363184,Methanoperedenaceae_archaeon_GB50_Euryarchaeota_Steno:0.9017516638)85.3/77:0.1652151503)81.6/77:0.1183108881)94/99:0.4691022297,((((((Sulfolobales_archaeon_isolate_SKYB35_TACK:0.0000012475,Desulfurococcaceae_archaeon_isolate_SKYBB_i_bin35_TACK:0.0000012475)99/100:0.4884028708,(Thermofilum_sp._isolate_Bin_S6_TACK:0.2577371128,Desulfurococcaceae_archaeon_isolate_Bin_S21_TACK:0.2461462039)99.4/98:0.5066713578)52.5/61:0.1502325204,Thermoprotei_archaeon_isolate_B15_G16_TACK:0.4578206620)91.5/66:0.2969635489,(((Vulcanisaeta_sp._JCM_14467_TACK_Thermoproteota:0.5475518850,((Vulcanisaeta_sp._isolate_CP.2020.15m.Bin.6_TACK:0.0115395158,Vulcanisaeta_sp._CIS_19_TACK:0.0000027553)56.7/92:0.0215451940,Vulcanisaeta_sp._JCHS_4_TACK:0.2024499930)99.3/100:0.5033554381)96.4/98:0.3721228706,(Ignisphaera_sp._isolate_Bin_S33_TACK:0.0056278447,Desulfurococcaceae_archaeon_isolate_Bin_P2_TACK:0.0000012475)99.3/100:0.6383207052)43.8/92:0.1087905184,Ignisphaera_sp._4213-co_TACK:1.2729071299)52.6/80:0.1968844069)84.2/63:0.2586365399,Thermoprotei_archaeon_ex4572_64_TACK:0.5212715263)20.7/51:0.2495575123,Thermoprotei_archaeon_isolate_B23_G2_TACK:0.5621737923)99.6/100:0.8834819332)60.2/83:0.1226163390,((Baldrarchaeota_MAG_128:0.0071417597,(Odinarchaeota_AUK032_PB:0.0112678934,Baldrarchaeota_Yap30.bin4.67:0.0053813940)73.6/97:0.0096221977)99.5/100:0.6256980637,((Borrarchaeum_weybense_lw60_2018_gm2_56:0.0654939399,Borrarchaeum_yapensis_Yap2000.bin9.141:0.0292245293)100/100:0.9227405334,((Lokiarchaeota_Bin_186:0.2974290116,Lokiarchaeota_TEKIR_23:0.0253234787)100/100:0.8339345141,(Thorarchaeota_bin27:0.7537355848,(Thorarchaeota_SMTZ1-83:0.0000012475,Thorarchaeota_Yap2000.bin1.136:0.0000012475)99.5/100:0.8814869119)97/100:0.7125305271)37.2/83:0.1166131972)85.1/96:0.2133313393)83.1/97:0.2165865807)100/100:1.0034699040)88.7/66:0.0620137396)67.4/71:0.0367543730,Methanotorris_igneus_Kol_5:0.1546755607)100/99:0.2968697575,Methanocaldococcus_sp._FS406-22:0.0514524760);
