# Supplementary material for: Asgard archaeal selenoproteome reveals a roadmap for the archaea-to-eukaryote transition of selenocysteine incorporation machinery
Source: ISME J. 2024 Jun 19;18(1):wrae111. doi: 10.1093/ismejo/wrae111 (PMC11227280; doi:10.1093/ismejo/wrae111)
Supplement: Supplementary_data_2_wrae111 [file supplementary_data_2_wrae111.zip › Neighboring genes of selenoproein gene clusters/iqtree/fmdb_maffi_linsi_trimmed_iqtree.treefile]

(Methanopyrus_sp._SNP6:0.0029055033,(Methanopyrus_kandleri_AV19:0.0527889453,(((Methanocaldococcus_jannaschii_DSM_2661:0.0230394399,Methanocaldococcus_sp._FS406-22:0.0135613714)89.3/97:0.0292856875,(Methanotorris_igneus_Kol_5:0.0547609179,(((Methanococcus_vannielii_SB:0.0372405348,Methanococcus_maripaludis_C5:0.0523992233)100/100:0.1191209280,Methanothermococcus_thermolithotrophicus_DSM_2095:0.0692088813)97.4/99:0.0574552223,Methanothermococcus_okinawensis_IH1:0.0483694599)95.3/93:0.0366410608)84.3/85:0.0219723610)99.7/100:0.1885002677,((((Sifarchaeotum_marinoarchaea_CR_Bin_042:0.0338471407,(Borrarchaeum_weybense_lw60_2018_gm2_56:0.0492019216,(Borrarchaeota_Yap200.bin8.146:0.0140440262,Borrarchaeum_yapensis_Yap2000.bin9.141:0.0121667679)92.5/96:0.0200252335)84/94:0.0189166991)100/100:0.2641133001,Sifarchaeotum_subterraneus_CR_Bin_142:0.3279361502)97.7/91:0.1175667677,((((((Methanolinea_sp._isolate_Go_SlDig_bin_456_Euryarchaeota_Steno:0.2905408938,(Methanoculleus_submarinus_strain_DSM_15122_Euryarchaeota_Steno:0.0000013006,Methanoculleus_marisnigri_JR1_Euryarchaeota_Steno:0.0000034938)100/100:0.1865938636)96.1/96:0.0887598484,(Methanofollis_formosanus_strain_ML15_Euryarchaeota_Steno:0.0346062367,Methanofollis_sp._W23_Euryarchaeota_Steno:0.0309452947)100/100:0.2175781948)54.4/83:0.0241126236,Methanogenium_sp._MK-MG_Euryarchaeota_Steno:0.2158813162)100/100:0.3079941843,(Candidatus_Mnemosynella_bozhongmuii_isolate_MAG-16_Euryarchaeota_Archaeoglobi:0.0158716583,Candidatus_Mnemosynella_sp._isolate_MAG-15_Euryarchaeota_Archaeoglobi:0.0274422059)100/100:0.4209881573)96.9/100:0.1824381754,((Archaeoglobus_veneficus_SNP6_Euryarchaeota_Archaeoglobi:0.1971902331,Archaeoglobus_sp._isolate_MAG_85_Euryarchaeota_Archaeoglobi:0.2499691802)89.3/90:0.0806174144,Archaeoglobaceae_archaeon_isolate_UWMA-0193_Euryarchaeota_Archaeoglobi:0.3257631460)99.5/100:0.1634475790)91.1/93:0.0797942836,((((Theionarchaea_archaeon_DG-70-1_Euryarchaeota_Theionarchaea:0.0446384026,Theionarchaea_archaeon_DG-701_Euryarchaeota_Theionarchaea:0.0702898656)88.1/93:0.0472057477,(Theionarchaea_archaeon_isolate_SZ_6-81_Euryarchaeota_Theionarchaea:0.0828497369,Theionarchaea_archaeon_isolate_SZ_12-141_Euryarchaeota_Theionarchaea:0.0436583861)95.7/100:0.0601577837)99.9/100:0.3415434243,((Candidatus_Altiarchaeota_archaeon_isolate_SRR3901698_bin.30_DPANN:0.0028264103,Candidatus_Altarchaeum_hamiconexum_isolate_CG_2015-01_33_1645_DPANN:0.0000028417)93.1/99:0.0507774324,((Candidatus_Altarchaeum_sp._HURL_250_DPANN:0.0000029820,Candidatus_Altiarchaeales_archaeon_HGW-Altiarchaeales-2_DPANN:0.0000032271)96.3/100:0.0241739578,Candidatus_Altiarchaeales_archaeon_A3_DPANN:0.0408773317)74.8/86:0.0313137684)100/100:0.4047333901)99.2/100:0.2049948619,(((Ignisphaera_sp._isolate_Bin_S33_TACK:0.1822908957,(Ignisphaera_sp._4213-co_5_TACK:0.1253408085,(Desulfurococcaceae_archaeon_isolate_Bin_S23_TACK:0.0040020372,Desulfurococcaceae_archaeon_isolate_Bin_P6_TACK:0.0017271432)100/100:0.1430152760)64.4/84:0.0576327219)96.9/99:0.1107268286,Thermofilum_sp._isolate_Bin_S6_TACK:0.2362486086)99.7/100:0.2768205279,Candidatus_Aenigmatarchaeota_archaeon_isolate_B62_G1_DPANN:0.4747903520)95/99:0.1607954378)82.3/73:0.0696509929)94.6/85:0.0951192794)49.3/56:0.0475886288,((Lokiarchaeota_6H3_1:0.0000013006,Lokiarchaeota_12F4_17:0.0000030068)100/100:0.2180299631,((Lokiarchaeota_6H6_9:0.1424641140,Lokiarchaeota_bin108:0.0941748494)91.5/96:0.0379871736,Lokiarchaeota_LW60_42:0.1099605403)97.7/99:0.1006692747)99.9/100:0.2138227245)99.1/100:0.1800182642)100/100:0.2540823859)98.5/100:0.0714942994,Methanopyrus_sp._KOL6:0.0000027045);
