# Supplementary material for: Asgard archaeal selenoproteome reveals a roadmap for the archaea-to-eukaryote transition of selenocysteine incorporation machinery
Source: ISME J. 2024 Jun 19;18(1):wrae111. doi: 10.1093/ismejo/wrae111 (PMC11227280; doi:10.1093/ismejo/wrae111)
Supplement: Supplementary_data_2_wrae111 [file supplementary_data_2_wrae111.zip › Neighboring genes of selenoproein gene clusters/iqtree/frhG_maffi_linsi_trimmed_iqtree.treefile]

(Methanopyrus_sp._SNP6:0.0000035017,Methanopyrus_sp._KOL6:0.0129543004,(Methanopyrus_kandleri_AV19:0.3365826419,(((((Methanocaldococcus_jannaschii_DSM_2661:0.0502490258,Methanocaldococcus_sp._FS406-22:0.0560307256)99.9/98:0.0869960827,((Methanococcus_vannielii_SB:0.1857322792,Methanococcus_maripaludis_C5:0.1046632405)98.4/100:0.1141007452,(Methanofervidicoccus_sp._A16:0.3159914698,Methanothermococcus_okinawensis_IH1:0.0835697337)98.7/97:0.0942242405)95/56:0.0574722789)48.9/46:0.0157455918,Methanotorris_igneus_Kol_5:0.0737995990)97.9/90:0.2367099730,((Thorarchaeota_B41_G1:0.1443964295,(Thorarchaeota_MP5_1_2197:0.1548044359,(Thorarchaeota_TEKIR_14:0.1417635808,Thorarchaeota_BC:0.0568955957)91.6/96:0.0901746384)92.3/98:0.1026332207)98.4/100:0.2963042997,((Helarchaeota_ASGARD_Hel_GB_A:0.1428398757,Helarchaeota_CR_Bin_097:0.2024140133)100/100:0.5502581173,(((Lokiarchaeota_12F4_17:0.0000034150,Lokiarchaeota_6H3_1:0.0041326455)92.2/100:0.0252680190,Lokiarchaeota_3H5_17:0.0000035127)97.7/100:0.2030413768,Lokiarchaeota_EB_bin_12:0.2595134681)99.8/100:0.4153248998)51.6/59:0.1700166717)100/99:0.5769932871)90.5/63:0.1720958512,(((((Thermococcus_gorgonarius_strain_W-12_Euryarchaeota_Thermococci:0.0828291560,Thermococcus_sp._GR7_Euryarchaeota_Thermococci:0.0420745368)76/78:0.0908730417,(Thermococcus_thioreducens_strain_OGL-20P_Euryarchaeota_Thermococci:0.0000021765,Thermococcus_thermotolerans_strain_813A4_Euryarchaeota_Thermococci:0.0000021765)75.2/96:0.0462830391)99.8/100:1.0277108210,(((Candidatus_Aenigmatarchaeota_archaeon_isolate_BS750m-G81_DPANN:0.9673528149,Nanoarchaeota_archaeon_isolate_HKST-UBA04_DPANN:0.7749041828)78.7/80:0.2206544893,(Nanoarchaeota_archaeon_isolate_OS_PC_MetaG.mb.139_DPANN:0.6518679572,(Candidatus_Pacearchaeota_archaeon_isolate_Meg22_1416_Bin_53_DPANN:0.0000021765,Candidatus_Pacearchaeota_archaeon_isolate_Meg22_1618_Bin_159_DPANN:0.0000021765)100/100:0.7388036121)74/85:0.1011886781)88.7/94:0.2121410224,(((Candidatus_Woesearchaeota_archaeon_isolate_HyVt-71_DPANN:0.1080252207,Candidatus_Woesearchaeota_archaeon_isolate_Yap2000.bin8.138_DPANN:0.1101286857)96.7/93:0.0797490997,Candidatus_Nanoarchaeia_archaeon_isolate_SMAG_U8440_DPANN:0.0743527448)82.1/92:0.0722394936,Candidatus_Woesearchaeota_archaeon_isolate_Zod_Metabat.1155_DPANN:0.0506934236)100/100:0.7889579970)54.3/88:0.1234500489)91.6/94:0.4895765590,(((Ignisphaera_sp._isolate_Bin_S33_TACK:0.3527522130,(Desulfurococcaceae_archaeon_isolate_Bin_S23_TACK:0.0000035515,Desulfurococcaceae_archaeon_isolate_Bin_P6_TACK:0.0000021765)99.6/100:0.3396200848)88.9/91:0.1354208537,((Ignisphaera_sp._4213-co_TACK:0.5453370042,Thermogladius_calderae_1633_TACK:1.1670906117)79/45:0.1288784851,Thermosphaera_sp._isolate_Bin_P8_TACK:0.7890935914)35.4/43:0.0303973714)87.8/48:0.1434446617,((Fervidicoccus_fontis_Kam940_TACK:0.2618065120,Fervidicoccus_sp._isolate_ARK-14_TACK:0.3986730152)99.8/100:0.5003311204,(Sulfolobales_archaeon_isolate_SKYB35_TACK:0.6184109322,(Desulfurococcaceae_archaeon_isolate_Bin_S11_TACK:0.2956011873,Sulfolobales_archaeon_isolate_SKYB84_TACK:0.3225726068)97.6/100:0.3105269936)74.5/95:0.0743598280)57.4/85:0.0927471855)100/100:1.0139615550)98.4/100:0.7420021570,(((Methanofollis_fontis_strain_FWC-SCC2_Euryarchaeota_Steno:0.0498420602,(Methanofollis_tationis_strain_DSM_2702_Euryarchaeota_Steno:0.0000040768,Methanofollis_liminatans_DSM_4140_Euryarchaeota_Steno:0.0043666209)97.6/100:0.0598752341)99.7/100:0.1240484421,Methanoplanus_endosymbiosus_strain_DSM_3599_Euryarchaeota_Steno:0.1031491179)87.4/94:0.0907941533,Methanogenium_sp._MK-MG_Euryarchaeota_Steno:0.1323490792)99.9/100:1.1122100520)53.9/60:0.1278279770)96.7/99:0.2833112044)99.5/100:0.3808353878);
