# Supplementary material for: Asgard archaeal selenoproteome reveals a roadmap for the archaea-to-eukaryote transition of selenocysteine incorporation machinery
Source: ISME J. 2024 Jun 19;18(1):wrae111. doi: 10.1093/ismejo/wrae111 (PMC11227280; doi:10.1093/ismejo/wrae111)
Supplement: Supplementary_data_2_wrae111 [file supplementary_data_2_wrae111.zip › Neighboring genes of selenoproein gene clusters/sequences/HisA_HisF.fasta]

>Methanocaldococcus_jannaschii_DSM_2661
MKIIPVIDLKDKIAVHGKSGNRDEYKPLESVICKSSNPIEVAKAYKERGAKTIYIADLNFIMGNGDNFDIIKEIDFINKIVDIGVKSREDLETIKKVLNKDDRAIVATETLKDIELLKEKDIVVSLDFKNGNLLNYSLDEILSCVRDDTPLIILDISSVGTQRGVNAELIKYVLDKTNNPVYVGGGIKGMEDLELCYNLGVDAVLIATAIHKGVLDLEEIINKFGD
>Methanofervidicoccus_sp._A16
MEIVPVLDIMNGIAVCGRGGDRKNYRPLKTVLCNSSNPLEVARRYREEGAEKIYIADLDAIMKKGNNFHIIKEIEGHKILDGGITSKLELESLRSLNICDKIILGTETLRDLDLLEEEDIILSLDFKDGKLLNPMSYTLEEILNRLDKSIPLIVLDISSVGTQRGVNWNLVEKIMKNVENPVYVGGGVRDEEDLKRCYNMGIQGVLIGTGIHKGILKLKEIIERYRN
>Methanotorris_igneus_Kol_5
MEIIPVLDIMRGLAVHGKSGKREEYKPLKSVLCNSSNPIEIAEKYKENGAETVYIADLDAIMEKGNNFEIIREIDMNKIVDAGVRDKDDLQNVLKICDKAIIGTETLRDLNLLKEKDIILSLDFKDGKLLNYDLDMILSYVDEKTPLIILDISSVGTQRGINVELIKDVINKVNNPIYIGGGIRDEEDVKIAYNLGVNGILIATAIHKGILNLRELIEKYGN
>Methanococcus_vannielii_SB
MEIIPVIDLKNGLAVSGKSGDRNNYFPINSIILGSSIPKDVVSIYKENGAKKVYIADLDSIMNFGNNFETINELNIFKIVDVGIKDYNDFKNVKGNFEKIILGTETLKDYELLNEKDIILSLDFKDGILLNHDLDELLSRINIETPLIILDISAVGTQNGVNIELIKNIVKKTKNPIYVGGGIKSEHDLKILNDIGVFGVLIGTTIHNGTLDLKKIIQKYGE
>Methanococcus_maripaludis_C5
MEIIPVIDLMDGLAVSGKSGNRKEYVPIKSVLGDSSAPIDVIKRYKENGAKKVYIADLNSIMGTGNNFEIVKNLDIFKIVDFGVKDKKDLENVKEYSEMTILGTETINDILILKEENIILSLDFKDEKLLNYDLDEILSEIDKKTPLIILDISSVGTQKGINVELIKDILKKTDNPIYIGGGIKSEEDLKISKELGICGVLIGTTIHNGKLDLKKIIQKYGE
>Methanothermococcus_thermolithotrophicus_DSM_2095
MEIIPVLDLMDKIAVHGKSGNRQEYKPLKSILCNSSNPVEIVEKYKENGVKTVYIADLDAIMGKGDNFETIKKIDINKIVDAGVKNRDDLQKVLKICDKAIIGTETLKDLSLLTEKDIILSLDFKDGKLLNYDLDHILNEVNNTNDKIPLIILDISSVGTQRGINQELIKKIMDKTNNPVYIGGGIKNENDLKTAGDLGVKGVLIGTSIHNGTLNLKEIIQKYGE
>Methanothermococcus_okinawensis_IH1
MEIIPVIDIMKGIAVHGKSGNRETYKPLKTVLCNSSNPIDIIEKYKKNGAEKVYIADLDAIMKKGDNFDVIRELPLYKIVDVGVSTKKDIEHIKNLNICNKLIVGTETLNDLDLLRENDIILSLDFKDGRLLNYELEDILNNINNNTPLIILDISSVGTQKGINKNLITHIIDKTNNPIYIGGGIKDEKDLKDAYDLGAHGVLIATAIHKGILNLKEIIEKYR
>Methanocaldococcus_sp._FS406-22
MQIIPVIDLMNKIAVHGKSGNRDEYKPLKSVICNSPNPIDVAMAYKERGAETIYIADLNFIMGNGDNFEVIKEIDFVNKIVDIGVKRREDLENIKKILNKDDKAIVATETLKDIELLKEKDIVVSLDFKNGELLLDKNFKDYSLDGILSYVREDTPLTILDISSVGTQRGINVELIKYVLDKTNNPVYVGGGIKGMDDLELCYNLGVDGVLIATAIHKGILDLEEIISKFSDKYDRK
>Methanococcus_voltae_DSM_14649
MEIIPVLDVLGENAVHGKSGNRESYYPVESIICKSSNPVDLSNAYMSYGVKKIYIADLNAIIAKNQSEMTGKFLNIDSEKNLEIIKKIECDKIIDFGISTLFDYEYYKSFDFRNTKLIIGTETLVDLELLNKKDVILSLDFKNGELLSKGYNFKELIEKLNQNPDIPVIVLDISSVGTLKGLNYPLIEKVVKSIKNAVYVGGGVKNISDIDKCKSLGVSGVLIGTSLHNGTLNLKNLIEKY
>Archaeoglobus_fulgidus_DSM_8774_Euryarchaeota_Archaeoglobi
MKVFFVVDIKSGKVVAGKGGERESYPPITAISRLVSSDDALKVIEEIKPRFLYAADLDRIVGLGDNFSLL
SKLSKRFEELIADCGFRSPEELEKLPFTPVVGTETFDITQLDRKCYVSLDFKEKFLDASGKFESWEEVVK
FLNSFDLYGLIVLPIHAVGAMKPDLSVLTKTLELSEHPVMLGGGISGVEDLERLKEMGCSGVLVATAVHK
GKIPLDVVRKGKF
>Archaeoglobus_neptunius_Euryarchaeota_Archaeoglobi
MRVFFVVDIKNGSVVAGKSGERERYQPVSHVSSLVKSDEPVDVISEIKPRFLYAADLDRITGKGDNFDIL
HQIAPMVDELIADCGFRRSEELENLPFIPVVGTETFDITHLDRKCYVSLDFKGKFLDASGRFRSWQAAVE
FLNSFDLPGIIVLPIHSVGTMKPDFSLLNIALEVSENPVMIGGGISGMDDLLRLKEMGCRGALVATAVHR
GRIPVEIIRKGKI
>Archaeoglobus_sp._isolate_HyVt-191_Euryarchaeota_Archaeoglobi
MRIFFVVDIKSGVVVAAKRGEREKYLPIHQESEVVDSSNPLDVVRKIKPRYLYSADLDRIEKIGTNEGIL
SNLTSLVDEMIADCGFREPEELRNLPYKPVVGTETFDITELEGGCYVSLDFRGEFLDASGKFGDWRSAVE
YLNTMDLEALIVLPIHSVGTMRPEFSLVERVLEISENPVMLGGGVSGKEDLEILKDMGCDGVLVATAVHR
KKIPLYLIRRGKI
>Archaeoglobus_veneficus_SNP6_Euryarchaeota_Archaeoglobi
MKVYFVMDILNGEVVRAVRGERQNYRPVHLTSRVVTSSDPLEVVSTLNPKRVYVADLDAIMGRGSNVNTI
TSMIPLCEELIADCGFRSVEDTVDLPFTPVLGSETFDLRKIEDGFYVSLDVRDGLMDASNSFNNVEEAVE
WLNSFRLKGVIVLSIGNVGTLFPNFRLVEKVVGLSTNPVLAGGGIRSVEDIERAEKMGCDGVLIATAVHE
GLIPPDVLR

>Candidatus_Methanolliviera_hydrocarbonicum_isolate_NM1b_Methanonatronarcha
MPFKLIFVMDVSNGLVVHGVRGERNNYKPISEESKIVENSDPLEIMRVVKAKEVYIADLDRIMGGGDNFL
LIKKISDKAEVMADIGVRSLEDVEIGHKYASKIVLGTETVPMKVIDEDTYIDEDLVSMDLRGKELLCDDP
KIPKDPKKFLSELDRYDLDGIIVLFIDRVGTGSGMDLEFLEELRGMSVHPMIFGGGIRGLEDLDRLKDIG
MDGALVATAVHNGKIPLDLLS
>Candidatus_Methanoliparum_sp._LAM-1_Methanonatronarchaeia
MPFDLIFVMDILNGVVVHGIKGDRSRYKPIDKYSMIVSSQDPLDVLKTINPREVYIADLDRIIGIGDNLS
IIGDIAKKWKLIADIGIRDISDLDIGHHYLKNLVIGTETANMDLILKDRFLKDDIISLDIKNNKLLKKDK
MFPDDPKCFLQYLDGYEINGIIILFLDRVGTETGINIAPLEIMRSVSNHRLIYGGGIRGLDDIEALKDIG
IDGALISTAIHKKNIPLNLLQ

>Methanoregulaceae_archaeon_isolate_AMR_MDS_2449_Euryarchaeota_Steno
MNLILALDLKGGVVVHGRSGARESYRPLDWGLSSSAEPAAYLAALRPRHLYIADLDRIGGTGDHAGTIRD
LARQVETCYVDAGFRSMDECRNAKGFIAVLGTETAGEVLGDCPRALLSLDCRDGLVTPWGEDPVRSLLRV
RHLAFAGHLLLDISAVGTGRGLDPDLLARVRAASERPLFYGGGVRSTPDLDLLRDAGFDGAIVATAVHRG
CIPLDAIRSGRWS
>Methanospirillum_sp._Euryarchaeota_Steno
MDLYLATDLKNGLIVHGKSGMRDNYVPVTSLHADTAEPIRFIEQVRPRYVYIADLDRICKTGDHDALIPH
LAERTGRILLDRGCRGPDDLLHIPGVCNVIGTETAADTLDQCTGGVLSVDIKDDLVIPWGIDPVLFLSSC
TRYRFEMIILLDIGRVGTGRGLNTAMLAAFRAAYPGPLLWGGGVSSEEDLIHLDRAGFDGAILATAVHTG
RIPIEYIRRGTFCS
>Methanoregula_sp._isolate_SMAG_U14248_Euryarchaeota_Steno
MELFLAMDLQQNLVVHGKSGQRATYKPLDWGCSPTAEPLGFVTAIEPRFLYIADLDRILGTGSHDAIIRQ
CAQQVGCCYVDRGCHSPSDLLEGENIVNVVGTETVGSNLSGYRGGILSIDIKDGRVIPCGKDPVDVLASA
RRWDFDGCILLNVSAVGTQGGIDRTMLKKMRKVYDLRLYYGGGVATLEDLEIISSSGFDGAIISTALHRG
VVPIEWIRRGRCC
>ANME-1_cluster_archaeon_AG-394-G06_Euryarchaeota_Steno
MDFRLIFVMDLLDGVVVHAKRGEREKYVPIHRFSSIVTSSDPARVIETIKPKEVYIADLNRLMSTGNNRP
ILKDLRTRNRDLRIMLDYGVKGMEDLKEAIDAEMADKFVLGTETISIELLEEASKSDIINDICISLDLFN
NEVLTSDTRMKIDPLRLIEELNKFPVRDVIVLELNRVGTKSGIDFEFLARAVELSEHEILCGGGVRNCED
VHKMAAIGVKGALVATAVHDGGIPSFEV
>Methanophagales_archaeon_isolate_CONS3730H04p2b1_Euryarchaeota_Steno
MNFRLIFVMDLLDGVVVHAKKGERANYEPVHRFSSIVCSSDPVRIMAELKPADVYIADLNRLMGTGTNKE
TLKQIRLKNKNTSITVDLGIKNQADLKAAAEADICDSIILGTETASMGLLAEASKRRDDIVVSIDLFNKQ
VLTKDERMQLKPLELIKELNEYPIQAVIVLELDKVGTKSGIDFEFLARAVADSEHDIICGGGVRSCEDVA
KIVEIGVKGALVATAVHDGAIPVSLLGL
>Methanoperedens_nitroreducens_Euryarchaeota_Steno
MFRIVFVLDILNGNAVHAVKGERSKYQPVQSRVCSSSDPLDIVSSLKPKEVYIADLDRLQHTGDNFELIK
EISMNTRTMVDTGVEKLSDVEIYVGIADTVILGTETASLELIDMAAKLFPGVINVSIDIKNGSVLTKDRN
MVMKPQELVELLNGYDIENIIVLDLNKVGTGTGIDVDFLQDIVGLSAHSILVGGGIRGMDDIDALEEIGV
GGALVATAVHSGNIHMELLQ
>Methanoperedenaceae_archaeon_GB50_Euryarchaeota_Steno
MFRTILVLDIFNSIVVHAIRGRREEYKPVSDFSRVCDTSDAVEIVRRLRPAEVYAADLNRIRGIGDNFPV
IRELSRYCRTILSCGVRSPEDVSSGLMIADTVTIGTENADFNVIREACELNDSKRIDVNIDLMENKILTN
TRISLIPLEAVEELNEYPISHLIIIDLSRVGTEGGINIDLLEDVVSCSDHPIIFGGGVRDRSDLETLREI
GVRGVLVATAIHNRSIPLEVLR
>Halobacteria_archaeon_isolate_UBA8915_Steno
MSFDPIFVIDILNGIVVHGIKGDRSRYKPIDEYSMAVSSHDPFDVLKTINPKEVYIADLDRIIRTGDNLS
LIRDIAKNWCVIADIGIKNIQDLELGHHYLKNLVIGTETTNIDVILKDRYLHDDIISLDIKDGKMLKRDE
RFPDDPKIFLKDLNKYNVNSIIILLLDKVGTETGINIAFLEKIRSISSHKLIYGGGIRGLDDIERLKDVG
IDGALISTAVHKKNIPLNFLR
>Methanomicrobia_archaeon_isolate_Zod_Metabat.1428_Steno
MNFRLIFVMDLLDGAVVHAKRGERDQYKPINRFSSIVRSSDPVQIVEELKPAEVYLADLNRLMNTGDNRE
TLKELNNRNRGSKIMLDYGINGFEALKEAVEAKLADTFVLGTETASLDVIEAASKSSIPICLSVDLRNKT
VLTRDKRLKRDPLSLLQKLNEYPIPDVIVLELDRVGTKSGIDFEFFERAVAVSDHTILCGGGVKSNEDLL
IMEQLGVKGALIATAIHDGSIPVSALRQAYSHHE

>Sulfolobales_archaeon_isolate_SKYB35_TACK
MGIEVIPVIDVMKGLVVHAIAGKRELYKPLTNSSICSSPEPREAIDSLWRLGFRRIYIADLDSIMGCGSN
EWVVDLAIMKGFRVLADLGRRGIELTDRGLLEYVIGTEYLDYPSEVDLVRNRAMSIDIYGDRVVFRNASV
SLEKAVVELVKPSPTKILLIDLSRVGTLTGLNTKAIALVKGVFKGELIVGGGVRSEEDVLYLKSLGVSGA
LIATAIHKGIVVKALY
>Vulcanisaeta_sp._JCM_14467_TACK_Thermoproteota
MNQVRIMIIPVLDIMNGVVVHAIAGEREKYRPYTDSTLCNTPDPDCFLDKFREMGFRSIYIADLDSIIGR
GSNQWVINHAIGMGFTVYADVGRAGISLQDSERLRHVIGTEYLLYPDELLLIKNRVASLDMEYNNVKFAN
SLVNIMKIAPALTSLTPNELLIINLKFVGTMKGINKHTIELVKQYYGGKLYVGGGLGSLDEIFDLKNYGI
DGILVATLLHKGVVNRPYYIV
>Ignisphaera_sp._4213-co_TACK
MSLTIIPVLDVMNGVVVHAVAGKRNEYKPLSKSVVANSPNPVDVLNGFSRLGCRNVYIADLDAIMGRGGN
RHVIETALSLGFKVFADVGREGISIRDNERIAYVIGTEYLVYPSELGLLRNRVVSLDTKNRMTQFKNVEI
GVVQAAKEVCGSGVKMVVVLFLDRVGTSMGIDVEILKSVVDVCKGVDIGVGGGLRELNEISILKSLGVKY
AFVATAIHRGLVDKCEF
>Ignisphaera_sp._isolate_Bin_S33_TACK
MPVKVIPVLDVMKGLVVYAVEGVREEYKPLVNSVVCSSPEPKCFIDRFWELGFDEIYIADLDSIMNTGEN
WSVIEYAVKRGFRVFADIGRKGILKNNGERLCFVIGTEYLFYPQELKLICNRVSSLDIVEREVKFANTIL
PIESVLNRYRELGCWPQTLLVINLKRVGTMKGFDVEIVKLVRKFYRGRLVVGGGISGIEEVKKLGEAGVD
GVIIATSLHKGLVKSTYI
>Thermoprotei_archaeon_isolate_B15_G16_TACK
MVRVIPVLDVMGGLVVHAVAGRREEYRPISGSVVSPSPDPRHVLSRLYSMGFREIYIADLDAIVGRGRND
WVLELATSMGFKVLADVGRRGLELQDKASIEYVIGTEYLEYPSELDLISGRVMSLDCFDFDIRFRNTTLN
LRNVLPEVVHRAPKKILLIDLSKVGTMQGPNTDLVKFVRSSYSGELIVGGGTRDESDVLLLKSIGVDAVL
VATALHRGIIKRVEY
>Thermoprotei_archaeon_ex4572_64_TACK
MYIKVIPVIDIMRGKVVHAVSGKREEYEPLRDSTLTSSADPYELLRILKRRGFHEVYIADIDSITNTGSN
EHVIREALKLNFKVLADVGRSGLYREDTQDLEYVVGTEYLNFEELKELKDRVSSLDVEYGMVKFKNCKLN
INDVLSILNRVSVKKLLIIFLDLVGTLRGIDINLVSKVRSAYSRELIVGGGVRGVDDILRLKNIGVNGVL
VATALHKGIVTETYY
>Thermofilum_sp._isolate_Bin_S6_TACK
MPRRSMHLKVIAVANLGEHCLVEVIPVLDVMDGLVVHAVAGRREEYKPLKGSVLSGVPHPYPILSSLKSM
GFTSVYIADLDAIMGRGDNSSVVRTAVALNFRVLADVGRRGLSLADSNEVTYVIGTEYVEYPGEVGFLSG
RAVSLDMRGDEVTFRNASEKVEKVLELFKAAELKKILVIDLSRVGTESGVNRVVASKLAECFPGKLVVGG
GVRDENDVLYLKSLGVAGVLVATAIHKGVIRRPLY
>Vulcanisaeta_sp._isolate_CP.2020.15m.Bin.6_TACK
MARRVINIIPVLDIMGGFVVHAIRGERDNYKPFTDSTLCSNAKPTCVIDRLYYLGFRTIYIADLDSIMGI
GSNRWVIDYALHRGFRVYADVGRDGLSLMDGENLHYVIGTEYLMYPQELRLINNRVSSLDLEYERVKFMN
GTYELSEVVKSIVRTGVTPRALLVINLKYVGTMQGINRKALDLVRASYNGPLLVGGGLRGADEIQELIKY
NLDGLLIATALHRGFIRAPSITV
>Vulcanisaeta_sp._JCHS_4_TACK
MPYRVISIIPVLDVMNGFVVHAVRGERSNYRPFTDSVLCKDAKPACVIDRLYDLGFRTIYIADLDSIMGV
GNNRWVIDYALHKGFNVYADVGRDGLSLMDSDNLHYVIGTEYLVYPQELGLINNRVSSLDLEYERVKFMN
GIYELSEVVESIIKTNIMPKALLIINLKYVGTMQGINKKALDIVRASYNGPLFAGGGLRSIDEIQELARY
NLDGLLIATTLHKGLIKVPSIAIS
>Thermoprotei_archaeon_isolate_B23_G2_TACK
MLGAWNLIKVIPVLDIMNGLVVHAVAGIREKYRALRNSVIVNSASPYDLLRKLKNLGFDEVYIADLDSIL
RAGENIEVISKALSLGFRVLADIGVKGVRMKDKPKLELVIGTEYLSSPEQLKELKNRSISIDVYHGKVKF
KDKRHDIHGVLKKIKNITYSNVLVIFLNLVGTFKGPDFELIKLVLDNVSSKEIIVGGGIRGVEDLKKLEN
IGISKVLVASALHKGIIVKPYYSF
>Vulcanisaeta_sp._CIS_19_TACK
MARRVINIIPVLDIMGGFVVHAIRGERDNYKPFTDSTLCSNAKPTCVIDRLYDLGFRTIYIADLDSIMGI
GSNRWVIDYALYRGFRVYADVGRDGLSLMDGENLHYVIGTEYLMYPQELRLINNRVSSLDLEYERVKFMN
GTYELSEVVKSIVRTGVTPRALLVINLKYVGTMQGINRKALDLVRASYNGPLLVGGGLRGVDEIQELIKY
NLDGLLIATALHRGFIRAPSITV
>Desulfurococcaceae_archaeon_isolate_Bin_P2_TACK
MPVKVIPVLDVMKGLVVHAVEGVREEYKPLVNSVVCSSPEPKCFIDRFWELGFDEIYIADLDSIMNTGEN
WSVIEYAVKRGFRVFADIGRKGILKNNGERLCFVIGTEYLFYPQELKLICNRVSSLDIVEREVKFANTIL
PIESVLNRYRELGCWPQTLLVINLKRVGTMKGFDVEIVKLVRKFYRGRLVVGGGISGIEEVKKLGEAGVD
GVIIATSLHKGLVKSTYI
>Desulfurococcaceae_archaeon_isolate_Bin_S21_TACK
MVEVIPVLDIMNGLVVHAVAGRREEYKPLRDSVLVKSPDPSLILTSLRDMGFTSVYIADLDAIMGRGDNG
IIVYTAVALNFKVLADVGRRGLNLLDNENITYVIGTEYVKYPSEIEFLAGRVISLDMFGDKVLFSNTRRS
IDDVIEEFKTIEFKRVLAIDLSRVGTESGVNKAVISKLIRYFPGKLIVGGGVKGEEDILYLKSIGVIGVL
VATAIHKGVIRKPIY
>Desulfurococcaceae_archaeon_isolate_SKYBB_i_bin35_TACK
MGIEVIPVIDVMKGLVVHAIAGKRELYKPLTNSSICSSPEPREAIDSLWRLGFRRIYIADLDSIMGCGSN
EWVVDLAIMKGFRVLADLGRRGIELTDRGLLEYVIGTEYLDYPSEVDLVRNRAMSIDIYGDRVVFRNASV
SLEKAVVELVKPSPTKILLIDLSRVGTLTGLNTKAIALVKGVFKGELIVGGGVRSEEDVLYLKSLGVSGA
LIATAIHKGIVVKALY

>Baldrarchaeota_MAG_128
MRVIPVIDVKGGIVVHAIAGQREKYKPIKSKICPSTDPLEVAKTFRNMGFKELYLADLDAIAGGEPYYSLYENIGKTSLSLMVDAGVSSLEKFKKLLKHSVEKVIVGTETLRDLQFLREAARSYSENLVVSIDLYGGKLLSLCEEVKERDPLTVMLSFKDMGVKEFIVLDLSRVGTSKGINLSFIREVVENVEASILVGGGVKNIYDLLKLRDIGVAGVLVATALHNQNITINDLEKEGFL
>Odinarchaeota_AUK032_PB
MRVIPVIDVKGGIVVHAVAGQREKYEPIKSKICSSTDPLEVAKTFRNMGFKELYLADLDAIAGGEPYYSLYENIGKTSLSLMVDAGVSSLEKFKKLLKHGVAKVIVGTETLRDLQFLREAARSYSENLVVSIDLYGGKLLSLCEDVKERDPLTVMLSFKDMGVKEFIVLDLSRVGTSKGINLPFIREVVENVEASILVGGGVKNIYDLLKLRDIGVSGVLVATALHNQNITINDLEKEGFL
>Baldrarchaeota_Yap30.bin4.67
MRVIPVIDVKGGIVVHAVAGQREKYEPIKSKICSSTDPLEVAKTFRNMGFKELYLADLDAIAGGEPYYSLYENIGKTGLSLMVDAGVSSLEKFKKLLKHGVTKVIVGTETLRDLQFLREAARSYSENLVVSIDLYGGKLLSLCEDVKERDPLTVMLSFKDMGVKEFIVLDLSRVGTSKGINLSFIREVVENVEASILVGGGVKDIYDLLKLRDIGVAGVLVATALHNQNITINDLEKEGFL
>Borrarchaeum_weybense_lw60_2018_gm2_56
MRIIPVIDLMKGIVVHGQMGERKKYKPIKSVLCHSADPLTVAYAFEDKLQLKELYIADLDAISHHDYSNLKEILKIKQNTLLNLMLDCGIRSMDDILNVISTNIDHIIIATETLSGLSELEIIVDQVNGSKLILSIDTMDNKILASSKEIIQLNPRSIAEYGLELGIQECIVLDLSKVGSERGPNITIAKEIVDNVDISVITGGGIRYIDDIHFLEENGFAGVLIATALHNGNITRNDLLTVNGDKKS
>Borrarchaeum_yapensis_Yap2000.bin9.141
MRIIPVIDLMKGIVVHGQMGERKKYKPIQSVLCHSADPLTVAYAFEDKLQLKELYIADLDAISHHDYSNLNEILKIKQNTHLNLMLDCGIRSIDDILNFISTRIDRIIIATETLSGLNELKRIVDQVNQSKLILSIDTMYNKILANSKEIMELNPRAVAEYGYDLGIKECIVLDLSKVGSERGPNIAIAKEIVDNVDISVITGGGIRRINDIHYLEENGFAGVLIATALHNGNISQSDLLSVISDTKS
>Lokiarchaeota_Bin_186
MRIIPVIDILNGQVVQGIRGEREKYRPIQSNFCESAEILDLVDKFVELFDFKEFYIADIDAITKNKENFFYLDRILENYDVKINIDAGISTLSRVKKIISHGVNNLIIGTETLISIDFIDSLVNRIDNNDNNKLNIIISVDMYEGNILTKCDDLRDLSIKEVVKEFESYSINEFIILDLSRVGSQVGGISEIVDEIITTTDSKIITGGGINSIDEIRKISKKEIDGVLIATAFHNGSISPNDIKKFNAMI
>Lokiarchaeota_TEKIR_23
MRIIPVVDILNEQVVQGVRGERDKYKPIKSKICDSANILEVVSKFVELFNFKEFYIADLDAITKDQEQFEYLENVLNIHDIKINIDAGISSISRVKKILDYGIDNLIIGTETLTSMNLIDALTNQIDNQKLNIIISIDMYQGKILTKCDDLRDLSIVNVVKKFEKFGIEEFIILDLSRVGSRVGGISNIVCEIITTTDSKIITGGGINTIDEIRKISKTGIDAVLIATAFHNGSISPIDIKKFNSER
>Thorarchaeota_bin27
MKYPKVIPVLDLMNGEVVHGVAGERDLYRPVVSGLVEGADPVDISMAFRETFGFTEIYIADLDAIRKQGSNLEHVQRIIEQTNLDVILDYGLLSMEGFDRLMKSGVKHVILATETMDSLQAFGRAVDEYPGSVVGSLDLKEGVVLSKNPIVREMMPVSVAVELENTDLKRLIVLELSLVGTEKGPIHDALIDVCDATSMSIIAGGGVRDPHDLGELEKIGAGEVLVATALHRRSITPGDLQY
>Thorarchaeota_SMTZ1-83
MNDEVEIIPVMDIMNGQVVHGISGKRDEYKPITSKIVDSAKPSDVAEAFQEIFNVEKAYIADLDAISGRGNNFSEISEIVDSTGLRILLDGGARNTEDVENLLRTGIHKAVVATETIGSVGDLSRIIQTYDKSIIGSLDLMRGKTMSVCAQFSEREPLEVALILEAMGIKSLIVLELSLVGTSAGPMNTGLVQICKETSMEITAGGGVRHRQDLRDLYTLGANAALVATALHHGMILT
>Thorarchaeota_Yap2000.bin1.136
MNDEVEIIPVMDIMNGQVVHGISGKRDEYKPITSKIVDSAKPSDVAEAFQEIFNVEKAYIADLDAISGRGNNFSEISEIVDSTGLRILLDGGARNTEDVENLLRTGIHKAVVATETIGSVGDLSRIIQTYDKSIIGSLDLMRGKTMSVCAQFSEREPLEVALILEAMGIKSLIVLELSLVGTSAGPMNTGLVQICKETSMEITAGGGVRHRQDLRDLYTLGANAALVATALHHGMILT
