# Supplementary material for: Asgard archaeal selenoproteome reveals a roadmap for the archaea-to-eukaryote transition of selenocysteine incorporation machinery
Source: ISME J. 2024 Jun 19;18(1):wrae111. doi: 10.1093/ismejo/wrae111 (PMC11227280; doi:10.1093/ismejo/wrae111)
Supplement: Supplementary_data_2_wrae111 [file supplementary_data_2_wrae111.zip › Neighboring genes of selenoproein gene clusters/sequences/fmdb.fasta]

>Methanopyrus_sp._SNP6
MARKVIRDVVCPFCGTLCDDLEVVVEDGEIVEVRHACRIGAAKFLSAQEEHRHTEPMIRENGEWKKIDYEDAAEEAARILVEAKLPILYGWSATLVEAQEKGVELAELVGGVIDNTASVXHGPSVLGLQDVGVPGCTLGEVKNRADTVIYWGCNPMHAHPRHMSRYPVFARGYFRPKGRGDRTVIVVDPRRTATSRLADVYIQVKPNEDYELISALRMAVHGLEIEREKVAGVPVELVYEVADLLKEASFGTLFWGMGLTMSRGRHRNIDNAICLIRDLNEYSKWTLIMMRGHYNVTGFNEVLAWTTGYPYAVDFTRGYPRYNPGETSTVDLLIRGEADAMMVIASDPGAHFPQKAVEHMARIPLVCIDPHWTPTAELSDLYIPVAIAGIEWEGTAYRMDAVPIRMKKITEPPEQIPNDKQILQMIIEKIEEM
>Methanopyrus_kandleri_AV19
VARKVIKDVVCPFCGTLCDDLEVVVEDGEIVEVRHACRIGAAKFLTAQEDHRHTEPMIKENGEWKKIDYEDAAEETAKMLVEAKLPVLYGWSATLVEAQEKGVELAELVGGIIDNTASVXHGPSVLGLQDVGVPSCTLGEVKNRADTVIYWGSNPMHAHPRHMSRYTAFTRGFFRPKGREDRTIIVVDPRKTATARLADVYIRVRPNEDYELISALRAAVHGIEIEREEVAGVPTEQIYEVADLIKEASFGTLFWAMGLTMSRGRHRNIDNAICLIKDLNEYTKWTLIMMRGHYNVTGFNEVLAWTTGYPYAVDFSRGYPRYNPGETSTVDLLTRGEVDAMMVIASDPGAHFPRKAVEHMARIPLVCVDPHWTPTAELADLYVPVTIAGIEWEGTAYRMDSVPIRMRKVVEPPESMLNDVEFLEMVIEKVEEM
>Methanopyrus_sp._KOL6
MARKVIRDVVCPFCGTLCDDLEVVVEDGEIVEVRHACRIGAAKFLSAQEEHRHTEPMIREDGEWKKIDYEDAAEEAARILVEAKLPILYGWSATLVEAQEKGVELAELVGGVIDNTASVXHGPSVLGLQDVGVPGCTLGEVKNRADTVIYWGCNPMHAHPRHMSRYPVFARGYFRPKGRGDRTVIVVDPRRTATSRLADVYIQVKPNEDYELISALRMAVHGLEIECEKVAGVPVELVYEVADLLKEASFGTLFWGMGLTMSRGRHRNIDNAICLIRDLNEYSKWTLIMMRGHYNVTGFNEVLAWTTGYPYAVDFTRGYPRYNPGETSTVDLLVRGEADAMMVIASDPGAHFPQKAVEHMARIPLVCIDPHWTPTAELSDLYIPVAIAGIEWEGTAYRMDAVPIRMKKITEPPEQIPNDKQILQMIIEKIEEM

>Methanocaldococcus_jannaschii_DSM_2661
MVKVVRNVVCPFCGTLCDDLEILVEDNHIVGTRHACRIGNAKFMHFEGAVRYTEPLMRENKKDDFKKVDYETAIEETARLLTEATLPLIYGWSATECHAHMYGVELAELVGAVIDNTASVXHGPSLLAVQDVGYPVCTLGEVKNRADVIIFWGSNPMHAHPRHMSRYSVFARGFFRERGREDRTLIVVDPRETDTAKLADIHLQVEPHKDYELVSAMRAVLKGFELQVDKVAGVPADLIYEAVEVCKNAQFGELFFAMGVTMTRGKHRNIDNAIQLVIDLNAYTKFGLMPMRGHYNVNGFNQVLTWVTGYPFGVDFSRGYPRYNPGETTANDLLQRGETDMMLNIASDPGAHFPQKAVQHMAKIPLVCIDPHETPTTQLANIIIPPAIAGVEVEGTAYRMDGVPIQLRKVIDPPEGVLPDREILKILIKKVKEML
>Methanotorris_igneus_Kol_5
MVEVVKNVVCPFCGTLCDDLEILVEDGHIVGTRHACRIGNAKFMHFEGAVRYTEPLMRENKKDEFKKVDYETAIEETARLLVEAKLPLIYGFSATECHAHQYAVKLAEKVSAIIDNTASVXHGPSILGLQDVGYPVCTCGEVKNRADVIIYWASNPMHAHPRHMSRYGVFPRGFFRERGRKDRTLIVVDPRKTDTAKLADIHLQVEQHKDYELISAMRAALKGFELQVDEVAGIPVELIYEAVDICKNAQFGQLFFGMGVTMTKGKHRNIDNAIQLIIDLNAYTKFGLMPMRGHYNVNGFNQVLTWVTGYPFGVDFSRGYPRFNPGETCANDVLQRGETDMMLNIASDPGAHFPQKAVQHMARIPLVCIDPHETPTTHLANIIIPPAIAGVEVEGTAYRMDGVPIELKKVVEPPEGLLPDREILKMLIKKVDEMK
>Methanococcus_vannielii_SB
MVETFKNVVCPFCGTLCDDIEVMVDHNHVVGTRNACRIGNAKFMHFEGAVRYESPLMRENKKDEFKKVDYETATEETARLLVEAKLPLIYGWSSAECHAQQLGVLLGEKTKAILDNTASVXHGPSLLAVQDVGYPVSTLGETKNRADVVLFWGSNPMHAHPRHMSRYSVYPRGFFRDRGRKDRQVIVVDPRTTDSAKLADVHLKVEPHKDYELVSALRAALRGFKIEADQVAGVPTETIYAAVDICKGAQFGSLFFAMGVTMSRGKHRIIDNAIQLIIDLNAYTKFTLTPMRGHYNVNGFNQVSTWVTGYPYGVDFSRGYPRYNPGETASNDVLQRGETDMMINIASDAGAHFPQKAVQHMAKIPLVCIDPHETPSSVISNIIIPPAITGLEVTGTAYRMDGVPIELRKVVEAPEGVLSDAEIIKMLIKNVDKML
>Methanothermococcus_okinawensis_IH1
MVKIVKDVVCPFCGTLCDDLEIMVEDGHIVGTKNACRIGNAKFMHFEGAVRYTEPLMRENKKDDFKKTDYETAIEETARLLVESKLPLMYGFSATECHAHQVAVELGEKIGAVLDNTASVXHGPSVLALQDVGYPVCTLGEVKNRADVVIFWGSNPMHAHPRHMSRYSIFSRGFFRERGRHDRTMIVVDPRKTDTAKLADIHLQVEPHKDYELISAMRAVLKGFELEVDEVAGVPSETIYEAVDICKNAQFGQLFFAMGVTMTKGKHRNIDNAIELVIDLNAHTKFGLMPMRGHYNVNGFNQVSTWVTGYPFGVDFSRGYPRYNPGETCANDLLQRGETDMMLNIASDPGAHFPQKAVKHMAKIPLVCIDPHQTPTSELANIIIPPAIAGVEVDGTAYRMDGVPIELRKVIDAPEGVLPDSEILKMLMKKVDEMM
>Methanocaldococcus_sp._FS406-22
MVKVVRNVVCPFCGTLCDDLEILVEDNHIVGTRHACRIGNAKFMHFEGAVRYTEPLMRENKKDEFKKVDYETAIEETARLLVESSLPLIYGWSATECHAHMYGVELAELVGAVIDNTASVXHGPSVLALQDVGYPVCTLGEVKNRADVIIYWGSNPMHAHPRHMSRYSVFARGFFRERGREDRTLIVVDPRETDTAKLADVHLQVEPHKDYELISAMRAVLKGFELQVDKVAGVPVDLIYEAMEICKNAQFGELFFAMGVTMTRGKHRNIDNAIQLVIDLNAYTKFGLMPMRGHYNVNGFNQVLTWVTGFPFGVDFSRGYPRYNPGETTANDLLQRGETDMMLNIASDPGAHFPQKAVQHMAKIPLVCIDPHETPTTQLANIIIPPAIAGVEVEGTAYRMDGVPIQLRKVIDPPEGVLPDREILKMLIKKVKEML
>Methanococcus_maripaludis_C5
LVIKVEVFKNVVCPFCGTLCDDIEVLVENNHVVGTRNACRIGNAKFMHFEGAVRYEDPLMRENKKDDFKKVDYETATEETARLLVEAKLPLIYGWSSAECHAQQLGVLLAEKTKAIVDNTASVXHGPSLLAVQDVGYPVSTLGETKNRADVVLFWGSNPMHAHPRHMSRYSVFPRGFFRQRGKQDRQMIVVDPRKTDTAKLADVHLQVEPHKDYELVSALRAAAKGFNIEAEQVAGVPTETIYEAVDICKNAQFGSLFFAMGVTMSRGKHRIIDNAIQFVIDMNAYTKFVLTPMRGHYNVNGFNQVSTWVTGYPYGVDFSRGYPRYNPGETASNDVLQRGDTDMMINVASDAGAHFPQKAVQHMAKIPLVCIDPHETPSSVISNIVLPPAITGLEVSGTAYRMDGVPIELRKVIKAPEGMLSDAEIMKMLIKKVEEMK
>Methanothermococcus_thermolithotrophicus_DSM_2095
MVKVVKNVVCPFCGTLCDDIEVLVDDHNHIVGTRNACRIGNAKFMHFEGAVRYTKPLMRENKKDDFKEVDYETAVEETARLLVEAKLPLIYGWSATECHAQQKGIILGEKVGAVLDNTASVXHGPSLLAVQDVGYPVCTLGEIKNRADTVIFWGSNPMHAHPRHMSRYSVFARGFFRERGRKDRTMIVVDPRKTDTAKLADIHLQVEPHKDYELISAMRAALKGFKLEVDQVAGIPTETIYEAMDVCKSAQFGELHFAMGVTMSKGKHRIIDNAIQLIIDLNAYTKFGLIPMRGHYNVNGFNQVSTWLTGYPYAVDFSKGYPRYNPGETAANDLLQRGETDMMMNIASDPGAHFPQKAVQHMAKIPLVCIDPHQTPTTELANIIIPPAIAGVELGGTAYRMDGVPIALKKVVDPPEGLLTDTEILKMLIKKVDEMM

>Sifarchaeotum_marinoarchaea_CR_Bin_042
VNQKMSKQTVVKDVICPFCGCLCDDIEIFVKDNKIVETANACVLGTAKFMSANNVSHRITAPMIRENGKLKEVPIDEALEKAAQILVDAEWPLLYGWASTECEAQSVGVELTEEVGGVIDQTASVCHGPSILGVQDIGLSGATLGEIMNRADLIIYWGCNPVHAHPRHMSRYSVYRRGYFTERGVKDRLMVVIDPRETHTAKLANLYIQPKPGTDFEIITAIRTVLAGKELPVDEVGGVSKEEITELVNILKNSKLGIVFFGLGLTMSRGKHRNIDIALSLVRDLAAFTKFLICPMRGHWNVTGIGQVLTWITGYPFAVDFSRGFPRYGPGEFTSNEILARGEVDAALVIAADAVANFPLQAAKRLAEIPLIAIDPHQTPTTLLADVILPPSIAGIEAEGTGYRMDGVPIRVKKVVEAPEGCLSDKEILERLLAKVKELKAKQK
>Sifarchaeotum_subterraneus_CR_Bin_142
LSGKLITDVVCPFCGALCDDIDLLIEDNKIIETRNACIVGTRKFMSYEPSHRILRPMIRNNGELKPVDMDTAVEKAAKILLNADRPLLYGWASTECEAHKVGLELAEEIGGVIDNTTTVCHGPSVLAVQSVGIPSTTLGNIYTRADLVIYWGSNPIHAHPRHMSRYSTFRRGLFRDRGAKERNVVVIDPRNTDSARTANIYIQVEPNKDYELMCAIRAILRDRGDIVPDEVAGVPKEKIIELTNLMKDSKYGIIFFGLGLTMSKGKHHNVDIAIRLTTDLNKFTKFLIMPMRGHYNVTGFGAVATWTTGYPYAIDFARGHPWYNPGETSTHELLLNEEVDAALIIAADPVANFPAQSARHLFKIPLIAIDPHPTPTTEIADVIFPPAISGIECEGTAYRMDKVPIRLRKVLEPPEGCIPDKEIIERILEKVKELK
>Borrarchaeum_weybense_lw60_2018_gm2_56
MSKQTVVKNVICPFCGCLCDDIEIYVENGKIVETANACVLGTAKFMSANNVSHRITAPMIRENGKLKEVELDEAIEKAAQFLVNAEWPLLYGWASTECEAQSIGVALAEEVGGCIDQTASVCHGPSILGVQDIGLSGATLGEIMNRADLIIYWGCNPVHAHPRHMSRYSVYRRGFFTERGVKDRLMVVVDPRETHTAKLANLFIQPKPGTDFEVISAVRTVLAGNELAVDEVGGVSKEEIIELVNILKNSKMGIVFFGLGLTMSSGKHRNIDIALSLVRDLAAFTKFLICPMRGHWNVTGIGQVLTWITGYPFAVDFSRGYPRYGPGEFTSNEVLAKGEVDAALVIAADAVANFPLKAAKRLAEIPLIAIDPHQTPTTELADVLLPCSIAGIEAEGTGYRMDGVPIRVKKVIEAPEGCLSDKEILERLLIRVKELKAKKKA
>Borrarchaeota_Yap200.bin8.146
VNEKMSKQTVVKNVVCPFCGCLCDDIEIYVDLKENKIVETANACVLGTAKFMSANNVSHRITTPMIRENGKFKEVSIDKAIEKAAQILVDAEWPLLYGWASTECEAQSVGVELAEEVGGCMDQTASVCHGPSILGVQDIGLSGATLGEIMNRADLIIYWGCNPVHAHPRHMSRYSVYRRGFFTERGVKDRLMVVVDPRETHTAKLANLYIQPKPGADFELITAIRTVLAGNELSINEIGGVSKEEIIELVNILKNSKLGIVFFGLGLTMSRGKHRNIDIALSLVRDLAAFTKFLICPMRGHWNVTGIGQVLAWQTGYPFAVDFSRGYPRYGPGEFTSNEVLAKGEVDAALVIAADAVANFPLVAAKRLAEIPLIAIDPHQTPTTELADVLLPCSIAGIEAEGTGYRMDGVPIRVKKVIEAPEGCLSDKEILEKLLEKVKELKAKKKA
>Borrarchaeum_yapensis_Yap2000.bin9.141
VNEKMSKQTVVKNVVCPFCGCLCDDIEIYVDLKENKIVETANACVLGTAKFMSANNVSHRITTPMIRENGKLKEVSIDKAIEKAAQILVDAEWPLLYGWASTECEAQSVGVELAEEVGGCIDQTASVCHGPSILGVQDIGLSGATLGEIMNRADLIIYWGCNPVHAHPRHMSRYSVYRRGFFTERGVKDRLMVVVDPRETHTAKLANLYIQPKPGADFELITAIRTVLAGNELFIDEIGGVSKEEIIELVNILKNCKLGIVFFGLGLTMSRGKHRNIDIALSLVRDLAAFTKFLICPMRGHWNVTGIGQVLAWQTGYPFAVDFSRGFPRYGPGEFTSNEVLARGEVDAALVIAADAAANFPLQAAKKLAEIPLIAIDPHQTPTTELADVLLPCSIAGIEAEGTGYRMDGVPIRVKKVIEAPEGCLSDKEILERLLAKVKELKAKKKA
>Lokiarchaeota_6H3_1
MKKFKNFEDVVCPFCGTLCDDLKIILEDNKIIEVDNACAIGTAKFFSSNVSEHRYTKPMMRNNDKLEKVTWDEALNKAAELLANAKRPLSYGWSSTECDAQRKAVELMEICGGVLDNTASVCHGPSLLAIQDVGCPTSTLGEYKNRADLVLFWGSNPVHAHPRHMSRYSDFIRGYFRVDGHLDRTIIVVDPRTTHTAQMADMHIRLNPGEDYELFNAIRAMCRGVELDVKEVAGVPIKQIKELVEILKSCKFGVLFFGLGLTMSKGKHRNVDAGISLIRELNEHTKFNLTPMRGHYNVSGANIVFTWTTGYPYSIDFSRDYPRYNPGEFSAVDILKRNDFDVTLIVASDPASNFPKDAVINMLKKPLISVEPHKTPTSEMADIILPPAIAGIECEGTAYRMDKVPIRLRKVKNAPEDCMADYEIIEKLIEKVKELKGE
>Lokiarchaeota_12F4_17
MKKFKNFEDVVCPFCGTLCDDLKIILEDNKIIEVDNACAIGTAKFFSSNVSEHRYTKPMMRNNDKLEKVTWDEALNKAAELLANAKRPLSYGWSSTECDAQRKAVELMEICGGVLDNTASVCHGPSLLAIQDVGCPTSTLGEYKNRADLVLFWGSNPVHAHPRHMSRYSDFIRGYFRVDGHLDRTIIVVDPRTTHTAQMADMHIRLNPGEDYELFNAIRAMCRGVELDVKEVAGVPIKQIKELVEILKSCKFGVLFFGLGLTMSKGKHRNVDAGISLIRELNEHTKFNLTPMRGHYNVSGANIVFTWTTGYPYSIDFSRDYPRYNPGEFSAVDILKRNDFDVTLIVASDPASNFPKDAVINMLKKPLISVEPHKTPTSEMADIILPPAIAGIECEGTAYRMDKVPIRLRKVKNAPEDCMADYEIIEKLIEKVKELKGE
>Lokiarchaeota_6H6_9
VIKMVEKIRTVKDVSCPFCGTLCDDLEIDVDIKKDIVVEVRNGCQIGTKKYFSSNPSDHRYMKPLIKVNGEHKEVSWDEALDKAADILVNAQRPLLYGFSSTECEAQSRGVELAEMLNALLDNTASVCHGPSLLAIQDVGASLATLGEIKNRADTIIFWGSNPVHAHPRHLSRYSDFIRGYFRTDGRNDRNIIVVDPRNTHTAQIADKYVKVNPSEDYELIQAIRAVLRGSELDVKEVSGVPIDDIKELVEELKSCNFGVIFFGMGLTQTLAHHRNVDTAIRLVAELNDYTKFLLIPMRGHYNVAGANQVFTWNTGYPYSIDFSRGYPRYNPGEFSSVELLLRDEVDASLIVASDPGSNFPAASVKNLFKHPLIAIEPHKTPTSVFADVILPAAIAGIECEGTAYRMDGVPLRLRKVKDPPGDTLSDKEILERLIEKVKEKLGE
>Lokiarchaeota_LW60_42
MMEKKVKSVYDVVCPFCGTLCDDLEIDVSTKEGTIVEVRNACQIGTKKFYSSNPSEHRYQKPMIRENGGLKEVSWEEAIDKAADVLVKATRPLLYGFSSTECEAQSKGVELAEVLGAILDNTASVCHGPSLLAIQDVGAPLSTLGEFKNRADLVIFWGSNPVHAHPRHLSRYSEFVRGYFRKDGRNDRFIVVVDPRNTHTAQIADLHIQVKPDHDYELVNAIRALLREVDLDEEEVAGVPMDKIKELVEILKSCKYGVIFFGMGLTHSEGHHRNIDAAICLSRELNDHTKFLLMPMRGHYNVTGANTVFTWNTGYAYSIDFSRGYPRYNPGEFSSVNVLMRDEIDASLIVASDPASNFPAASVKNLFKHPLITLEPHETPTSHYADIILPAAFAGIETEGTAYRMDKVPIRLRKVKDAPGECLSDREILERLIEKVKEKKGE
>Lokiarchaeota_bin108
MVGKIRTVTDVICPFCGTLCDDLEVDIDLKDEKVIEVRNGCQIGTKKYFASNPSEHRYDKPLIKDNGSYKEVSWDEAIDKAADILVKAKRPLLYGFSSTECDAQGKGVELAEILGAVLDNTASVCHGPSLLAIQDVGAPTSTLGEYKNRADLIIFWGSNPVHAHPRHLGRYSDFVRGYFRKDGTGDRTLVVVDPRNTHTAQLADIHVQVNPNEDYELINAIRAILRGVELDQDEISGVPMDKIKELVETMKNCNFGVLFFGMGLTQSLSHHRNIDSAICLVRELNDHTKFLLTPMRGHYNVAGANQVFSWQTGYSYSIDFSKGYPRYNPGEFSSVDVLMRDEIDASLIVASDPASNFPAASVKNLFKHPMITLEPHHTPTSVNSDIILPPAIAGIECEGTAYRMDSVPLRLRKVKEAPGECLTDKEILEKLIEAVKTKKGE

>Methanolinea_sp._isolate_Go_SlDig_bin_456_Euryarchaeota_Steno
MKIEDVVCPFCGCLCDDLVVEVEGTRVVSVENGCTLANEKLMGDHRLKTPIRRGGKGWKETTYDEAIRET
AEILCDADRPLLYGWSGTHGEAQSIGIHLAEILGALVDNTSTVCHGPSILAIQEVGHPGCTLGQVKNRAD
VIIYWGTNPIDAHPRHMSRYTTFADGFFLKEAFRDRKLIVVDVRKSESANIADEYIRIQPGGDYAVLSAL
RAIVQGKRGIIPSSVSGVSREQLFRVADLLLSAKFGAIFFGLGLTMSRGKSKNIRNAIELTEELNRHTKY
IISPMRGHWNVYGSNEVFTWITGYPYAVDFARGIAFYNPGETTSVDVLSRKECDACLVVASDPGAHFPKA
CAEHLAEIPTVQIDPHVNATTHLSRIQIPVAVTGIDAEGTAYRMDGVPIRTRMLFKGTYPSDTDVLNQLY
AVVKEIKGP
>Methanogenium_sp._MK-MG_Euryarchaeota_Steno
MQEIKDMICPFCGCLCDDITLEIEAGKIVSTDNCCTIGNAKFLGKNRLKNPIKKIDGTWTDITYEEAVDTAVEMLLDADRPLLFGWSGTHGEAQCVGVHMNEILGGVIDNTTSVCHGPSILAIQEVGHPGCTLGQVKNRADLIIYWGCNPIEAHPRHMSRYTTYADGYFLDNAFRNRKVIVVDVRETETAKVADEFIRIKPGGDYAVLSSLRAILRGKSDMIPDSVAGVSKTQLMQVADMCKTCSFGALFFGVGLTMAKGKYKNVRNAIEFVDDLNRHTKFTLTPMRGHWNVYGANEVMAWMTGYPYAVDFCRGVAFYNPGETTAIDILARKECDACMIVASDPAAHFPRACVEQLRDIPLVVIDPFETMTTTIADLQIPVAVTGIDAEGTAYRMDGIPIKVKKAMDSDYPSDTEILTRIYNKMLEVKGL
>Methanofollis_formosanus_strain_ML15_Euryarchaeota_Steno
MIHEDMICPFCGCLCDDLVIETEGSEVVRVDNACTLGSHKLMNAGKHRLKAPIMRDGGAWRDASYEEAMEYTAGILLDADRPLLYGWSSTQGEAQGAGVSMAELLGGVIDSTTSVCHGPSILAIQEVGHPGCTLGQVKNRADLIVYWGCNPTEAHPRHMSRYTTYADGYFLENAFRDRKLIIVDVRKTETGSIADEFMQVKPGGDYAVLSALRAIVRGREDVVPPTVAGVTKEQLLRVAALCKEAKFGALFFGVGLTMSPGKYKNVRNAIELVDDLNRYTKWTLTPLRGHYNVYGSNEVFTWMTGYPYAVDFSRQIAFYNPGETTAVDILARQECDAALIVASDPGAHFPKKCLEHLASIPSVLIDPMHTMTTPLVRCQIPVAVTGMDASGTAYRMDGVPIHVKKFLDLGYPTDTEIITKIFEKVTEVRHP
>Methanofollis_sp._W23_Euryarchaeota_Steno
MIHEDMICPFCGCLCDDLVIETEGTEVVRVDNACTLGSHKLMNAGTHRLKSPIMREGGAWRDARYEEAIEYAAGILLDADRPLLYGWSSTQGEAQGTGVSMAELLGGVIDSTTSVCHGPSILAIQEVGHPGCTLGQVKNRADLIVYWGCNPTEAHPRHMSRYTTYADGYFLENAFRDRKLILVDVRKTETASIADEFVQVKPGGDYAVLSALRAIVRGREDVVPPTVAGVTKEQLLRVAALCKEAKFGALFFGVGLTMSPGKYKNVRNAIELVDELSRHTKFTLTPLRGHYNVYGSNEVFTWMTGYPYAVDFSRQIAFYNPGETTAVDLMARKECDAALIVASDPGAHFPKKCLEHLASIPSVLIDPMHTMTTPLVRCQIPTAVTGMDAPGTAYRMDGVPIHVKKFMDLGYPTDTEIIGSIFEKVKEVRHP
>Methanoculleus_submarinus_strain_DSM_15122_Euryarchaeota_Steno
LLMIVKDAVCPFCGCLCDDIEVEVEEGRVVAVTNACELGTTKFMGEKRMKNPILRDGDRWKDITYDEAVRYAADMLLEAERPLMYGWSGTHGEAQCVGVHMAELIRGVIDNTSSVCHGPSILAIQEVGHPGCTLGVVKNRADLVIYWGSNPIDAHPRHLSRYTRYAEGFFLENAFRDRTVIVVDVRKTETANIADEFVQIKPGGDYAVLSALRAIVQGKADTIPRTVAGVTREQLVRVANLCKNAKFGAVYFGLGLTMTQGKYKNIRNAIELVSELSRHTKFTISAMRGHYNVYGSNEVNTWMTGYPFGIDFSRGIAFYNPGETTAVDILARKECDAALVVGSDPAAHFPRKCLEHLAEIPVVQLDPYPNATTAFCTVQIPVAVTGIDAEGTAYRMDGVPIRTRKVISSDYPSDEEILARMYALMQEARER
>Methanoculleus_marisnigri_JR1_Euryarchaeota_Steno
LLMIVKDAVCPFCGCLCDDIEVEVEEGRVVAVTNACELGTTKFMGEKRMKNPILRDGDRWKDITYDEAVRYAADMLLEAERPLMYGWSGTHGEAQCVGVHMAELIRGVIDNTSSVCHGPSILAIQEVGHPGCTLGVVKNRADLVIYWGSNPIDAHPRHLSRYTRYAEGFFLENAFRDRTVIVVDVRKTETANIADEFVQIKPGGDYAVLSALRAIVQGKADTIPRTVAGVTREQLVRVANLCKNAKFGAVYFGLGLTMTQGKYKNIRNAIELVSELSRHTKFTISAMRGHYNVYGSNEVNTWMTGYPFGIDFSRGIAFYNPGETTAVDILARKECDAALVVGSDPAAHFPRKCLEHLAEIPVVQLDPYPNATTAFCTVQIPVAVTGIDAEGTAYRMDGVPIRTRKVISSDYPSDEEILARMYALMQEARER

>Theionarchaea_archaeon_DG-70-1_Euryarchaeota_Theionarchaea
MIYENVVCPFCGCLCDDLIITVEDGQITNTKNTCAISKSKFVNHHQYMLKPSINKKEVPVEKAIEKAAEILKNADAPLIYGLSSTECEAQRYAIHLAEILGATIDQTASVCHGPTILGTQDAGCVKCTLGEVKNRADLIVYWGCNPAEAHMRHFRRYSVYPEGLFRKDKKERTIVVVDVRKTASARIANTFVKIEPGADFEIISLMRAYLKGRDVPLTDEFKTLLETMKTCEFGIIFFGLGLTMSKGKHLNVDAALRLVRDLNDYTKFSITPMRGHYNVTGAGSTMAWVTGYPFAVNFSQGYPVSNPGEFSAVDVLARKECDAALIIASDPVSNFPADSWKHLADIPTIVMDPKVSLTSKVAKVCIPVATAGIEAEGTAYRMDGIPLRLKKVLDTPRLSDAEVLSQLIEKVMA
>Theionarchaea_archaeon_DG-701_Euryarchaeota_Theionarchaea
MIYENVVCPFCGCLCDDIIVTVENGQITNTKNACAISKSKFVNHHQNALNPSIGGQEVSLEKAIDKAADILRNSQAPLIYGLSSTECEAQRHAIHLAEILGATIDQTASVCHGPTILGLQDAGCVKCSLGEVKNRADLVVYWGCNPAEAHMRHFRRYSVFPEGMFRKSKKEREIAVVDVRKTTSARIANTFIKIEPGTDFEVISLMRAHLKGRDVPLREEYKTLLEKMKTCEFGIIFFGLGLTMSKGKHLNVNAALRLVRDLNEYTKFSITPMRGHYNVAGAGSTMAWVTGYPFAVNFSLGYPVHNPGEFSAVDVLARKECDAALIIASDPVSNFPSETWKHLADIPTIVMDPKVNLTSKIAHVCIPVATAGIEAEGTAYRMDGVPLRLKKVLDSPWLSDADVLSQLIEKVMA
>Theionarchaea_archaeon_isolate_SZ_6-81_Euryarchaeota_Theionarchaea
MIHENVVCPFCGCLCDDIVVTTEDNQITDVKNACAISKSKFLNHHVNMLESALVDGKEVSMDEAVDRATEILSSADNPLIYGLSSTECEAQRHAIHLAELLGATIDQTASVCHGPTILGTQDAGCVKCTLGEVKNRADLIIYWGCNPAEAHIRHFRRYSVFPEGLFRKGRNEREVVVVDVRATASARIATTFVKTEPGTDFENISLMRAYLKGKRDSLPDELRDLVEKMKTCTFGIIFFGLGLTMSKGKHLNVDAALRLVRDLNEFTKFSITPMRGHYNVTGAGSTMAWVTGYPFSVNFALGYPLSNPGEFSAVDVLARKECDAALIIASDPAANFPAEAWKHLADIPTIVMDPKVSLTTRIAKVSIPVATAGIEAEGTAYRMDGIPLRLKKIVQTSRPSDAAVLTKMIEKVRA
>Theionarchaea_archaeon_isolate_SZ_12-141_Euryarchaeota_Theionarchaea
MIHEDVVCPFCGCLCDDIAVTTEDNMITDVKNGCAISKSKFMNHHLNLLESALVDNMKVSLDEAVGRAVEILTNADNPLIYGLSSTECEAQRHAIHLAELLGATIDQTASVCHGPTILGTQDAGCVKCTLGEVKNRADLIIYWGCNPAEAHIRHFRRYSVFPEGLFRKSKKEREVVVVDVRNTASARIATTFVQIEPGTDFETISLMRAYLKGKGDALPDEFKNLVERMKRCEFGIMFFGLGLTMSRGKHLNVDAALRLVRDLNEYTKFSITPMRGHYNVAGAGSTMAWITGYPFAVNFSMGYPVSNPGEFSAVDVLARKECDAALIIASDPVANFPAESWKHLADIPTIVMDPKVSLTSRIAKVSIPVATAGIEAEGTAYRMDGIPLRLKKVVDTTRLSDAAVLSRMIEKVRA
>Candidatus_Mnemosynella_bozhongmuii_isolate_MAG-16_Euryarchaeota_Archaeoglobi
MTLYTDLVCPFCGCLCDDIAVEVRDGEIHEVRNACELGYSKIAGHHVRYRAPMIRENGKLKEVSYEEAIE
RAAEILANSKRALYYGWSNTTCEVQKIGIHLAELTGGVIDNTTSVCHGPSVLAIHNVGYPGTTLGQVKNR
ANLIIYWGCNPLSAHPRHLSRYTTYPRGFFRQKGYEQRYLVVVDVRETDTAKMANKFIKIEPNSDYAVIN
ALRAILRGHEDIIPSEVGGVPKEELVKLVERMKKAEFGALFFGLGLTMTRGRYKNIENAIKLVEELNRYT
KFTLTPMRGHYNVTGFNLVCAWETGYPYGVDFSRGYPWYNPGETTAVDVLLKGDLDALFVMGSDPAANFP
KEVLKKMAEIPVILVDPFPNATSAFADVIIPSAINGVEAEGTAYRMDSVPIRLRKFLDTEFLSDEEIMRR
IYESVERRMKG
>Candidatus_Mnemosynella_sp._isolate_MAG-15_Euryarchaeota_Archaeoglobi
MTLYTDLVCPFCGCLCDDIAVEVKDGEIHEVRNACELGYSKIAGHHTRYRAPMIRENGKLKEVSYEEAIE
KSAEILASSKRVLYYGWSNTTCEAQKIGVHLAELTGGVIDNTTSVCHGPSVIAIHNVGYPGTTLGQVKNR
ANLIIYWGCNPLSAHPRHLSRYTTYPRGFFRQKGYEQRYLVVVDVRETDTAKMANKFIKIEPNSDYSVIN
ALRAILRGHEDIIPSEVGGVPKEELVKLVERMKNAEFGALFFGLGLTMTRGRYKNIENAIKLVEDLNRYT
KFTLTPMRGHYNVTGFNIVCAWETGYPFAVDFSRGYPCYNPGETTAVDVLLKGDLDALFVMGSDPAANFP
KEVLKKMAEIPVILVDPFPNATSAFADVIIPSAINGVEAEGTAYRMDSVPIRLRKFLDTEFLSDEEIMRR
IYESVERRMKG
>Archaeoglobus_veneficus_SNP6_Euryarchaeota_Archaeoglobi
MGKELTASFGFDSMRVEAFVCPFCGALCDDIIVETGNNGDVKIENACVLGTRKIMARTRGRITKPMIGGK
EVSIDEAIERAAEILVNAKKPLLYGFSSTSCEAHSAGIELAELVGGVVDCTSSVCHGPTILAIHEVGVPS
VTLGEVKNRADLIIYWGCNPMHAHPRHMSRYSTFQKGRFRKGRISRKVVAVDVRPTESTKLADEFIQVEP
NRDFEIFNAMRAILNSGDCRGDVIGGVPKEKLKKLVEEMKSCQFGVIFFGMGLTHTYGNYRNVREAILLV
RDLNMYTKFAIIPMRGHYNVTGFNEVCTWQTGYPYAVDFTRDYPWYNPGETDANSLLIAEDVDAMLVIAA
DPAAHFPKQAVEYMKRIPLVVIDPFESLTSKLADVVIPAAIAGVEVEGSAYRMDGVPLRLKKVFEPPEGV
LSDEEILKRIISKVKEFL
>Archaeoglobaceae_archaeon_isolate_UWMA-0193_Euryarchaeota_Archaeoglobi
MMIEAVACPFCGALCDDLRIKVEDNRIVCIEEACTLGVNKFMSTSGRTAVRAFIRNVGIKYVSVDEAIEE
AVKILSTSKKPLLYGFSSTNCEAQAKGIELAEKLGGVVDCTSSVCHGPTIIAIQEVGCPSVTLGEVKNRA
DLVIYWGSNAMHAHPRHFSRYTHYSRGRFRERGKLDRKLLVFDVRETETAKLADKFIRINPNRDYEVLNA
LRTILNSGKIDRDEVEGIGKEELEEIVEMMKTCQFGILFFGMGLTMSYGKHRNIIEAISLVRDLNRFTKF
SIMPMRGHYNVTGFNEVCSWQTGFPYAVDFSKGYPWYNPGETDANSVLQNREVDAALIIASDPVAHFPRF
SIRYLKEIPVIVIDPFESLTSRIASVFIPSAVAGVETGGSAYRMDCVPLKLTKVINPPDGVLTDEEILDR
MLKMLER
>Archaeoglobus_sp._isolate_MAG_85_Euryarchaeota_Archaeoglobi
MISEISKFRKIPDFICPFCGALCDDLIVETDGREIKVENACVVGTAKILSSVKYHKRVLKPYVDGREVNL
EEALDKSAEILVKAKKPLFYGFSSTSCEAHEVAIELAEKLGGVIDCTSSVCHGPSILAIQEVGIPSYTLG
EIKNRADLVIFWGCNPMHAHPRHMSRYSVFPRGRFSRSRIGRKVVVVDVRPTESSKLADMFIQVEPGKDY
EVLNALRAIINSGDCRVKRVGGVEIEKLKELADMMKNCKFGIIFFGMGLTHSLGNYWNISEAISLVKDLY
RFTKFGIMPMRGHYNVSGFNEVCTWETGYPFAVDFSRGYPWYNPGETDTNSILAKRDTDAMFVLGGDPAA
HFPRATVNYMKSIPLIVVDPFWSLTAKIANVLIPSAITGIEAGGSAYRMDSVPLKLKKIVNPPEGVLSDK
EILEKLLEKVEEKL

>Ignisphaera_sp._isolate_Bin_S33_TACK
MSRCNLVPVALFILNTGRSLSQGMYMESEGKWSENYFKTVVAVEMNPNDIKRLGVKDRVKIARNGSSLVALVKPSDRVPEGAIFIPMGPVANFIIDGDTDGVGIPSFKAIEVEAGPAEEPVATLRDILKSLGAKNLDVDALMKDISVQSGEKRVVESVSCPFCGDLCDYLKIEVDGSKIVRNVGGCAVSIAKFLNYHKHRVLEPYVRRGGSLTKVDLDTAIEEAAKILANARYALIYGLSNTCVEAIELAVELAEILRGVVDNTSTVCHGPTVLAIQEVGTVAMTFAPVLHLADVVVFWGSNAREAHANHVSRLVMAMGRFRKGRKDRKLVVVDSRKTMLADMADIFIQVEPGKDLELATALRMALRDLEIESPSVAGVPREKIYELAELMKTARYGALFFGMGVTHTGAKLRNIQAVIKLVQELNEWTKWVLLPMRGHYNVTGANQVSLWLTGYPYAVDFSRGFPRMIPGVTTAVDLLANGDVDAALIIASDPAAHFPRKAVEHLSKIPVIVIDAKWSLTAAFADVIIPAGLVGIECEGTAYRMDGVPIYMKKVVNPPPGVLCDVELLKRLTEKVKSMKGWGE
>Ignisphaera_sp._4213-co_5_TACK
MQKTFVLVTGRSIAQGMWMESEGKWSSKYGDAVAYAEMNPEDIKTLGVKDLVKIVTDHGSVVLPVKASEKVGKGSIFIPMGPWANFVVDSDTDGTGIPYFKSTKARVEPAQEPKTTLQEILKSLGAKVPEVPMIDLEVKSGEKRVVKNVTCPFCGDLCDYLTIEVDGTRIVRNVGGCSISIAKFLNYHKHRILKPYVRDGNRFVESDLENAIEKAAKILVNSKYPLIYGLSNTCVEAIDVAVEIAEILHGAIDNTSVVCHGPTILAAQEVGTVTPTFAPVLHLADVIVFWGSNPREAHQNHIARLITSKGRFVEGRKQRKIIVIDVRKTMSAELADIFIQVEPGKDLELLTALRMAIRDLEIEAPTVAGVPREKILELAEILRTARYGVIFFGMGLTQNDARYKNIEMAIKLVQELNEWTKWVLLPMRGHYNVTGANHVLLWNTGYPYSVDFARGFPRMFVGVTSATDLLANGDVDAALIIASDPAAHFPRKAVEHLSKIPVIVVDAKWSLTTSFADIVIPVGLTGIECEGTAYRMDGVPIYMRKVLDPPQGVLCDKNVLEMLLEKIKEFKGLAK
>Thermofilum_sp._isolate_Bin_S6_TACK
VNEAKAKGEWMFVLNTGRTLSQGISMEGESKWGRKYFDAVAIAEMNPGDISALRLRDRVKVRNEHGAVVLRVKPNAKVPAGQVFVPMGPWANMLTDPNTDATGMPRLKGVKVFVEPTDEPLTTLTDVLKLLGAKNLEVYAGDAPLKTGGRRIVGNVVCPFCGDLCDHLVIELDGDKVVRNTGGCAISSAKFLNYHRHRILKPYIREQGGLVEVDLDKALDKAADILVSSKYPLIFGLSSTDVEANKYAIELAELTHGVVDNTSVFCHGPTALAVQEVGTARCTFGVAINLADLVVFWGCNPLEAHANHVARIVLREGRFVKGRKERKVVVVDARRTPTADQADLFIEVEPGRDYELLTALRMAVRDLDIEAPLVAGVPREKVIELAEMMRTARYGVIFFGLGLTMTGAKYRNIVAVIKLVHELNEWTKFSIIPMRGHYNVTGANQVSLWTTGYPYAVSYARGFPKMIIGVTSATDLLASGDVDSALIVASDPVAHLPRRAVEHLAKIPVVVIDAKWSLTTAFADVIIPGAYTGIECEGTAYRMDDVPIRLKKIVDPPPGVLCDSEVLGRLVDRVKARMRCGA
>Desulfurococcaceae_archaeon_isolate_Bin_S23_TACK
MSFNKLFIILNTGRTIRQGMFMESDGKWSKKYFDEVAYIEMNPEDVKTLGNPSKVKVSTNRGSVVLPVRV
NDRVRKGSAFIPMGPCASLLVDHETDGTGIPYLKSTKAIVEPTDEPLTTLQDFLKILEAKVVDIPITDLE
TKPGEKRVVENVSCPFCGDVCDYLRIEVEGARIVRNVGGCAISISKFLNYNKHRILKPYIRDGNRFIEVS
LEKAIDMAAEILANAKYPLIYGLSSTCVEAIEVATEIAEVTHGVIDNTSVVCHGPTMLALQEVGAVTATF
GPMLHLADLVIFWGCNPREAHMNHISRIVMPRGRFVEGRKARKVVIVDVRKTVTADMADLFIQVEPGRDV
ELLRALRMAIKDLEIEVPVVAGVPREKIIELAEMLRTARYGVLFFGMGLTQSEARFRAIEEAMKLVQELN
EWTKFVLLPMRGHYNVNGANQVLLWNTGYPYAVDFARGFPRMIVGVTSTPDLLANGDVDAALIIASDPAA
HFPRKAVEHLSKIPVIVVDAKWSLTTAFADIVIPAGMVGIECEGTVYRMDGVPIYMKKILDPPPGILCDK
DVLEMLLKKVKELKKVSS
>Desulfurococcaceae_archaeon_isolate_Bin_P6_TACK
KTLGNPSKVKVSTNRGSVVLPVRVNDRVRKGSAFIPMGPCASLLVDHETDGTGIPYLKSTKAIVEPTDEP
LTTLQDFLKILEAKVVDIPITDLETKPGEKRVVENVSCPFCGDVCDYLRIEVEGARIVRNVGGCAISISK
FLNYNKHRILKPYIRDGNRFIEVSLEKAIDIAAEILANAKYPLIYGLSSTCVEAIEVATEIAEVTHGVID
NTSVVCHGPTMLALQEVGAVTATFGPMLHLADLVIFWGCNPREAHMNHISRIVMPRGRFVEGRKARKVVI
VDVRKTMTADMADLFIQVEPGRDVELLRALRMAIKDLEIEVPVVAGVPREKIIELAEMLRTARYGVLFFG
MGLTQSEARFRAIEEAMKLVQELNEWTKFVLLPMRGHYNVNGANQVLLWNTGYPYAVDFARGFPRMIVGV
TSTPDLLANGDVDAALIIASDPAAHFPRKAVEHLSKIPVIVVDAKWSLTTAFADIVIPAGMVGIECEGTV
YRMDGVPIYMKKILDPPPGILCDKDVLEMLLKKVKELKKVSS

>Candidatus_Altiarchaeota_archaeon_isolate_SRR3901698_bin.30_DPANN
MEIKNVVCPFCGCLCDDITVKVEDNEIKAVKNGCGICITKFIKHHVNAVQSPMLKKEKTDENFVNVSMDEAIEKTGEILKNAKYPLIFGLSTTECEAQGKALELAELTGATIDQLPSVCHGPSIMAVQSVGQITATLGEVKNRADMVIFWGCNPIEAHPRHFNRYSGTTAGMWSDRNKRYIVTIDVRETHTAKKSDKFIKISPGKDYELISIIRAAIKGQKIPDNVEEMMGVNKDDIENLINKMKGAKYGVVFYGMGMTQSFGKELNTDGAISLVKELNEWTKFSINPMLGHYNVAGAVHVWGWQSGYPFSINFSLQYPRYNPGEFSATQILARKECDAALIIATDPVAHLPNEAARHLAEIPVITIDPKFSLTALISDVVIPCATAGIEAEGTAYRMDGIPLRLKRVVRSEFLSDREILERLIEKIKEK
>Candidatus_Altarchaeum_sp._HURL_250_DPANN
MEIKNIPCPFCGCLCDDIIVNVEDNELKGVKNGCGICITKFMKHHVNAVQSPMLKKEGNLVNVSMDEAIEKAAEILKNAKYPLIFGLSTTECEAQSKALELAELTGATIDQLPSVCHGPSMMALQSVGQTTATLGEIKNRADLVIFWGCNPIEAHPRHFNRYSGTATGMWSDRSKRYIVTIDVRETQTAKKSDKFIKISHGKDYELISIMRAAIKGQKIPDNVEEITGVNKEDIENLINRMKNAKYGVVFYGMGMTQTFGKELNTDNAISLIKDLNELTKFSIIPMLGHYNVSGAVHVWGWQTGYPFSINFALQYPRYNPGEFSATQMLARKECDAALIIATDPVAHLPNEAARHLANIQVITIDPKFSLTALISDVVIPAATAGIEAEGTAYRMDGIPLRLKKVVNSEFPPDREILERIIEKIKE
>Candidatus_Altarchaeum_hamiconexum_isolate_CG_2015-01_33_1645_DPANN
MEIKNVVCPFCGCLCDDITVKVEDNEIKAVKNGCGICITKFIKHHVNAVQSPMLKKEKTDENFVNVSMDE
AIEKTGEILKNAKYPLIFGLSTTECEAQGKALELAELTGATIDQLPSVCHGPSIMALQSVGQITATLGEV
KNRADMVIFWGCNPIEAHPRHFNRYSGTTAGMWSDRNKRYIVTIDVRETHTAKKSDKFIKISPGKDYELI
SIIRAAIKGQKIPDNVEEMMGVNKDDIENLINKMKGAKYGVVFYGMGMTQSFGKELNTDGAISLVKELNE
WTKFSINPMLGHYNVAGAVHVWGWQSGYPFSINFSLQYPRYNPGEFSATQILARKECDAALIIATDPVAH
LPNEAARHLAEIPVITIDPKFSLTALISDVVIPCATAGIEAEGTAYRMDGIPLRLKRVVRSEFLSDREIL
ERLIEKIKEK
>Candidatus_Altiarchaeales_archaeon_A3_DPANN
MEIKNIPCPFCGSLCDDIIVNVEDNEIKGVKNGCGICITKFMKHHVNAVKSPMIKKDENLVNVSMDEAIE
KAAEILKNSRYPLIFGLSTTECEAQSKALELAELIGATIDQLPSVCHGPSMMALQSIGQTTATLGEVKNR
ADLVIFWGCNPIEAHPRHFNRYSGTAVGMWSDRSKRYIVTIDVRETQTAKKSDKFIKISHGKDYELISII
RAAIKGQEIPDNVEEITGVKKEDIENLIIKAKGAKYGVVFYGMGMTQSFGKELNTDAAISLIKDLNDFTK
FSIIPMLGHYNVSGAVHVWGWQSGYPFSINFALEYPRYNPGEFSATQMLARKECDAALIIATDPVAHLPN
EAARHLAGIPVITIDPKFSLTALISDVVIPAATAGIEAEGTAYRMDGIPLRLKKVVNSEFPPDREILERI
IERLKEKMKEY
>Candidatus_Altiarchaeales_archaeon_HGW-Altiarchaeales-2_DPANN
LIFGLSTTECEAQSKALELAELTGATIDQLPSVCHGPSMMALQSVGQTTATLGEIKNRADLVIFWGCNPI
EAHPRHFNRYSGTATGMWSDRSKRYIVTIDVRETQTAKKSDKFIKISHGKDYELISIMRAAIKGQKIPDN
VEEITGVNKEDIENLINRMKNAKYGVVFYGMGMTQTFGKELNTDNAISLIKDLNELTKFSIIPMLGHYNV
SGAVHVWGWQTGYPFSINFALQYPRYNPGEFSATQMLARKECDAALIIATDPVAHLPNEAARHLANKVVN
SEFPPDREILERIIEKIKE
>Candidatus_Aenigmatarchaeota_archaeon_isolate_B62_G1_DPANN
MGITKILHYNKKRVLYPYVRINGRLEKCDLQTAISKAVEILSNAKFPLLFGWSNTTVEAIRVGAELAEYL
GGVFDNTSVVCHGPTILGVQEAGFVSATLGQVRNYADLIIYWGCNPLNAHPRHVNRYSALAKGVYIKSRK
ERKVVVIDVRETDSTKIADMFIRIKPGMDYEFISALRALIKGYDVEADEVAGVDIATIEKLVEMMISARF
GVIFYGLGLTMSMGKGRNIEEIIRLAQDLNEWTKFVAIPMRGHYNVVGANQVSAWTTGFAFAVDFRRGYP
RHNPGITSATDLLERGDVDAALVVASDPVAHLPKKAVEHLLNIPIITLDPKWSLTASVSTVLIPTAIAGV
EVEGTAYRMDKVPLRLKKLVDPPEGILSDEEVLKILLDELKKKMG
