# Supplementary material for: Asgard archaeal selenoproteome reveals a roadmap for the archaea-to-eukaryote transition of selenocysteine incorporation machinery
Source: ISME J. 2024 Jun 19;18(1):wrae111. doi: 10.1093/ismejo/wrae111 (PMC11227280; doi:10.1093/ismejo/wrae111)
Supplement: Supplementary_data_2_wrae111 [file supplementary_data_2_wrae111.zip › Neighboring genes of selenoproein gene clusters/sequences/frhG.fasta]

>Methanopyrus_sp._SNP6
MSKATIATAQLSSCVGCHVSLLDLHERLLDLLEDAIEIDYCYVLVDQKEIPEHVDVAVIEGSIRNEEDLEVAEELREAANIVVAVGTCACYGGVHGLANLYHIDDVLEWVFKETPTTDDEGETPEEVVPEIFDYVRPLPEVIDVDYMLPGCPPKPESIAEVITAIIEDRQPKLPTTNLCEECPREKEDIPIEDIKFRTGQGRPDPDKCLLEQGYPCMGPATVAGCEAACPSRGLPCRGCNGPTKQALDQGAASLDAIASVSFETGVDVEEILKGLVDLPGKLYMFSMAASLLKGHRDVIFGSKGE
>Methanopyrus_sp._KOL6
MSKATIATAQLSSCVGCHVSLLDLHEKLLDLLEDAIEIEYCYVLVDQKEIPEHVDVAVIEGSIRNEEDLEVAEELREAANIVVAVGTCACYGGVHGLANLHHIDDVLEWVFKETPTTDDEGETPEEVVPEIFDYVRPLPEVIDVDYMLPGCPPKPESIAEVITAIIEDRQPKLPTTNLCEECPREKEDIPIEDIKFRTGQGRPDPDKCLLEQGYPCMGPATIAGCEAACPSRGLPCRGCNGPTKQALDQGAAFLDAIASVSFETGVDVEEILKGLADLPGKLYMFSMAASLLKGHRDVIFGSRGE
>Methanopyrus_kandleri_AV19
MKIATTWLCCCSGCHVSVLDLHERLLDLLGDAELVHCPVLMDTKEIPEDVDVVLIEGGIRNEENVEVAEEFRERAEIVVAVGTCACYGGVPGLANLYSNEELLRTVYVETASTENEDGVIPSEDVPELTWRVRPLSDVIDVDYELPGCPPEPDLIADAVTAILDGREPELSTTNLCEECPRKKEETVIHEIRRPVEGEPDPDRCLLEQGYPCMGPATRAGCGARCPEAGVPCAGCAGPAGEIPDQGAEMMSAIASIFRADVDDVDPSELVESVPDVVGWFYRFTLAGSLMPFRVDRE

>Methanocaldococcus_jannaschii_DSM_2661
MTLAVKVGMIQLCGCSGCHISLLDLHDKLLEVLPNLEIVYAPIIADPKEIPEGIDVFLVEGGIRNEHDEHLIHEIREKSKIVIAWGTCAAYGGIPGLGNLYKKEELLNYVYSTDSTENKGEIPSEEIPPLEEYVKPIKDFIKVDYTIPGCPPTPKMIADAIIALLNGEEPKLPTKIVCDECPRKKENVFPETFKRTHEGRPDPERCLFEQGYTCLGFATRAGCGAKCPSAGVPCRGCFGKTDKSLDLGANAANVLANAGEAALEIPDKVALLNRFTLPDALINRKAK
>Methanotorris_igneus_Kol_5
MADKVKVAMIQLCGCSGCHISLLDLHDKLLEVLPNLEIVYAPIVADPKEIPDGIDVALLEGGVRNEHDEHLVHEFREKAKIVIAWGTCAAYGGIPGLGNLYTKEELINRVYSTESTDNPGTIPSEEIPPLEDYVKPIPDVIKVDYIIPGCPPTPDMIASAIVALLNGEEPKFSTKIVCDECPRKKENVFPEKFKRTFEGKPDPEKCLFEQGYTCLGMATRAGCGAKCPNAGVPCRGCYGKTDAVLDQGAAAANTFANAGEAALEIPDKVALLNRFSLPAALISKKIK
>Methanococcus_vannielii_SB
MADKVRLGLIQLCGCSGCHISLLDLHEQLLDVLPALDIVYAPIVADVKEIPEVDVFCIEGGARNEHDEHLMHEIREKSKVVIAWGTCAVYGGIPGLANLYKTEEINTTPYYTKTTDNPGVIPENGIPKLLDTVKPVTDVIKADYILPGCPPKPALNAAAIVALLNGKDPELPKKIVCDECPREKENVFPKEFKRSFEGTPDNETCLFEQGYTCVGMGTRSGCGAMCPSANMPCRGCYGKTDAVLDQSASTANTYANAGAPALEIPDKVGLLNRFSLPAALISKKVQK
>Methanofervidicoccus_sp._A16
MGDKVKLGMIQLCGCSGCHMSLLDLHEQLLKVLPNVEVLFGPIVADMKEIPEGIDVFLVEGGIRNEHEKHLLEEIRERSKVVVAWGTCAAYGGIPALGNLYPTEKLLNEAFSTGTVDNPGEVPGEDIPKLLERIYPVSHFIDVDLVLPGCPPKPEHNVELITALLEGKKPKVSTKIVCDECPREKEGTYPKELKRTFDGTPDEKKCLFEQGYTCVGMATRAGCGAMCPSVNVPCRGCYGKTDAVLDQGAAVANAYAVTGDAVLKLPDKLGLFYRFSMAAGLIPKKIHK
>Methanococcus_maripaludis_C5
MADKVKVGIIQLCGCSGCHISLLDLHEGLLDVLPALEIVYAPIIADVKEIPDVDVFLVEGGVRSEHDEHLIHEIREKSKVVIAWGSCAAFGGIPGLGNLYSPEQIKETVYTTVSTDNPGVIPTDGVPELTTTVKPITEVVKADYVIPGCPPKPALTAGAIVALLEGKEPVLPTKIVCDECPRTKENVFPTEFKRSGQGTPDPDKCLFEQGYTCMGMATRAGCGAMCPSANMPCRGCYGKTDETLDQGAAAANTYANAGEAALEIPDKVATLNRFTLPVALVSKKVQKE
>Methanocaldococcus_sp._FS406-22
MTLAVKVGMIQLCSCSGCHIALLDLHEKLLDILPNLEIVFAPLIADHKEIPEGIDVFLVEGGIRNEHDEHLIHEIREKSKIVIAWGTCAAYGGIPGLGNLYTKEELLNYVYSTDSTDNKGEIPSEDIPPLEDYVKPISAVVKVDYVIPGCPPTPEMIADAIVALLKGEESKLPKKIVCDECPRKKENVFPEKFKRTYEGRPDPERCLFEQGYVCLGFATRAGCGARCPRAGVPCRGCFGKTDKSLDLGANAANVLANAGEAALEIPDKVALLNRFTLPDALINRKVK
>Methanothermococcus_okinawensis_IH1
MADKVKVGLIQLCGCSGCHMSLLDLHEKLLDVLPNLEIVYAPIIADVKEIPEGIDVFLVEGGIRNEHDKHLVEEIREKSKIVVAWGSCAAFGGIPGLGNLYTKEEFLNTIYSTASTDNPGEIPSEDIPPLEEEVKPISKVVKVDLVLPGCPPRPEHNAEAIVALLEGREPQLSSKIVCDDCPRKKEGTYPEKFKRSYEGTPDPEKCLFEQGYTCLGMATKSGCGAMCPRAGMPCRGCFGKAPAVIDQGAAAANAYAASGDASLEIMDKVALFNRFSLAAALIPNKIKK

>Thermococcus_gorgonarius_strain_W-12_Euryarchaeota_Thermococci
VMEMEGNGKVRIGFYALTSCYGCQLQFAMMDELLQLIPNVEIVCWYMLERDSKEVEPVDIALIEGSVSTEEEIELVKKIRENAKIVVAVGACATQGGVQSWEKDKDLEELWKTVYGDGKVKFQPKMAEPVENYIKVDYKIYGCPPEKKDFIYALGTLLIGSWPEDIDYPVCLECRLNGNSCVLLEKGEPCLGPLTRAGCNARCPAYGIACIGCRGAIGYDVAWFDSLARVFKEKGLTKEEILERMKIFNAHNPKLEEMVEKVFQEVKE
>Thermococcus_sp._GR7_Euryarchaeota_Thermococci
VVEMEGKVRIGFYALTSCYGCQLRFAMMDEILQLLPNTEIVCWYMLDRDSSEDEPVDIAFIEGSVSTEEEVELVKRIRENAKIVVAVGACATQGGVQSWEKDKSLEELWKAVYGDGKVKFEPKMAEPLENYIKVDYRIYGCPPEKKDFIYAIGTFLVGSWPEDIDYPVCLECRLKGNTCILIEKGEPCLGPITRAGCDARCPSYGIACIGCRGAIGYDVAWFDSLARTFKEKGLTKEEILERMKIFNAHNPKLEEMVDKVFQGVKE
>Thermococcus_thioreducens_strain_OGL-20P_Euryarchaeota_Thermococci
VVEMENGKVRIGFYALTSCYGCQLQFAMMDEILQLIPNAEIVCWYMIERDSYEDEPVDIAFIEGSVSTEEEAELVKKIRENAKIVVAVGACATQGGVQSWDQNKSLEELWKAVYGDAKVKFQPKPAKPVEEYIKVDYRLYGCPPEKRDFLYAIGTFLVGSWPEDIDYPVCVECRLKGNSCILIEKGEPCLGPLTRAGCDARCPGFNVACIGCRGAIGYDVAWFDSLAKTFKNKGYTKEEIIERMKIFNGHNPKVEEMVEAAFREVEE
>Thermococcus_thermotolerans_strain_813A4_Euryarchaeota_Thermococci
VVEMENGKVRIGFYALTSCYGCQLQFAMMDEILQLIPNAEIVCWYMIERDSYEDEPVDIAFIEGSVSTEEEAELVKKIRENAKIVVAVGACATQGGVQSWDQNKSLEELWKAVYGDAKVKFQPKPAKPVEEYIKVDYRLYGCPPEKRDFLYAIGTFLVGSWPEDIDYPVCVECRLKGNSCILIEKGEPCLGPLTRAGCDARCPGFNVACIGCRGAIGYDVAWFDSLAKTFKNKGYTKEEIIERMKIFNGHNPKVEEMVEAAFREVEE

>Methanofollis_fontis_strain_FWC-SCC2_Euryarchaeota_Steno
VIAMKIAIEELAGCSGCTISVLDLHEMLLEVIAEADIVYSPVIMDVKEPPEGIDIAFVTGAVRNEENEERLNLIRKRAKKLVAFGTCACYGGVSGLSMLGKQEDLFNCVYRGVETADEGNVIPTDVPPFLYRAFAVGDLVKVDYYVTGCPPKEKFLRTIIPALVRGDPIELSKKSVCSECDRKMGDVQNWHLKRRYEGTPDREHCLLGQGYLCLGPVTFGRCGASCPRNNVPCHGCNGPSLDILREPCRDIHNMMVRRIADLTDTPEKEVEKQLYDVAHTMYPFTIGSLIMEDKEISKIRDLVRGGKA
>Methanofollis_tationis_strain_DSM_2702_Euryarchaeota_Steno
LAMKIAIEELAGCSGCTISILDLHEALLDVVAQADIVYSPVIMDAKEPPEGIDIAFVTGAVRNEENEERLKLLRKRSKKLIAFGTCACYGGVSGLSMLGKAEDLFACVYQGVETAEKGNIIPKDVPAFLYRAFAVGDLVKVDYYITGCPPKEKFLRTILPALIAGDHIELSKKSVCSECDRKMGDVKNWHLKRRYEGTPDREHCLLGQGYLCLGPVTFGRCGAACPHNNIPCHGCNGPSLDILREPCRDIHNMMVRRIADLTDIPEKEIEKQLYDVAHTMYPFTIGSLIMEDKEISKIRDLVKGDGA
>Methanofollis_liminatans_DSM_4140_Euryarchaeota_Steno
LAMKIAIEELAGCSGCTISILDLHEALLDVVAQADIVYSPVIMDAKEPPEGIDIAFVTGAVRNEENEERLKLLRKRSKKLIAFGTCACYGGVSGLSMLGKAEDLFACVYQGVETAEKGNIIPKDVPAFLYRAFAVGDLVKVDYYITGCPPKEKFLRTILPALIAGDHIELSKKSVCSECDRKMGDVKNWHLKRRYEETPDREHCLLGQGYLCLGPVTFGRCGAACPHNNIPCHGCNGPSLDILREPCRDIHNMMVRRIADLTDIPEKEIEKQLYDVAHTMYPFTIGSLIMEDKEISKIRDLVKGGGA
>Methanoplanus_endosymbiosus_strain_DSM_3599_Euryarchaeota_Steno
VQSIMKIAIEELAGCSGCTIAVLDLHEMILDLLNDAEIVYSPVIMDVKEPPEGIDVGFVTGCVRNEENQERLEKIRKRSKILIALGTCACYGGISGLSMLSSNEEIFNTVYRNVDTVKDDGIIPTDVPPFTYRAFAVGDLVKMDYYITGCPPKEQFLKQILPALIKGDQKELSRKSVCSECDRKMGSVENWHLKRRYEGEPDREHCLLGQGYLCLGPVTFGRCGAACPKKNIPCHGCNGPSLDILREPCRDIYNMMVRRIADLTDRPQKEIEKELYDVAHTMYPFTIGSLIMEDKENSKIRDLVKERSG
>Methanogenium_sp._MK-MG_Euryarchaeota_Steno
MKIAIEELAGCSGCTIAVLDLHEAILDLVEAADIVYSPVIMDVKEPPEDIDIAFVTGAVRNEENQERLKKIRKNTRVLVALGTCACYGGISGLSMMSSREELFKTVYTAVDTVKEDNIIPHDVPEFLYRVFAVGDMVKIDYYIPGCPPKEARLKEILLPLIKGEKISLSRKSVCSECDRKMVEVKNWSLKRRHVGIPDRETCLLSQGYLCLGPVTFCGCNASCPKNNVACHGCNGPSLDILREPCRDIYNLMVRRIADLTDIPEKKIEKELYDVGHTMYAFTMGSEVMEDKEI

>Thorarchaeota_B41_G1
LTTRVAFAQLTSCWGCDQSLMDLHMRLLEVLPQLEIVYWPAVVDYKLADLEALPRNSIHVGFVEGSCRTEEDVHLLNVMREKSKLLVAWGSCSCYGGVQGLANTWPLAELVERKFQRAETITDARVPDVNVPPFTEHIVPNPDRVKFDMILPGCPPTSDNIYDIVVALLTGAPFDLPETTVCDQCPRKREEKHITRFKRTFEGKPDPEKCLLDQGYLCLGFATIGLCGAQCPSANSPCKGCFGPPPSVKDHGAKIISALGAIADINPEELKKMFPDPVGSFYFTDYAASYLAKIGAKKREER
>Thorarchaeota_MP5_1_2197
MAKTKRIALAQLTSCWGCDQALVDLHLKLVDVLPSLEIVYWPAVADYKLHDLEALPKHSIHIGLVEGSCRTDEDVHLLKVMREKSKTLVAWGSCSVYGGIQGLANQWDLSELLDRKFLKVETITEGRIPNENVPGFTESIIPNTDIVHVDLVLPGCPPTSENTLDALSALLNNKPYDLPDKTVCDQCPMEREEKHIKQFHRTHEGRINPTKCLLDQGYLCLGFATIGLCGAQCPTKATPCKGCFGPPPSVIDHGAKIISALGAISDMPPEKLEASFPDPIGSFYFTDYASSYLSKIQRKMKQEE
>Thorarchaeota_TEKIR_14
MTKMTKRIALAQLTSCWGCDQALVDLHLRLLDVLPELEIVYWPAVVDFKLKDLEDMPDGSIHIGMVEGSCRTKEDEHLLKIMRKKSKVLVAWGSCSVYGGVQGLGNQWALDELLRRKFLEADTVEDGRIPTENMPGFVEHIVPNPSIVSFEVRLPGCPPTSDNTAEALTALIKGQPFELPTKTVCDECPKEKKDKHITKFHRAHEGHIDPDKCLLDQGYLCLGFATIGMCGAQCPTVNTPCKGCFGPPPSVKDHGAKIISALGAIAEMEPEELKAAFPDPIGSFYFTDYADSYLSKIKGKEREEEK
>Thorarchaeota_BC
LIMAKRIALAQLTSCWGCDQSLVDLHLTLLEVLPQLEIVYWPAVVDYKLKDLEAMPDESIHIGLVEGSCRTKEDVHLLKLMRKKAKILVAWGSCSCYGGVQGLGNQWELKELLERKFLKADTVEDGRIPEEEMPGFTESVVPNTEIVKFDVPFPGCPPTSENTLEALSALLTGKPYDLPEKTVCDQCPKERKEKSITKFKRAHEGHIDPDKCLLDQGYLCLGFATIGMCGAQCPTVNTPCKGCFGPPPGIKDHGAKIISALGAIADMDPEELEKAFPDPIGSFYFTDYGASYLSKIRDKEREEK
>Helarchaeota_ASGARD_Hel_GB_A
LEEEVRSLKKMAIRNFFIQGTIPLNCLKTKINFIGEEKLAIKVGFLQLASCWGCHQSLVDMHLELLDVLPLLDIVFWQAVVDTKHEQLEGLPDGYIDVGFVEGHIRTTHDTHLLKVMRKKSKILIALGDCSTHGGIAGLANLYSIEELTKRKYITADTIVGESAVPSENLPEFEPKVIPNKDIVKFDAFLYGCPPTSENIKSAVLALVPVLLDKKYLDTNVCEVCEMRGAECLLKKGVPCFGSITGAPPGLKWTAEKGPVMGEYGPTNKVAEAEAKDLLNLAASIKEVTPDVAKIIIEFAILYFRLPNLGHVYLSADVLQAAAQGKPLPTKKIGDTPAVDLNALNADAVGPGLLPVFQGLPDIVKDIVGAAAVLLTKCDAFKPGLQNVCAHCDRNDGNIKLIGYKRDYEGGVKDQKTCFLNQGYICLGFLTNAGCGAKCPNANSPCIGCYAPMEEIVDDPDKFVAKIQDILGDRPLDDLINTMADPVGVFYKANYARTKISNKIKKD
>Helarchaeota_CR_Bin_097
LGIKVAFMQLASCWGCHQSILDTHLELLDILPLLDIVYWQAVVDTKNSQLEAMPDGSITVGFVEGHIRTEHDTHQLKLIRKKSQVLIMIGNCATHGGIAGLANLYPIDECTKRKFVTADTVVDNVAVPAENLPAFEPKVIPNKDIVKVDAMIYGCPPTSENLKSAVLSLVPVLLDKKYLDTVVCDVCEMRGDACLLKKGVPCFGGITGAPPGLKWTADKGPVMGEYGPTNKPAPEANDLLNLAASITEVSPAVAKIILEFAILYFRLPQLGNVYLTADVLQAAAQGKSLPTKMIGNVPAVDLDALTPDVVGNLSGLFTGLPEVTKNIIGAAAVMLTKSDAFKPGLQNVCAHCDRNDGNIKLVGLKRDYEGIKDPKTCLLNQGYLCMGFLTNAGCGAQCPNANACCIGCYGVMEEIIEDPAKFEGRIQAIIGAMPLDELIRKMPDPVGVFFKATVPRTKMSPKIKK
>Lokiarchaeota_12F4_17
MPVQVAFMQLSSCWGCHQSLLNAHLGLLGILPELEIVYWPAVVDFKHDSLEAREDSSIVVGFIEGLIRTHEDLENTKLMRKKCQIIIAFGSCACYGGIPGLSNLYKKDDLLQRKFIEAESITESRIPDQHVPPIEDYIVNVKEIIGVDIFLPGCPPTTDNIIASISYLLSLLAPDPEKKDVNKCVCEQCSFYKDGCLIEKGKLCFGPITASGCDLKCPENGSPCVGCFKASSKVGDKGKSLLNLLTSIGEIDTPTGLDIQKFLALYLGLSNLEHMYFKGDLLQRLAKEPDTFSEKIISTSNGNQKVLEIKMTGNELIDNIIGLLLYKLRDSPEFKFSQKTVCSTCDREVVDKVFTEIKRDYEGLPTMDTCFFEQGYVCLGPVTKAGCGTICLNKANAPCLGCYGPPENIKDAGAKFLSTYCSIAQNEPEEIAQIIKDPAGLFYRFTLPSSIFRRKRDDFKEDK
>Lokiarchaeota_3H5_17
MPVQVAFMQLSSCWGCHQSLLNAHLGLLGILPELEIVYWPAVVDFKHDSLEAREDGSIVVGFIEGLIRTHEDLENTKLMRKKCKIIIAFGACACYGGIPGLSNLYKKDDLLQRKFIEAESITESRIPDQHVPPIEDYIVNVKEIISVDIFLPGCPPTTDNIIASISYLLSLLAPDPEKKDVNKCVCEQCSLYKDECLIEKGKLCFGPITASGCDLKCPENGSPCVGCFKASSKVGDKGKSLLNLLTSIGEIDTPTGLDIQKFLALYLGLSNLEHMYFKGDLLQRLAKEPDTFSEKIISTSNGNQKVFEIKQTGNELIDNIIGLLLYKLRDSPEFRFSQKTVCSTCDREVVDKVFTEIKRDYEGLPTMDTCFFEQGYVCLGPVTKAGCGTICLNKANAPCLGCYGPPENIKDTGAKFLSTYCSIAQNEPEEISQIIKDPAGLFYRFTLPSSILSRKRDDFKEDK
>Lokiarchaeota_6H3_1
MPVQVAFMQLSSCWGCHQSLLNAHLGLLGILPELEIVYWPAVVDFKHDSLEAREDSSIVVGFIEGLIRTHEDLENTKLMRKKCQIIIAFGSCACYGGIPGLSNLYKKDDLLQRKFIEAESITESRIPDQNVPPIEDYIVNVKEIIGVDIFLPGCPPTTDNIIASISYLLSLLAPDPEKKDVNKCVCEQCSLYKDECLIEKGKLCFGPITASGCDLKCPENGSPCVGCFKASSKVGDKGKSLLNLLTSIGEIDTPTGLDIQKFLALYLGLSNLEHMYFKGDLLQRLAKEPDTFSEKIISTSNGNQKVLEIKMTGNELIDNIIGLLLYILRDSPEFKFSQKTVCSTCDREVVDKVFTEIKRDYEGLPTMDTCFFEQGYVCLGPVTKAGCGTICLNKANAPCLGCYGPPENIKDAGAKFLSTYCSIAQNEPEEIAQIIKDPAGLFYRFTLPSSIFRRKRDDFKEDK
>Lokiarchaeota_EB_bin_12
MPVKVAFMQLSSCWGCHQSLLNAHLGLLRVLPELDIVYWPAVVDFKHESLVARPDGDIVVGFLEGVARTKQDTANIKLMRKKCQIIVAMGACAVHGGVYGLANLFDKDELIARKFTELESISEGSGSEPTVHVPGFEDHITLIKDIIDVDVFIPGCPPTTENILAAIFYLLTLVGEKPATLDKNKSVCDKCHLLKEGCLLDKGTLCFGSITAAGCEEMCPNKGETCYGCFRPTAKPGKKVEKLVSILESINSLTPEQAATIQHFLDLYLGVSNIGNFYFRGDLIQRLAYEPESYAVKEVDGKLTLDVSPTGNKIIDNIAGTALYLLKDDPNFKYSSKSVCSHCEREVADKVPGDLKRDYQGLSKMDTCFLEQGYICLGPVTQAGCGTICPNKANAPCLGCYGPPVGVKEQGAKFMSTLGSLCADKDPDDVLNQIKDPAGLFNRFTLAASTLGYKRHDKGGE

>Candidatus_Aenigmatarchaeota_archaeon_isolate_BS750m-G81_DPANN
MGTTKLKLGFYGVTGCAGCQLSVIFQDNDILDIASLVDIQAWPFIKDSNDGNGLDYTFVEGLVANNDDKEVLLGLRKKTKFLVALGACAHTGCIPAYRQFTLKKNYTHLLYQKLKRIRDTKPSPLSDFVKVDFTIPGCPPSKKEILEFVKTIAAGRKPHFPNRPVCFECRQNQSTCLLDLKKPCLGPITRGGCGAVCPAGGFECWGCRGPTDDANIKSMVDILRKHGHKKKFIKDRLVTFSGAKTPAVKRFVYGKNNKD
>Candidatus_Woesearchaeota_archaeon_isolate_HyVt-71_DPANN
MVKKTEKKSRKIRVGVQSITGCAGCQLSLYFVEDALLELLDKIDLVAAPMIKGRNEEEDYDVLFVEGSVSSKDDLDNLLRWRKKTKLLIALGACASHGCMQSMKHVMNQEEVERAVYNKFPSDKRLKPITDVPIHKYVKVDFYIPGCPPSKEEIVQVLKLLVQGVQPRVYDKPVCHECSLKENYCLLDQGIECLGPLVNGGCRALCPSYNHPCTGCRGFLDDANLESGKQLLRDKGFDPDMIIKRMTKYNTLQFLEFETRGKKSNEEGEGRG
>Candidatus_Woesearchaeota_archaeon_isolate_Zod_Metabat.1155_DPANN
MSKMTKKKVHVRKGKKIKKIINQKKAVSKPRIGIHSITGCAGCQLSIYFIEDVLLDLLDKINLVAAPMIKEQNEEEGYDVLFVEGSVSSQEDLDNLLKWREKTKALVALGACACHGGMQSMKHLMNEKEVESAAYAKFPSDPRVKPITSVPLHKYVKVDFYIPGCPPDKQEIIQVLKHFLQGRRLRVYDKAVCHECSLKENYCLLDQGIECLGPLINGGCRALCPSFNHPCTGCRGLLDDANLESGKQVLKDKGFDVDLIIKRMTKYNSLQFKEFEEKTNINNKK
>Candidatus_Woesearchaeota_archaeon_isolate_Yap2000.bin8.138_DPANN
MKKTKKASKAKKPRVGIQSITGCAGCQLSLYFIEDVLLELFDKIELVAAPMIKGKNEEENYDILFVEGSV
SSKEDLENLLKWRKQAKFLIALGACASHGCMQSMKHMMHEEEVEAAVYNKFPSDKRLKPITAVPLHKHVQ
VDFYIPGCPPDKEEIERVLKWLLQGIKPRVYDKAVCHECSLKENYCLLDQGIECLGPLMNGGCKALCPDY
NHPCTGCRGMLDDANLKSGKEILRDKGFDPDLMIKRMTKYNTLQFMEFESKPKEEKK
>Candidatus_Nanoarchaeia_archaeon_isolate_SMAG_U8440_DPANN
MAKKTKAKAKAKKENKPRVGIHSITGCAGCQLSIYFIEDFLLDLLDKIDLVAAPMIKEKNEEDNYDLLFV
EGSVSSQDDLDNLLEWRNKTKCLIALGACATHGNVQSMKHAMNEKEVEDAVYKKFPSDIRLKPITSVPIH
KHVKVDFYIPGCPPSKEEIVQVLKWLLQGRPLRVYDKAVCHECSLKENYCLLDQGIECLGPLMNGGCKAL
CPSFNHPCTGCRGLLDDANLESGKQVMKDKGFDIDMIIKRMTKYNTLQTKEYEEKVKAPAGGNR
>Nanoarchaeota_archaeon_isolate_HKST-UBA04_DPANN
MMAGKEKPENGKLKVGFYNVTGCAGCLLSVIYTEGDFLEFSQQVDIVSFPFIKEKNDDEQELDVAFIEGVVVTKADEETVKKIRERSKMVVALGACAHLGNIPALAKMKKSEDLEYLKYKKEDFNMDREGGPAPLHTLIKIDYTLPGCPPDRDEIRQFMKYLLLGKTFRNYNDPVCVECKLRNNGCLLDQGKICLGPIIAGGCKAVCPSGGLKCYGCRGFVQGIDKEFDGYFRIMEDKGFSLDDVKRALETFMAIDAHKVLDEKFAQYQLNRKAREESYE
>Nanoarchaeota_archaeon_isolate_OS_PC_MetaG.mb.139_DPANN
MMNKLKVGIFGITGCAGCLLSILYEDVFLDLVHLLDIKSYPLVKEERYKGDFDIVFLEGTVTYEEDIKILKKIRKRTKILVALGTCSSLGGVPTIRNFFDKDRLKHVIYPRMGDLSKIKPKPIDKYVKVDYYILECPPNKREIGDFIKQILVGKKPRLNNNPVCMECRLRENLCLLEINEPCLGPVTRGGCDAICPTNKIGCYGCRGKLEDANMEKQIGLLNEKGYNLDEIKKRMEVFSGIEFIENEQINQTRSFGKGRGAC
>Candidatus_Pacearchaeota_archaeon_isolate_Meg22_1416_Bin_53_DPANN
MINRPRLGVFSISGCAGCVLTFLSKNLIPTLENFETVAFPIIKENNEGKLDIAFVEGTVVSSEDITVLNEIRKRTKTLVALGSCACFGGVPSIKNFLNKTKIENFVYPRTSHLKSVKPTPLNTHVKVDYHLPQCPPNKQEIREFLICYLNKRKFELPTSSVCVECRQKGNTCLLEEGKLCLGPITAAGCDALCPSKGVECYGCRGPAKDSNIKEFVKEIKERGFDEKMIKRRATFFAGLSFEKKWKKR
>Candidatus_Pacearchaeota_archaeon_isolate_Meg22_1618_Bin_159_DPANN
MINRPRLGVFSISGCAGCVLTFLSKNLIPTLENFETVAFPIIKENNEGKLDIAFVEGTVVSSEDITVLNEIRKRTKTLVALGSCACFGGVPSIKNFLNKTKIENFVYPRTSHLKSVKPTPLNTHVKVDYHLPQCPPNKQEIREFLICYLNKRKFELPTSSVCVECRQKGNTCLLEEGKLCLGPITAAGCDALCPSKGVECYGCRGPAKDSNIKEFVKEIKERGFDEKMIKRRATFFAGLSFEKKWKKR

>Ignisphaera_sp._isolate_Bin_S33_TACK
MYKVGVVKLTSCSGCICEIAYAFAFDDILSNYNITYATILADVEEMGDVDVALIEGSVSSKHHEELVKAARAKAKFVVAVGTCAVLGGIQSLREGSDINTVKKAVYPNPEYIDVYDVPKPVADVINVDFALPGCPINGDALALFLRKYALGGLPVAFYESVCAACKRKGLECVVVSKGIPCLGPVTNAGCGALCPSFGRGCYGCYGLKYFDLNKEKLETFTNRLIELGMGRDDAVALLKGYGFKSYSTIVKGEKR
>Ignisphaera_sp._4213-co_TACK
MNQVVRALASEEKLLNFYNIVLFDEITERLEMPKKIDLLLIEGSTVTREQEEVVKKFREISDFVVAMGTC
AVQGGVQALRIGDDIEKVKAYVYPNPEHIDVNKDVKPVDNVISVDMFIPGCPVNHEAIASLLKKFVSEGL
PIAIPESVCSECKRKGIVCVMVAYGIPCLGPITISGCGAICPSFGRGCYGCFGLKDFDLDNSKLKMFAQQ
LKDLGMDNDRFEQTVKAYSWKTWSKYQNVYHR
>Thermogladius_calderae_1633_TACK
LRVGVVKLASCSGCVLEVVRALTEAVGHLRGVEVAACSLVLGESRLEGFFDLVLVEGSASTERHVKLLKSLRERAGLLVALGSCAIEGGVQALSNGRVEEAKAAVYPEPGLVESVGGFTPVTEVVSVDLAVPGCPVNYEAVKSLLLKLSRGGLPVEIHESVCAECKRRGLDCLVVSGRAPCLGPLTRSGCGALCPSNNRGCYGCYGLKTGDLGRANVGYYLERLAGAGWPRGRLALYLKAFSKRTLGAAGLGEGLE
>Fervidicoccus_fontis_Kam940_TACK
MNKLRIGVEKFASCSGCINEIVYALLSDPQIMEKIQIDYFPELQDKNNFEGKFDIFLVEGSVVNKEQIERLREIRSKTRFVLAVGTCSAYGGIQSLRDRTNVEDVKKSVYIKPEYIDIEGDVYSVSEIIKPDFIVPGCPVNGDKLLTLLRKVVLGGGEITITESLCAECKRRGNECILITKGKLCLGPIVSTGCGALCPSFGRGCIGCFGIRTDLSMNDIERFANKIEELGIASKEDVLSYVMRFSYSKDKEFFSKKQKV
>Fervidicoccus_sp._isolate_ARK-14_TACK
MYFPELQDNNSIEGRFDVFFLEGSVVNREQREKVEDIRERSKLVVAVGTCSTYGGIQSLRDRTDIEEVKR
FVYPRPELIDVEEDVYSVQEVIKTDLAIPGCPINGDSFLRVARKLVLGGGEVSIPESLCAECKRKGIDCV
FVRGRSFCMGPIISAGCGAICPSFGRGCIGCFGLRSDLAPRDIEKFAERVEKMGLARREDVYSFAMRFSY
AKDKDHFERIMKGGRQ
>Desulfurococcaceae_archaeon_isolate_Bin_S23_TACK
MYRIAIVKLTSCSGCINEVIYALTSRDIVDKYRVEYFTELTDVEDLGEVDIVFVEGSVSNKHQEEFVKNA
RAKTGFLVAIGTCALMGGVQSLRNGVDVEVVKRTVYPEPRYIDIYSDVKPVTDVVKVDLVIPGCPVNGDA
VASLLRKYSLGGLPIPIYESVCGECKRKRFECILVAKGIPCLGPITISGCGAICPSFDRGCYGCYGIKYF
DIDRKNLESFIKRLEELGLNREDVDTLLKGYGFKVYLSLTKGEKK
>Desulfurococcaceae_archaeon_isolate_Bin_P6_TACK
MYRIAIVKLTSCSGCINEVIYALTFRDIVDKYRVEYFTELTDVEDFGEVDIVFVEGSVSNKHQEEFVKNA
RAKTGFLVAIGTCALMGGVQSLRNGVDVEVVKRTVYPEPRYIDIYSDVKPVTDVVKVDLVIPGCPVNGDA
VASLLRKYSLGGLPIPIYESVCGECKRKRFECILVAKGIPCLGPITISGCGAICPSFDRGCYGCYGIKYF
DIDRKNLESFIKRLEELGLNREDVDTLLKGYGFKVYLSLTKGEKK
>Sulfolobales_archaeon_isolate_SKYB35_TACK
MKRISVGVFKLTSCSGCINELIYALVKHPELLKLIDVKYFTELQDVNALTELNVAIVEGSCVREEHEGIL
KKIRGLSEVLISMGTCATLGGVQSLRVGVDVSEVKKYVYLNPEYVDAYNDVKAVGELIQVDLSLRGCPVN
GDALASIIKKIVIGGWPLEVYESLCADCKRAGIECVVVAKGTPCLGPIVSAGCGALCPSFGRGCYGCYGV
KDKDLDPEKIFEMEKALGRLGLSKDDFYSLLKGYSMSLVKSLKI
>Desulfurococcaceae_archaeon_isolate_Bin_S11_TACK
MRKVSVAVVKLTSCSGCINEFLYAVASSPELLRRVTLVYATEFQDLNTLEEVDVALVEGSVATQQQEELV
KSVRSRARLVVALGTCAVFGGVQAARVGEDLRRVILASYPNPDFVSVLPEVRSLDRVVRVDVRLQGCPVN
GDSLARLLVKVIYGGGEVSIVENACSECKRAGVQCVMVSKGVPCLGPVTFGGCGALCPSFGRGCYGCYGL
NTSLVDAERLAKFLEVLEKMGMSREDVNSLLKSFSYSALARLQARG
>Sulfolobales_archaeon_isolate_SKYB84_TACK
MRKLDLAIVKLASCSGCLNEVLYSLVSRQELLKHLDILYFTEFQDLNDVKEVDLAIVEGSVATSEHEEFL
KLVREKSRLVLALGTCAVYGGVQSLRVGEDLRKVVEASYPNPSFIEVLPDVKSVDSVVSVDYKLPGCPVN
GESLARLLVKLALGGSETPIVENLCSECKRRGVFCVTVLSGKPCLGPVVMAGCGALCPSFGRGCYGCYGL
STLVVDRERLEEFLKTLEKFGVGRDDLVALLKAYSYSSLSKLIAR
>Thermosphaera_sp._isolate_Bin_P8_TACK
MLKLAIVKMTSCSGCINELLSALLEDDIRANYTLVYSTELVDSTEFREADLAFVEGSVTTRHQEEALKDL
RKHVGFIVATGTCALMGGVQSLRAIGDFKPGSGDSHLGQESNEIYREPKPLDQVVKVDYGLPGCPVNADA
VKTFLRKYYLGGLPVAIYDAVCSECKRRGLPCVLVAKGTPCLGPVTMSGCGALCPSFGRGCYGCYGLQFH
GLNGGKVLSFAERLRELGLPDLDYRALVSAYSYAKIRDLLGGSH
