# Supplementary material for: Asgard archaeal selenoproteome reveals a roadmap for the archaea-to-eukaryote transition of selenocysteine incorporation machinery
Source: ISME J. 2024 Jun 19;18(1):wrae111. doi: 10.1093/ismejo/wrae111 (PMC11227280; doi:10.1093/ismejo/wrae111)
Supplement: Supplementary_data_2_wrae111 [file supplementary_data_2_wrae111.zip › Neighboring genes of selenoproein gene clusters/trimmed alignments/HisA_HisF_maffi_linsi_trimmed.fasta]

>Methanocaldococcus_jannaschii_DSM_2661
--MKIIPVIDLKDKIAVHGKSGNRDEYKPLE--SVICKSSNPIEVAKAYKE-RGAKTIYI
ADLNFIMGNGDDIIKEINKIVDIGVKSREDLETIKIVATETLKDIELLKKDIVVSLDFKN
GNLLDEILSCVRDD-TPLIILDISSVGTQRGVNAELIKYVLDKTNN-PVYVGGGIKGMED
LELCYNLGVDAVLIATAIHKGVL
>Methanofervidicoccus_sp._A16
--MEIVPVLDIMNGIAVCGRGGDRKNYRPLK--TVLCNSSNPLEVARRYRE-EGAEKIYI
ADLDAIMKKGNHIIKEIHKILDGGITSKLELESLRILGTETLRDLDLLEEDIILSLDFKD
GKLLEEILNRLDKS-IPLIVLDISSVGTQRGVNWNLVEKIMKNVEN-PVYVGGGVRDEED
LKRCYNMGIQGVLIGTGIHKGIL
>Methanotorris_igneus_Kol_5
--MEIIPVLDIMRGLAVHGKSGKREEYKPLK--SVLCNSSNPIEIAEKYKE-NGAETVYI
ADLDAIMEKGNEIIREINKIVDAGVRDKDDLQNV-IIGTETLRDLNLLKKDIILSLDFKD
GKLLDMILSYVDEK-TPLIILDISSVGTQRGINVELIKDVINKVNN-PIYIGGGIRDEED
VKIAYNLGVNGILIATAIHKGIL
>Methanococcus_vannielii_SB
--MEIIPVIDLKNGLAVSGKSGDRNNYFPIN--SIILGSSIPKDVVSIYKE-NGAKKVYI
ADLDSIMNFGNETINELFKIVDVGIKDYNDFKNV-ILGTETLKDYELLNKDIILSLDFKD
GILLDELLSRINIE-TPLIILDISAVGTQNGVNIELIKNIVKKTKN-PIYVGGGIKSEHD
LKILNDIGVFGVLIGTTIHNGTL
>Methanococcus_maripaludis_C5
--MEIIPVIDLMDGLAVSGKSGNRKEYVPIK--SVLGDSSAPIDVIKRYKE-NGAKKVYI
ADLNSIMGTGNEIVKNLFKIVDFGVKDKKDLENV-ILGTETINDILILKENIILSLDFKD
EKLLDEILSEIDKK-TPLIILDISSVGTQKGINVELIKDILKKTDN-PIYIGGGIKSEED
LKISKELGICGVLIGTTIHNGKL
>Methanothermococcus_thermolithotrophicus_DSM_2095
--MEIIPVLDLMDKIAVHGKSGNRQEYKPLK--SILCNSSNPVEIVEKYKE-NGVKTVYI
ADLDAIMGKGDETIKKINKIVDAGVKNRDDLQKV-IIGTETLKDLSLLTKDIILSLDFKD
GKLLDHILNEVNNTNIPLIILDISSVGTQRGINQELIKKIMDKTNN-PVYIGGGIKNEND
LKTAGDLGVKGVLIGTSIHNGTL
>Methanothermococcus_okinawensis_IH1
--MEIIPVIDIMKGIAVHGKSGNRETYKPLK--TVLCNSSNPIDIIEKYKK-NGAEKVYI
ADLDAIMKKGDDVIRELYKIVDVGVSTKKDIEHIKIVGTETLNDLDLLRNDIILSLDFKD
GRLLEDILNNINNN-TPLIILDISSVGTQKGINKNLITHIIDKTNN-PIYIGGGIKDEKD
LKDAYDLGAHGVLIATAIHKGIL
>Methanocaldococcus_sp._FS406-22
--MQIIPVIDLMNKIAVHGKSGNRDEYKPLK--SVICNSPNPIDVAMAYKE-RGAETIYI
ADLNFIMGNGDEVIKEINKIVDIGVKRREDLENIKIVATETLKDIELLKKDIVVSLDFKN
GELLDGILSYVRED-TPLTILDISSVGTQRGINVELIKYVLDKTNN-PVYVGGGIKGMDD
LELCYNLGVDGVLIATAIHKGIL
>Methanococcus_voltae_DSM_14649
--MEIIPVLDVLGENAVHGKSGNRESYYPVE--SIICKSSNPVDLSNAYMS-YGVKKIYI
ADLNAIIAKNQEIIKKIDKIIDFGISTLFDYEYYKIIGTETLVDLELLNKDVILSLDFKN
GELLKELIEKLNQNPIPVIVLDISSVGTLKGLNYPLIEKVVKSIKN-AVYVGGGVKNISD
IDKCKSLGVSGVLIGTSLHNGTL
>Archaeoglobus_fulgidus_DSM_8774_Euryarchaeota_Archaeoglobi
--MKVFFVVDIKSGKVVAGKGGERESYPPITAISRLVSSDDALKVIEEIKP----RFLYA
ADLDRIVGLGDSLLSKLELIADCGFRSPEEL----VVGTETFD-ITQLD--CYVSLDFKE
KFLDEEVVKFLNSFDYGLIVLPIHAVGAMKP-DLSVLTKTLELSEH-PVMLGGGISGVED
LERLKEMGCSGVLVATAVHKGKI
>Archaeoglobus_neptunius_Euryarchaeota_Archaeoglobi
--MRVFFVVDIKNGSVVAGKSGERERYQPVSHVSSLVKSDEPVDVISEIKP----RFLYA
ADLDRITGKGDDILHQIELIADCGFRRSEEL----VVGTETFD-ITHLD--CYVSLDFKG
KFLDQAAVEFLNSFDPGIIVLPIHSVGTMKP-DFSLLNIALEVSEN-PVMIGGGISGMDD
LLRLKEMGCRGALVATAVHRGRI
>Archaeoglobus_sp._isolate_HyVt-191_Euryarchaeota_Archaeoglobi
--MRIFFVVDIKSGVVVAAKRGEREKYLPIHQESEVVDSSNPLDVVRKIKP----RYLYS
ADLDRIEKIGTGILSNLEMIADCGFREPEEL----VVGTETFD-ITELE--CYVSLDFRG
EFLDRSAVEYLNTMDEALIVLPIHSVGTMRP-EFSLVERVLEISEN-PVMLGGGVSGKED
LEILKDMGCDGVLVATAVHRKKI
>Archaeoglobus_veneficus_SNP6_Euryarchaeota_Archaeoglobi
--MKVYFVMDILNGEVVRAVRGERQNYRPVHLTSRVVTSSDPLEVVSTLNP----KRVYV
ADLDAIMGRGSNTITSMELIADCGFRSVEDT----VLGSETFD-LRKIE--FYVSLDVRD
GLMDEEAVEWLNSFRKGVIVLSIGNVGTLFP-NFRLVEKVVGLSTN-PVLAGGGIRSVED
IERAEKMGCDGVLIATAVHEGLI
>Candidatus_Methanolliviera_hydrocarbonicum_isolate_NM1b_Methanonatronarchaeia
MPFKLIFVMDVSNGLVVHGVRGERNNYKPISEESKIVENSDPLEIMRVVKA----KEVYI
ADLDRIMGGGDLLIKKIEVMADIGVRSLEDVEIG-VLGTETVP-MKVID--DLVSMDLRG
KELLKKFLSELDRYDDGIIVLFIDRVGTGSGMDLEFLEELRGMSVH-PMIFGGGIRGLED
LDRLKDIGMDGALVATAVHNGKI
>Candidatus_Methanoliparum_sp._LAM-1_Methanonatronarchaeia
MPFDLIFVMDILNGVVVHGIKGDRSRYKPIDKYSMIVSSQDPLDVLKTINP----REVYI
ADLDRIIGIGDSIIGDIKLIADIGIRDISDLDIG-VIGTETAN-MDLIL--DIISLDIKN
NKLLKCFLQYLDGYENGIIILFLDRVGTETGINIAPLEIMRSVSNH-RLIYGGGIRGLDD
IEALKDIGIDGALISTAIHKKNI
>Methanoregulaceae_archaeon_isolate_AMR_MDS_2449_Euryarchaeota_Steno
--MNLILALDLKGGVVVHGRSGARESYRPLD--WGLSSSAEPAAYLAALRP----RHLYI
ADLDRIGGTGDGTIRDLTCYVDAGFRSMDECR---VLGTETAG--EVLG--ALLSLDCRD
GLVTVRSLLRVRHLAAGHLLLDISAVGTGRGLDPDLLARVRAASER-PLFYGGGVRSTPD
LDLLRDAGFDGAIVATAVHRGCI
>Methanospirillum_sp._Euryarchaeota_Steno
--MDLYLATDLKNGLIVHGKSGMRDNYVPVT--SLHADTAEPIRFIEQVRP----RYVYI
ADLDRICKTGDALIPHLRILLDRGCRGPDDLL---VIGTETAA--DTLD--GVLSVDIKD
DLVIVLFLSSCTRYREMIILLDIGRVGTGRGLNTAMLAAFRAAYPG-PLLWGGGVSSEED
LIHLDRAGFDGAILATAVHTGRI
>Methanoregula_sp._isolate_SMAG_U14248_Euryarchaeota_Steno
--MELFLAMDLQQNLVVHGKSGQRATYKPLD--WGCSPTAEPLGFVTAIEP----RFLYI
ADLDRILGTGSAIIRQCCCYVDRGCHSPSDLL---VVGTETVG--SNLS--GILSIDIKD
GRVIVDVLASARRWDDGCILLNVSAVGTQGGIDRTMLKKMRKVYDL-RLYYGGGVATLED
LEIISSSGFDGAIISTALHRGVV
>ANME-1_cluster_archaeon_AG-394-G06_Euryarchaeota_Steno
MDFRLIFVMDLLDGVVVHAKRGEREKYVPIHRFSSIVTSSDPARVIETIKP----KEVYI
ADLNRLMSTGNPILKDLRIMLDYGVKGMEDLKEAIVLGTETIS-IELLENDICISLDLFN
NEVLLRLIEELNKFPRDVIVLELNRVGTKSGIDFEFLARAVELSEH-EILCGGGVRNCED
VHKMAAIGVKGALVATAVHDGGI
>Methanophagales_archaeon_isolate_CONS3730H04p2b1_Euryarchaeota_Steno
MNFRLIFVMDLLDGVVVHAKKGERANYEPVHRFSSIVCSSDPVRIMAELKP----ADVYI
ADLNRLMGTGTETLKQISITVDLGIKNQADLKAAAILGTETAS-MGLLA-DIVVSIDLFN
KQVLLELIKELNEYPQAVIVLELDKVGTKSGIDFEFLARAVADSEH-DIICGGGVRSCED
VAKIVEIGVKGALVATAVHDGAI
>Methanoperedens_nitroreducens_Euryarchaeota_Steno
-MFRIVFVLDILNGNAVHAVKGERSKYQPVQ--SRVCSSSDPLDIVSSLKP----KEVYI
ADLDRLQHTGDELIKEIRTMVDTGVEKLSDVEIY-ILGTETAS-LELIDGVINVSIDIKN
GSVLQELVELLNGYDENIIVLDLNKVGTGTGIDVDFLQDIVGLSAH-SILVGGGIRGMDD
IDALEEIGVGGALVATAVHSGNI
>Methanoperedenaceae_archaeon_GB50_Euryarchaeota_Steno
-MFRTILVLDIFNSIVVHAIRGRREEYKPVSDFSRVCDTSDAVEIVRRLRP----AEVYA
ADLNRIRGIGDPVIRELRTILSCGVRSPEDVSSG-TIGTENAD-FNVIRKRIDVNIDLME
NKILLEAVEELNEYPSHLIIIDLSRVGTEGGINIDLLEDVVSCSDH-PIIFGGGVRDRSD
LETLREIGVRGVLVATAIHNRSI
>Halobacteria_archaeon_isolate_UBA8915_Steno
MSFDPIFVIDILNGIVVHGIKGDRSRYKPIDEYSMAVSSHDPFDVLKTINP----KEVYI
ADLDRIIRTGDSLIRDICVIADIGIKNIQDLELG-VIGTETTN-IDVIL--DIISLDIKD
GKMLKIFLKDLNKYNNSIIILLLDKVGTETGINIAFLEKIRSISSH-KLIYGGGIRGLDD
IERLKDVGIDGALISTAVHKKNI
>Methanomicrobia_archaeon_isolate_Zod_Metabat.1428_Steno
MNFRLIFVMDLLDGAVVHAKRGERDQYKPINRFSSIVRSSDPVQIVEELKP----AEVYL
ADLNRLMNTGDETLKELKIMLDYGINGFEALKEAVVLGTETAS-LDVIE-PICLSVDLRN
KTVLLSLLQKLNEYPPDVIVLELDRVGTKSGIDFEFFERAVAVSDH-TILCGGGVKSNED
LLIMEQLGVKGALIATAIHDGSI
>Sulfolobales_archaeon_isolate_SKYB35_TACK
MGIEVIPVIDVMKGLVVHAIAGKRELYKPLTN-SSICSSPEPREAIDSLWR-LGFRRIYI
ADLDSIMGCGSWVVDLARVLADLGRRGIELT----VIGTEYLDYPSEVD--RAMSIDIYG
DRVVEKAVVELVKPSTKILLIDLSRVGTLTGLNTKAIALVKGVFKG-ELIVGGGVRSEED
VLYLKSLGVSGALIATAIHKGIV
>Vulcanisaeta_sp._JCM_14467_TACK_Thermoproteota
VRIMIIPVLDIMNGVVVHAIAGEREKYRPYTD-STLCNTPDPDCFLDKFRE-MGFRSIYI
ADLDSIIGRGSWVINHATVYADVGRAGISLQ----VIGTEYLLYPDELL--RVASLDMEY
NNVKMKIAPALTSLTNELLIINLKFVGTMKGINKHTIELVKQYYGG-KLYVGGGLGSLDE
IFDLKNYGIDGILVATLLHKGVV
>Ignisphaera_sp._4213-co_TACK
MSLTIIPVLDVMNGVVVHAVAGKRNEYKPLSK-SVVANSPNPVDVLNGFSR-LGCRNVYI
ADLDAIMGRGGHVIETAKVFADVGREGISIR----VIGTEYLVYPSELG--RVVSLDTKN
RMTQVQAAKEVCGSGKMVVVLFLDRVGTSMGIDVEILKSVVDVCKGVDIGVGGGLRELNE
ISILKSLGVKYAFVATAIHRGLV
>Ignisphaera_sp._isolate_Bin_S33_TACK
MPVKVIPVLDVMKGLVVYAVEGVREEYKPLVN-SVVCSSPEPKCFIDRFWE-LGFDEIYI
ADLDSIMNTGESVIEYARVFADIGRKGILKN----VIGTEYLFYPQELK--RVSSLDIVE
REVKESVLNRYRELGQTLLVINLKRVGTMKGFDVEIVKLVRKFYRG-RLVVGGGISGIEE
VKKLGEAGVDGVIIATSLHKGLV
>Thermoprotei_archaeon_isolate_B15_G16_TACK
-MVRVIPVLDVMGGLVVHAVAGRREEYRPISG-SVVSPSPDPRHVLSRLYS-MGFREIYI
ADLDAIVGRGRWVLELAKVLADVGRRGLELQ----VIGTEYLEYPSELD--RVMSLDCFD
FDIRRNVLPEVVHRAKKILLIDLSKVGTMQGPNTDLVKFVRSSYSG-ELIVGGGTRDESD
VLLLKSIGVDAVLVATALHRGII
>Thermoprotei_archaeon_ex4572_64_TACK
MYIKVIPVIDIMRGKVVHAVSGKREEYEPLRD-STLTSSADPYELLRILKR-RGFHEVYI
ADIDSITNTGSHVIREAKVLADVGRSGLYRE----VVGTEYLNF-EELK--RVSSLDVEY
GMVKNDVLSILNRVSKKLLIIFLDLVGTLRGIDINLVSKVRSAYSR-ELIVGGGVRGVDD
ILRLKNIGVNGVLVATALHKGIV
>Thermofilum_sp._isolate_Bin_S6_TACK
CLVEVIPVLDVMDGLVVHAVAGRREEYKPLKG-SVLSGVPHPYPILSSLKS-MGFTSVYI
ADLDAIMGRGDSVVRTARVLADVGRRGLSLA----VIGTEYVEYPGEVG--RAVSLDMRG
DEVTEKVLELFKAAEKKILVIDLSRVGTESGVNRVVASKLAECFPG-KLVVGGGVRDEND
VLYLKSLGVAGVLVATAIHKGVI
>Vulcanisaeta_sp._isolate_CP.2020.15m.Bin.6_TACK
RVINIIPVLDIMGGFVVHAIRGERDNYKPFTD-STLCSNAKPTCVIDRLYY-LGFRTIYI
ADLDSIMGIGSWVIDYARVYADVGRDGLSLM----VIGTEYLMYPQELR--RVSSLDLEY
ERVKSEVVKSIVRTGRALLVINLKYVGTMQGINRKALDLVRASYNG-PLLVGGGLRGADE
IQELIKYNLDGLLIATALHRGFI
>Vulcanisaeta_sp._JCHS_4_TACK
RVISIIPVLDVMNGFVVHAVRGERSNYRPFTD-SVLCKDAKPACVIDRLYD-LGFRTIYI
ADLDSIMGVGNWVIDYANVYADVGRDGLSLM----VIGTEYLVYPQELG--RVSSLDLEY
ERVKSEVVESIIKTNKALLIINLKYVGTMQGINKKALDIVRASYNG-PLFAGGGLRSIDE
IQELARYNLDGLLIATTLHKGLI
>Thermoprotei_archaeon_isolate_B23_G2_TACK
NLIKVIPVLDIMNGLVVHAVAGIREKYRALRN-SVIVNSASPYDLLRKLKN-LGFDEVYI
ADLDSILRAGEEVISKARVLADIGVKGVRMK----VIGTEYLSSPEQLK--RSISIDVYH
GKVKHGVLKKIKNITSNVLVIFLNLVGTFKGPDFELIKLVLDNVSSKEIIVGGGIRGVED
LKKLENIGISKVLVASALHKGII
>Vulcanisaeta_sp._CIS_19_TACK
RVINIIPVLDIMGGFVVHAIRGERDNYKPFTD-STLCSNAKPTCVIDRLYD-LGFRTIYI
ADLDSIMGIGSWVIDYARVYADVGRDGLSLM----VIGTEYLMYPQELR--RVSSLDLEY
ERVKSEVVKSIVRTGRALLVINLKYVGTMQGINRKALDLVRASYNG-PLLVGGGLRGVDE
IQELIKYNLDGLLIATALHRGFI
>Desulfurococcaceae_archaeon_isolate_Bin_P2_TACK
MPVKVIPVLDVMKGLVVHAVEGVREEYKPLVN-SVVCSSPEPKCFIDRFWE-LGFDEIYI
ADLDSIMNTGESVIEYARVFADIGRKGILKN----VIGTEYLFYPQELK--RVSSLDIVE
REVKESVLNRYRELGQTLLVINLKRVGTMKGFDVEIVKLVRKFYRG-RLVVGGGISGIEE
VKKLGEAGVDGVIIATSLHKGLV
>Desulfurococcaceae_archaeon_isolate_Bin_S21_TACK
-MVEVIPVLDIMNGLVVHAVAGRREEYKPLRD-SVLVKSPDPSLILTSLRD-MGFTSVYI
ADLDAIMGRGDIIVYTAKVLADVGRRGLNLL----VIGTEYVKYPSEIE--RVISLDMFG
DKVLDDVIEEFKTIEKRVLAIDLSRVGTESGVNKAVISKLIRYFPG-KLIVGGGVKGEED
ILYLKSIGVIGVLVATAIHKGVI
>Desulfurococcaceae_archaeon_isolate_SKYBB_i_bin35_TACK
MGIEVIPVIDVMKGLVVHAIAGKRELYKPLTN-SSICSSPEPREAIDSLWR-LGFRRIYI
ADLDSIMGCGSWVVDLARVLADLGRRGIELT----VIGTEYLDYPSEVD--RAMSIDIYG
DRVVEKAVVELVKPSTKILLIDLSRVGTLTGLNTKAIALVKGVFKG-ELIVGGGVRSEED
VLYLKSLGVSGALIATAIHKGIV
>Baldrarchaeota_MAG_128
--MRVIPVIDVKGGIVVHAIAGQREKYKPIK--SKICPSTDPLEVAKTFRN-MGFKELYL
ADLDAIAGGEPSLYENISLMVDAGVSSLEKFKKLLIVGTETLRDLQFLRENLVVSIDLYG
GKLLLTVMLSFKDMGKEFIVLDLSRVGTSKGINLSFIREVVENVEA-SILVGGGVKNIYD
LLKLRDIGVAGVLVATALHNQNI
>Odinarchaeota_AUK032_PB
--MRVIPVIDVKGGIVVHAVAGQREKYEPIK--SKICSSTDPLEVAKTFRN-MGFKELYL
ADLDAIAGGEPSLYENISLMVDAGVSSLEKFKKLLIVGTETLRDLQFLRENLVVSIDLYG
GKLLLTVMLSFKDMGKEFIVLDLSRVGTSKGINLPFIREVVENVEA-SILVGGGVKNIYD
LLKLRDIGVSGVLVATALHNQNI
>Baldrarchaeota_Yap30.bin4.67
--MRVIPVIDVKGGIVVHAVAGQREKYEPIK--SKICSSTDPLEVAKTFRN-MGFKELYL
ADLDAIAGGEPSLYENISLMVDAGVSSLEKFKKLLIVGTETLRDLQFLRENLVVSIDLYG
GKLLLTVMLSFKDMGKEFIVLDLSRVGTSKGINLSFIREVVENVEA-SILVGGGVKDIYD
LLKLRDIGVAGVLVATALHNQNI
>Borrarchaeum_weybense_lw60_2018_gm2_56
--MRIIPVIDLMKGIVVHGQMGERKKYKPIK--SVLCHSADPLTVAYAFEDKLQLKELYI
ADLDAISHHDYKEILKINLMLDCGIRSMDDILNVIIIATETLSGLSELESKLILSIDTMD
NKILRSIAEYGLELGQECIVLDLSKVGSERGPNITIAKEIVDNVDI-SVITGGGIRYIDD
IHFLEENGFAGVLIATALHNGNI
>Borrarchaeum_yapensis_Yap2000.bin9.141
--MRIIPVIDLMKGIVVHGQMGERKKYKPIQ--SVLCHSADPLTVAYAFEDKLQLKELYI
ADLDAISHHDYNEILKINLMLDCGIRSIDDILNFIIIATETLSGLNELKSKLILSIDTMY
NKILRAVAEYGYDLGKECIVLDLSKVGSERGPNIAIAKEIVDNVDI-SVITGGGIRRIND
IHYLEENGFAGVLIATALHNGNI
>Lokiarchaeota_Bin_186
--MRIIPVIDILNGQVVQGIRGEREKYRPIQ--SNFCESAEILDLVDKFVELFDFKEFYI
ADIDAITKNKEFYLDRIKINIDAGISTLSRVKKIIIIGTETLISIDFIDLNIIISVDMYE
GNILKEVVKEFESYSNEFIILDLSRVGSQVGGISEIVDEIITTTDS-KIITGGGINSIDE
IRKISKKEIDGVLIATAFHNGSI
>Lokiarchaeota_TEKIR_23
--MRIIPVVDILNEQVVQGVRGERDKYKPIK--SKICDSANILEVVSKFVELFNFKEFYI
ADLDAITKDQEEYLENVKINIDAGISSISRVKKILIIGTETLTSMNLIDLNIIISIDMYQ
GKILVNVVKKFEKFGEEFIILDLSRVGSRVGGISNIVCEIITTTDS-KIITGGGINTIDE
IRKISKTGIDAVLIATAFHNGSI
>Thorarchaeota_bin27
KYPKVIPVLDLMNGEVVHGVAGERDLYRPVV--SGLVEGADPVDISMAFRETFGFTEIYI
ADLDAIRKQGSEHVQRIDVILDYGLLSMEGFDRLMILATETMDSLQAFGGSVVGSLDLKE
GVVLVSVAVELENTDKRLIVLELSLVGTEKGPIHDALIDVCDATSM-SIIAGGGVRDPHD
LGELEKIGAGEVLVATALHRRSI
>Thorarchaeota_SMTZ1-83
DEVEIIPVMDIMNGQVVHGISGKRDEYKPIT--SKIVDSAKPSDVAEAFQEIFNVEKAYI
ADLDAISGRGNSEISEIRILLDGGARNTEDVENLLVVATETIGSVGDLSKSIIGSLDLMR
GKTMLEVALILEAMGKSLIVLELSLVGTSAGPMNTGLVQICKETSM-EITAGGGVRHRQD
LRDLYTLGANAALVATALHHGMI
>Thorarchaeota_Yap2000.bin1.136
DEVEIIPVMDIMNGQVVHGISGKRDEYKPIT--SKIVDSAKPSDVAEAFQEIFNVEKAYI
ADLDAISGRGNSEISEIRILLDGGARNTEDVENLLVVATETIGSVGDLSKSIIGSLDLMR
GKTMLEVALILEAMGKSLIVLELSLVGTSAGPMNTGLVQICKETSM-EITAGGGVRHRQD
LRDLYTLGANAALVATALHHGMI
