# Supplementary material for: Asgard archaeal selenoproteome reveals a roadmap for the archaea-to-eukaryote transition of selenocysteine incorporation machinery
Source: ISME J. 2024 Jun 19;18(1):wrae111. doi: 10.1093/ismejo/wrae111 (PMC11227280; doi:10.1093/ismejo/wrae111)
Supplement: Supplementary_data_2_wrae111 [file supplementary_data_2_wrae111.zip › Neighboring genes of selenoproein gene clusters/trimmed alignments/fmdb_maffi_linsi_trimmed.fasta]

>Methanopyrus_sp._SNP6
RDVVCPFCGTLCDDLEVVVEHACRIGAAKFLKIDYEDAAEEAARILVEAKLPILYGWSAT
LVEAQEKGVELAELVGGVIDNTASVXHGPSVLGLQDVGTLGEVKNRADTVIYWGCNPMHA
HPRHMSRYGDRTVIVVDPRRTATSRLADVYIQVKPNEDYELISALRMAVHG-LEIVYEVA
DLLKEASFGTLFWGMGLTMSRGRHRNIDNAICLIRDLNEYSKWTLIMMRGHYNVTGFNEV
LAWTTGYPYAVDFTRGYPRYNPGETSTVDLLIRGEADAMMVIASDPGAHFPQKAVEHMAR
IPLVCIDPHWTPTAELSDLYIPVAIAGIEWEGTAYRMDAVPIRMKKITEPPDKQILQMII
EKIEE
>Methanopyrus_kandleri_AV19
KDVVCPFCGTLCDDLEVVVEHACRIGAAKFLKIDYEDAAEETAKMLVEAKLPVLYGWSAT
LVEAQEKGVELAELVGGIIDNTASVXHGPSVLGLQDVGTLGEVKNRADTVIYWGSNPMHA
HPRHMSRYEDRTIIVVDPRKTATARLADVYIRVRPNEDYELISALRAAVHG-IEIIYEVA
DLIKEASFGTLFWAMGLTMSRGRHRNIDNAICLIKDLNEYTKWTLIMMRGHYNVTGFNEV
LAWTTGYPYAVDFSRGYPRYNPGETSTVDLLTRGEVDAMMVIASDPGAHFPRKAVEHMAR
IPLVCVDPHWTPTAELADLYVPVTIAGIEWEGTAYRMDSVPIRMRKVVEPPDVEFLEMVI
EKVEE
>Methanopyrus_sp._KOL6
RDVVCPFCGTLCDDLEVVVEHACRIGAAKFLKIDYEDAAEEAARILVEAKLPILYGWSAT
LVEAQEKGVELAELVGGVIDNTASVXHGPSVLGLQDVGTLGEVKNRADTVIYWGCNPMHA
HPRHMSRYGDRTVIVVDPRRTATSRLADVYIQVKPNEDYELISALRMAVHG-LEIVYEVA
DLLKEASFGTLFWGMGLTMSRGRHRNIDNAICLIRDLNEYSKWTLIMMRGHYNVTGFNEV
LAWTTGYPYAVDFTRGYPRYNPGETSTVDLLVRGEADAMMVIASDPGAHFPQKAVEHMAR
IPLVCIDPHWTPTAELSDLYIPVAIAGIEWEGTAYRMDAVPIRMKKITEPPDKQILQMII
EKIEE
>Methanocaldococcus_jannaschii_DSM_2661
RNVVCPFCGTLCDDLEILVEHACRIGNAKFMKVDYETAIEETARLLTEATLPLIYGWSAT
ECHAHMYGVELAELVGAVIDNTASVXHGPSLLAVQDVGTLGEVKNRADVIIFWGSNPMHA
HPRHMSRYEDRTLIVVDPRETDTAKLADIHLQVEPHKDYELVSAMRAVLKG-FELIYEAV
EVCKNAQFGELFFAMGVTMTRGKHRNIDNAIQLVIDLNAYTKFGLMPMRGHYNVNGFNQV
LTWVTGYPFGVDFSRGYPRYNPGETTANDLLQRGETDMMLNIASDPGAHFPQKAVQHMAK
IPLVCIDPHETPTTQLANIIIPPAIAGVEVEGTAYRMDGVPIQLRKVIDPPDREILKILI
KKVKE
>Methanotorris_igneus_Kol_5
KNVVCPFCGTLCDDLEILVEHACRIGNAKFMKVDYETAIEETARLLVEAKLPLIYGFSAT
ECHAHQYAVKLAEKVSAIIDNTASVXHGPSILGLQDVGTCGEVKNRADVIIYWASNPMHA
HPRHMSRYKDRTLIVVDPRKTDTAKLADIHLQVEQHKDYELISAMRAALKG-FELIYEAV
DICKNAQFGQLFFGMGVTMTKGKHRNIDNAIQLIIDLNAYTKFGLMPMRGHYNVNGFNQV
LTWVTGYPFGVDFSRGYPRFNPGETCANDVLQRGETDMMLNIASDPGAHFPQKAVQHMAR
IPLVCIDPHETPTTHLANIIIPPAIAGVEVEGTAYRMDGVPIELKKVVEPPDREILKMLI
KKVDE
>Methanococcus_vannielii_SB
KNVVCPFCGTLCDDIEVMVDNACRIGNAKFMKVDYETATEETARLLVEAKLPLIYGWSSA
ECHAQQLGVLLGEKTKAILDNTASVXHGPSLLAVQDVGTLGETKNRADVVLFWGSNPMHA
HPRHMSRYKDRQVIVVDPRTTDSAKLADVHLKVEPHKDYELVSALRAALRG-FKIIYAAV
DICKGAQFGSLFFAMGVTMSRGKHRIIDNAIQLIIDLNAYTKFTLTPMRGHYNVNGFNQV
STWVTGYPYGVDFSRGYPRYNPGETASNDVLQRGETDMMINIASDAGAHFPQKAVQHMAK
IPLVCIDPHETPSSVISNIIIPPAITGLEVTGTAYRMDGVPIELRKVVEAPDAEIIKMLI
KNVDK
>Methanothermococcus_okinawensis_IH1
KDVVCPFCGTLCDDLEIMVENACRIGNAKFMKTDYETAIEETARLLVESKLPLMYGFSAT
ECHAHQVAVELGEKIGAVLDNTASVXHGPSVLALQDVGTLGEVKNRADVVIFWGSNPMHA
HPRHMSRYHDRTMIVVDPRKTDTAKLADIHLQVEPHKDYELISAMRAVLKG-FELIYEAV
DICKNAQFGQLFFAMGVTMTKGKHRNIDNAIELVIDLNAHTKFGLMPMRGHYNVNGFNQV
STWVTGYPFGVDFSRGYPRYNPGETCANDLLQRGETDMMLNIASDPGAHFPQKAVKHMAK
IPLVCIDPHQTPTSELANIIIPPAIAGVEVDGTAYRMDGVPIELRKVIDAPDSEILKMLM
KKVDE
>Methanocaldococcus_sp._FS406-22
RNVVCPFCGTLCDDLEILVEHACRIGNAKFMKVDYETAIEETARLLVESSLPLIYGWSAT
ECHAHMYGVELAELVGAVIDNTASVXHGPSVLALQDVGTLGEVKNRADVIIYWGSNPMHA
HPRHMSRYEDRTLIVVDPRETDTAKLADVHLQVEPHKDYELISAMRAVLKG-FELIYEAM
EICKNAQFGELFFAMGVTMTRGKHRNIDNAIQLVIDLNAYTKFGLMPMRGHYNVNGFNQV
LTWVTGFPFGVDFSRGYPRYNPGETTANDLLQRGETDMMLNIASDPGAHFPQKAVQHMAK
IPLVCIDPHETPTTQLANIIIPPAIAGVEVEGTAYRMDGVPIQLRKVIDPPDREILKMLI
KKVKE
>Methanococcus_maripaludis_C5
KNVVCPFCGTLCDDIEVLVENACRIGNAKFMKVDYETATEETARLLVEAKLPLIYGWSSA
ECHAQQLGVLLAEKTKAIVDNTASVXHGPSLLAVQDVGTLGETKNRADVVLFWGSNPMHA
HPRHMSRYQDRQMIVVDPRKTDTAKLADVHLQVEPHKDYELVSALRAAAKG-FNIIYEAV
DICKNAQFGSLFFAMGVTMSRGKHRIIDNAIQFVIDMNAYTKFVLTPMRGHYNVNGFNQV
STWVTGYPYGVDFSRGYPRYNPGETASNDVLQRGDTDMMINVASDAGAHFPQKAVQHMAK
IPLVCIDPHETPSSVISNIVLPPAITGLEVSGTAYRMDGVPIELRKVIKAPDAEIMKMLI
KKVEE
>Methanothermococcus_thermolithotrophicus_DSM_2095
KNVVCPFCGTLCDDIEVLVDNACRIGNAKFMEVDYETAVEETARLLVEAKLPLIYGWSAT
ECHAQQKGIILGEKVGAVLDNTASVXHGPSLLAVQDVGTLGEIKNRADTVIFWGSNPMHA
HPRHMSRYKDRTMIVVDPRKTDTAKLADIHLQVEPHKDYELISAMRAALKG-FKLIYEAM
DVCKSAQFGELHFAMGVTMSKGKHRIIDNAIQLIIDLNAYTKFGLIPMRGHYNVNGFNQV
STWLTGYPYAVDFSKGYPRYNPGETAANDLLQRGETDMMMNIASDPGAHFPQKAVQHMAK
IPLVCIDPHQTPTTELANIIIPPAIAGVELGGTAYRMDGVPIALKKVVDPPDTEILKMLI
KKVDE
>Sifarchaeotum_marinoarchaea_CR_Bin_042
KDVICPFCGCLCDDIEIFVKNACVLGTAKFMEVPIDEALEKAAQILVDAEWPLLYGWAST
ECEAQSVGVELTEEVGGVIDQTASVCHGPSILGVQDIGTLGEIMNRADLIIYWGCNPVHA
HPRHMSRYKDRLMVVIDPRETHTAKLANLYIQPKPGTDFEIITAIRTVLAG-KELITELV
NILKNSKLGIVFFGLGLTMSRGKHRNIDIALSLVRDLAAFTKFLICPMRGHWNVTGIGQV
LTWITGYPFAVDFSRGFPRYGPGEFTSNEILARGEVDAALVIAADAVANFPLQAAKRLAE
IPLIAIDPHQTPTTLLADVILPPSIAGIEAEGTGYRMDGVPIRVKKVVEAPDKEILERLL
AKVKE
>Sifarchaeotum_subterraneus_CR_Bin_142
TDVVCPFCGALCDDIDLLIENACIVGTRKFMPVDMDTAVEKAAKILLNADRPLLYGWAST
ECEAHKVGLELAEEIGGVIDNTTTVCHGPSVLAVQSVGTLGNIYTRADLVIYWGSNPIHA
HPRHMSRYKERNVVVIDPRNTDSARTANIYIQVEPNKDYELMCAIRAILRDRGDIIIELT
NLMKDSKYGIIFFGLGLTMSKGKHHNVDIAIRLTTDLNKFTKFLIMPMRGHYNVTGFGAV
ATWTTGYPYAIDFARGHPWYNPGETSTHELLLNEEVDAALIIAADPVANFPAQSARHLFK
IPLIAIDPHPTPTTEIADVIFPPAISGIECEGTAYRMDKVPIRLRKVLEPPDKEIIERIL
EKVKE
>Borrarchaeum_weybense_lw60_2018_gm2_56
KNVICPFCGCLCDDIEIYVENACVLGTAKFMEVELDEAIEKAAQFLVNAEWPLLYGWAST
ECEAQSIGVALAEEVGGCIDQTASVCHGPSILGVQDIGTLGEIMNRADLIIYWGCNPVHA
HPRHMSRYKDRLMVVVDPRETHTAKLANLFIQPKPGTDFEVISAVRTVLAG-NELIIELV
NILKNSKMGIVFFGLGLTMSSGKHRNIDIALSLVRDLAAFTKFLICPMRGHWNVTGIGQV
LTWITGYPFAVDFSRGYPRYGPGEFTSNEVLAKGEVDAALVIAADAVANFPLKAAKRLAE
IPLIAIDPHQTPTTELADVLLPCSIAGIEAEGTGYRMDGVPIRVKKVIEAPDKEILERLL
IRVKE
>Borrarchaeota_Yap200.bin8.146
KNVVCPFCGCLCDDIEIYVDNACVLGTAKFMEVSIDKAIEKAAQILVDAEWPLLYGWAST
ECEAQSVGVELAEEVGGCMDQTASVCHGPSILGVQDIGTLGEIMNRADLIIYWGCNPVHA
HPRHMSRYKDRLMVVVDPRETHTAKLANLYIQPKPGADFELITAIRTVLAG-NELIIELV
NILKNSKLGIVFFGLGLTMSRGKHRNIDIALSLVRDLAAFTKFLICPMRGHWNVTGIGQV
LAWQTGYPFAVDFSRGYPRYGPGEFTSNEVLAKGEVDAALVIAADAVANFPLVAAKRLAE
IPLIAIDPHQTPTTELADVLLPCSIAGIEAEGTGYRMDGVPIRVKKVIEAPDKEILEKLL
EKVKE
>Borrarchaeum_yapensis_Yap2000.bin9.141
KNVVCPFCGCLCDDIEIYVDNACVLGTAKFMEVSIDKAIEKAAQILVDAEWPLLYGWAST
ECEAQSVGVELAEEVGGCIDQTASVCHGPSILGVQDIGTLGEIMNRADLIIYWGCNPVHA
HPRHMSRYKDRLMVVVDPRETHTAKLANLYIQPKPGADFELITAIRTVLAG-NELIIELV
NILKNCKLGIVFFGLGLTMSRGKHRNIDIALSLVRDLAAFTKFLICPMRGHWNVTGIGQV
LAWQTGYPFAVDFSRGFPRYGPGEFTSNEVLARGEVDAALVIAADAAANFPLQAAKKLAE
IPLIAIDPHQTPTTELADVLLPCSIAGIEAEGTGYRMDGVPIRVKKVIEAPDKEILERLL
AKVKE
>Lokiarchaeota_6H3_1
EDVVCPFCGTLCDDLKIILENACAIGTAKFFKVTWDEALNKAAELLANAKRPLSYGWSST
ECDAQRKAVELMEICGGVLDNTASVCHGPSLLAIQDVGTLGEYKNRADLVLFWGSNPVHA
HPRHMSRYLDRTIIVVDPRTTHTAQMADMHIRLNPGEDYELFNAIRAMCRG-VELIKELV
EILKSCKFGVLFFGLGLTMSKGKHRNVDAGISLIRELNEHTKFNLTPMRGHYNVSGANIV
FTWTTGYPYSIDFSRDYPRYNPGEFSAVDILKRNDFDVTLIVASDPASNFPKDAVINMLK
KPLISVEPHKTPTSEMADIILPPAIAGIECEGTAYRMDKVPIRLRKVKNAPDYEIIEKLI
EKVKE
>Lokiarchaeota_12F4_17
EDVVCPFCGTLCDDLKIILENACAIGTAKFFKVTWDEALNKAAELLANAKRPLSYGWSST
ECDAQRKAVELMEICGGVLDNTASVCHGPSLLAIQDVGTLGEYKNRADLVLFWGSNPVHA
HPRHMSRYLDRTIIVVDPRTTHTAQMADMHIRLNPGEDYELFNAIRAMCRG-VELIKELV
EILKSCKFGVLFFGLGLTMSKGKHRNVDAGISLIRELNEHTKFNLTPMRGHYNVSGANIV
FTWTTGYPYSIDFSRDYPRYNPGEFSAVDILKRNDFDVTLIVASDPASNFPKDAVINMLK
KPLISVEPHKTPTSEMADIILPPAIAGIECEGTAYRMDKVPIRLRKVKNAPDYEIIEKLI
EKVKE
>Lokiarchaeota_6H6_9
KDVSCPFCGTLCDDLEIDVDNGCQIGTKKYFEVSWDEALDKAADILVNAQRPLLYGFSST
ECEAQSRGVELAEMLNALLDNTASVCHGPSLLAIQDVGTLGEIKNRADTIIFWGSNPVHA
HPRHLSRYNDRNIIVVDPRNTHTAQIADKYVKVNPSEDYELIQAIRAVLRG-SELIKELV
EELKSCNFGVIFFGMGLTQTLAHHRNVDTAIRLVAELNDYTKFLLIPMRGHYNVAGANQV
FTWNTGYPYSIDFSRGYPRYNPGEFSSVELLLRDEVDASLIVASDPGSNFPAASVKNLFK
HPLIAIEPHKTPTSVFADVILPAAIAGIECEGTAYRMDGVPLRLRKVKDPPDKEILERLI
EKVKE
>Lokiarchaeota_LW60_42
YDVVCPFCGTLCDDLEIDVSNACQIGTKKFYEVSWEEAIDKAADVLVKATRPLLYGFSST
ECEAQSKGVELAEVLGAILDNTASVCHGPSLLAIQDVGTLGEFKNRADLVIFWGSNPVHA
HPRHLSRYNDRFIVVVDPRNTHTAQIADLHIQVKPDHDYELVNAIRALLRE-VDLIKELV
EILKSCKYGVIFFGMGLTHSEGHHRNIDAAICLSRELNDHTKFLLMPMRGHYNVTGANTV
FTWNTGYAYSIDFSRGYPRYNPGEFSSVNVLMRDEIDASLIVASDPASNFPAASVKNLFK
HPLITLEPHETPTSHYADIILPAAFAGIETEGTAYRMDKVPIRLRKVKDAPDREILERLI
EKVKE
>Lokiarchaeota_bin108
TDVICPFCGTLCDDLEVDIDNGCQIGTKKYFEVSWDEAIDKAADILVKAKRPLLYGFSST
ECDAQGKGVELAEILGAVLDNTASVCHGPSLLAIQDVGTLGEYKNRADLIIFWGSNPVHA
HPRHLGRYGDRTLVVVDPRNTHTAQLADIHVQVNPNEDYELINAIRAILRG-VELIKELV
ETMKNCNFGVLFFGMGLTQSLSHHRNIDSAICLVRELNDHTKFLLTPMRGHYNVAGANQV
FSWQTGYSYSIDFSKGYPRYNPGEFSSVDVLMRDEIDASLIVASDPASNFPAASVKNLFK
HPMITLEPHHTPTSVNSDIILPPAIAGIECEGTAYRMDSVPLRLRKVKEAPDKEILEKLI
EAVKT
>Methanolinea_sp._isolate_Go_SlDig_bin_456_Euryarchaeota_Steno
EDVVCPFCGCLCDDLVVEVENGCTLANEKLMETTYDEAIRETAEILCDADRPLLYGWSGT
HGEAQSIGIHLAEILGALVDNTSTVCHGPSILAIQEVGTLGQVKNRADVIIYWGTNPIDA
HPRHMSRYRDRKLIVVDVRKSESANIADEYIRIQPGGDYAVLSALRAIVQGKRGILFRVA
DLLLSAKFGAIFFGLGLTMSRGKSKNIRNAIELTEELNRHTKYIISPMRGHWNVYGSNEV
FTWITGYPYAVDFARGIAFYNPGETTSVDVLSRKECDACLVVASDPGAHFPKACAEHLAE
IPTVQIDPHVNATTHLSRIQIPVAVTGIDAEGTAYRMDGVPIRTRMLFKGTDTDVLNQLY
AVVKE
>Methanogenium_sp._MK-MG_Euryarchaeota_Steno
KDMICPFCGCLCDDITLEIENCCTIGNAKFLDITYEEAVDTAVEMLLDADRPLLFGWSGT
HGEAQCVGVHMNEILGGVIDNTTSVCHGPSILAIQEVGTLGQVKNRADLIIYWGCNPIEA
HPRHMSRYRNRKVIVVDVRETETAKVADEFIRIKPGGDYAVLSSLRAILRGKSDMLMQVA
DMCKTCSFGALFFGVGLTMAKGKYKNVRNAIEFVDDLNRHTKFTLTPMRGHWNVYGANEV
MAWMTGYPYAVDFCRGVAFYNPGETTAIDILARKECDACMIVASDPAAHFPRACVEQLRD
IPLVVIDPFETMTTTIADLQIPVAVTGIDAEGTAYRMDGIPIKVKKAMDSDDTEILTRIY
NKMLE
>Methanofollis_formosanus_strain_ML15_Euryarchaeota_Steno
EDMICPFCGCLCDDLVIETENACTLGSHKLMDASYEEAMEYTAGILLDADRPLLYGWSST
QGEAQGAGVSMAELLGGVIDSTTSVCHGPSILAIQEVGTLGQVKNRADLIVYWGCNPTEA
HPRHMSRYRDRKLIIVDVRKTETGSIADEFMQVKPGGDYAVLSALRAIVRGREDVLLRVA
ALCKEAKFGALFFGVGLTMSPGKYKNVRNAIELVDDLNRYTKWTLTPLRGHYNVYGSNEV
FTWMTGYPYAVDFSRQIAFYNPGETTAVDILARQECDAALIVASDPGAHFPKKCLEHLAS
IPSVLIDPMHTMTTPLVRCQIPVAVTGMDASGTAYRMDGVPIHVKKFLDLGDTEIITKIF
EKVTE
>Methanofollis_sp._W23_Euryarchaeota_Steno
EDMICPFCGCLCDDLVIETENACTLGSHKLMDARYEEAIEYAAGILLDADRPLLYGWSST
QGEAQGTGVSMAELLGGVIDSTTSVCHGPSILAIQEVGTLGQVKNRADLIVYWGCNPTEA
HPRHMSRYRDRKLILVDVRKTETASIADEFVQVKPGGDYAVLSALRAIVRGREDVLLRVA
ALCKEAKFGALFFGVGLTMSPGKYKNVRNAIELVDELSRHTKFTLTPLRGHYNVYGSNEV
FTWMTGYPYAVDFSRQIAFYNPGETTAVDLMARKECDAALIVASDPGAHFPKKCLEHLAS
IPSVLIDPMHTMTTPLVRCQIPTAVTGMDAPGTAYRMDGVPIHVKKFMDLGDTEIIGSIF
EKVKE
>Methanoculleus_submarinus_strain_DSM_15122_Euryarchaeota_Steno
KDAVCPFCGCLCDDIEVEVENACELGTTKFMDITYDEAVRYAADMLLEAERPLMYGWSGT
HGEAQCVGVHMAELIRGVIDNTSSVCHGPSILAIQEVGTLGVVKNRADLVIYWGSNPIDA
HPRHLSRYRDRTVIVVDVRKTETANIADEFVQIKPGGDYAVLSALRAIVQGKADTLVRVA
NLCKNAKFGAVYFGLGLTMTQGKYKNIRNAIELVSELSRHTKFTISAMRGHYNVYGSNEV
NTWMTGYPFGIDFSRGIAFYNPGETTAVDILARKECDAALVVGSDPAAHFPRKCLEHLAE
IPVVQLDPYPNATTAFCTVQIPVAVTGIDAEGTAYRMDGVPIRTRKVISSDDEEILARMY
ALMQE
>Methanoculleus_marisnigri_JR1_Euryarchaeota_Steno
KDAVCPFCGCLCDDIEVEVENACELGTTKFMDITYDEAVRYAADMLLEAERPLMYGWSGT
HGEAQCVGVHMAELIRGVIDNTSSVCHGPSILAIQEVGTLGVVKNRADLVIYWGSNPIDA
HPRHLSRYRDRTVIVVDVRKTETANIADEFVQIKPGGDYAVLSALRAIVQGKADTLVRVA
NLCKNAKFGAVYFGLGLTMTQGKYKNIRNAIELVSELSRHTKFTISAMRGHYNVYGSNEV
NTWMTGYPFGIDFSRGIAFYNPGETTAVDILARKECDAALVVGSDPAAHFPRKCLEHLAE
IPVVQLDPYPNATTAFCTVQIPVAVTGIDAEGTAYRMDGVPIRTRKVISSDDEEILARMY
ALMQE
>Theionarchaea_archaeon_DG-70-1_Euryarchaeota_Theionarchaea
ENVVCPFCGCLCDDLIITVENTCAISKSKFVEVPVEKAIEKAAEILKNADAPLIYGLSST
ECEAQRYAIHLAEILGATIDQTASVCHGPTILGTQDAGTLGEVKNRADLIVYWGCNPAEA
HMRHFRRYKERTIVVVDVRKTASARIANTFVKIEPGADFEIISLMRAYLKG-RDVFKTLL
ETMKTCEFGIIFFGLGLTMSKGKHLNVDAALRLVRDLNDYTKFSITPMRGHYNVTGAGST
MAWVTGYPFAVNFSQGYPVSNPGEFSAVDVLARKECDAALIIASDPVSNFPADSWKHLAD
IPTIVMDPKVSLTSKVAKVCIPVATAGIEAEGTAYRMDGIPLRLKKVLDTPDAEVLSQLI
EKVMA
>Theionarchaea_archaeon_DG-701_Euryarchaeota_Theionarchaea
ENVVCPFCGCLCDDIIVTVENACAISKSKFVEVSLEKAIDKAADILRNSQAPLIYGLSST
ECEAQRHAIHLAEILGATIDQTASVCHGPTILGLQDAGSLGEVKNRADLVVYWGCNPAEA
HMRHFRRYKEREIAVVDVRKTTSARIANTFIKIEPGTDFEVISLMRAHLKG-RDVYKTLL
EKMKTCEFGIIFFGLGLTMSKGKHLNVNAALRLVRDLNEYTKFSITPMRGHYNVAGAGST
MAWVTGYPFAVNFSLGYPVHNPGEFSAVDVLARKECDAALIIASDPVSNFPSETWKHLAD
IPTIVMDPKVNLTSKIAHVCIPVATAGIEAEGTAYRMDGVPLRLKKVLDSPDADVLSQLI
EKVMA
>Theionarchaea_archaeon_isolate_SZ_6-81_Euryarchaeota_Theionarchaea
ENVVCPFCGCLCDDIVVTTENACAISKSKFLEVSMDEAVDRATEILSSADNPLIYGLSST
ECEAQRHAIHLAELLGATIDQTASVCHGPTILGTQDAGTLGEVKNRADLIIYWGCNPAEA
HIRHFRRYNEREVVVVDVRATASARIATTFVKTEPGTDFENISLMRAYLKG-KRDLRDLV
EKMKTCTFGIIFFGLGLTMSKGKHLNVDAALRLVRDLNEFTKFSITPMRGHYNVTGAGST
MAWVTGYPFSVNFALGYPLSNPGEFSAVDVLARKECDAALIIASDPAANFPAEAWKHLAD
IPTIVMDPKVSLTTRIAKVSIPVATAGIEAEGTAYRMDGIPLRLKKIVQTSDAAVLTKMI
EKVRA
>Theionarchaea_archaeon_isolate_SZ_12-141_Euryarchaeota_Theionarchaea
EDVVCPFCGCLCDDIAVTTENGCAISKSKFMKVSLDEAVGRAVEILTNADNPLIYGLSST
ECEAQRHAIHLAELLGATIDQTASVCHGPTILGTQDAGTLGEVKNRADLIIYWGCNPAEA
HIRHFRRYKEREVVVVDVRNTASARIATTFVQIEPGTDFETISLMRAYLKG-KGDFKNLV
ERMKRCEFGIMFFGLGLTMSRGKHLNVDAALRLVRDLNEYTKFSITPMRGHYNVAGAGST
MAWITGYPFAVNFSMGYPVSNPGEFSAVDVLARKECDAALIIASDPVANFPAESWKHLAD
IPTIVMDPKVSLTSRIAKVSIPVATAGIEAEGTAYRMDGIPLRLKKVVDTTDAAVLSRMI
EKVRA
>Candidatus_Mnemosynella_bozhongmuii_isolate_MAG-16_Euryarchaeota_Archaeoglobi
TDLVCPFCGCLCDDIAVEVRNACELGYSKIAEVSYEEAIERAAEILANSKRALYYGWSNT
TCEVQKIGIHLAELTGGVIDNTTSVCHGPSVLAIHNVGTLGQVKNRANLIIYWGCNPLSA
HPRHLSRYEQRYLVVVDVRETDTAKMANKFIKIEPNSDYAVINALRAILRGHEDILVKLV
ERMKKAEFGALFFGLGLTMTRGRYKNIENAIKLVEELNRYTKFTLTPMRGHYNVTGFNLV
CAWETGYPYGVDFSRGYPWYNPGETTAVDVLLKGDLDALFVMGSDPAANFPKEVLKKMAE
IPVILVDPFPNATSAFADVIIPSAINGVEAEGTAYRMDSVPIRLRKFLDTEDEEIMRRIY
ESVER
>Candidatus_Mnemosynella_sp._isolate_MAG-15_Euryarchaeota_Archaeoglobi
TDLVCPFCGCLCDDIAVEVKNACELGYSKIAEVSYEEAIEKSAEILASSKRVLYYGWSNT
TCEAQKIGVHLAELTGGVIDNTTSVCHGPSVIAIHNVGTLGQVKNRANLIIYWGCNPLSA
HPRHLSRYEQRYLVVVDVRETDTAKMANKFIKIEPNSDYSVINALRAILRGHEDILVKLV
ERMKNAEFGALFFGLGLTMTRGRYKNIENAIKLVEDLNRYTKFTLTPMRGHYNVTGFNIV
CAWETGYPFAVDFSRGYPCYNPGETTAVDVLLKGDLDALFVMGSDPAANFPKEVLKKMAE
IPVILVDPFPNATSAFADVIIPSAINGVEAEGTAYRMDSVPIRLRKFLDTEDEEIMRRIY
ESVER
>Archaeoglobus_veneficus_SNP6_Euryarchaeota_Archaeoglobi
EAFVCPFCGALCDDIIVETGNACVLGTRKIMEVSIDEAIERAAEILVNAKKPLLYGFSST
SCEAHSAGIELAELVGGVVDCTSSVCHGPTILAIHEVGTLGEVKNRADLIIYWGCNPMHA
HPRHMSRYISRKVVAVDVRPTESTKLADEFIQVEPNRDFEIFNAMRAILNS-GDCLKKLV
EEMKSCQFGVIFFGMGLTHTYGNYRNVREAILLVRDLNMYTKFAIIPMRGHYNVTGFNEV
CTWQTGYPYAVDFTRDYPWYNPGETDANSLLIAEDVDAMLVIAADPAAHFPKQAVEYMKR
IPLVVIDPFESLTSKLADVVIPAAIAGVEVEGSAYRMDGVPLRLKKVFEPPDEEILKRII
SKVKE
>Archaeoglobaceae_archaeon_isolate_UWMA-0193_Euryarchaeota_Archaeoglobi
EAVACPFCGALCDDLRIKVEEACTLGVNKFMYVSVDEAIEEAVKILSTSKKPLLYGFSST
NCEAQAKGIELAEKLGGVVDCTSSVCHGPTIIAIQEVGTLGEVKNRADLVIYWGSNAMHA
HPRHFSRYLDRKLLVFDVRETETAKLADKFIRINPNRDYEVLNALRTILNS-GKILEEIV
EMMKTCQFGILFFGMGLTMSYGKHRNIIEAISLVRDLNRFTKFSIMPMRGHYNVTGFNEV
CSWQTGFPYAVDFSKGYPWYNPGETDANSVLQNREVDAALIIASDPVAHFPRFSIRYLKE
IPVIVIDPFESLTSRIASVFIPSAVAGVETGGSAYRMDCVPLKLTKVINPPDEEILDRML
KMLER
>Archaeoglobus_sp._isolate_MAG_85_Euryarchaeota_Archaeoglobi
PDFICPFCGALCDDLIVETDNACVVGTAKILEVNLEEALDKSAEILVKAKKPLFYGFSST
SCEAHEVAIELAEKLGGVIDCTSSVCHGPSILAIQEVGTLGEIKNRADLVIFWGCNPMHA
HPRHMSRYIGRKVVVVDVRPTESSKLADMFIQVEPGKDYEVLNALRAIINS-GDCLKELA
DMMKNCKFGIIFFGMGLTHSLGNYWNISEAISLVKDLYRFTKFGIMPMRGHYNVSGFNEV
CTWETGYPFAVDFSRGYPWYNPGETDTNSILAKRDTDAMFVLGGDPAAHFPRATVNYMKS
IPLIVVDPFWSLTAKIANVLIPSAITGIEAGGSAYRMDSVPLKLKKIVNPPDKEILEKLL
EKVEE
>Ignisphaera_sp._isolate_Bin_S33_TACK
ESVSCPFCGDLCDYLKIEVDGGCAVSIAKFLKVDLDTAIEEAAKILANARYALIYGLSNT
CVEAIELAVELAEILRGVVDNTSTVCHGPTVLAIQEVGTFAPVLHLADVVVFWGSNAREA
HANHVSRLKDRKLVVVDSRKTMLADMADIFIQVEPGKDLELATALRMALRD-LEIIYELA
ELMKTARYGALFFGMGVTHTGAKLRNIQAVIKLVQELNEWTKWVLLPMRGHYNVTGANQV
SLWLTGYPYAVDFSRGFPRMIPGVTTAVDLLANGDVDAALIIASDPAAHFPRKAVEHLSK
IPVIVIDAKWSLTAAFADVIIPAGLVGIECEGTAYRMDGVPIYMKKVVNPPDVELLKRLT
EKVKS
>Ignisphaera_sp._4213-co_5_TACK
KNVTCPFCGDLCDYLTIEVDGGCSISIAKFLESDLENAIEKAAKILVNSKYPLIYGLSNT
CVEAIDVAVEIAEILHGAIDNTSVVCHGPTILAAQEVGTFAPVLHLADVIVFWGSNPREA
HQNHIARLKQRKIIVIDVRKTMSAELADIFIQVEPGKDLELLTALRMAIRD-LEIILELA
EILRTARYGVIFFGMGLTQNDARYKNIEMAIKLVQELNEWTKWVLLPMRGHYNVTGANHV
LLWNTGYPYSVDFARGFPRMFVGVTSATDLLANGDVDAALIIASDPAAHFPRKAVEHLSK
IPVIVVDAKWSLTTSFADIVIPVGLTGIECEGTAYRMDGVPIYMRKVLDPPDKNVLEMLL
EKIKE
>Thermofilum_sp._isolate_Bin_S6_TACK
GNVVCPFCGDLCDHLVIELDGGCAISSAKFLEVDLDKALDKAADILVSSKYPLIFGLSST
DVEANKYAIELAELTHGVVDNTSVFCHGPTALAVQEVGTFGVAINLADLVVFWGCNPLEA
HANHVARIKERKVVVVDARRTPTADQADLFIEVEPGRDYELLTALRMAVRD-LDIVIELA
EMMRTARYGVIFFGLGLTMTGAKYRNIVAVIKLVHELNEWTKFSIIPMRGHYNVTGANQV
SLWTTGYPYAVSYARGFPKMIIGVTSATDLLASGDVDSALIVASDPVAHLPRRAVEHLAK
IPVVVIDAKWSLTTAFADVIIPGAYTGIECEGTAYRMDDVPIRLKKIVDPPDSEVLGRLV
DRVKA
>Desulfurococcaceae_archaeon_isolate_Bin_S23_TACK
ENVSCPFCGDVCDYLRIEVEGGCAISISKFLEVSLEKAIDMAAEILANAKYPLIYGLSST
CVEAIEVATEIAEVTHGVIDNTSVVCHGPTMLALQEVGTFGPMLHLADLVIFWGCNPREA
HMNHISRIKARKVVIVDVRKTVTADMADLFIQVEPGRDVELLRALRMAIKD-LEIIIELA
EMLRTARYGVLFFGMGLTQSEARFRAIEEAMKLVQELNEWTKFVLLPMRGHYNVNGANQV
LLWNTGYPYAVDFARGFPRMIVGVTSTPDLLANGDVDAALIIASDPAAHFPRKAVEHLSK
IPVIVVDAKWSLTTAFADIVIPAGMVGIECEGTVYRMDGVPIYMKKILDPPDKDVLEMLL
KKVKE
>Desulfurococcaceae_archaeon_isolate_Bin_P6_TACK
ENVSCPFCGDVCDYLRIEVEGGCAISISKFLEVSLEKAIDIAAEILANAKYPLIYGLSST
CVEAIEVATEIAEVTHGVIDNTSVVCHGPTMLALQEVGTFGPMLHLADLVIFWGCNPREA
HMNHISRIKARKVVIVDVRKTMTADMADLFIQVEPGRDVELLRALRMAIKD-LEIIIELA
EMLRTARYGVLFFGMGLTQSEARFRAIEEAMKLVQELNEWTKFVLLPMRGHYNVNGANQV
LLWNTGYPYAVDFARGFPRMIVGVTSTPDLLANGDVDAALIIASDPAAHFPRKAVEHLSK
IPVIVVDAKWSLTTAFADIVIPAGMVGIECEGTVYRMDGVPIYMKKILDPPDKDVLEMLL
KKVKE
>Candidatus_Altiarchaeota_archaeon_isolate_SRR3901698_bin.30_DPANN
KNVVCPFCGCLCDDITVKVENGCGICITKFINVSMDEAIEKTGEILKNAKYPLIFGLSTT
ECEAQGKALELAELTGATIDQLPSVCHGPSIMAVQSVGTLGEVKNRADMVIFWGCNPIEA
HPRHFNRYNKRYIVTIDVRETHTAKKSDKFIKISPGKDYELISIIRAAIKG-QKIIENLI
NKMKGAKYGVVFYGMGMTQSFGKELNTDGAISLVKELNEWTKFSINPMLGHYNVAGAVHV
WGWQSGYPFSINFSLQYPRYNPGEFSATQILARKECDAALIIATDPVAHLPNEAARHLAE
IPVITIDPKFSLTALISDVVIPCATAGIEAEGTAYRMDGIPLRLKRVVRSEDREILERLI
EKIKE
>Candidatus_Altarchaeum_sp._HURL_250_DPANN
KNIPCPFCGCLCDDIIVNVENGCGICITKFMNVSMDEAIEKAAEILKNAKYPLIFGLSTT
ECEAQSKALELAELTGATIDQLPSVCHGPSMMALQSVGTLGEIKNRADLVIFWGCNPIEA
HPRHFNRYSKRYIVTIDVRETQTAKKSDKFIKISHGKDYELISIMRAAIKG-QKIIENLI
NRMKNAKYGVVFYGMGMTQTFGKELNTDNAISLIKDLNELTKFSIIPMLGHYNVSGAVHV
WGWQTGYPFSINFALQYPRYNPGEFSATQMLARKECDAALIIATDPVAHLPNEAARHLAN
IQVITIDPKFSLTALISDVVIPAATAGIEAEGTAYRMDGIPLRLKKVVNSEDREILERII
EKIKE
>Candidatus_Altarchaeum_hamiconexum_isolate_CG_2015-01_33_1645_DPANN
KNVVCPFCGCLCDDITVKVENGCGICITKFINVSMDEAIEKTGEILKNAKYPLIFGLSTT
ECEAQGKALELAELTGATIDQLPSVCHGPSIMALQSVGTLGEVKNRADMVIFWGCNPIEA
HPRHFNRYNKRYIVTIDVRETHTAKKSDKFIKISPGKDYELISIIRAAIKG-QKIIENLI
NKMKGAKYGVVFYGMGMTQSFGKELNTDGAISLVKELNEWTKFSINPMLGHYNVAGAVHV
WGWQSGYPFSINFSLQYPRYNPGEFSATQILARKECDAALIIATDPVAHLPNEAARHLAE
IPVITIDPKFSLTALISDVVIPCATAGIEAEGTAYRMDGIPLRLKRVVRSEDREILERLI
EKIKE
>Candidatus_Altiarchaeales_archaeon_A3_DPANN
KNIPCPFCGSLCDDIIVNVENGCGICITKFMNVSMDEAIEKAAEILKNSRYPLIFGLSTT
ECEAQSKALELAELIGATIDQLPSVCHGPSMMALQSIGTLGEVKNRADLVIFWGCNPIEA
HPRHFNRYSKRYIVTIDVRETQTAKKSDKFIKISHGKDYELISIIRAAIKG-QEIIENLI
IKAKGAKYGVVFYGMGMTQSFGKELNTDAAISLIKDLNDFTKFSIIPMLGHYNVSGAVHV
WGWQSGYPFSINFALEYPRYNPGEFSATQMLARKECDAALIIATDPVAHLPNEAARHLAG
IPVITIDPKFSLTALISDVVIPAATAGIEAEGTAYRMDGIPLRLKKVVNSEDREILERII
ERLKE
>Candidatus_Altiarchaeales_archaeon_HGW-Altiarchaeales-2_DPANN
----------------------------------------------------LIFGLSTT
ECEAQSKALELAELTGATIDQLPSVCHGPSMMALQSVGTLGEIKNRADLVIFWGCNPIEA
HPRHFNRYSKRYIVTIDVRETQTAKKSDKFIKISHGKDYELISIMRAAIKG-QKIIENLI
NRMKNAKYGVVFYGMGMTQTFGKELNTDNAISLIKDLNELTKFSIIPMLGHYNVSGAVHV
WGWQTGYPFSINFALQYPRYNPGEFSATQMLARKECDAALIIATDPVAHLPNEAARHLAN
---------------------------------------------KVVNSEDREILERII
EKIKE
>Candidatus_Aenigmatarchaeota_archaeon_isolate_B62_G1_DPANN
------------------------MGITKILKCDLQTAISKAVEILSNAKFPLLFGWSNT
TVEAIRVGAELAEYLGGVFDNTSVVCHGPTILGVQEAGTLGQVRNYADLIIYWGCNPLNA
HPRHVNRYKERKVVVIDVRETDSTKIADMFIRIKPGMDYEFISALRALIKG-YDVIEKLV
EMMISARFGVIFYGLGLTMSMGKGRNIEEIIRLAQDLNEWTKFVAIPMRGHYNVVGANQV
SAWTTGFAFAVDFRRGYPRHNPGITSATDLLERGDVDAALVVASDPVAHLPKKAVEHLLN
IPIITLDPKWSLTASVSTVLIPTAIAGVEVEGTAYRMDKVPLRLKKLVDPPDEEVLKILL
DELKK
