# Supplementary material for: Asgard archaeal selenoproteome reveals a roadmap for the archaea-to-eukaryote transition of selenocysteine incorporation machinery
Source: ISME J. 2024 Jun 19;18(1):wrae111. doi: 10.1093/ismejo/wrae111 (PMC11227280; doi:10.1093/ismejo/wrae111)
Supplement: Supplementary_data_2_wrae111 [file supplementary_data_2_wrae111.zip › Neighboring genes of selenoproein gene clusters/trimmed alignments/frhG_maffi_linsi_trimmed.fasta]

>Methanopyrus_sp._SNP6
KATIATAQLSSCVGCHVSLLDLLLDLLEDAIEIDYCYVLVDQKHVDVAVIEGSIRNEEDL
EVAEELREAANIVVAVGTCACYGGVHGLANLYHIDDVLEWVFKETPTTDDE-GETPEEVV
VRPLPEVIDVDYMLPGCPPKPESIAEVITAIITNLCEECPREKEDIDIKFRTGQ-GRPDP
DKC-LLEQGYPCMGPATVAGCEAACPS-RGLPCRGCNGLDQGAALDAIASVSFETGVDMF
SMAASLLKG
>Methanopyrus_sp._KOL6
KATIATAQLSSCVGCHVSLLDLLLDLLEDAIEIEYCYVLVDQKHVDVAVIEGSIRNEEDL
EVAEELREAANIVVAVGTCACYGGVHGLANLHHIDDVLEWVFKETPTTDDE-GETPEEVV
VRPLPEVIDVDYMLPGCPPKPESIAEVITAIITNLCEECPREKEDIDIKFRTGQ-GRPDP
DKC-LLEQGYPCMGPATIAGCEAACPS-RGLPCRGCNGLDQGAALDAIASVSFETGVDMF
SMAASLLKG
>Methanopyrus_kandleri_AV19
-MKIATTWLCCCSGCHVSVLDLLLDLLGD-AELVHCPVLMDTKDVDVVLIEGGIRNEENV
EVAEEFRERAEIVVAVGTCACYGGVPGLANLYSNEELLRTVYVETASTENEDGVIPSEDV
VRPLSDVIDVDYELPGCPPEPDLIADAVTAILTNLCEECPRKKEETEIR-RPVE-GEPDP
DRC-LLEQGYPCMGPATRAGCGARCPE-AGVPCAGCAGPDQGAEMSAIASI-FRADVDRF
TLAGSLMPF
>Methanocaldococcus_jannaschii_DSM_2661
AVKVGMIQLCGCSGCHISLLDLLLEVLPN-LEIVYAPIIADPKGIDVFLVEGGIRNEHDE
HLIHEIREKSKIVIAWGTCAAYGGIPGLGNLYKKEELLNYVYSTDSTENK--GEIPSEEI
VKPIKDFIKVDYTIPGCPPTPKMIADAIIALLKIVCDECPRKKENVTFK-RTHE-GRPDP
ERC-LFEQGYTCLGFATRAGCGAKCPS-AGVPCRGCFGLDLGANANVLANA-GEAALERF
TLPDALINR
>Methanotorris_igneus_Kol_5
KVKVAMIQLCGCSGCHISLLDLLLEVLPN-LEIVYAPIVADPKGIDVALLEGGVRNEHDE
HLVHEFREKAKIVIAWGTCAAYGGIPGLGNLYTKEELINRVYSTESTDNP--GTIPSEEI
VKPIPDVIKVDYIIPGCPPTPDMIASAIVALLKIVCDECPRKKENVKFK-RTFE-GKPDP
EKC-LFEQGYTCLGMATRAGCGAKCPN-AGVPCRGCYGLDQGAAANTFANA-GEAALERF
SLPAALISK
>Methanococcus_vannielii_SB
KVRLGLIQLCGCSGCHISLLDLLLDVLPA-LDIVYAPIVADVK-VDVFCIEGGARNEHDE
HLMHEIREKSKVVIAWGTCAVYGGIPGLANLYKTEEINTTPYYTKTTDNP--GVIPENGI
VKPVTDVIKADYILPGCPPKPALNAAAIVALLKIVCDECPREKENVEFK-RSFE-GTPDN
ETC-LFEQGYTCVGMGTRSGCGAMCPS-ANMPCRGCYGLDQSASANTYANA-GAPALERF
SLPAALISK
>Methanofervidicoccus_sp._A16
KVKLGMIQLCGCSGCHMSLLDLLLKVLPN-VEVLFGPIVADMKGIDVFLVEGGIRNEHEK
HLLEEIRERSKVVVAWGTCAAYGGIPALGNLYPTEKLLNEAFSTGTVDNP--GEVPGEDI
IYPVSHFIDVDLVLPGCPPKPEHNVELITALLKIVCDECPREKEGTELK-RTFD-GTPDE
KKC-LFEQGYTCVGMATRAGCGAMCPS-VNVPCRGCYGLDQGAAANAYAVT-GDAVLKRF
SMAAGLIPK
>Methanococcus_maripaludis_C5
KVKVGIIQLCGCSGCHISLLDLLLDVLPA-LEIVYAPIIADVK-VDVFLVEGGVRSEHDE
HLIHEIREKSKVVIAWGSCAAFGGIPGLGNLYSPEQIKETVYTTVSTDNP--GVIPTDGV
VKPITEVVKADYVIPGCPPKPALTAGAIVALLKIVCDECPRTKENVEFK-RSGQ-GTPDP
DKC-LFEQGYTCMGMATRAGCGAMCPS-ANMPCRGCYGLDQGAAANTYANA-GEAALERF
TLPVALVSK
>Methanocaldococcus_sp._FS406-22
AVKVGMIQLCSCSGCHIALLDLLLDILPN-LEIVFAPLIADHKGIDVFLVEGGIRNEHDE
HLIHEIREKSKIVIAWGTCAAYGGIPGLGNLYTKEELLNYVYSTDSTDNK--GEIPSEDI
VKPISAVVKVDYVIPGCPPTPEMIADAIVALLKIVCDECPRKKENVKFK-RTYE-GRPDP
ERC-LFEQGYVCLGFATRAGCGARCPR-AGVPCRGCFGLDLGANANVLANA-GEAALERF
TLPDALINR
>Methanothermococcus_okinawensis_IH1
KVKVGLIQLCGCSGCHMSLLDLLLDVLPN-LEIVYAPIIADVKGIDVFLVEGGIRNEHDK
HLVEEIREKSKIVVAWGSCAAFGGIPGLGNLYTKEEFLNTIYSTASTDNP--GEIPSEDI
VKPISKVVKVDLVLPGCPPRPEHNAEAIVALLKIVCDDCPRKKEGTKFK-RSYE-GTPDP
EKC-LFEQGYTCLGMATKSGCGAMCPR-AGMPCRGCFGIDQGAAANAYAAS-GDASLERF
SLAAALIPN
>Thermococcus_gorgonarius_strain_W-12_Euryarchaeota_Thermococci
KVRIGFYALTSCYGCQLQFA-MLLQLIPN-VEIVCWYMLERDSPVDIALIEGSVSTEEEI
ELVKKIRENAKIVVAVGACATQGGVQSWEKDKDLEELWKTVYGDG-------------KV
AEPVENYIKVDYKIYGCPPEKKDFIYALGTLLYPVCLECRLNG-----------------
NSCVLLEKGEPCLGPLTRAGCNARCPA-YGIACIGCRGV----AFDSLARVFKEKGLTIF
NAHNPKLEE
>Thermococcus_sp._GR7_Euryarchaeota_Thermococci
KVRIGFYALTSCYGCQLRFA-MILQLLPN-TEIVCWYMLDRDSPVDIAFIEGSVSTEEEV
ELVKRIRENAKIVVAVGACATQGGVQSWEKDKSLEELWKAVYGDG-------------KV
AEPLENYIKVDYRIYGCPPEKKDFIYAIGTFLYPVCLECRLKG-----------------
NTCILIEKGEPCLGPITRAGCDARCPS-YGIACIGCRGV----AFDSLARTFKEKGLTIF
NAHNPKLEE
>Thermococcus_thioreducens_strain_OGL-20P_Euryarchaeota_Thermococci
KVRIGFYALTSCYGCQLQFA-MILQLIPN-AEIVCWYMIERDSPVDIAFIEGSVSTEEEA
ELVKKIRENAKIVVAVGACATQGGVQSWDQNKSLEELWKAVYGDA-------------KV
AKPVEEYIKVDYRLYGCPPEKRDFLYAIGTFLYPVCVECRLKG-----------------
NSCILIEKGEPCLGPLTRAGCDARCPG-FNVACIGCRGV----AFDSLAKTFKNKGYTIF
NGHNPKVEE
>Thermococcus_thermotolerans_strain_813A4_Euryarchaeota_Thermococci
KVRIGFYALTSCYGCQLQFA-MILQLIPN-AEIVCWYMIERDSPVDIAFIEGSVSTEEEA
ELVKKIRENAKIVVAVGACATQGGVQSWDQNKSLEELWKAVYGDA-------------KV
AKPVEEYIKVDYRLYGCPPEKRDFLYAIGTFLYPVCVECRLKG-----------------
NSCILIEKGEPCLGPLTRAGCDARCPG-FNVACIGCRGV----AFDSLAKTFKNKGYTIF
NGHNPKVEE
>Methanofollis_fontis_strain_FWC-SCC2_Euryarchaeota_Steno
AMKIAIEELAGCSGCTISVLDLLLEVIAE-ADIVYSPVIMDVKGIDIAFVTGAVRNEENE
ERLNLIRKRAKKLVAFGTCACYGGVSGLSMLGKQEDLFNCVYRGVETADE--GNVIPTDV
AFAVGDLVKVDYYVTGCPPKEKFLRTIIPALVKSVCSECDRKMGDVHLK-RRYE-GTPDR
EHC-LLGQGYLCLGPVTFGRCGASCPR-NNVPCHGCNGLREPCRVRRIADL-TDTPEKPF
TIGSLIMED
>Methanofollis_tationis_strain_DSM_2702_Euryarchaeota_Steno
AMKIAIEELAGCSGCTISILDLLLDVVAQ-ADIVYSPVIMDAKGIDIAFVTGAVRNEENE
ERLKLLRKRSKKLIAFGTCACYGGVSGLSMLGKAEDLFACVYQGVETAEK--GNIIPKDV
AFAVGDLVKVDYYITGCPPKEKFLRTILPALIKSVCSECDRKMGDVHLK-RRYE-GTPDR
EHC-LLGQGYLCLGPVTFGRCGAACPH-NNIPCHGCNGLREPCRVRRIADL-TDIPEKPF
TIGSLIMED
>Methanofollis_liminatans_DSM_4140_Euryarchaeota_Steno
AMKIAIEELAGCSGCTISILDLLLDVVAQ-ADIVYSPVIMDAKGIDIAFVTGAVRNEENE
ERLKLLRKRSKKLIAFGTCACYGGVSGLSMLGKAEDLFACVYQGVETAEK--GNIIPKDV
AFAVGDLVKVDYYITGCPPKEKFLRTILPALIKSVCSECDRKMGDVHLK-RRYE-ETPDR
EHC-LLGQGYLCLGPVTFGRCGAACPH-NNIPCHGCNGLREPCRVRRIADL-TDIPEKPF
TIGSLIMED
>Methanoplanus_endosymbiosus_strain_DSM_3599_Euryarchaeota_Steno
IMKIAIEELAGCSGCTIAVLDLILDLLND-AEIVYSPVIMDVKGIDVGFVTGCVRNEENQ
ERLEKIRKRSKILIALGTCACYGGISGLSMLSSNEEIFNTVYRNVDTVKD--DGIIPTDV
AFAVGDLVKMDYYITGCPPKEQFLKQILPALIKSVCSECDRKMGSVHLK-RRYE-GEPDR
EHC-LLGQGYLCLGPVTFGRCGAACPK-KNIPCHGCNGLREPCRVRRIADL-TDRPQKPF
TIGSLIMED
>Methanogenium_sp._MK-MG_Euryarchaeota_Steno
-MKIAIEELAGCSGCTIAVLDLILDLVEA-ADIVYSPVIMDVKDIDIAFVTGAVRNEENQ
ERLKKIRKNTRVLVALGTCACYGGISGLSMMSSREELFKTVYTAVDTVKE--DNIIPHDV
VFAVGDMVKIDYYIPGCPPKEARLKEILLPLIKSVCSECDRKMVEVSLK-RRHV-GIPDR
ETC-LLSQGYLCLGPVTFCGCNASCPK-NNVACHGCNGLREPCRVRRIADL-TDIPEKAF
TMGSEVMED
>Thorarchaeota_B41_G1
TTRVAFAQLTSCWGCDQSLMDLLLEVLPQ-LEIVYWPAVVDYKSIHVGFVEGSCRTEEDV
HLLNVMREKSKLLVAWGSCSCYGGVQGLANTWPLAELVERKFQRAETITD--ARVPDVNV
IVPNPDRVKFDMILPGCPPTSDNIYDIVVALLTTVCDQCPRKREEKRFK-RTFE-GKPDP
EKC-LLDQGYLCLGFATIGLCGAQCPS-ANSPCKGCFGKDHGAKISALGAI-ADINPEFT
DYAASYLAK
>Thorarchaeota_MP5_1_2197
TKRIALAQLTSCWGCDQALVDLLVDVLPS-LEIVYWPAVADYKSIHIGLVEGSCRTDEDV
HLLKVMREKSKTLVAWGSCSVYGGIQGLANQWDLSELLDRKFLKVETITE--GRIPNENV
IIPNTDIVHVDLVLPGCPPTSENTLDALSALLKTVCDQCPMEREEKQFH-RTHE-GRINP
TKC-LLDQGYLCLGFATIGLCGAQCPT-KATPCKGCFGIDHGAKISALGAI-SDMPPEFT
DYASSYLSK
>Thorarchaeota_TEKIR_14
TKRIALAQLTSCWGCDQALVDLLLDVLPE-LEIVYWPAVVDFKSIHIGMVEGSCRTKEDE
HLLKIMRKKSKVLVAWGSCSVYGGVQGLGNQWALDELLRRKFLEADTVED--GRIPTENM
IVPNPSIVSFEVRLPGCPPTSDNTAEALTALIKTVCDECPKEKKDKKFH-RAHE-GHIDP
DKC-LLDQGYLCLGFATIGMCGAQCPT-VNTPCKGCFGKDHGAKISALGAI-AEMEPEFT
DYADSYLSK
>Thorarchaeota_BC
AKRIALAQLTSCWGCDQSLVDLLLEVLPQ-LEIVYWPAVVDYKSIHIGLVEGSCRTKEDV
HLLKLMRKKAKILVAWGSCSCYGGVQGLGNQWELKELLERKFLKADTVED--GRIPEEEM
VVPNTEIVKFDVPFPGCPPTSENTLEALSALLKTVCDQCPKERKEKKFK-RAHE-GHIDP
DKC-LLDQGYLCLGFATIGMCGAQCPT-VNTPCKGCFGKDHGAKISALGAI-ADMDPEFT
DYGASYLSK
>Helarchaeota_ASGARD_Hel_GB_A
AIKVGFLQLASCWGCHQSLVDMLLDVLPL-LDIVFWQAVVDTKYIDVGFVEGHIRTTHDT
HLLKVMRKKSKILIALGDCSTHGGIAGLANLYSIEELTKRKYITADTIVGE-SAVPSENL
VIPNKDIVKFDAFLYGCPPTSENIKSAVLALVQNVCAHCDRNDGNIGYK-RDYEGGVKDQ
KTC-FLNQGYICLGFLTNAGCGAKCPN-ANSPCIGCYAVDDPDKVAKIQDILGDRPLDKA
NYARTKISN
>Helarchaeota_CR_Bin_097
GIKVAFMQLASCWGCHQSILDTLLDILPL-LDIVYWQAVVDTKSITVGFVEGHIRTEHDT
HQLKLIRKKSQVLIMIGNCATHGGIAGLANLYPIDECTKRKFVTADTVVDN-VAVPAENL
VIPNKDIVKVDAMIYGCPPTSENLKSAVLSLVQNVCAHCDRNDGNIGLK-RDYE-GIKDP
KTC-LLNQGYLCMGFLTNAGCGAQCPN-ANACCIGCYGIEDPAKEGRIQAIIGAMPLDKA
TVPRTKMSP
>Lokiarchaeota_12F4_17
PVQVAFMQLSSCWGCHQSLLNALLGILPE-LEIVYWPAVVDFKSIVVGFIEGLIRTHEDL
ENTKLMRKKCQIIIAFGSCACYGGIPGLSNLYKKDDLLQRKFIEAESITE--SRIPDQHV
IVNVKEIIGVDIFLPGCPPTTDNIIASISYLLKTVCSTCDREVVDKEIK-RDYE-GLPTM
DTC-FFEQGYVCLGPVTKAGCGTICLNKANAPCLGCYGKDAGAKLSTYCSI-AQNEPERF
TLPSSIFRR
>Lokiarchaeota_3H5_17
PVQVAFMQLSSCWGCHQSLLNALLGILPE-LEIVYWPAVVDFKSIVVGFIEGLIRTHEDL
ENTKLMRKKCKIIIAFGACACYGGIPGLSNLYKKDDLLQRKFIEAESITE--SRIPDQHV
IVNVKEIISVDIFLPGCPPTTDNIIASISYLLKTVCSTCDREVVDKEIK-RDYE-GLPTM
DTC-FFEQGYVCLGPVTKAGCGTICLNKANAPCLGCYGKDTGAKLSTYCSI-AQNEPERF
TLPSSILSR
>Lokiarchaeota_6H3_1
PVQVAFMQLSSCWGCHQSLLNALLGILPE-LEIVYWPAVVDFKSIVVGFIEGLIRTHEDL
ENTKLMRKKCQIIIAFGSCACYGGIPGLSNLYKKDDLLQRKFIEAESITE--SRIPDQNV
IVNVKEIIGVDIFLPGCPPTTDNIIASISYLLKTVCSTCDREVVDKEIK-RDYE-GLPTM
DTC-FFEQGYVCLGPVTKAGCGTICLNKANAPCLGCYGKDAGAKLSTYCSI-AQNEPERF
TLPSSIFRR
>Lokiarchaeota_EB_bin_12
PVKVAFMQLSSCWGCHQSLLNALLRVLPE-LDIVYWPAVVDFKDIVVGFLEGVARTKQDT
ANIKLMRKKCQIIVAMGACAVHGGVYGLANLFDKDELIARKFTELESISEGSGSEPTVHV
ITLIKDIIDVDVFIPGCPPTTENILAAIFYLLKSVCSHCEREVADKDLK-RDYQ-GLSKM
DTC-FLEQGYICLGPVTQAGCGTICPNKANAPCLGCYGKEQGAKMSTLGSLCADKDPDRF
TLAASTLGY
>Candidatus_Aenigmatarchaeota_archaeon_isolate_BS750m-G81_DPANN
KLKLGFYGVTGCAGCQLSVIFQILDIASL-VDIQAWPFIKDSNGLDYTFVEGLVANNDDK
EVLLGLRKKTKFLVALGACAHTGCIPAYRQFTLKKNYTHLLYQKL--------------K
PSPLSDFVKVDFTIPGCPPSKKEILEFVKTIARPVCFECRQNQ-----------------
STC-LLDLKKPCLGPITRGGCGAVCPA-GGFECWGCRG----DAIKSMVDILRKHGHKTF
SGAK--TPA
>Candidatus_Woesearchaeota_archaeon_isolate_HyVt-71_DPANN
KIRVGVQSITGCAGCQLSLYFVLLELLDK-IDLVAAPMIKGRNDYDVLFVEGSVSSKDDL
DNLLRWRKKTKLLIALGACASHGCMQSMKHVMNQEEVERAVYNKFPS-----------DK
DVPIHKYVKVDFYIPGCPPSKEEIVQVLKLLVKPVCHECSLKE-----------------
NYC-LLDQGIECLGPLVNGGCRALCPS-YNHPCTGCRG----DALESGKQLLRDKGFDKY
NTLQ--FLE
>Candidatus_Woesearchaeota_archaeon_isolate_Zod_Metabat.1155_DPANN
KPRIGIHSITGCAGCQLSIYFILLDLLDK-INLVAAPMIKEQNGYDVLFVEGSVSSQEDL
DNLLKWREKTKALVALGACACHGGMQSMKHLMNEKEVESAAYAKFPS-----------DP
SVPLHKYVKVDFYIPGCPPDKQEIIQVLKHFLKAVCHECSLKE-----------------
NYC-LLDQGIECLGPLINGGCRALCPS-FNHPCTGCRG----DALESGKQVLKDKGFDKY
NSLQ--FKE
>Candidatus_Woesearchaeota_archaeon_isolate_Yap2000.bin8.138_DPANN
KPRVGIQSITGCAGCQLSLYFILLELFDK-IELVAAPMIKGKNNYDILFVEGSVSSKEDL
ENLLKWRKQAKFLIALGACASHGCMQSMKHMMHEEEVEAAVYNKFPS-----------DK
AVPLHKHVQVDFYIPGCPPDKEEIERVLKWLLKAVCHECSLKE-----------------
NYC-LLDQGIECLGPLMNGGCKALCPD-YNHPCTGCRG----DALKSGKEILRDKGFDKY
NTLQ--FME
>Candidatus_Nanoarchaeia_archaeon_isolate_SMAG_U8440_DPANN
KPRVGIHSITGCAGCQLSIYFILLDLLDK-IDLVAAPMIKEKNNYDLLFVEGSVSSQDDL
DNLLEWRNKTKCLIALGACATHGNVQSMKHAMNEKEVEDAVYKKFPS-----------DI
SVPIHKHVKVDFYIPGCPPSKEEIVQVLKWLLKAVCHECSLKE-----------------
NYC-LLDQGIECLGPLMNGGCKALCPS-FNHPCTGCRG----DALESGKQVMKDKGFDKY
NTLQ--TKE
>Nanoarchaeota_archaeon_isolate_HKST-UBA04_DPANN
KLKVGFYNVTGCAGCLLSVIYTFLEFSQQ-VDIVSFPFIKEKNELDVAFIEGVVVTKADE
ETVKKIRERSKMVVALGACAHLGNIPALAKMKKSEDLEYLKYKKEDF------------N
PAPLHTLIKIDYTLPGCPPDRDEIRQFMKYLLDPVCVECKLRN-----------------
NGC-LLDQGKICLGPIIAGGCKAVCPS-GGLKCYGCRG----DKFDGYFRIMEDKGFSTF
MAID--AHK
>Nanoarchaeota_archaeon_isolate_OS_PC_MetaG.mb.139_DPANN
KLKVGIFGITGCAGCLLSILY-FLDLVHL-LDIKSYPLVKEERDFDIVFLEGTVTYEEDI
KILKKIRKRTKILVALGTCSSLGGVPTIRNFFDKDRLKHVIYPRMGD-------------
PKPIDKYVKVDYYILECPPNKREIGDFIKQILNPVCMECRLRE-----------------
NLC-LLEINEPCLGPVTRGGCDAICPT-NKIGCYGCRG----DAMEKQIGLLNEKGYNVF
SGIE--FIE
>Candidatus_Pacearchaeota_archaeon_isolate_Meg22_1416_Bin_53_DPANN
RPRLGVFSISGCAGCVLTFL--LIPTLEN-FETVAFPIIKENNKLDIAFVEGTVVSSEDI
TVLNEIRKRTKTLVALGSCACFGGVPSIKNFLNKTKIENFVYPRT--------------S
PTPLNTHVKVDYHLPQCPPNKQEIREFLICYLSSVCVECRQKG-----------------
NTC-LLEEGKLCLGPITAAGCDALCPS-KGVECYGCRG----DSIKEFVKEIKERGFDFF
AGLS--FEK
>Candidatus_Pacearchaeota_archaeon_isolate_Meg22_1618_Bin_159_DPANN
RPRLGVFSISGCAGCVLTFL--LIPTLEN-FETVAFPIIKENNKLDIAFVEGTVVSSEDI
TVLNEIRKRTKTLVALGSCACFGGVPSIKNFLNKTKIENFVYPRT--------------S
PTPLNTHVKVDYHLPQCPPNKQEIREFLICYLSSVCVECRQKG-----------------
NTC-LLEEGKLCLGPITAAGCDALCPS-KGVECYGCRG----DSIKEFVKEIKERGFDFF
AGLS--FEK
>Ignisphaera_sp._isolate_Bin_S33_TACK
MYKVGVVKLTSCSGCICEIAYAD-DILSN-YNITYATILADVEDVDVALIEGSVSSKHHE
ELVKAARAKAKFVVAVGTCAVLGGIQSLREGSDINTVKKAVYPNP-------------EY
PKPVADVINVDFALPGCPINGDALALFLRKYAESVCAACKRKG-----------------
LECVVVSKGIPCLGPVTNAGCGALCPS-FGRGCYGCYGL--NKELETFTNRLIELGMGGY
GFKS--YST
>Ignisphaera_sp._4213-co_TACK
---------------MNQVVRAEEKLLNF-YNIVLFDEITERLKIDLLLIEGSTVTREQE
EVVKKFREISDFVVAMGTCAVQGGVQALRIGDDIEKVKAYVYPNP-------------EH
VKPVDNVISVDMFIPGCPVNHEAIASLLKKFVESVCSECKRKG-----------------
IVCVMVAYGIPCLGPITISGCGAICPS-FGRGCYGCFGL--DNSLKMFAQQLKDLGMDAY
SWKT--WSK
>Thermogladius_calderae_1633_TACK
-LRVGVVKLASCSGCVLEVVRAAVGHLRG-VEVAACSLVLGESFFDLVLVEGSASTERHV
KLLKSLRERAGLLVALGSCAIEGGVQALSNG-RVEEAKAAVYPEP-------------GL
FTPVTEVVSVDLAVPGCPVNYEAVKSLLLKLSESVCAECKRRG-----------------
LDCLVVSGRAPCLGPLTRSGCGALCPS-NNRGCYGCYGL--GRAVGYYLERLAGAGWPAF
SKRT--LGA
>Fervidicoccus_fontis_Kam940_TACK
KLRIGVEKFASCSGCINEIVYADPQIMEK-IQIDYFPELQDKNKFDIFLVEGSVVNKEQI
ERLREIRSKTRFVLAVGTCSAYGGIQSLRDRTNVEDVKKSVYIKP-------------EY
VYSVSEIIKPDFIVPGCPVNGDKLLTLLRKVVESLCAECKRRG-----------------
NECILITKGKLCLGPIVSTGCGALCPS-FGRGCIGCFGL--SMNIERFANKIEELGIARF
SYSK--DKE
>Fervidicoccus_sp._isolate_ARK-14_TACK
---------------------------------MYFPELQDNNRFDVFFLEGSVVNREQR
EKVEDIRERSKLVVAVGTCSTYGGIQSLRDRTDIEEVKRFVYPRP-------------EL
VYSVQEVIKTDLAIPGCPINGDSFLRVARKLVESLCAECKRKG-----------------
IDCVFVRGRSFCMGPIISAGCGAICPS-FGRGCIGCFGL--APRIEKFAERVEKMGLARF
SYAK--DKD
>Desulfurococcaceae_archaeon_isolate_Bin_S23_TACK
MYRIAIVKLTSCSGCINEVIYAR-DIVDK-YRVEYFTELTDVEEVDIVFVEGSVSNKHQE
EFVKNARAKTGFLVAIGTCALMGGVQSLRNGVDVEVVKRTVYPEP-------------RY
VKPVTDVVKVDLVIPGCPVNGDAVASLLRKYSESVCGECKRKR-----------------
FECILVAKGIPCLGPITISGCGAICPS-FDRGCYGCYGI--DRKLESFIKRLEELGLNGY
GFKV--YLS
>Desulfurococcaceae_archaeon_isolate_Bin_P6_TACK
MYRIAIVKLTSCSGCINEVIYAR-DIVDK-YRVEYFTELTDVEEVDIVFVEGSVSNKHQE
EFVKNARAKTGFLVAIGTCALMGGVQSLRNGVDVEVVKRTVYPEP-------------RY
VKPVTDVVKVDLVIPGCPVNGDAVASLLRKYSESVCGECKRKR-----------------
FECILVAKGIPCLGPITISGCGAICPS-FDRGCYGCYGI--DRKLESFIKRLEELGLNGY
GFKV--YLS
>Sulfolobales_archaeon_isolate_SKYB35_TACK
RISVGVFKLTSCSGCINELIYAHPELLKL-IDVKYFTELQDVNELNVAIVEGSCVREEHE
GILKKIRGLSEVLISMGTCATLGGVQSLRVGVDVSEVKKYVYLNP-------------EY
VKAVGELIQVDLSLRGCPVNGDALASIIKKIVESLCADCKRAG-----------------
IECVVVAKGTPCLGPIVSAGCGALCPS-FGRGCYGCYGL--DPEIFEMEKALGRLGLSGY
SMSL--VKS
>Desulfurococcaceae_archaeon_isolate_Bin_S11_TACK
KVSVAVVKLTSCSGCINEFLYASPELLRR-VTLVYATEFQDLNEVDVALVEGSVATQQQE
ELVKSVRSRARLVVALGTCAVFGGVQAARVGEDLRRVILASYPNP-------------DF
VRSLDRVVRVDVRLQGCPVNGDSLARLLVKVIENACSECKRAG-----------------
VQCVMVSKGVPCLGPVTFGGCGALCPS-FGRGCYGCYGV--DAELAKFLEVLEKMGMSSF
SYSA--LAR
>Sulfolobales_archaeon_isolate_SKYB84_TACK
KLDLAIVKLASCSGCLNEVLYSRQELLKH-LDILYFTEFQDLNEVDLAIVEGSVATSEHE
EFLKLVREKSRLVLALGTCAVYGGVQSLRVGEDLRKVVEASYPNP-------------SF
VKSVDSVVSVDYKLPGCPVNGESLARLLVKLAENLCSECKRRG-----------------
VFCVTVLSGKPCLGPVVMAGCGALCPS-FGRGCYGCYGV--DRELEEFLKTLEKFGVGAY
SYSS--LSK
>Thermosphaera_sp._isolate_Bin_P8_TACK
MLKLAIVKMTSCSGCINELLSAD-DIRAN-YTLVYSTELVDSTEADLAFVEGSVTTRHQE
EALKDLRKHVGFIVATGTCALMGGVQSLRAIGDFKPGSGDSHLGQ-------------ES
PKPLDQVVKVDYGLPGCPVNADAVKTFLRKYYDAVCSECKRRG-----------------
LPCVLVAKGTPCLGPVTMSGCGALCPS-FGRGCYGCYGL--NGGVLSFAERLRELGLPAY
SYAK--IRD
