# Supplementary material for: Asgard archaeal selenoproteome reveals a roadmap for the archaea-to-eukaryote transition of selenocysteine incorporation machinery
Source: ISME J. 2024 Jun 19;18(1):wrae111. doi: 10.1093/ismejo/wrae111 (PMC11227280; doi:10.1093/ismejo/wrae111)
Supplement: Supplementary_data_2_wrae111 [file supplementary_data_2_wrae111.zip › Selenoproteins/alignments/Coenzyme_F420_reducing_hydrogenase_alpha_subunit_maffi_linsi.fasta]

>Methanopyrus_sp._KOL6_U
------------------------------------------------------------
------------------------------------------------------------
------------------------------------------------------------
------------------------------------------------------------
----------------------MAEKRD--------------------------------
------------------------------------------------------------
------------------------------------------------------------
------------------------------------------------------------
------------------------------------------------------------
--VLNYLEMVIRSYDIXLSCAAHVLD--------------------RVKFRIK--RKGED
------
>Methanococcus_maripaludis_X1_U
------------------------------------------------------------
------------------------------------------------------------
------------------------------------------------------------
------------------------------------------------------------
------------------------------------------------------------
------------------------------------------------------------
----------------------------------------------VV------------
--------------------------------KMVDEA----------------------
------------------------------------------------------------
--KLNLIEIVLRAYDPXYSCAAHMIV---------K--DE----QGKVLLEVK--KEE--
------
>Methanocaldococcus_sp._FS406_22_U
------------------------------------------------------------
------------------------------------------------------------
--------------------------------------------L---------------
------------------------------------------------------------
------------------------------------------------------------
------------------------------------------------------------
----------------------------------------------VIN-----------
--------------------------MAEKSTVKVDEV----------------------
------------------------------------------------------------
--KLNLIEMVLRAYDPXYSCAAHIIV---------K--DE----KGNKIIEVI--KE---
------
>Methanocaldococcus_vulcanius_M7_U
------------------------------------------------------------
------------------------------------------------------------
------------------------------------------------------------
------------------------------------------------------------
------------------------------------------------------------
------------------------------------------------------------
------------------------------------------------------------
--------------------------MTEKSTVKVDEV----------------------
------------------------------------------------------------
--KLNLIEMVLRAYDPXYSCAAHIIV---------K--DE----KGNKIIEVI--KE---
------
>Methanococcus_vannielii_SB_U
L---------------K-------------------------------------------
------------------------------------------------------------
------------------------------------------FLL---------------
------------------------------------------------------------
------------------------------------------------------------
------------------------------------------------------------
----------------------------------------------VV------------
--------------------------------TMVDET----------------------
------------------------------------------------------------
--KLNLIEIVLRAYDPXYSCAAHMIV---------K--DE----KGNIILEVV--KEE--
------
>Methanococcus_aeolicus_Nankai_3_U
------------------------------------------------------------
------------------------------------------------------------
------------------------------------------------------------
------------------------------------------------------------
------------------------------------------------------------
------------------------------------------------------------
------------------------------------------------------------
--------------------------------MEIEES----------------------
------------------------------------------------------------
--KLNLIEMVLRAYDPXYSCAAHVIV---------K--NE----KGEVIFEIN--KEE--
------
>Methanopyrus_kandleri_AV19_U
------------------------------------------------------------
------------------------------------------------------------
------------------------------------------------------------
------------------------------------------------------------
----------------------MAEKRD--------------------------------
------------------------------------------------------------
------------------------------------------------------------
------------------------------------------------------------
------------------------------------------------------------
--VLNYLEMVIRSYDIXLSCAAHVLD--------------------RVKFRIE--RKDED
------
>Methanofervidicoccus_sp._A16_U
------------------------------------------------------------
------------------------------------------------------------
--------------------------------------------V---------------
------------------------------------------------------------
------------------------------------------------------------
------------------------------------------------------------
----------------------------------------------MI------------
--------------------------------MEIDEK----------------------
------------------------------------------------------------
--KLNLLEAVLRAYDPXYSCAAHVIV---------K--NE----KGDLLFEIK--KEE--
------
>Methanothermococcus_okinawensis_IH1_U
------------------------------------------------------------
------------------------------------------------------------
-------------------------------------------LV---------------
------------------------------------------------------------
------------------------------------------------------------
------------------------------------------------------------
----------------------------------------------IG------------
--------------------------------MEIDEK----------------------
------------------------------------------------------------
--KLNLIELVLRAYDPXYSCAAHMIV---------K--DE----KGKVLFELV--KDE--
------
>Methanopyrus_kandleri__U
------------------------------------------------------------
------------------------------------------------------------
------------------------------------------------------------
------------------------------------------------------------
----------------------MAEKRD--------------------------------
------------------------------------------------------------
------------------------------------------------------------
------------------------------------------------------------
------------------------------------------------------------
--VLNYLEMVIRSYDIXLSCAAHVLD--------------------RVKFRIE--RKDED
------
>Methanopyrus_sp._SNP6_U
------------------------------------------------------------
------------------------------------------------------------
------------------------------------------------------------
------------------------------------------------------------
----------------------MAEKRD--------------------------------
------------------------------------------------------------
------------------------------------------------------------
------------------------------------------------------------
------------------------------------------------------------
--VLNYLEMVIRSYDIXLSCAAHVLD--------------------RVKFRIE--RKGED
------
>Methanococcus_maripaludis_KA1_DNA_U
------------------------------------------------------------
------------------------------------------------------------
------------------------------------------------------------
------------------------------------------------------------
------------------------------------------------------------
------------------------------------------------------------
----------------------------------------------VV------------
--------------------------------KMVDEA----------------------
------------------------------------------------------------
--KLNLIEIVLRAYDPXYSCAAHMIV---------K--DE----QGKVLLEVK--KEE--
------
>Methanotorris_igneus_Kol_5_U
------------------------------------------------------------
------------------------------------------------------------
------------------------------------------------------------
------------------------------------------------------------
------------------------------------------------------------
------------------------------------------------------------
----------------------------------------------VM------------
--------------------------------CVVDEK----------------------
------------------------------------------------------------
--KLNLIEMVLRAYDPXYSCAAHIIV---------K--DE----KGNVILEIV--KEE--
------
>Methanocaldococcus_infernus_ME_U
------------------------------------------------------------
------------------------------------------------------------
------------------------------------------------------------
------------------------------------------------------------
------------------------------------------------------------
------------------------------------------------------------
----------------------------------------------MV------------
------------------------------KVMEMDKV----------------------
------------------------------------------------------------
--KLNLIEVVLRAYDPXYSCAAHIII---------N--KK----KKK---EEK--KNK--
------
>Methanococcus_maripaludis_OS7_DNA_U
------------------------------------------------------------
------------------------------------------------------------
------------------------------------------------------------
------------------------------------------------------------
------------------------------------------------------------
------------------------------------------------------------
----------------------------------------------VV------------
--------------------------------KMVDEA----------------------
------------------------------------------------------------
--KLNLIEIVLRAYDPXYSCAAHMIV---------K--DE----QGKVLLEVQ--KEE--
------
>Methanocaldococcus_jannaschii_DSM_2661_U
------------------------------------------------------------
------------------------------------------------------------
------------------------------------------MVM---------------
------------------------------------------------------------
------------------------------------------------------------
------------------------------------------------------------
----------------------------------------------VIN-----------
--------------------------MAEKSTVKVDEV----------------------
------------------------------------------------------------
--KLNLIEMVLRAYDPXYSCAAHIIV---------K--DE----KGNKIIEVI--KE---
------
>Methanococcus_maripaludis_C5_U
------------------------------------------------------------
------------------------------------------------------------
------------------------------------------------------------
------------------------------------------------------------
------------------------------------------------------------
------------------------------------------------------------
----------------------------------------------VV------------
--------------------------------KMVDEA----------------------
------------------------------------------------------------
--KLNLIEIVLRAYDPXYSCAAHMIV---------K--DE----QGKVLLEVI--KEE--
------
>Methanotorris_formicicus_Mc_S_70_ctg187_U
------------------------------------------------------------
------------------------------------------------------------
------------------------------------------------------------
------------------------------------------------------------
------------------------------------------------------------
------------------------------------------------------------
------------------------------------------------------------
---------------------------------MVDEK----------------------
------------------------------------------------------------
--KLNLLEMVLRAYDPXYSCAAHIIV---------K--DE----KGNVILEVV--KEE--
------
>Methanococcus_maripaludis_X1_C
------------------------------------------------------------
---------------------MTKLSIEPVTRVEGHGKVTLSFDD-SGKLDKVNFHVVE-
VRGFEKFLEGRYIEDAPVFTPRICGICQVSHNLASARAVDNVFGV---KIPKTADMLRNL
MQQASNVHSHALHFGMLASPDLMFPMTDDALKRNVLGVASENMDVVKDAISMRKIGQTII
QKVGGRAIHPVTAVVGGQSKPLTEEERDELLKMSENLVDTAERTLVVGKQLLDGL---KE
QDLLEL-GYFESYHMGMVNNG---AQDIYEGKIRVVNPEGKIEYEYDPSEYLNYMSEGVR
PYSYLKFPYLTEKG-------PVDGVYRVNTLSRLNVCDK------MPT--PIAQKYYEE
FVKTFG-KPAHHPMLF-HYARLIELISSAELIRKFLEDDAIVGTDIRVE----P-TDLVG
EGVGCLEAPRGTLVHHFKTDDKGIITDANLVVATVQNNPAMDIGVQKVAEKYIKTPEDAK
PHVLNHMEMVIRAYDPCLSCATHTID---------G--K-----ERMLSMDVY--KGGKL
IKTL--
>Methanocaldococcus_vulcanius_M7_C
------------------------------------------------------------
--------------------MMVKLSVEPITRVEGHGKITISFDE-NGNLDKVHFHVVE-
VRGFEKFLEGRYIEDAPIYTPRICGICQVSHHLASAKAVDMIFNV---KIPETAELLRNL
MHQGATIHSHALHFYFLAAPDLMFPTTDDILKRNILGIAKEHPEVVKEAIELRKIGQTIV
KTVGGRAIHPATAVVGGQSKPLTEEERDKLLKLSDRAIELAEKSIEIGKKLIENI---KE
NNLLDI-GYFESYHMGMVNKG---THELYDGMLRVVNPKGKVEYEFNPKDYLQYIAEEVR
PYSYLKFPYLKDKG-------PEDGIYRVNSLSRLNVSDK------MAT--PLAQKYYKE
FIDTFG-KPCHYPILF-NYARLIEILSSAEKVKELLENDKIVDTDIRAE----P-NEITG
EGVGCVEAPRGTLIHHFKTDEQGIITDVNLIVATVQNNPAMDIGVRKVAEKYIKNPEDAK
PNVLNYMEMVIRAYDPCLSCATHIIG---------K--KT--NNEDKLTLEIIQNKNNKI
SKKIVG
>Methanococcus_aeolicus_Nankai_3_C
------------------------------------------------------------
---------------------MVKLSVEPVTRVEGHGKITVSFDE-SGALDTVHFNVVE-
VRGFEKFMEGRYVEDAPILTPRICGICQVSHHLASAKAVDEIYGV---KIPETAMLLRNL
MHQSSTVHSHALHFYALAAPDLMFPTTDDILKRNLMGMAKEHPEVVKEAIELRKIGQTIV
RVVGGRAIHPCTAVVGGQSISLSETKRDELLKLSDRAVELSEKSIEIGKKLIENI---KN
NDLLDI-GYFESYHAGMVNDG---THELYDGKIRVCDSKGKTAYEYNPSEYLNYIAEGVK
PYSYLKFPYLKDLG-------EEEGVYRVNTLSRLNVADR------MAT--PLAQKYYKE
FIEEYG-EPCHYPVLF-NYARLIEMLSSAELTKKLLENDKIVDTDIKAE----PSGDVVG
EGVGCVEAPRGTLFHHFKTDDKGVITDTNLIVATTQNNPAMDIGVKKVAEKYIKTPEDAT
PNILNYMEMVIRAYDPCLSCATHVIG---------D--SG----GSGLILETY--EENKL
IKSVRN
>Methanothermococcus_okinawensis_IH1_C
------------------------------------------------------------
---------------------MVKLSVEPVTRVEGHGKITVSFDE-SGNLDKVHFHVVE-
VRGFEKFLEGRYIEDAPTYTPRICGICQVAHHLASAKAVDKVFGV---KIPETAKLLRNL
MHQGATVHSHALHFYALAAPDLMYPTTDDILKRNLLGMAKENPEVVKEAIELRKIGQTIV
KTVGGRAIHPVTAVVGGQSKSLGEEERDELLKLSDRAIELSEKSIKLGKKLIENI---KE
NDLLDI-GYFESYHAGMVNDG---THELYDGKIRVVNPKGKTEYEFDPSEYSNYIAEGVK
PYSYLKFPYLKDKG-------EEEGIYRVNTLSRLNVSDK------MAT--PLAQKYYEE
FIEEFG-KPCHYPILF-NYARLIELLSSAEKIKELLENDKIVGTDIRAE----PADDIVG
EGVGCVEAPRGTLIHHFKTDNDGIIKDTNLVVATVQNNPAMDLGVRKVAEKYLKKPEDAN
EKILNYMEMVIRAYDPCLSCATHVIG---------D--N-----NGSLSLEVY--KGNNW
VKSVKI
>Methanotorris_formicicus_Mc_S_70_ctg159_C
------------------------------------------------------------
---------------------MVKLSVEPVTRVEGHGKITVSFDE-NGNLDKVHFHVVE-
VRGFEKFLEGRYIEDAPIYTPRICGICQVAHHLASAKAVDAVFGV---KIPETAELLRNL
MHQGATVHSHALHFYMLAAPDLML--IDDALKRNILAIAKEHPEIVKDAIELRKIGQTIV
KVVGGKAIHPVTCVVGGQSKPLKEDEREELLKLSERAVELSEKSIEIGKKLIENL---KE
NDLLDI-GYFESYHAGMVNDG---VHELYDGKIRVVNAEGKVEYEFDPSEYMNYIAEGVR
PYSYLKFPYLKDKG-------EE-GVYRVNTLSRLNVADK------MAT--LLAQKYYEE
FVKEFG-KPCHYPMLF-HYARLIELLSSAEKVKELLENDKIVVEDIRAE----P-EDIVG
EGVGCVEAPRGTLIHHFKTDEEGIITDANLIVATVQNNPAMDIGVRKVAEKYLKSPDDAN
PQILNYMEMVIRAYDPCLSCATHVIG---------N--S-----NNGLSLEVY--KKNEL
VKVIRG
>Methanococcus_maripaludis_C5_C
------------------------------------------------------------
---------------------MTKLSIEPVTRVEGHGKVTLSFDD-SGKLDKVNFHVVE-
VRGFEKFLEGRYVEDASVFTPRICGICQVSHNLASARAVDNVFGV---KIPKTADMLRNL
MQQASNVHSHALHFGMLASPDLMFPMTDDALKRNVLGVAAENMDVVKDAISMRKIGQTII
QKVGGKAIHPVTAVVGGQSKPLTEEERDELLKMSEDLVDTAERTLIVGKQLLEGL---KE
QDLLDL-GYFESYHMGMVNNG---AQDIYEGKIRVVNPEGKIEYEYDPSEYLNYMSEGVR
PYSYLKFPYLTEKG-------PVDGVYRVNTLSRLNVCDR------MPT--PIAQKYYEE
FVKTFG-KPAHQPMLF-HYARLIEIVSSAELIRQFLEDDTIVGTDIRAE----P-TDLVG
EGVGCLEAPRGTLVHHFKTDDKGIITDANLVVATVQNNPAMDIGVQKVAEKYIKTPEDAK
PHVLNHMEMVIRAYDPCLSCATHTID---------G--K-----ERMLSMDVF--KGGKL
IKTV--
>Methanotorris_igneus_Kol_5_C
------------------------------------------------------------
---------------------MVKLSIEPVTRVEGHGKITVSFDE-NGNLDKVHFHVVE-
VRGFEKFLEGRYIEDAPIYTPRICGICQVAHHLASAKAVDAVFGV---KIPETANLLRNL
MHQGSTIHSHALHFYMLAAPDLMFPTTDDVLKRNLIGIAKEHPEIVKDAIELRKIGQTIV
KVVGGRAIHPVTCVVGGQSKPLKEEEREELLKLSERAIELSEKSIEIGKKLIENI---KE
KDLLDI-GYFESYHMGMVNDG---VHELYDGKIRVVNAEGKVEYEFDPSEYMNYIAEGVR
PYSYLKFPYLKDKG-------EEGGVYRVNTLSRLNVADK------MAT--PLAQKYYEE
FVKEFG-KPCHYPMLF-HYARLIELLSSAEKVKELLENDKIVGEDIRAE----P-EDIVG
EGVGCVEAPRGTLIHHFKTNEEGIITDANLIVATVQNNPAMDIGVRKVAEKYLKSPDDAN
PQVLNYMEMVIRAYDPCLSCATHVIG---------N--S-----ENGLSLEVY--KKNEL
VKVIRG
>Methanopyrus_sp._SNP6_C
-----------------VRG----------------------------------------
----------------EVDTLSEIVDIEPVTRVEGHGKIVVEFDE-DGKLKDARFHVVE-
VRGFEKFLEGRPIEDAPILTPRICGICQVAHHLASAKAADEVFGV---DPPEPAQKLRGL
MHHAATVHSHALHFYFLAAPDLVKPEEEDPMKRHVLALARENPEVVKYAIELRKIGQTIV
EAVGGKPIHPITAVPGGVSKPLEEDRREELLELARSAIKLAERTVDMAEELTRRL---EE
EGLLEL-GYLESHHMGMVSDG---VHELYDGVIRVVDPQGNVDREFDPSEYLDHIAEAVR
PYSYLKFPYLRDKG-------EEDGLYRVNTLSRLNVCDK------MAT--PRAQERYEE
FIDEYG-KPCHHPMLY-HYARTIELLSSAERCVELLEDDEITGDDVREEV--DP-DDVVG
EGVGCVEAPRGTLIHHFKTDEEGIITEVNLIVATVQNNPAMDLGVKRVAEEYLRSPEDAS
PKVLNRMEMVIRAYDPCLSCATHILG---------E--R------PRLTLEVH--RAGKL
VRVVEG
>Thermococci_archaeon_C
------------------------------------------------------------
--------------------MKKMIKIDPVTRLEGEAKISIFMDESGKTVEDVLFQVTE-
FRAFEKFCIGRDVMEMPRITSAICGFCSWAHHLASVKAVDNLLGK---NVPEPAEKLREL
GYCAHILHSHLAHMYLLALPDFLQL-----KEKNVFHLMKENPSLVRDILEKRRYSYFIQ
EMVGGKAIHPVFAIPGGVSKSISEKERVKIEEMSRELVDFSKKSIEVFMEATLKFR--EN
DPYYH-----ETHYMSLVKNG---KLNFYSGKIRVVNTEGKKIHEFSPEEYSDYIGEVVK
DWSYTKFPYLREMGWKGLTWGKESGIFRVGPLARMNVCER------MET--EGAQWEYER
FIEEMG-KPCHNTMAF-HWARAIEILYASEKMLELSREEDIVDSKEIFD----PDGELRG
RGVGALEAPRGTLYHDYEVDEEGRVTFVNLIVPTTENNPSICISVKKGAEELLSNGKRID
RNILNKIEVAFRAYDPCLACSTHNLDQSIR---VEI----F---HGS---ELV--KTL--
------
>Thermococci_archaeon_C_2
------------------------------------------------------------
--------------------MKKMIKIDPVTRLEGEAKISIFMDESGKIVEDVLFQVTE-
FRAFEKFCIGRDVMEMPRITSAICGFCSWAHHLASVKAVDNLLGK---NVPEPAEKLREL
GYCAHILHSHLAHMYLLALPDFLQL-----KEKNVFHLMKENPSLVRDILEKRRYSYFIQ
EMVGGKAIHPVFAIPGGVSKSISEKERVKIEEMSRELVDFSKKSIEVFMEATLKFR--EN
DPYYH-----ETHYMSLVKNG---KLNFYSGKIRVVNTEGKKIHEFSPEEYSDYIGEVVK
DWSYTKFPYLREMGWKGLTWGKESGIFRVGPLARMNVCER------MET--EGAQWEYER
FIEEMG-KPCHNTMAF-HWARAIEILYASEKMLELSREEDIVDSKEIFD----PDGELRG
RGVGALEAPRGTLYHDYEVDEEGRVTFVNLIVPTTENNPSICISVKKGAEELLSNGKRID
RNILNKIEVAFRAYDPCLACSTHNLDQSIR---VEI----F---HGS---ELV--KTL--
------
>Methanosphaera_stadtmanae_DSM_3091_C
------------------------------------------------------------
---------------------MVELTLEPVTRIEGHAKITVDLDE-EGNVKDTKLHVME-
FRGFEKFLQGRPIEEVPRIVPRICGICDVQHHLAAAKACDQVFGYNDDEILPAAYKMREI
MNWASVMHSHTLSFYFLSAPDFIG--GKDRKTRNVFQIIKDAPELAKKALALRRNSQDIV
TAIGGRPIHQVSNTPGGITTELTDEEQKDNLVKAQEALELSLDTWDAAQPIFE-----EN
MDLIKTLGNVETYHCGLVDKKD-GSWDMYNGNVRMTDKKGDIYAEFGSQDYTDYMAEGVK
PYSWLKFPYIKELG-------YPEGIYRVAPLSRINVCTK------MPDAAERAQDYLNE
FRKDFG--YAQEPLLF-HPARLIELVAASELAVDGLEG-DLSGEKRPGA---IDRSQITG
KGVGIVEASRGTLTHHYETDENGLVTKANIVVATVQNNPAMEMGIQQVAKNYIKPGVEVD
DKIFNLMEMVIRAYDPCLSCATHQLDTQMRLSTVEV-YDH----MGNLV------KKV--
------
>Sifarchaeia_GCA_019057385_U
------------------------------------------------------------
------------------------------------------------------------
------------------------------------------------------------
------------------------------------------------------------
------------------------------------------------------------
------------------------------------------------------------
----------------------------------------------M-------------
--------------------------------VEIDEK----------------------
------------------------------------------------------------
--LLNLFEMLIRCYDCXIACSAHLIV---------K--DE----KGN---VLA--KKDMV
IATG--
>Sifarchaeia_GCA_016840645_U
------------------------------------------------------------
------------------------------------------------------------
------------------------------------------------------------
------------------------------------------------------------
------------------------------------------------------------
------------------------------------------------------------
----------------------------------------------M-------------
--------------------------------VEIDEK----------------------
------------------------------------------------------------
--LLNLFEMLIRCYDCXIACSAHLIV---------K--DE----KGN---VLA--KKDMV
IATG--
>Sifarchaeia_GCA_016840645_U_2
------------------------------------------------------------
------------------------------------------------------------
------------------------------------------------------------
------------------------------------------------------------
------------------------------------------------------------
------------------------------------------------------------
----------------------------------------------M-------------
--------------------------------SDVPEG----------------------
------------------------------------------------------------
--VVNVLEMIVRCFDCXLSCAAHVTV---------V--DE----RGE---EIY--SRKLN
VGLG--
>Sifarchaeia_GCA_016840515_U
------------------------------------------------------------
------------------------------------------------------------
------------------------------------------------------------
------------------------------------------------------------
------------------------------------------------------------
------------------------------------------------------------
----------------------------------------------M-------------
--------------------------------VEVDEK----------------------
------------------------------------------------------------
--LLNLFEMLIRCYDCXIACSAHLIV---------K--DD----KGK---VIA--EKDMT
IATG--
>Sifarchaeia_GCA_016294985_U
------------------------------------------------------------
------------------------------------------------------------
------------------------------------------------------------
------------------------------------------------------------
------------------------------------------------------------
------------------------------------------------------------
------------------------------------------------------------
------------------------------------------------------------
------------------------------------------------------------
--------MLIRCYDCXIACSAHLIV---------K--DE----KGN---VLA--KKDMT
VSTG--
>Thorarchaeia_GCA_016839485_U
------------------------------------------------------------
------------------------------------------------------------
------------------------------------------------------------
--------------------------------------------------VKQI------
------------------------------------------------------------
------------------------------------------------------------
----------------------------------------------MS------------
--------------------------------EEIPEG----------------------
------------------------------------------------------------
--LLNLVEMVVRCYDCXLSCGAHLVV---------V--DE----EDR---ILV--EKELV
TGGG--
>Thorarchaeia_GCA_016839485_U_2
------------------------------------------------------------
------------------------------------------------------------
------------------------------------------------------------
--------------------------------------------------MVQK------
------------------------------------------------------------
------------------------------------------------------------
----------------------------------------------MT------------
--------------------------------EEIPEG----------------------
------------------------------------------------------------
--ILNLIEMVVRCYDCXLSCGAHLVV---------V--DD----EGH---ELV--RKELV
TGGG--
>Thorarchaeia_GCA_003345555_U
------------------------------------------------------------
------------------------------------------------------------
------------------------------------------------------------
------------------------------------------------------------
------------------------------------------------------------
------------------------------------------------------------
----------------------------------------------MK------------
--------------------------------EDIDEG----------------------
------------------------------------------------------------
--LLNLLEMVVRCYDCXLSCAAHIVV---------V--DD----EGH---TIA--EKELT
AGDE--
>Thorarchaeia_GCA_003345555_U_2
------------------------------------------------------------
------------------------------------------------------------
------------------------------------------------------------
------------------------------------------------------------
------------------------------------------------------------
------------------------------------------------------------
----------------------------------------------MT------------
--------------------------------DEIPEG----------------------
------------------------------------------------------------
--VLNLLEMVVRCYDCXLSCAAHIVI---------V--DE----EGR---EIA--KKEIV
TCEE--
>Thorarchaeia_GCA_013388835_U
------------------------------------------------------------
------------------------------------------------------------
------------------------------------------------------------
--------------------------------------------------MVNM------
------------------------------------------------------------
------------------------------------------------------------
----------------------------------------------MT------------
--------------------------------DEIPEG----------------------
------------------------------------------------------------
--LLNLLEMVVRCYDCXLSCGAHLVI---------V--DE----EDR---VIV--ERELV
TGGE--
>Thorarchaeia_GCA_013388835_U_2
------------------------------------------------------------
------------------------------------------------------------
------------------------------------------------------------
------------------------------------------------------------
------------------------------------------------------------
------------------------------------------------------------
------------------------------------------------------------
------------------------------------------------------------
------------------------------------------------------------
--------MVVRCYDCXLSCGAHLVI---------V--DE----EDR---VIV--EKELV
TGGE--
>Thorarchaeia_GCA_016840885_U
------------------------------------------------------------
------------------------------------------------------------
------------------------------------------------------------
------------------------------------------------------------
------------------------------------------------------------
------------------------------------------------------------
----------------------------------------------MT------------
--------------------------------EEIPEG----------------------
------------------------------------------------------------
--VLNIIEMVVRCYDCXLSCAAHISI---------VREDD----DGEL-HEVA--RKELV
LGGG--
>Thorarchaeia_GCA_002825535_U
------------------------------------------------------------
------------------------------------------------------------
------------------------------------------------------------
--------------------------------------------------MVQK------
------------------------------------------------------------
------------------------------------------------------------
----------------------------------------------MT------------
--------------------------------EEIPEG----------------------
------------------------------------------------------------
--ILNLIEMVVRCYDCXLSCGAHLVI---------V--DD----EGR---EIV--RKELV
TGGG--
>Thorarchaeia_GCA_016840825_U
------------------------------------------------------------
------------------------------------------------------------
------------------------------------------------------------
------------------------------------------------------------
------------------------------------------------------------
------------------------------------------------------------
----------------------------------------------MT------------
--------------------------------DEIPEG----------------------
------------------------------------------------------------
--ILNLLEMVVRCYDCXLSCAAHMVI---------V--DE----EGR---EIA--RKELV
LGGG--
>Thorarchaeia_GCA_016840825_U_2
------------------------------------------------------------
------------------------------------------------------------
------------------------------------------------------------
------------------------------------------------------------
------------------------------------------------------------
------------------------------------------------------------
----------------------------------------------MT------------
--------------------------------DEIPEG----------------------
------------------------------------------------------------
--VLNLIEMVVRCYDCXLSCAAHMVV---------IREDD----DGEL-HEIA--RKELV
LGGA--
>Thorarchaeia_GCA_016840245_U
------------------------------------------------------------
------------------------------------------------------------
------------------------------------------------------------
------------------------------------------------------------
------------------------------------------------------------
------------------------------------------------------------
----------------------------------------------MT------------
--------------------------------EEIPEG----------------------
------------------------------------------------------------
--VLNLLEMVVRCYDCXLSCAAHMVV---------V--DE----EGR---EIV--RKELV
LGGG--
>Thorarchaeia_GCA_016840245_U_2
------------------------------------------------------------
------------------------------------------------------------
------------------------------------------------------------
------------------------------------------------------------
------------------------------------------------------------
------------------------------------------------------------
----------------------------------------------MT------------
--------------------------------DEIPEG----------------------
------------------------------------------------------------
--VLNILEMVVRCYDCXLSCAAHMVV---------V--DE----EGR---EIV--RKELV
LGGG--
>Thorarchaeia_GCA_003345595_U
------------------------------------------------------------
------------------------------------------------------------
------------------------------------------------------------
------------------------------------------------------------
------------------------------------------------------------
------------------------------------------------------------
----------------------------------------------MT------------
--------------------------------DEIPEG----------------------
------------------------------------------------------------
--VLNLLEMVVRCYDCXLSCAAHIVI---------V--DE----EGR---EIA--RRELV
TSSE--
>Thorarchaeia_GCA_003345595_U_2
------------------------------------------------------------
------------------------------------------------------------
------------------------------------------------------------
----------------------------------------------------MN------
------------------------------------------------------------
------------------------------------------------------------
----------------------------------------------MT------------
--------------------------------DEIPEG----------------------
------------------------------------------------------------
--VLNLLEMVVRCYDCXLSCAAHIVI---------V--DE----EGR---EIV--SKELV
TSSE--
>Thorarchaeia_GCA_004524445_U
------------------------------------------------------------
------------------------------------------------------------
------------------------------------------------------------
---------------------------------------------------LKK------
------------------------------------------------------------
------------------------------------------------------------
----------------------------------------------IT------------
--------------------------------DDIPEG----------------------
------------------------------------------------------------
--LLNLLEMVVRCYDCXLSCGAHLTI---------V--DD----EGR---EIA--RKEIV
TSGG--
>Thorarchaeia_GCA_004524445_U_2
------------------------------------------------------------
------------------------------------------------------------
------------------------------------------------------------
--------------------------------------------------VNKK------
------------------------------------------------------------
------------------------------------------------------------
----------------------------------------------MT------------
--------------------------------DDIPEG----------------------
------------------------------------------------------------
--LLNLLEMVVRCYDCXLSCGAHLTI---------V--DD----EGR---EIA--RKEIV
TSGG--
>Thorarchaeia_GCA_016841005_U
------------------------------------------------------------
------------------------------------------------------------
------------------------------------------------------------
------------------------------------------------------------
------------------------------------------------------------
------------------------------------------------------------
----------------------------------------------MS------------
--------------------------------EEIPEG----------------------
------------------------------------------------------------
--LLNLLEMVVRCYDCXLSCGAHLVV---------V--DD----EGH---ELV--RKELV
TGGG--
>Thorarchaeia_GCA_016841005_U_2
M---------------R-------------------------------------------
------------------------------SRVWNYQNLW--------------------
------------------------------------------------------------
----------------------------------------------SRHRSSIK------
------------------------------------------------------------
------------------------------------------------------------
----------------------------------------------MT------------
--------------------------------EEIPEG----------------------
------------------------------------------------------------
--VLNIIEMVVRCYDCXLSCAAHMVV---------V--DE----EGR---EIV--RKELV
LGGG--
>Thorarchaeia_GCA_002825465_U
------------------------------------------------------------
------------------------------------------------------------
------------------------------------------------------------
--------------------------------------------------MVQK------
------------------------------------------------------------
------------------------------------------------------------
----------------------------------------------MT------------
--------------------------------EEIPEG----------------------
------------------------------------------------------------
--ILNLIEMVVRCYDCXLSCGAHLVI---------V--DD----EGR---EIV--RKELV
TGGG--
>Thorarchaeia_GCA_019057475_U
------------------------------------------------------------
------------------------------------------------------------
------------------------------------------------------------
---------------------------------------------------LMI------
------------------------------------------------------------
------------------------------------------------------------
----------------------------------------------MT------------
--------------------------------EEIPEG----------------------
------------------------------------------------------------
--VLNIIEMVVRCYDCXLSCGAHLVI---------I--DE----EGR---ELV--RKELQ
TGGG--
>Thorarchaeia_GCA_019057475_U_2
------------------------------------------------------------
------------------------------------------------------------
------------------------------------------------------------
---------------------------------------------------LMI------
------------------------------------------------------------
------------------------------------------------------------
----------------------------------------------MT------------
--------------------------------DEIPEG----------------------
------------------------------------------------------------
--VLNIIEMVVRCYDCXLSCGAHLVI---------V--DE----EGR---EIV--RKELV
TGGG--
>Thorarchaeia_GCA_018238925_U
------------------------------------------------------------
------------------------------------------------------------
------------------------------------------------------------
---------------------------------------------------LMI------
------------------------------------------------------------
------------------------------------------------------------
----------------------------------------------MT------------
--------------------------------EEIPEG----------------------
------------------------------------------------------------
--VLNIIEMVVRCYDCXLSCGAHLVI---------V--DE----EGR---ELV--RKELQ
TGGG--
>Thorarchaeia_GCA_018238925_U_2
------------------------------------------------------------
------------------------------------------------------------
------------------------------------------------------------
---------------------------------------------------LMI------
------------------------------------------------------------
------------------------------------------------------------
----------------------------------------------MT------------
--------------------------------DEIPEG----------------------
------------------------------------------------------------
--VLNIIEMVVRCYDCXLSCGAHLVI---------V--DE----EGR---EIV--RKELV
TGGG--
>Thorarchaeia_GCA_016840385_U
------------------------------------------------------------
------------------------------------------------------------
------------------------------------------------------------
------------------------------------------------------------
------------------------------------------------------------
------------------------------------------------------------
----------------------------------------------MS------------
--------------------------------EEIPEG----------------------
------------------------------------------------------------
--LLNLLEMVVRCYDCXLSCGAHLVV---------V--DD----DGH---ELV--RKELV
TGGG--
>Thorarchaeia_GCA_016839465_U
------------------------------------------------------------
------------------------------------------------------------
------------------------------------------------------------
------------------------------------------------------------
------------------------------------------------------------
------------------------------------------------------------
----------------------------------------------MS------------
--------------------------------EEIPEG----------------------
------------------------------------------------------------
--LLNLLEMVVRCYDCXLSCGAHFVI---------V--DD----EGR---ELV--RKELV
TGGG--
>Thorarchaeia_GCA_018238575_U
------------------------------------------------------------
------------------------------------------------------------
------------------------------------------------------------
---------------------------------------------------LMI------
------------------------------------------------------------
------------------------------------------------------------
----------------------------------------------MT------------
--------------------------------EEIPEG----------------------
------------------------------------------------------------
--VLNIIEMVIRCYDCXLSCGAHLVI---------V--DE----EGR---EIV--RKELV
TGGG--
>Thorarchaeia_GCA_023132455_U
------------------------------------------------------------
------------------------------------------------------------
------------------------------------------------------------
------------------------------------------------------------
------------------------------------------------------------
------------------------------------------------------------
----------------------------------------------MS------------
--------------------------------EEIPEG----------------------
------------------------------------------------------------
--LLNLLEMVVRCYDCXLSCGAHLVV---------V--DD----EGH---ELV--RKELV
TGGG--
>Thorarchaeia_GCA_003662815_U
------------------------------------------------------------
------------------------------------------------------------
------------------------------------------------------------
----------------------------------------------------VK------
------------------------------------------------------------
------------------------------------------------------------
----------------------------------------------TM------------
--------------------------------DEIPEG----------------------
------------------------------------------------------------
--LLNLLEMVVRCYDCXLSCGAHLVI---------V--DD----EGR---ELV--RKELV
TGGG--
>Thorarchaeia_GCA_016840965_U
------------------------------------------------------------
------------------------------------------------------------
------------------------------------------------------------
------------------------------------------------------------
------------------------------------------------------------
------------------------------------------------------------
------------------------------------------------------------
------------------------------------------------------------
------------------------------------------------------------
--------MVVRCYDCXLSCGAHLVV---------V--DD----EGH---ELV--RKELV
TGGG--
>Thorarchaeia_GCA_018238935_U
------------------------------------------------------------
------------------------------------------------------------
------------------------------------------------------------
------------------------------------------------------------
------------------------------------------------------------
------------------------------------------------------------
----------------------------------------------MS------------
--------------------------------EEIPEG----------------------
------------------------------------------------------------
--LLNLLEMVVRCYDCXLSCGAHLVI---------V--DD----DGR---EIV--RKELV
TGGG--
>Thorarchaeia_GCA_018238215_U
------------------------------------------------------------
------------------------------------------------------------
------------------------------------------------------------
---------------------------------------------------LMI------
------------------------------------------------------------
------------------------------------------------------------
----------------------------------------------MT------------
--------------------------------EEIPEG----------------------
------------------------------------------------------------
--VLNIIEMVIRCYDCXLSCGAHLVI---------V--DE----EGR---EIV--RKELV
TGGG--
>Thorarchaeia_GCA_001940705_U
------------------------------------------------------------
------------------------------------------------------------
------------------------------------------------------------
--------------------------------------------------MVQN------
------------------------------------------------------------
------------------------------------------------------------
----------------------------------------------MT------------
--------------------------------EEIPEG----------------------
------------------------------------------------------------
--LLNLIEMVVRCYDCXLSCGAHFVI---------V--DD----EGR---EIV--RKELV
TGGG--
>Thorarchaeia_GCA_016840785_U
------------------------------------------------------------
------------------------------------------------------------
------------------------------------------------------------
--------------------------------------------------MVQK------
------------------------------------------------------------
------------------------------------------------------------
----------------------------------------------MT------------
--------------------------------EEIPEG----------------------
------------------------------------------------------------
--ILNLIEMVVRCYDCXLSCGAHLVV---------V--DD----EGH---ELV--RKELV
TGGG--
>Thorarchaeia_GCA_020355105_U
------------------------------------------------------------
------------------------------------------------------------
------------------------------------------------------------
------------------------------------------------------------
------------------------------------------------------------
------------------------------------------------------------
------------------------------------------------------------
------------------------------------------------------------
------------------------------------------------------------
--------MVVRCYDCXLSCGAHFVV---------V--DE----EGR---ELV--RKELV
TGGG--
>Thorarchaeia_GCA_004524435_U
------------------------------------------------------------
------------------------------------------------------------
------------------------------------------------------------
------------------------------------------------------------
------------------------------------------------------------
------------------------------------------------------------
----------------------------------------------MT------------
--------------------------------DEIDEG----------------------
------------------------------------------------------------
--LLNLLEMVVRCYDCXLSCGAHFVV---------V--DD----EGR---EIV--RKELV
TGGG--
>Thorarchaeia_GCA_004524435_U_2
------------------------------------------------------------
------------------------------------------------------------
------------------------------------------------------------
---------------------------------------------------VIK------
------------------------------------------------------------
------------------------------------------------------------
----------------------------------------------MT------------
--------------------------------DEIDEG----------------------
------------------------------------------------------------
--LLNLLEMVVRCYDCXLSCGAHFVV---------V--DD----EGR---EIV--RKELV
TGGG--
>Thorarchaeia_GCA_018239005_U
------------------------------------------------------------
------------------------------------------------------------
------------------------------------------------------------
---------------------------------------------------LMI------
------------------------------------------------------------
------------------------------------------------------------
----------------------------------------------MT------------
--------------------------------DEIPEG----------------------
------------------------------------------------------------
--VLNIIEMVVRCYDCXLSCGAHLVI---------V--DE----EGR---EIV--RKELV
TGGG--
>Thorarchaeia_GCA_018238525_U
------------------------------------------------------------
------------------------------------------------------------
------------------------------------------------------------
---------------------------------------------------LMI------
------------------------------------------------------------
------------------------------------------------------------
----------------------------------------------MT------------
--------------------------------EEIPEG----------------------
------------------------------------------------------------
--VLNIIEMVIRCYDCXLSCGAHLVI---------V--DE----EGR---EIV--RKELV
TGGG--
>Thorarchaeia_GCA_016839605_U
------------------------------------------------------------
------------------------------------------------------------
------------------------------------------------------------
------------------------------------------------------------
------------------------------------------------------------
------------------------------------------------------------
----------------------------------------------MT------------
--------------------------------EEIPEG----------------------
------------------------------------------------------------
--LLNLIEMVVRCYDCXLSCGAHFVV---------V--EEDDDGECR---EIV--RKELV
TGGG--
>Thorarchaeia_GCA_019058235_U
------------------------------------------------------------
------------------------------------------------------------
------------------------------------------------------------
------------------------------------------------------------
------------------------------------------------------------
------------------------------------------------------------
----------------------------------------------MT------------
--------------------------------EEIPEG----------------------
------------------------------------------------------------
--VLNIIEMVVRCYDCXLSCGAHLVI---------V--DE----EGR---EIV--RKELV
TGGG--
>Thorarchaeia_GCA_001563335_U
------------------------------------------------------------
------------------------------------------------------------
------------------------------------------------------------
------------------------------------------------------------
------------------------------------------------------------
------------------------------------------------------------
----------------------------------------------MT------------
--------------------------------DEIPEG----------------------
------------------------------------------------------------
--ILNLIEMVVRCYDCXLSCGAHLVI---------V--DD----EGR---ELV--RKELV
TGGG--
>Thorarchaeia_GCA_021498125_U
------------------------------------------------------------
------------------------------------------------------------
------------------------------------------------------------
----------------------------------------------------MK------
------------------------------------------------------------
------------------------------------------------------------
----------------------------------------------MT------------
--------------------------------EEIPEG----------------------
------------------------------------------------------------
--LLNLLEMVVRCYDCXLSCGAHLVV---------V--DE----EGR---EIV--RKELV
TGGG--
>Thorarchaeia_GCA_001563325_U
------------------------------------------------------------
------------------------------------------------------------
------------------------------------------------------------
------------------------------------------------------------
------------------------------------------------------------
------------------------------------------------------------
----------------------------------------------MT------------
--------------------------------EEIPEG----------------------
------------------------------------------------------------
--LLNLIEMVVRCYDCXLSCGAHFVV---------V--DE----EGR---ELV--RKELV
TGGG--
>Thorarchaeia_GCA_023128605_U
------------------------------------------------------------
------------------------------------------------------------
------------------------------------------------------------
---------------------------------------------------LMI------
------------------------------------------------------------
------------------------------------------------------------
----------------------------------------------MT------------
--------------------------------EEIPEG----------------------
------------------------------------------------------------
--VLNIIEMVVRCYDCXLSCGAHLVI---------V--DE----EGR---EIV--RKELV
TGGG--
>Thorarchaeia_GCA_018238445_U
------------------------------------------------------------
------------------------------------------------------------
------------------------------------------------------------
---------------------------------------------------LMI------
------------------------------------------------------------
------------------------------------------------------------
----------------------------------------------MT------------
--------------------------------EEIPEG----------------------
------------------------------------------------------------
--VLNIIEMVIRCYDCXLSCGAHLVI---------V--DE----EGR---EIV--RKELV
TGGG--
>Thorarchaeia_GCA_018238765_U
------------------------------------------------------------
------------------------------------------------------------
------------------------------------------------------------
------------------------------------------------------------
------------------------------------------------------------
------------------------------------------------------------
----------------------------------------------MS------------
--------------------------------EEIPEG----------------------
------------------------------------------------------------
--LLNLLEMVVRCYDCXLSCGAHLVI---------V--DD----DGR---EIV--RKELV
TGGG--
>Thorarchaeia_GCA_014728035_U
------------------------------------------------------------
------------------------------------------------------------
------------------------------------------------------------
------------------------------------------------------------
------------------------------------------------------------
------------------------------------------------------------
----------------------------------------------MT------------
--------------------------------EEIPEG----------------------
------------------------------------------------------------
--LLNLLEMVVRCYDCXLSCGAHLVV---------V--DE----EDR---EIV--RKELV
TSGG--
>Thorarchaeia_GCA_011364905_U
------------------------------------------------------------
------------------------------------------------------------
------------------------------------------------------------
---------------------------------------------------VYT------
------------------------------------------------------------
------------------------------------------------------------
----------------------------------------------MT------------
--------------------------------DEIPEG----------------------
------------------------------------------------------------
--ILNIIEMVVRCYDCXLSCGAHLVV---------V--DD----EGR---ELV--RKELV
TGGG--
>Thorarchaeia_GCA_018238375_U
------------------------------------------------------------
------------------------------------------------------------
------------------------------------------------------------
---------------------------------------------------LMI------
------------------------------------------------------------
------------------------------------------------------------
----------------------------------------------MT------------
--------------------------------EEIPEG----------------------
------------------------------------------------------------
--VLNIIEMVIRCYDCXLSCGAHLVI---------V--DE----EGR---EIV--RKELV
TGGG--
>Thorarchaeia_GCA_022868585_U
------------------------------------------------------------
------------------------------------------------------------
------------------------------------------------------------
------------------------------------------------------------
------------------------------------------------------------
------------------------------------------------------------
----------------------------------------------MS------------
--------------------------------EEIPEG----------------------
------------------------------------------------------------
--LLNLLEMVVRCYDCXLSCGAHIVV---------V--DD----EGH---ELV--RKELV
TGGG--
>Thorarchaeia_GCA_018238265_U
------------------------------------------------------------
------------------------------------------------------------
------------------------------------------------------------
------------------------------------------------------------
------------------------------------------------------------
------------------------------------------------------------
----------------------------------------------MS------------
--------------------------------EEIPEG----------------------
------------------------------------------------------------
--LLNLLEMVVRCYDCXLSCGAHLVI---------V--DD----DGR---EIV--RKELV
TGGG--
>Thorarchaeia_GCA_023131185_U
------------------------------------------------------------
------------------------------------------------------------
------------------------------------------------------------
---------------------------------------------------LMI------
------------------------------------------------------------
------------------------------------------------------------
----------------------------------------------MT------------
--------------------------------DEIPEG----------------------
------------------------------------------------------------
--VLNIIEMVVRCYDCXLSCGAHLVI---------V--DE----EGR---EIV--RKELV
TGGG--
>Thorarchaeia_GCA_016840175_U
------------------------------------------------------------
------------------------------------------------------------
------------------------------------------------------------
------------------------------------------------------------
------------------------------------------------------------
------------------------------------------------------------
----------------------------------------------MT------------
--------------------------------EEIPEG----------------------
------------------------------------------------------------
--LLNLIEMVVRCYDCXLSCGAHFVI---------V--DD----EGR---EIV--RKELV
TGGG--
>Thorarchaeia_GCA_002825515_U
------------------------------------------------------------
------------------------------------------------------------
------------------------------------------------------------
--------------------------------------------------MVYT------
------------------------------------------------------------
------------------------------------------------------------
----------------------------------------------MT------------
--------------------------------DEIPEG----------------------
------------------------------------------------------------
--ILNLIEMVVRCYDCXLSCGAHMVI---------V--DD----EGR---EIV--RKELV
TGGG--
>Thorarchaeia_GCA_016840685_U
------------------------------------------------------------
------------------------------------------------------------
------------------------------------------------------------
------------------------------------------------------------
------------------------------------------------------------
------------------------------------------------------------
----------------------------------------------MS------------
--------------------------------EEIPEG----------------------
------------------------------------------------------------
--LLNLLEMVVRCYDCXLSCGAHFVI---------V--DD----EGR---EIV--RKELV
TGGG--
>Thorarchaeia_GCA_003662775_U
------------------------------------------------------------
------------------------------------------------------------
------------------------------------------------------------
----------------------------------------------------VK------
------------------------------------------------------------
------------------------------------------------------------
----------------------------------------------TM------------
--------------------------------DEIPEG----------------------
------------------------------------------------------------
--LLNLLEMVVRCYDCXLSCGAHLVI---------V--DD----EGR---ELV--RKELV
TGGG--
>Thorarchaeia_GCA_016840855_U
------------------------------------------------------------
------------------------------------------------------------
------------------------------------------------------------
------------------------------------------------------------
------------------------------------------------------------
------------------------------------------------------------
----------------------------------------------MT------------
--------------------------------DEIPEG----------------------
------------------------------------------------------------
--ILNLIEMVVRCYDCXLSCGAHLVV---------V--DD----EGR---ELV--RKELV
TGGG--
>Thorarchaeia_GCA_016839245_U
------------------------------------------------------------
------------------------------------------------------------
------------------------------------------------------------
---------------------------------------------------VNI------
------------------------------------------------------------
------------------------------------------------------------
----------------------------------------------MS------------
--------------------------------EEIPQG----------------------
------------------------------------------------------------
--LLNLLEMVVRCYDCXLSCGAHLVI---------V--DD----DGR---EIV--RKELV
TGGG--
>Thorarchaeia_GCA_004524595_U
------------------------------------------------------------
------------------------------------------------------------
------------------------------------------------------------
------------------------------------------------------------
------------------------------------------------------------
------------------------------------------------------------
----------------------------------------------MS------------
--------------------------------EEIPQG----------------------
------------------------------------------------------------
--LLNLLEMVVRCYDCXLSCGAHLVV---------V--DD----DGR---EIV--RKELV
TGGG--
>Thorarchaeia_GCA_003662805_U
------------------------------------------------------------
------------------------------------------------------------
------------------------------------------------------------
---------------------------------------------------VND------
------------------------------------------------------------
------------------------------------------------------------
----------------------------------------------MT------------
--------------------------------EEIPEG----------------------
------------------------------------------------------------
--LLNLIEMVVRCYDCXLSCGAHLVV---------V--DE----EGR---EIV--RKELV
TGGG--
>Thorarchaeia_GCA_004525575_U
------------------------------------------------------------
------------------------------------------------------------
------------------------------------------------------------
------------------------------------------------------------
------------------------------------------------------------
------------------------------------------------------------
----------------------------------------------MS------------
--------------------------------EEIPEG----------------------
------------------------------------------------------------
--LLNLLEMVVRCYDCXLSCGAHIVV---------V--DD----EGH---ELV--RKELV
TGGG--
>Thorarchaeia_GCA_004525575_U_2
------------------------------------------------------------
------------------------------------------------------------
------------------------------------------------------------
------------------------------------------------------------
------------------------------------------------------------
------------------------------------------------------------
----------------------------------------------MS------------
--------------------------------EEIPEG----------------------
------------------------------------------------------------
--LLNLLEMVVRCYDCXLSCGAHLVI---------V--DD----EGH---ELV--RKELV
TGGG--
>Thorarchaeia_GCA_018238185_U
------------------------------------------------------------
------------------------------------------------------------
------------------------------------------------------------
------------------------------------------------------------
------------------------------------------------------------
------------------------------------------------------------
----------------------------------------------MS------------
--------------------------------EEIPEG----------------------
------------------------------------------------------------
--LLNLLEMVVRCYDCXLSCGAHLVI---------V--DD----DGR---EIV--RKELV
TGGG--
>Thorarchaeia_GCA_016933575_U
------------------------------------------------------------
------------------------------------------------------------
------------------------------------------------------------
------------------------------------------------------------
------------------------------------------------------------
------------------------------------------------------------
----------------------------------------------MS------------
--------------------------------EEIPEG----------------------
------------------------------------------------------------
--LLNLLEMVVRCYDCXLSCGAHLVV---------V--DE----DGR---EIV--RKELV
TGGG--
>Thorarchaeia_GCA_014730275_U
------------------------------------------------------------
------------------------------------------------------------
------------------------------------------------------------
----------------------------------------------------MT------
------------------------------------------------------------
------------------------------------------------------------
----------------------------------------------QT------------
--------------------------------EQIDEG----------------------
------------------------------------------------------------
--LLNLLEMVVRCYDCXLSCGAHLVV---------V--DD----EGR---EIA--RKELQ
TSGG--
>Thorarchaeia_GCA_011365025_U
------------------------------------------------------------
------------------------------------------------------------
------------------------------------------------------------
------------------------------------------------------------
------------------------------------------------------------
------------------------------------------------------------
-----------------------------------------------M------------
--------------------------------TEIDEG----------------------
------------------------------------------------------------
--ILNLLEMVVRCYDCXLSCGAHLVV---------V--DD----EGH---EIV--RKELV
TGGG--
>Thorarchaeia_GCA_016840225_U
------------------------------------------------------------
------------------------------------------------------------
------------------------------------------------------------
------------------------------------------------------------
------------------------------------------------------------
------------------------------------------------------------
----------------------------------------------MT------------
--------------------------------DEIPEG----------------------
------------------------------------------------------------
--ILNLLEMVVRCYDCXLSCGAHLVV---------V--DD----EGR---EIV--RKELV
TGGG--
>Thorarchaeia_GCA_018239015_U
------------------------------------------------------------
------------------------------------------------------------
------------------------------------------------------------
------------------------------------------------------------
------------------------------------------------------------
------------------------------------------------------------
----------------------------------------------MS------------
--------------------------------EEIPEG----------------------
------------------------------------------------------------
--LLNLLEMVVRCYDCXLSCGAHLVI---------V--DD----DGR---EIV--RKELV
TGGG--
>Thorarchaeia_GCA_018335335_U
------------------------------------------------------------
------------------------------------------------------------
------------------------------------------------------------
----------------------------------------------------MT------
------------------------------------------------------------
------------------------------------------------------------
----------------------------------------------ET------------
--------------------------------EQIDEG----------------------
------------------------------------------------------------
--LLNLLEMVVRCYDCXLSCGAHLVV---------V--DD----EGR---EIA--RKELQ
TSGG--
>Thorarchaeia_GCA_003345545_U
------------------------------------------------------------
------------------------------------------------------------
------------------------------------------------------------
------------------------------------------------------------
------------------------------------------------------------
------------------------------------------------------------
----------------------------------------------MS------------
--------------------------------EEIPEG----------------------
------------------------------------------------------------
--VLNLLEMVVRCYDCXLSCGAHLVV---------V--DD----EGR---EIV--RKELV
TSSG--
>Jordarchaeia_GCA_019056875_U
------------------------------------------------------------
------------------------------------------------------------
------------------------------------------------------------
------------------------------------------------------------
------------------------------------------------------------
------------------------------------------------------------
----------------------------------------------M-------------
--------------------------------VEIDPK----------------------
------------------------------------------------------------
--ILNLMEMVMRAYDCXLACSAHLVI---------L--DS----EGK---EIV--RKEIV
IGSG--
>Lokiarchaeia_GCA_019894885_U
------------------------------------------------------------
------------------------------------------------------------
------------------------------------------------------------
--------------------------------------------------VIKK------
------------------------------------------------------------
------------------------------------------------------------
----------------------------------------------MS------------
--------------------------------EEVPEG----------------------
------------------------------------------------------------
--VVNLLEMIVRCFDCXLSCAAHITV---------V--KE----NGE---EVY--SRKLN
VGLG--
>Lokiarchaeia_GCA_014730295_U
------------------------------------------------------------
------------------------------------------------------------
------------------------------------------------------------
------------------------------------------------------------
------------------------------------------------------------
------------------------------------------------------------
----------------------------------------------MS------------
--------------------------------EDIDEG----------------------
------------------------------------------------------------
--VVNLLEMIVRCYDCXLSCAAHITV---------V--DE----EGK---EVY--SRKLN
VGLG--
>Lokiarchaeia_GCA_014730295_U_2
------------------------------------------------------------
------------------------------------------------------------
------------------------------------------------------------
------------------------------------------------------------
------------------------------------------------------------
------------------------------------------------------------
----------------------------------------------MS------------
--------------------------------EDIDEG----------------------
------------------------------------------------------------
--VVNLLEMIVRCYDCXLSCAAHITV---------V--DE----EGK---EVY--SRKLN
VGLG--
>Lokiarchaeia_GCA_013375485_U
------------------------------------------------------------
------------------------------------------------------------
------------------------------------------------------------
------------------------------------------------------------
------------------------------------------------------------
------------------------------------------------------------
----------------------------------------------M-------------
--------------------------------SDIPEG----------------------
------------------------------------------------------------
--VVNILEMIVRCFDCXLSCAAHITV---------V--DE----DGK---EIY--SREMH
VGLG--
>Lokiarchaeia_GCA_016839745_U
------------------------------------------------------------
------------------------------------------------------------
------------------------------------------------------------
------------------------------------------------------------
------------------------------------------------------------
------------------------------------------------------------
----------------------------------------------MS------------
--------------------------------EEVPEG----------------------
------------------------------------------------------------
--VVNLLEMIVRCFDCXLSCAAHITV---------V--KE----NGE---EVY--SRKLN
VGLG--
>Lokiarchaeia_GCA_019057835_U
------------------------------------------------------------
------------------------------------------------------------
------------------------------------------------------------
--------------------------------------------------VYKK------
------------------------------------------------------------
------------------------------------------------------------
----------------------------------------------MN------------
--------------------------------EDVPEG----------------------
------------------------------------------------------------
--VVNLLEMIVRCFDCXLSCAAHITV---------V--SE----DGK---EIY--TRKLN
VGLG--
>Lokiarchaeia_GCA_019057835_U_2
------------------------------------------------------------
------------------------------------------------------------
------------------------------------------------------------
------------------------------------------------------------
------------------------------------------------------------
------------------------------------------------------------
----------------------------------------------M-------------
--------------------------------SDIPEG----------------------
------------------------------------------------------------
--VVNLLEMIVRCYDCXLSCAAHITI---------V--DE----DGK---EIY--SRKLN
VGLG--
>Lokiarchaeia_GCA_019058395_U
------------------------------------------------------------
------------------------------------------------------------
------------------------------------------------------------
------------------------------------------------------------
------------------------------------------------------------
------------------------------------------------------------
----------------------------------------------MS------------
--------------------------------DEVPEG----------------------
------------------------------------------------------------
--VVNLLEMVVRCYDCXLSCAAHVTV---------V--DE----EGK---EIY--SRKLH
VGLG--
>Lokiarchaeia_GCA_019058395_U_2
------------------------------------------------------------
------------------------------------------------------------
------------------------------------------------------------
------------------------------------------------------------
------------------------------------------------------------
------------------------------------------------------------
----------------------------------------------MS------------
--------------------------------EDIPEG----------------------
------------------------------------------------------------
--VVNLLEMVVRCYDCXLSCAAHITV---------V--DE----EGK---EIY--SRKLH
VGLG--
>Lokiarchaeia_GCA_016839585_U
------------------------------------------------------------
------------------------------------------------------------
------------------------------------------------------------
--------------------------------------------------VNKK------
------------------------------------------------------------
------------------------------------------------------------
----------------------------------------------M-------------
--------------------------------SDIPEG----------------------
------------------------------------------------------------
--MVNLLEMVVRCFDCXLSCAAHITV---------V--DE--------------------
------
>Lokiarchaeia_GCA_019058425_U
------------------------------------------------------------
------------------------------------------------------------
------------------------------------------------------------
------------------------------------------------------------
------------------------------------------------------------
------------------------------------------------------------
----------------------------------------------M-------------
--------------------------------SDIPEG----------------------
------------------------------------------------------------
--VVNVLEMIVRCFDCXLSCAAHITV---------V--DE----SGE---EIY--SRKLH
VGL---
>Lokiarchaeia_GCA_013375495_U
------------------------------------------------------------
------------------------------------------------------------
------------------------------------------------------------
------------------------------------------------------------
------------------------------------------------------------
------------------------------------------------------------
----------------------------------------------MS------------
--------------------------------EEVPEG----------------------
------------------------------------------------------------
--VVNLLEMIVRCFDCXLSCAAHITV---------V--KE----NGE---EVY--SRKLN
VGLG--
>Lokiarchaeia_GCA_019894875_U
------------------------------------------------------------
------------------------------------------------------------
------------------------------------------------------------
--------------------------------------------------VKIK------
------------------------------------------------------------
------------------------------------------------------------
----------------------------------------------M-------------
--------------------------------SEIPEG----------------------
------------------------------------------------------------
--VVNILEMIVRCFDCXLSCAAHITV---------V--DE----RGK---EIY--SREMH
VGLG--
>Lokiarchaeia_GCA_019057775_U
------------------------------------------------------------
------------------------------------------------------------
------------------------------------------------------------
--------------------------------------------------VNKK------
------------------------------------------------------------
------------------------------------------------------------
----------------------------------------------M-------------
--------------------------------SDVPEG----------------------
------------------------------------------------------------
--VVNLLEMIVRCFDCXLSCAAHITV---------V--DE----RGE---EIY--SREMN
VGLG--
>Lokiarchaeia_GCA_019058365_U
------------------------------------------------------------
------------------------------------------------------------
------------------------------------------------------------
--------------------------------------------------VNKK------
------------------------------------------------------------
------------------------------------------------------------
----------------------------------------------M-------------
--------------------------------SDIPEG----------------------
------------------------------------------------------------
--VVNVLEMVVRCFDCXLSCAAHITV---------V--DE----RGK---EIY--SRELN
VGLG--
>Lokiarchaeia_GCA_016839655_U
------------------------------------------------------------
------------------------------------------------------------
------------------------------------------------------------
------------------------------------------------------------
------------------------------------------------------------
------------------------------------------------------------
----------------------------------------------M-------------
--------------------------------SDIPEG----------------------
------------------------------------------------------------
--VVNVLEMIVRCFDCXLSCAAHITV---------V--DE----SGE---EIY--S----
------
>Lokiarchaeia_GCA_019057995_U
------------------------------------------------------------
------------------------------------------------------------
------------------------------------------------------------
--------------------------------------------------VNDK------
------------------------------------------------------------
------------------------------------------------------------
----------------------------------------------MS------------
--------------------------------EDVPEG----------------------
------------------------------------------------------------
--VVNLLEMIVRCFDCXLSCAAHITV---------V--DE----EGT---EIY--SRKLN
VGLG--
>Lokiarchaeia_GCA_019057995_U_2
------------------------------------------------------------
------------------------------------------------------------
------------------------------------------------------------
------------------------------------------------------------
------------------------------------------------------------
------------------------------------------------------------
----------------------------------------------MS------------
--------------------------------DDIPEG----------------------
------------------------------------------------------------
--VVNILEMIVRCFDCXLSCAAHITV---------V--DE----EGA---EIY--SREMN
VGLG--
>Lokiarchaeia_GCA_008080735_U
------------------------------------------------------------
------------------------------------------------------------
------------------------------------------------------------
------------------------------------------------------------
------------------------------------------------------------
------------------------------------------------------------
----------------------------------------------MS------------
--------------------------------EDIDEG----------------------
------------------------------------------------------------
--VVNLLEMIVRCYDCXLSCAAHITV---------V--DE----EGK---EVY--SRKLN
VGLG--
>Lokiarchaeia_GCA_008080735_U_2
------------------------------------------------------------
------------------------------------------------------------
------------------------------------------------------------
------------------------------------------------------------
------------------------------------------------------------
------------------------------------------------------------
----------------------------------------------MS------------
--------------------------------EDIDEG----------------------
------------------------------------------------------------
--VVNLLEMIVRCYDCXLSCAAHITV---------V--DE----EGK---EVY--SRKLN
VGLG--
>Lokiarchaeia_GCA_014729315_U
------------------------------------------------------------
------------------------LDKINNLIIKS-------------------------
------------------------------------------------------------
-----------------------------------------------NNTKVKK------
------------------------------------------------------------
------------------------------------------------------------
----------------------------------------------MS------------
--------------------------------EDVPEG----------------------
------------------------------------------------------------
--VVNLLEMIVRCYDCXLSCAAHITV---------V--DE----EGK---EIY--SRKMH
VGLG--
>Lokiarchaeia_GCA_014729315_U_2
------------------------------------------------------------
------------------------------------------------------------
------------------------------------------------------------
------------------------------------------------------------
------------------------------------------------------------
------------------------------------------------------------
----------------------------------------------MS------------
--------------------------------EDIPEG----------------------
------------------------------------------------------------
--VVNLLEMIVRCYDCXLSCAAHITV---------V--NE----DGD---EIY--SRRLH
VGLG--
>Lokiarchaeia_GCA_014729315_U_3
------------------------------------------------------------
------------------------------------------------------------
------------------------------------------------------------
------------------------------------------------------------
------------------------------------------------------------
------------------------------------------------------------
----------------------------------------------MS------------
-------------------------------EDEVPEG----------------------
------------------------------------------------------------
--VVNLLEMIVRCYDCXLSCAAHITV---------V--DE----DGE---EIY--SREMN
VGLG--
>Lokiarchaeia_GCA_019057865_U
------------------------------------------------------------
------------------------------------------------------------
------------------------------------------------------------
--------------------------------------------------VNDK------
------------------------------------------------------------
------------------------------------------------------------
----------------------------------------------MS------------
--------------------------------EDVPEG----------------------
------------------------------------------------------------
--VVNLLEMIVRCFDCXLSCAAHITV---------V--DE----EGN---EIY--SRKLN
VGLG--
>Lokiarchaeia_GCA_016839555_U
------------------------------------------------------------
------------------------------------------------------------
------------------------------------------------------------
------------------------------------------------------------
------------------------------------------------------------
------------------------------------------------------------
----------------------------------------------MS------------
--------------------------------EEVDEG----------------------
------------------------------------------------------------
--LVNLLEMIVRCYDCXLSCAAHITV---------V--DE----EGK---ELY--SRQLN
VGLG--
>Lokiarchaeia_GCA_016839555_U_2
------------------------------------------------------------
------------------------------------------------------------
------------------------------------------------------------
--------------------------------------------------VIIK------
------------------------------------------------------------
------------------------------------------------------------
----------------------------------------------MG------------
--------------------------------EEVDEG----------------------
------------------------------------------------------------
--LVNLLEMIVRCYDCXLSCAAHITV---------V--DE----EGK---ELY--SRKLN
VGLG--
>Lokiarchaeia_GCA_019894975_U
------------------------------------------------------------
------------------------------------------------------------
------------------------------------------------------------
------------------------------------------------------------
------------------------------------------------------------
------------------------------------------------------------
----------------------------------------------M-------------
--------------------------------SEVPEG----------------------
------------------------------------------------------------
--VVNILEMIVRCFDCXLSCAAHITV---------V--DE----KGE---EIY--SREMH
VGLG--
>Lokiarchaeia_GCA_016840085_U
------------------------------------------------------------
------------------------LDQINILKLK--------------------------
------------------------------------------------------------
------------------------------------------------EKVNKK------
------------------------------------------------------------
------------------------------------------------------------
----------------------------------------------M-------------
--------------------------------SDVPEG----------------------
------------------------------------------------------------
--VVNLLEMVVRCFDCXLSCAAHITV---------V--DE----EGT---EIY--SRKLN
VGLG--
>Lokiarchaeia_GCA_000986845_U
------------------------------------------------------------
------------------------------------------------------------
------------------------------------------------------------
------------------------------------------------------------
------------------------------------------------------------
------------------------------------------------------------
----------------------------------------------M-------------
--------------------------------SDVPEG----------------------
------------------------------------------------------------
--VINILEMIVRCFDCXLSCAAHITV---------V--DT----EGT---EIY--SRKLN
VGLG--
>Lokiarchaeia_GCA_000986845_U_2
------------------------------------------------------------
------------------------------------------------------------
------------------------------------------------------------
------------------------------------------------------------
------------------------------------------------------------
------------------------------------------------------------
----------------------------------------------M-------------
--------------------------------SDVPEG----------------------
------------------------------------------------------------
--VVNILEMVVRCFDCXLSCAAHITV---------V--DT----EGT---EIY--SRKLN
VGLG--
>Lokiarchaeia_GCA_011364925_U
------------------------------------------------------------
------------------------------------------------------------
------------------------------------------------------------
--------------------------------------------------VIRK------
------------------------------------------------------------
------------------------------------------------------------
----------------------------------------------MS------------
--------------------------------EEVPEG----------------------
------------------------------------------------------------
--VVNLLEMVVRCFDCXLSCAAHITV---------V--KE----DGE---EVY--SRKLN
VGLG--
>Lokiarchaeia_GCA_008080755_U
------------------------------------------------------------
------------------------------------------------------------
------------------------------------------------------------
------------------------------------------------------------
------------------------------------------------------------
------------------------------------------------------------
----------------------------------------------MS------------
-------------------------------DEDVPEG----------------------
------------------------------------------------------------
--VVNLLEMIVRCYDCXLSCAAHITV---------V--DE----DGE---EIY--SREMN
VGLG--
>Lokiarchaeia_GCA_004524725_U
------------------------------------------------------------
------------------------------------------------------------
------------------------------------------------------------
------------------------------------------------------------
------------------------------------------------------------
------------------------------------------------------------
----------------------------------------------MS------------
--------------------------------EEVPEG----------------------
------------------------------------------------------------
--VVNLLEMIVRCYDCXLSCAAHITV---------V--DE----DGT---EIY--SRKLN
VGLG--
>Lokiarchaeia_GCA_004524725_U_2
------------------------------------------------------------
------------------------------------------------------------
------------------------------------------------------------
------------------------------------------------------------
------------------------------------------------------------
------------------------------------------------------------
----------------------------------------------MS------------
--------------------------------EEVPEG----------------------
------------------------------------------------------------
--VVNLLEMIVRCYDCXLSCAAHITV---------V--DE----EGT---EIY--SRKLN
VGLG--
>Lokiarchaeia_GCA_005223125_U
------------------------------------------------------------
------------------------------------------------------------
------------------------------------------------------------
--------------------------------------------------VNKK------
------------------------------------------------------------
------------------------------------------------------------
----------------------------------------------M-------------
--------------------------------SDIPEG----------------------
------------------------------------------------------------
--VVNILEMIVRCFDCXLSCAAHITV---------V--DE----DGK---EIY--SREMN
VGLG--
>Lokiarchaeia_GCA_016840745_U
------------------------------------------------------------
------------------------------------------------------------
------------------------------------------------------------
------------------------------------------------------------
------------------------------------------------------------
------------------------------------------------------------
----------------------------------------------M-------------
--------------------------------SDVPEG----------------------
------------------------------------------------------------
--VVNVLEMIVRCFDCXLSCAAHVTV---------V--DE----RGE---EIY--SRKLN
VGLG--
>Lokiarchaeia_GCA_016840745_U_2
------------------------------------------------------------
------------------------------------------------------------
------------------------------------------------------------
------------------------------------------------------------
------------------------------------------------------------
------------------------------------------------------------
----------------------------------------------M-------------
--------------------------------SDVPEG----------------------
------------------------------------------------------------
--VVNVLEMIVRCFDCXLSCAAHITV---------V--DE----KGD---EIY--SRKLN
VGLG--
>Lokiarchaeia_GCA_019057795_U
------------------------------------------------------------
------------------------------------------------------------
------------------------------------------------------------
--------------------------------------------------VIKK------
------------------------------------------------------------
------------------------------------------------------------
----------------------------------------------MS------------
--------------------------------EEIPEG----------------------
------------------------------------------------------------
--VVNILEMIVRCFDCXLSCAAHITV---------V--KE----DGE---EIY--SRRLN
VGLG--
>Lokiarchaeia_GCA_014730165_U
------------------------------------------------------------
------------------------------------------------------------
------------------------------------------------------------
---------------------------------------------------VKK------
------------------------------------------------------------
------------------------------------------------------------
----------------------------------------------MS------------
--------------------------------DEVDEG----------------------
------------------------------------------------------------
--VVNLLEMIVRCYDCXLSCAAHVTV---------V--DE----EGK---EIY--SRKLN
VGLG--
>Lokiarchaeia_GCA_014730165_U_2
------------------------------------------------------------
------------------------------------------------------------
------------------------------------------------------------
------------------------------------------------------------
------------------------------------------------------------
------------------------------------------------------------
----------------------------------------------MT------------
--------------------------------EDIDEG----------------------
------------------------------------------------------------
--VVNLLEMIVRCYDCXLSCAAHVTV---------V--DE----DGK---EIY--SRKLN
VGLG--
>Lokiarchaeia_GCA_016839635_U
------------------------------------------------------------
------------------------------------------------------------
------------------------------------------------------------
------------------------------------------------------------
------------------------------------------------------------
------------------------------------------------------------
------------------------------------------------------------
------------------------------------------------------------
------------------------------------------------------------
-----------RCFDCXLSCAAHITV---------V--DE----EGK---EIY--SRKLN
VGLG--
>Lokiarchaeia_GCA_016840125_U
------------------------------------------------------------
------------------------------------------------------------
------------------------------------------------------------
------------------------------------------------------------
------------------------------------------------------------
------------------------------------------------------------
----------------------------------------------MVD-----------
--------------------------LSGIPEDIVQER----------------------
------------------------------------------------------------
--VLNLMEMVVRNFDCXLSCAAHLVV---------I--DK----DGN---RIV--DREIE
IGSG--
>Lokiarchaeia_GCA_022866525_U
------------------------------------------------------------
------------------------------------------------------------
------------------------------------------------------------
------------------------------------------------------------
------------------------------------------------------------
------------------------------------------------------------
----------------------------------------------MG------------
--------------------------------EDVPEG----------------------
------------------------------------------------------------
--VVNLLEMIVRCFDCXLSCAAHITV---------V--KE----NGE---EIY--SRKLN
VGLG--
>Lokiarchaeia_GCA_016839425_U
------------------------------------------------------------
------------------------------------------------------------
------------------------------------------------------------
------------------------------------------------------------
------------------------------------------------------------
------------------------------------------------------------
----------------------------------------------M-------------
--------------------------------SDVPEG----------------------
------------------------------------------------------------
--VVNVLEMIVRCFDCXLSCAAHVTV---------V--DE----RGE---EIY--SRKLN
VGLG--
>Lokiarchaeia_GCA_016839425_U_2
------------------------------------------------------------
------------------------------------------------------------
------------------------------------------------------------
------------------------------------------------MRSDYQ------
------------------------------------------------------------
------------------------------------------------------------
----------------------------------------------M-------------
--------------------------------SDVPEG----------------------
------------------------------------------------------------
--VVNVLEMIVRCFDCXLSCAAHVTV---------V--DE----RGE---EIY--SRKLN
VGLG--
>Lokiarchaeia_GCA_014730125_U
------------------------------------------------------------
------------------------------------------------------------
------------------------------------------------------------
---------------------------------------------------VKK------
------------------------------------------------------------
------------------------------------------------------------
----------------------------------------------MS------------
--------------------------------DEVDEG----------------------
------------------------------------------------------------
--VVNLLEMIVRCYDCXLSCAAHVTV---------V--DE----EGK---EIY--SRKLN
VGLG--
>Lokiarchaeia_GCA_014730125_U_2
------------------------------------------------------------
------------------------------------------------------------
------------------------------------------------------------
------------------------------------------------------------
------------------------------------------------------------
------------------------------------------------------------
----------------------------------------------MT------------
--------------------------------EDIDEG----------------------
------------------------------------------------------------
--VVNLLEMIVRCYDCXLSCAAHVTV---------V--DE----DGK---EIY--SRKLN
VGLG--
>Lokiarchaeia_GCA_004524425_U
------------------------------------------------------------
------------------------------------------------------------
------------------------------------------------------------
------------------------------------------------------------
------------------------------------------------------------
------------------------------------------------------------
----------------------------------------------MS------------
--------------------------------DDIPEG----------------------
------------------------------------------------------------
--VVNLLEMIVRCYDCXLSCAAHITV---------V--DE----EGK---EIY--SRKMH
VGLG--
>Lokiarchaeia_GCA_004524425_U_2
------------------------------------------------------------
------------------------------------------------------------
------------------------------------------------------------
------------------------------------------------------------
------------------------------------------------------------
------------------------------------------------------------
----------------------------------------------MS------------
--------------------------------EDVPEG----------------------
------------------------------------------------------------
--VINLLEMIVRCYDCXLSCAAHITV---------V--DE----DGK---EIF--RRKLH
VGLG--
>Lokiarchaeia_GCA_019058095_U
------------------------------------------------------------
------------------------------------------------------------
------------------------------------------------------------
--------------------------------------------------VNDK------
------------------------------------------------------------
------------------------------------------------------------
----------------------------------------------MS------------
--------------------------------EDVPEG----------------------
------------------------------------------------------------
--VVNLLEMIVRCFDCXLSCAAHITV---------V--DE----EGT---EIY--SRKLN
VGLG--
>Lokiarchaeia_GCA_016840165_U
------------------------------------------------------------
------------------------------------------------------------
------------------------------------------------------------
------------------------------------------------------------
------------------------------------------------------------
------------------------------------------------------------
----------------------------------------------MS------------
--------------------------------EEVPEG----------------------
------------------------------------------------------------
--VVNLLEMIVRCYDCXLSCAAHITV---------V--DE----EGT---EIY--SRKLN
VGLG--
>Lokiarchaeia_GCA_019058075_U
------------------------------------------------------------
------------------------------------------------------------
------------------------------------------------------------
--------------------------------------------------VNDK------
------------------------------------------------------------
------------------------------------------------------------
----------------------------------------------MS------------
--------------------------------EDVPEG----------------------
------------------------------------------------------------
--VVNLLEMIVRCFDCXLSCAAHITV---------V--DE----EGT---EIY--SRKLN
VGLG--
>Lokiarchaeia_GCA_019058515_U
------------------------------------------------------------
------------------------------------------------------------
------------------------------------------------------------
------------------------------------------------------------
------------------------------------------------------------
------------------------------------------------------------
----------------------------------------------MS------------
--------------------------------DEVPEG----------------------
------------------------------------------------------------
--VVNLLEMVVRCYDCXLSCAAHVTV---------V--DE----EGK---EIY--SRKLH
VGLG--
>Lokiarchaeia_GCA_019058515_U_2
------------------------------------------------------------
------------------------------------------------------------
------------------------------------------------------------
------------------------------------------------------------
------------------------------------------------------------
------------------------------------------------------------
----------------------------------------------MS------------
--------------------------------EDIPEG----------------------
------------------------------------------------------------
--VVNLLEMVVRCYDCXLSCAAHITV---------V--DE----EGK---EIY--SRKLH
VGLG--
>Lokiarchaeia_GCA_018238725_U
------------------------------------------------------------
------------------------------------------------------------
------------------------------------------------------------
------------------------------------------------------------
------------------------------------------------------------
------------------------------------------------------------
----------------------------------------------MS------------
--------------------------------EEIPEG----------------------
------------------------------------------------------------
--VVNLLEMIVRCFDCXLSCAAHITV---------V--KE----DGE---EIY--SRKLN
VGLG--
>Lokiarchaeia_GCA_016839705_U
------------------------------------------------------------
------------------------------------------------------------
------------------------------------------------------------
------------------------------------------------------------
------------------------------------------------------------
------------------------------------------------------------
----------------------------------------------M-------------
--------------------------------SDVPEG----------------------
------------------------------------------------------------
--VVNLLEMIVRCFDCXLSCAAHITV---------V--DE----EGT---EIY--SREMN
VGLG--
>Lokiarchaeia_GCA_019057735_U
------------------------------------------------------------
------------------------------------------------------------
------------------------------------------------------------
--------------------------------------------------VIKK------
------------------------------------------------------------
------------------------------------------------------------
----------------------------------------------MS------------
--------------------------------EEIPEG----------------------
------------------------------------------------------------
--VVNLLEMIVRCFDCXLSCAAHITV---------V--KE----NGE---EIY--SRRLN
VGLG--
>Lokiarchaeia_GCA_019057915_U
------------------------------------------------------------
------------------------------------------------------------
------------------------------------------------------------
--------------------------------------------------VNDK------
------------------------------------------------------------
------------------------------------------------------------
----------------------------------------------MS------------
--------------------------------EDVPEG----------------------
------------------------------------------------------------
--VVNLLEMIVRCFDCXLSCAAHITV---------V--DE----EGT---EIY--SRKLN
VGLG--
>Lokiarchaeia_GCA_016930515_U
------------------------------------------------------------
------------------------------------------------------------
------------------------------------------------------------
------------------------------------------------------------
------------------------------------------------------------
------------------------------------------------------------
----------------------------------------------M-------------
--------------------------------SDVPEG----------------------
------------------------------------------------------------
--VVNVLEMIVRCFDCXLSCAAHVTV---------V--DE----QGE---EIY--SRKLN
VGLG--
>Lokiarchaeia_GCA_016930515_U_2
------------------------------------------------------------
------------------------------------------------------------
------------------------------------------------------------
------------------------------------------------MRSDNK------
------------------------------------------------------------
------------------------------------------------------------
----------------------------------------------M-------------
--------------------------------SDVPEG----------------------
------------------------------------------------------------
--VVNVLEMIVRCFDCXLSCAAHVTV---------V--DE----RGE---EIY--SRKLN
VGLG--
>Lokiarchaeia_GCA_019058355_U
------------------------------------------------------------
--------------------------------MK--------------------------
------------------------------------------------------------
------------------------------------------------NRTFKK------
------------------------------------------------------------
------------------------------------------------------------
----------------------------------------------M-------------
--------------------------------SDIPEG----------------------
------------------------------------------------------------
--VINVLEMVVRCFDCXLSCAAHITV---------V--DE----KGT---EIY--SRELH
VGLG--
>Lokiarchaeia_GCA_019058355_U_2
------------------------------------------------------------
------------------------------------------------------------
------------------------------------------------------------
------------------------------------------------------------
------------------------------------------------------------
------------------------------------------------------------
------------------------------------------------------------
------------------------------------------------------------
------------------------------------------------------------
-----------RCFDCXLSCAAHITV---------V--DE----RGE---EIY--SRELH
VGLG--
>Lokiarchaeia_GCA_019058135_U
------------------------------------------------------------
------------------------------------------------------------
------------------------------------------------------------
--------------------------------------------------VKKN------
------------------------------------------------------------
------------------------------------------------------------
----------------------------------------------M-------------
--------------------------------EDIPEG----------------------
------------------------------------------------------------
--VVNLLEMIVRCYDCXLSCAAHITV---------V--NE----DGK---EIY--SRELN
VGLG--
>Lokiarchaeia_GCA_019058215_U
------------------------------------------------------------
------------------------------------------------------------
------------------------------------------------------------
--------------------------------------------------VKKN------
------------------------------------------------------------
------------------------------------------------------------
----------------------------------------------M-------------
--------------------------------EDIPEG----------------------
------------------------------------------------------------
--VVNLLEMIVRCYDCXLSCAAHITV---------V--NE----DGK---EIY--SRELN
VGLG--
>Lokiarchaeia_GCA_019057575_U
------------------------------------------------------------
------------------------------------------------------------
------------------------------------------------------------
--------------------------------------------------VNDK------
------------------------------------------------------------
------------------------------------------------------------
----------------------------------------------MS------------
--------------------------------EDVPEG----------------------
------------------------------------------------------------
--VVNLLEMIVRCFDCXLSCAAHITV---------V--DE----EGT---EIY--SRKLN
VGLG--
>Lokiarchaeia_GCA_005222975_U
------------------------------------------------------------
------------------------------------------------------------
------------------------------------------------------------
------------------------------------------------------------
------------------------------------------------------------
------------------------------------------------------------
----------------------------------------------MS------------
--------------------------------EEIPEG----------------------
------------------------------------------------------------
--VVNILEMIVRCFDCXLSCAAHITV---------V--KE----DGE---EIY--SRKLN
VGLG--
>Lokiarchaeia_GCA_016840695_U
------------------------------------------------------------
------------------------------------------------------------
------------------------------------------------------------
------------------------------------------------------------
------------------------------------------------------------
------------------------------------------------------------
----------------------------------------------M-------------
--------------------------------SDVPEG----------------------
------------------------------------------------------------
--VVNVLEMIVRCFDCXLSCAAHITV---------V--DE----KGD---EIY--SRKLN
VGLG--
>Lokiarchaeia_GCA_016840695_U_2
------------------------------------------------------------
------------------------------------------------------------
------------------------------------------------------------
------------------------------------------------------------
------------------------------------------------------------
------------------------------------------------------------
----------------------------------------------M-------------
--------------------------------SDVPEG----------------------
------------------------------------------------------------
--VVNVLEMIVRCFDCXLSCAAHVTV---------V--DE----RGE---EIY--SRKLN
VGLG--
>Lokiarchaeia_GCA_016840655_U
------------------------------------------------------------
------------------------------MKIKG-------------------------
------------------------------------------------------------
------------------------------------------------ENVNIK------
------------------------------------------------------------
------------------------------------------------------------
----------------------------------------------MS------------
--------------------------------EDVPEG----------------------
------------------------------------------------------------
--VVNLLEMIVRCFDCXLSCAAHITV---------V--DE----KGT---EIY--SRKLN
VGLG--
>Lokiarchaeia_GCA_016839765_U
------------------------------------------------------------
------------------------------------------------------------
------------------------------------------------------------
--------------------------------------------------VKDK------
------------------------------------------------------------
------------------------------------------------------------
----------------------------------------------MS------------
--------------------------------EDVPEG----------------------
------------------------------------------------------------
--VVNLLEMVVRCFDCXLSCAAHITV---------V--KE----DGE---EVY--SRKLN
VGLG--
>Lokiarchaeia_GCA_013375455_U
------------------------------------------------------------
------------------------------------------------------------
------------------------------------------------------------
------------------------------------------------------------
------------------------------------------------------------
------------------------------------------------------------
------------------------------------------------------------
------------------------------------------------------------
------------------------------------------------------------
--------VVVRNFDCXLSCAAHLVV---------I--DK----DGK---KIV--DREIQ
IGAG--
>Lokiarchaeia_GCA_019894855_U
------------------------------------------------------------
------------------------------------------------------------
------------------------------------------------------------
--------------------------------------------------LIKK------
------------------------------------------------------------
------------------------------------------------------------
----------------------KRG-------NREKI---------MS------------
--------------------------------EEVPEG----------------------
------------------------------------------------------------
--VVNLLEMIVRCFDCXLSCAAHITV---------V--KE----NGE---EVY--SRKLN
VGLG--
>Lokiarchaeia_GCA_019058315_U
------------------------------------------------------------
------------------------------------------------------------
------------------------------------------------------------
------------------------------------------------------------
------------------------------------------------------------
------------------------------------------------------------
----------------------------------------------MN------------
-------------------------------EEELMER----------------------
------------------------------------------------------------
--KLNLIEMVIRNFDCXLSCAAHLIV---------K--NE----KDE---IIF--EKEIV
IGSG--
>Lokiarchaeia_GCA_020344955_U
------------------------------------------------------------
------------------------------------------------------------
------------------------------------------------------------
------------------------------------------------------------
------------------------------------------------------------
------------------------------------------------------------
----------------------------------------------M-------------
--------------------------------SDIPEG----------------------
------------------------------------------------------------
--VVNVLEMVVRCFDCXLSCAAHITV---------V--DE----SGK---EIY--SRELH
VGLG--
>Lokiarchaeia_GCA_019058035_U
------------------------------------------------------------
------------------------------------------------------------
------------------------------------------------------------
--------------------------------------------------VKKN------
------------------------------------------------------------
------------------------------------------------------------
----------------------------------------------M-------------
--------------------------------EDIPEG----------------------
------------------------------------------------------------
--VVNLLEMIVRCYDCXLSCAAHITV---------V--NE----DGK---EIY--SRELN
VGLG--
>Lokiarchaeia_GCA_018238745_U
------------------------------------------------------------
------------------------------------------------------------
------------------------------------------------------------
------------------------------------------------------------
------------------------------------------------------------
------------------------------------------------------------
----------------------------------------------MS------------
--------------------------------EEIPEG----------------------
------------------------------------------------------------
--VVNFLEMIVRCFDCXLSCAAHITV---------V--KE----DGE---EIY--SRKLN
VGFG--
>Lokiarchaeia_GCA_019058055_U
------------------------------------------------------------
------------------------------------------------------------
------------------------------------------------------------
--------------------------------------------------VNDK------
------------------------------------------------------------
------------------------------------------------------------
----------------------------------------------MS------------
--------------------------------EVVPEG----------------------
------------------------------------------------------------
--VVNLLEMIVRCFDCXLSCAAHITV---------V--DE----EGT---EIY--SRKLN
VGLG--
>Lokiarchaeia_GCA_013375355_U
------------------------------------------------------------
------------------------------------------------------------
------------------------------------------------------------
------------------------------------------------------------
------------------------------------------------------------
------------------------------------------------------------
----------------------------------------------MI------------
-----------------------------ILSEEINER----------------------
------------------------------------------------------------
--LLNLLEMVIRNFDCXLSCAAHLIV---------K--NE----KDE---IIF--EKEIV
IGSG--
>Lokiarchaeia_GCA_019058295_U
------------------------------------------------------------
------------------------------------------------------------
------------------------------------------------------------
------------------------------------------------------------
------------------------------------------------------------
------------------------------------------------------------
----------------------------------------------M-------------
--------------------------------SDIPEG----------------------
------------------------------------------------------------
--VVNVLEMIVRCFDCXLSCAAHITV---------V--DE----DGK---EIY--SRELH
VGLG--
>Lokiarchaeia_GCA_018238625_U
------------------------------------------------------------
------------------------------------------------------------
------------------------------------------------------------
------------------------------------------------------------
------------------------------------------------------------
------------------------------------------------------------
----------------------------------------------MS------------
--------------------------------EEIPEG----------------------
------------------------------------------------------------
--VVNFLEMIVRCFDCXLSCAAHITV---------V--KE----DGE---EIY--SRKLN
VGLG--
>Lokiarchaeia_GCA_011364975_U
------------------------------------------------------------
------------------------------------------------------------
------------------------------------------------------------
--------------------------------------------------VNIK------
------------------------------------------------------------
------------------------------------------------------------
----------------------------------------------MS------------
--------------------------------EDVPEG----------------------
------------------------------------------------------------
--VVNLLEMIVRCFDCXLSCAAHLTV---------V--KE----NGE---EIY--SRKLN
VGLG--
>Lokiarchaeia_GCA_016839315_U
------------------------------------------------------------
------------------------------------------------------------
------------------------------------------------------------
--------------------------------------------------VNIK------
------------------------------------------------------------
------------------------------------------------------------
----------------------------------------------MS------------
--------------------------------EDVPEG----------------------
------------------------------------------------------------
--VVNLLEMIVRCFDCXLSCAAHLTV---------V--KE----NGE---EIY--SRKLN
VGLG--
>Lokiarchaeia_GCA_005191425_U
------------------------------------------------------------
------------------------------------------------------------
------------------------------------------------------------
------------------------------------------------------------
------------------------------------------------------------
------------------------------------------------------------
------------------------------------------------------------
--------------------------------MPIDEK----------------------
------------------------------------------------------------
--FLNIFEMVIRSYDNXLSCSAHLAI---------L--DS----EGN---EII--SREIK
IGTE--
>Lokiarchaeia_GCA_019058015_U
------------------------------------------------------------
------------------------------------------------------------
------------------------------------------------------------
--------------------------------------------------VKKN------
------------------------------------------------------------
------------------------------------------------------------
----------------------------------------------M-------------
--------------------------------EDIPEG----------------------
------------------------------------------------------------
--VVNLLEMIVRCYDCXLSCAAHITV---------V--NE----DGK---EIY--SRELN
VGLG--
>Lokiarchaeia_GCA_011365055_U
------------------------------------------------------------
------------------------------------------------------------
------------------------------------------------------------
------------------------------------------------------------
------------------------------------------------------------
-----------------VNN----------------------------------------
----------------------------------------------MP------------
----------------------FDL-----NDPKVQDV----------------------
------------------------------------------------------------
--ALNLIEMVIRNYDFXLSCAAHLTI---------V--DE----HGK---EIA--KREIY
LGVE--
>Lokiarchaeia_GCA_004524535_U
------------------------------------------------------------
------------------------------------------------------------
------------------------------------------------------------
------------------------------------------------------------
------------------------------------------------------------
------------------------------------------------------------
----------------------------------------------M-------------
--------------------------------SDIPEG----------------------
------------------------------------------------------------
--VVNILEMIVRCYDCXLSCAAHITV---------V--DE----DGK---EIY--SRELH
VGLG--
>Lokiarchaeia_GCA_013375405_U
------------------------------------------------------------
------------------------------------------------------------
------------------------------------------------------------
------------------------------------------------------------
------------------------------------------------------------
------------------------------------------------------------
------------------------------------------------------------
------------------------------------------------------------
------------------------------------------------------------
--------VVVRNFDCXLSCAAHLVV---------I--DK----DGQ---RIV--DREIQ
IGSG--
>Lokiarchaeia_GCA_016926735_U
------------------------------------------------------------
------------------------------------------------------------
------------------------------------------------------------
------------------------------------------------------------
------------------------------------------------------------
------------------------------------------------------------
----------------------------------------------M-------------
--------------------------------SDIPEG----------------------
------------------------------------------------------------
--VINLLEMVVRCYDCXLSCAAHITV---------V--NE----DGK---EIY--TRKLN
VGLG--
>Lokiarchaeia_GCA_014729055_U
------------------------------------------------------------
------------------------------------------------------------
------------------------------------------------------------
------------------------------------------------------------
------------------------------------------------------------
------------------------------------------------------------
----------------------------------------------M-------------
--------------------------------VEVNEG----------------------
------------------------------------------------------------
--VLNLLEMVIRCFDCXLSCAAHLTV---------V--DE----DGK---EIY--KRPMK
IGAG--
>Lokiarchaeia_GCA_004524365_U
------------------------------------------------------------
------------------------------------------------------------
------------------------------------------------------------
------------------------------------------------------------
------------------------------------------------------------
------------------------------------------------------------
----------------------------------------------MG------------
--------------------------------EEIDEG----------------------
------------------------------------------------------------
--LVNLLEMVVRCYDCXLSCAAHITV---------T--DE----EGN---EVY--SRKLN
VGTG--
>Lokiarchaeia_GCA_019058245_U
------------------------------------------------------------
------------------------------------------------------------
------------------------------------------------------------
------------------------------------------------------------
------------------------------------------------------------
------------------------------------------------------------
----------------------------------------------M-------------
--------------------------------SDIPEG----------------------
------------------------------------------------------------
--VVNVLEMIVRCYDCXLSCAAHITV---------V--DE----RGK---EIY--SRELN
VGLG--
>Lokiarchaeia_GCA_004524495_U
------------------------------------------------------------
------------------------MRRKRIAHIKG-------------------------
------------------------------------------------------------
--------------------------------------------------VYKK------
------------------------------------------------------------
------------------------------------------------------------
----------------------------------------------MS------------
--------------------------------EDIPEG----------------------
------------------------------------------------------------
--VVNLLEMIVRCYDCXLSCAAHITV---------V--DE----SGK---EIY--KRKLN
VGLG--
>Lokiarchaeia_GCA_008000775_U
------------------------------------------------------------
------------------------------------------------------------
------------------------------------------------------------
----------------------------------------------------MK------
------------------------------------------------------------
------------------------------------------------------------
----------------------------------------------MV------------
--------------------------------VEVNDN----------------------
------------------------------------------------------------
--ILNLLEMVIRCYDCXLSCAAHITI---------V--EP----DGT---ERV--IRKLE
VDCG--
>Lokiarchaeia_GCA_019894715_U
------------------------------------------------------------
------------------------------------------------------------
------------------------------------------------------------
--------------------------------------------------VKYQ------
------------------------------------------------------------
------------------------------------------------------------
----------------------------------------------M-------------
--------------------------------SDIPEG----------------------
------------------------------------------------------------
--VINLLEMVVRCYDCXLSCAAHITV---------V--DE----DGK---EIY--TRKLN
VGLG--
>Lokiarchaeia_GCA_019057355_U
------------------------------------------------------------
------------------------------------------------------------
------------------------------------------------------------
------------------------------------------------------------
------------------------------------------------------------
------------------------------------------------------------
----------------------------------------------M-------------
--------------------------------TDIPEG----------------------
------------------------------------------------------------
--VLNMLEMIVRCYDCXLSCAAHITV---------V--DE----KGK---EIY--SRKLN
VGLG--
>Lokiarchaeia_GCA_012798355_U
------------------------------------------------------------
------------------------------------------------------------
-------MTGKGLEE---------------------------------------------
------------------------------------------------------------
-----KDGHP--------------------------------------------------
------------------------------------------------------------
------------------------------------------------------------
------------------------------------------------------------
------------------------------------------------------------
--ELNILETVIRIYDFXLSCAAHDIV---------I--EK----NGE---EIY--RRPLS
INSTNL
>Lokiarchaeia_GCA_005191415_U
------------------------------------------------------------
------------------------------------------------------------
------------------------------------------------------------
------------------------------------------------------------
------------------------------------------------------------
------------------------------------------------------------
----------------------------------------------MVD-----------
--------------------------LSGLPEDVVQER----------------------
------------------------------------------------------------
--VLNLLEMVIRNFDCXLSCAAHLII---------L--DE----NGN---EIV--KKEIQ
IGSG--
>Lokiarchaeia_GCA_016839385_U
------------------------------------------------------------
------------------------------------------------------------
------------------------------------------------------------
------------------------------------------------------------
------------------------------------------------------------
------------------------------------------------------------
----------------------------------------------MP------------
-------------------------------EDKLNEG----------------------
------------------------------------------------------------
--ITNLLEMVIRCYDPXLSCAAHLTV---------V--NE----SGE---ELL--KKRIK
LGMG--
>Lokiarchaeia_GCA_018238965_U
------------------------------------------------------------
------------------------------------------------------------
------------------------------------------------------------
------------------------------------------------------------
------------------------------------------------------------
------------------------------------------------------------
----------------------------------------------MV------------
--------------------------------VEVNDS----------------------
------------------------------------------------------------
--ILNLLEMVIRCYDCXLSCAAHITI---------V--DP----EGN---EHV--IRRLE
VDCG--
>Lokiarchaeia_GCA_004524515_U
------------------------------------------------------------
------------------------MDKINYNKIN--------------------------
------------------------------------------------------------
------------------------------------------------YTSDKK------
------------------------------------------------------------
------------------------------------------------------------
----------------------------------------------M-------------
--------------------------------SDVPEG----------------------
------------------------------------------------------------
--VVNILEMIVRCYDCXLSCAAHITV---------V--DE----DGK---EIY--SRKLN
VGLG--
>Lokiarchaeia_GCA_019057895_U
------------------------------------------------------------
------------------------------------------------------------
------------------------------------------------------------
------------------------------------------------------------
------------------------------------------------------------
------------------------------------------------------------
----------------------------------------------MS------------
--------------------------------EEIPEG----------------------
------------------------------------------------------------
--VVNILEMIVRCFDCXLSCAAHITV---------V--KE----DGE---EIY--SRKLN
VGLG--
>Lokiarchaeia_GCA_019058445_U
------------------------------------------------------------
------------------------------------------------------------
------------------------------------------------------------
------------------------------------------------------------
------------------------------------------------------------
------------------------------------------------------------
----------------------------------------------MS------------
--------------------------------EDVPEG----------------------
------------------------------------------------------------
--VVNLLEMVVRCFDCXLSCAAHITV---------V--NE----DGE---EIY--KRQLN
VGLG--
>Lokiarchaeia_GCA_019058445_U_2
------------------------------------------------------------
------------------------------------------------------------
------------------------------------------------------------
------------------------------------------------------------
------------------------------------------------------------
------------------------------------------------------------
----------------------------------------------M-------------
--------------------------------SDIPEG----------------------
------------------------------------------------------------
--VVNVLEMIVRCFDCXLSCAAHITV---------V--DE----DGK---EIY--SRELH
VGLG--
>Lokiarchaeia_GCA_016933055_U
------------------------------------------------------------
------------------------------------------------------------
------------------------------------------------------------
------------------------------------------------------------
------------------------------------------------------------
------------------------------------------------------------
----------------------------------------------M-------------
--------------------------------VEIDEK----------------------
------------------------------------------------------------
--ITNLLEMIIRCYDPXLSCAAHLTV---------V--DE----SGD---VLH--DKKIK
LGMG--
>Lokiarchaeia_GCA_019056755_U
------------------------------------------------------------
------------------------------------------------------------
------------------------------------------------------------
--------------------------------------------------VNDK------
------------------------------------------------------------
------------------------------------------------------------
----------------------------------------------MS------------
--------------------------------EDVPEG----------------------
------------------------------------------------------------
--VVNLLEMIVRCFDCXLSCAAHITV---------V--DE----EGT---EIY--SRKLN
VGLG--
>Lokiarchaeia_GCA_019056755_U_2
------------------------------------------------------------
------------------------------------------------------------
------------------------------------------------------------
--------------------------------------------------VNKK------
------------------------------------------------------------
------------------------------------------------------------
----------------------------------------------M-------------
--------------------------------SDVPEG----------------------
------------------------------------------------------------
--VVNLLEMIVRCFDCXLSCAAHITV---------V--DE----GGT---EIY--SRKLN
VGLG--
>Lokiarchaeia_GCA_018238425_U
------------------------------------------------------------
------------------------------------------------------------
------------------------------------------------------------
------------------------------------------------------------
------------------------------------------------------------
------------------------------------------------------------
----------------------------------------------MS------------
--------------------------------EEIPEG----------------------
------------------------------------------------------------
--VVNILEMIVRCFDCXLSGAAHITV---------V--KE----DGE---EIY--SRKLN
VGLG--
>Lokiarchaeia_GCA_004524705_U
------------------------------------------------------------
------------------------------------------------------------
------------------------------------------------------------
------------------------------------------------------------
------------------------------------------------------------
------------------------------------------------------------
------------------------------------------------------------
------------------------------------------------------------
------------------------------------------------------------
---LTLRLVQSREVNCXLSCAAHITV---------V--KE----DGE---EIY--SRKLN
VGLG--
>Lokiarchaeia_GCA_019894685_U
------------------------------------------------------------
------------------------------------------------------------
------------------------------------------------------------
------------------------------------------------------------
------------------------------------------------------------
------------------------------------------------------------
----------------------------------------------MS------------
--------------------------------EEIPEG----------------------
------------------------------------------------------------
--VVNLLEMIVRCFDCXLSCAAHITV---------V--KE----NGE---EVY--SRRLN
VGLG--
>Lokiarchaeia_GCA_004524545_U
------------------------------------------------------------
------------------------------------------------------------
------------------------------------------------------------
------------------------------------------------------------
------------------------------------------------------------
------------------------------------------------------------
----------------------------------------------MM------------
--------------------------------VEINEG----------------------
------------------------------------------------------------
--ITNLLEMIIRCYDPXLSCAAHLTV---------V--NE----SGE---VLH--DKKIK
LGMG--
>Lokiarchaeia_GCA_018238505_U
------------------------------------------------------------
------------------------------------------------------------
------------------------------------------------------------
----------------------------------------------------MK------
------------------------------------------------------------
------------------------------------------------------------
----------------------------------------------MV------------
--------------------------------VEVNDN----------------------
------------------------------------------------------------
--ILNLLEMVIRCYDCXLSCAAHITI---------V--EP----DGT---ERV--IRKLE
VDCG--
>Lokiarchaeia_GCA_021498095_U
------------------------------------------------------------
------------------------------------------------------------
------------------------------------------------------------
------------------------------------------------------------
------------------------------------------------------------
------------------------------------------------------------
----------------------------------------------M-------------
--------------------------------VEVTDN----------------------
------------------------------------------------------------
--ILNLLEMVIRCYDCXLSCAAHITI---------V--DP----DGT---ERV--IRKLE
VDCG--
>Lokiarchaeia_GCA_018238315_U
------------------------------------------------------------
------------------------------------------------------------
------------------------------------------------------------
------------------------------------------------------------
------------------------------------------------------------
------------------------------------------------------------
----------------------------------------------MV------------
--------------------------------VEVNDS----------------------
------------------------------------------------------------
--ILNLLEMVIRCYDCXLSCAAHITI---------V--DP----EGN---EHV--IRRLE
VDCG--
>Thorarchaeia_GCA_016840365_C
----------------------------LSLCCGYTLIPGV-------------------
----------------EFLMTTEEIACKHIARVEGHGSLYVTTK--DGQLVDVKMSVDEG
ARLFEAFLVDRHYTEVPEMACRICAICSASHRIVSTVAIEKAFGI---QVDKQVTDLRRL
LIWGEYVESHILHALYLALPDYVG-------HESVISALADFPDVVKIALKLKKLGNDLQ
ILTGGREIHQVTPMVGGFSSYPTKQALMEIKDRINDARPDLQACVDVWAGL-------EE
IPFHR-----ETEYLAIRRED---EYALVDGEIATLGGI-----RAPVEDYKKFITERVP
DYSFAKAGELNGRS------------FFVGALARLNINNDH-----LS---PFAK----K
VIDQLGIKLPSFNTFHNNAAQLIETAQVFDMAIDTIDS--LLASDLEWHE--PEVVPKAG
VGTHITEAPRGSLVHSYEFGSDGLLRKADIIAPTTMNYTNMEDDVRAFFPQIAHKSKEE-
--IQFDLNRLIRAYDPCISCSCHMVE---------V--K---------------------
------
>Thorarchaeia_GCA_016840385_C
------------------------------------------------------------
-------------------MTKKEIVIEPLARVEGHGGIRVEID--GNKISNVEVRILEG
PRLFEELVIGKTPEEDLSIVPRICAICNLSHKYAALRGLEKALGV---TIPHVTQEYRHL
THHGEIIESHSLHLYFLALPDFLG-------YDNAVAMADKYGDVVVKALQLKKFGNKIM
KLMGGRMIHGENPVLGGFNKLPSKKDLVAIKEEAEELLPFAMATIDILAGL-------EI
DDHMER----ETQFLCCKPPHD--GYDYYGDVLITSDGK-----EHPAENYRNVVVERVV
GHSFAKRAMYNESP------------FTVGALARVILLKDR-----LN---GKAKEACDK
LFN----ERWYRNPLYNNFAQAIEQVFSLEGIIKVVNE-L-LESDPPE---IAQRTQESG
SGTGVIEAPRGTLIHSYTI-KDGKTTAADFITPTAMFLDDIEQFIRIGGETLLEKNQMDN
--IELKFEMIARAYDPCISCSAHLVE---------V---------------VY--K----
------
>Thorarchaeia_GCA_018238285_C
VMSE------STKSKP--------------------------------------------
----------------TKKKITRPISIDHIARIEGKAGIEVHHD--GKTVQVSHVNIFEG
PRYFEAITLGKPIEEATAVFPRVCSFCAAAHKITGVQAAENAIGL---HPTGQTVSLREL
LYIGDFIESHALHLFLLAFPDFLG-------YPDAFSMGKDHPAILSAGMAMKDIGADIQ
TIIGSRYIHQENAMIGGFGKLPTTKKLETLKKRLVGIRNEAEQALETLVSY-------RN
WPEVDA----ERMHLALEPYDG--TYTMLGNMVHASDGS-----KFKVDAYKMRIKESVV
EHSFAKHGHYKDKP------------FMTGALSRYVLFGKN-----MT---GRAKELADM
YIEYLD----ANNPMSNNFAQAIEIVYYVHRAEEIIHN--LLDSYKPLEKRIIPQITKAG
TGVSMTEAPRGMLAYTISIDKKGRVKGADIITPTAMFLPILEDDLRRMSEGMLQQGIKDA
KIIGPKLETVVRSYDPCVSCSVHVSE---------I--K---------------------
------
>Thorarchaeia_GCA_016933575_C
-MTE------NPKSK---------------------------------------------
----------------SSKKIIRPISVDHIARIEGKAGIEIRHD--GKNVQVSQVNIFEG
PRYFEAITLGKPIEEATAVFPRVCSFCAAAHKITGLQAAEKAIGL---HPTKQTVKLREL
LYIGDYIESHALHLFLLALPDFLG-------YPDAFSMSKDHPTILAAGMALKDIGADIQ
TVIGSRYIHQENVMLGGFGKLPTKKKLVSLGQRLRGLQNEAEQALETLVSY-------RN
WPEVDA----SRIHLALEPYDG--TYTMLGDVVHASDNS-----KFKVDAYKMRLRESIV
SHSFAKHSHYNEQP------------FMTGSLSRYHLFGGG-----MT---GRAKELAEM
YVEFLD----PNNPMSNNFAQAVEIIYFVQRAESIISD--IASALKPNEKRIKPQITKAG
TGVSMTEAPRGLLAYTISVDKNGKVKSVDIITPTAMFLPILENDLRRMSEGLLKQGVKDA
KVIGPKLETVVRSYDPCVSCSVHVTE---------V--TD----------------RK--
------
>Lokiarchaeia_GCA_019056755_C
------------------------------------------------------------
----------------------MQKVIDVCTRVEGHGNVKIFIQ--NDEISNVEFEILA-
FRGFENILIGKKLSDVPKIVSRICGLCHASQTIVSCKSIEEIYNI---KANHQSVLIRRL
LMAGELLKSHSMHYFFQSFPDLLNIFNIYTKPIDIYDLIKYNPQLTSHIYDIIKIGNNID
KIFGGRSIHTITPIPGGVIYRPSRKRKNIAEKYFAKVISNLEWIMENFIDLFSEFTPPED
FMLPN------VKFLSLNNNR---SYDRYDGILTMKKGLTKYQ-DFRLEEYLNYFDKDPT
MWG-IDF-VDKNQN------------YLVGPISRNQIVETYGSD-EIS-----------G
YLNLFD-KKWRNNILFANFLRLLEMFVESQNSLNILED-PILKSTIPLPN--FN-SIISR
EGIGVVEAPRGTLIHHYRINKRNILEEAKLFIATEINIPLINEMISNYARKLYEKEDIHS
--VKKKIQKIIRAFDPCISCATH-------------------------------------
------
>Lokiarchaeia_GCA_019057835_C
------------------------------------------------------------
----------------------LKRIINVCTRVEGHATVNIYIENKNDEISYVNFVIDA-
FRGFENFLLKKKLLDIPKLASRICGLCYASQMIVSCKAIEDIYGLN--QIPEQSVLLRKL
LMIGELIKSHCMNFFFQSLPDLLIIFNIRKNPLSPYDLIKFDPQLTTNIYELIKIGNDID
RIFGGRSIHPITLIPGGIAYTPSRKNITLARRYFQKAVDNLEYVIDYFIKLFSGFNPPIE
FNLPN------PTYLGLNKQG---NYNRYDGSLGIKQDKTKII-NFLKNDYSTYFDKDPN
LQG-INF--DEREN------------VLVGPLARNKVIENYGID-EVS-----------T
YLSYFD-RSWKNNILYANFLRLIEMYIETHQGLKILDD-PTLNNKETLPS--LK-SIKKF
DGIGVVEAPRGILMHHYHLNKANTIDQVKLFIATEINIPIINQMITKYAKKLYEKLDINI
--VKKNIQMIIRAFDPCISCATH-------------------------------------
------
>Lokiarchaeia_GCA_016932935_C
LLPQGRDPLHGPRDAGRVRGTLHQEGRPLRGLHG----PAVAGIHVERGQLLQHAPALGR
VEGLHWYGLQVREAAHQEGNEAMNSNVDLCTRIEGHASIEYIVS--KNELMAVNFKTDV-
FRGFEGILRGKHYLDAPRIASRICGLCHASQAIASTRAIEAMLGV---QPSASARAMRAV
LMCGELVKSHVMHFYFQGFPDISAVL--HDKPLGLEELVRNNPEFTQSMFELIKLGKDVC
EAFGGREIHAISPAVGGKSFTVFPKEINQTRKHLEKIQEISRPVLDDLLEDFHNASPAED
FAFKN------VAFLALANEPGVDGIYRQDGKIAIELPSGSVR-RIAPDGFKELVWTEEG
LRG-YETSLDESIG------------LLVGPMARARLGALEVDDHELK-----------D
AVARAW-SKWKDNMLFNYALQLVDVHESASMALEILSS--LSGETARDQT--IPDTPPNP
AGTGIVEAPRGTLIHHYASGEDNRLGEVDLYIPTRINIPLIDRMLTTRCRALADKGLAMD
E-IKRRAAMIVRTFDPCISCATHLVT---------H--RP--------------------
------
>Lokiarchaeia_GCA_016840655_C
------------------------------------------------------------
-------------------VKIVDKVIDICTRVEGHGNLNFVFK--NEELSHTEFTFSL-
YRGFENILIGKKLCDVPKIVSRICGLCYSSQTIASCKAIEDIYEI---EPSIQSILLRKL
LMTSELIKSHLLHFFFQTLPDLLKILDINRYINNAYDIFNNNDQFTSNVYNLLKISSDIN
RLIGGRVIHPITVIPGGVINNPEKKNLLLIQKYLKRAKDYAQDLIEYFITLFSKYNPPNE
YDLSK------LSFLGLSNEN---IHSRYEGNIIIKQLESKPQ-LFAPHNYQDFFNKDQE
LYG-INFHTIKDSK------------VLTGPYSRFNIKNYYSND-LIS-----------E
YINQFE-KPWKTNLLFINLLQLIEIFLEIIQNLETIND-DLISSKWNITS--LK-AIKNR
DGIGVVEAPRGLLMHHYHIDNDQRIDGVKLYIATEINLPIINEMIAKYAQELFLKHDINT
--VKDKVQIMLRAFDPCISCLSH-------------------------------------
------
>Lokiarchaeia_GCA_018238725_C
------------------------------------------------------------
---------------------LMDKVVEACTRVEGCGNLNIYLK--NDEIYQTELSFSV-
FRGFENILVGKKLLDIPKIASRICGQCSASQTIASCKAIESIYGI---EPSHQSILLRKV
LLSGELIKSHIMHYFLQSFPDLLKIFKIKTIDNDSYNLINYNPHLATNVFNLIKIGSEIN
KLIGGRALHPITPIPGGLIFNPTRKSLIFTEKYLKKGIYYIETLIENFIDLFSAFEPPTE
FNLSN------PIYFGLKNNM---GFDRYEGDLRIKRSETTYD-DFQAKNYSKYFDKDSN
LYG-ITFKSNSKNK------------ILTGPIARYRLTQNYGID-KIS-----------E
YMGNFG-KKWKSNLLFLNFLQLIESYCEIQKSIEILNT-TSLKSKTQLKQ--LN-SIKKS
NGIGVIEAPRGILMHHYHLNKAKTVDQVKLFIATEINLPIINKMITEYAKKLYEKEDIES
--VKEKTQIMIRAFDPCISCASH-------------------------------------
------
