# Supplementary material for: Asgard archaeal selenoproteome reveals a roadmap for the archaea-to-eukaryote transition of selenocysteine incorporation machinery
Source: ISME J. 2024 Jun 19;18(1):wrae111. doi: 10.1093/ismejo/wrae111 (PMC11227280; doi:10.1093/ismejo/wrae111)
Supplement: Supplementary_data_2_wrae111 [file supplementary_data_2_wrae111.zip › Selenoproteins/alignments/Coenzyme_F420_reducing_hydrogenase_delta_subunit_maffi_linsi.fasta]

>Methanopyrus_sp._KOL6_U
------------------------------------------------------------
-----------V--------MTMSE-E--PVVVAFCCYEXGYGAADLAGT----------
GRSQYPSSVRIVRVPCTGRVGIEHILTALAKGAWTVFVAGXKKEECSYEDGNLKCERRVQ
AAKKLL-EEL--GIEPERVEMYFMSSAEADKFVAAVKEMHERAKELGPLA----------
------------------------------------------------------------
------------------------------------------------------------
---
>Methanococcus_maripaludis_X1_U
------------------------------------------------------------
-----------------------MA-E--PVIIAFGCYQXGYSAADLAGT----------
SRMQYPATVRLIRVPCTGKFDITYALRAFQKGADAVFVAGCKPNECAFDIGNFKAEERVK
FGKQIL-DEL--GIGGERLEMFFMSGADAGKFTEAVKEMTDRVKKLGPNPIKA-------
------------------------------------------------------------
------------------------------------------------------------
---
>Methanocaldococcus_sp._FS406_22_U
LN-----LIP-----------------------------------------------IIL
SLYNI----TII--------EGLVM-D--PVIITFCCYQXGYGAADLAGT----------
SRMQYPATVRIVRLPCTGKFDITYALRAFQKGADAVMVVGXKKGECVYETGNLKAEERVR
FAKQLL-DEL--GIGGDRIEMFFMSAAEADKFVSAVNEMTARIEKLGPNPLKAK------
------------------------------------------------------------
------------------------------------------------------------
---
>Methanocaldococcus_vulcanius_M7_U
------------------------------------------------------------
------------------------M-D--PVIIAFCCYQXGYGAADLAGT----------
SRMQYPATVRIVRLPCTGKFDITYALRAFQKGADAVMVVGXKKGECAYETGNFKAEERVR
FTQQLL-DEL--GIGGERIDMFFMSAAEADKFVSAVNEMTSRIEKLGPNPLKE-------
------------------------------------------------------------
------------------------------------------------------------
---
>Methanococcus_vannielii_SB_U
------------------------------------------------------------
-----------------------MA-E--PVIMAFVCYQXGYGAADLAGT----------
SRMQYPASVRPIRVPCTGKFDITYALRAFEKGADAVFVAGXKPNECAFETGNFKAEERVN
FGKQLL-DEL--GINGERLEMFFMSGADAVKFTESVKEMTERVKKLGPNPFKA-------
------------------------------------------------------------
------------------------------------------------------------
---
>Methanococcus_aeolicus_Nankai_3_U
------------------------------------------------------------
-----------------------MS-E--PVIMSFVCYQXGYGAADLAGT----------
SRMQYPSSIRPIRIPCTGKFDITYALRAFQKGADAVFVVGXKPNECAFESGNYRAEDRVK
LTKLIL-DEM--GIGGERIEMYMMSGADAGKFLEASNEMTERVKKLGPNPLKG-------
------------------------------------------------------------
------------------------------------------------------------
---
>Methanopyrus_kandleri_AV19_U
VH----------------------------------------------------------
---------DRV--------MTMSE-E--SVVVAFCCYEXGYGAADLAGT----------
GRAQYPSSVRIVRVPCTGRVGIEHILTALAKGAWTVFVAGXKKGECSYEDGNLKCERRVQ
AAKKLL-EEL--GIEPERVEIYFMSSAEADKFVAAVKEMHERAKELGPLA----------
------------------------------------------------------------
------------------------------------------------------------
---
>Methanofervidicoccus_sp._A16_U
------------------------------------------------------------
-----------------------MD-S--PVIIAFACYQXGYGAADLAGT----------
SKMQYPPSVRIIRIPCTGRFDISYALRAFQKGADGVMVVGXKPNECVYESGNFRAMERVK
LMKEIL-EEL--GIGGERIEIFLMSAADAAKFVEAVNTMTERVNRLGPNPLKSQC---G-
------------------------------------------------------------
------------------------------------------------------------
---
>Methanothermococcus_okinawensis_IH1_U
------------------------------------------------------------
-----------------------MA-E--PTIMAFVCYQXGYGAADLAGT----------
SRLQYPASVRIVRMPCTGKFDITYALRAFQKGADAVFVAGXKPHECAFETGNFKAEERVK
LTKQIL-DEL--GIGGERIEMFFMSSAEADKFASAVKEMTERVKKLGPNPLKA-------
------------------------------------------------------------
------------------------------------------------------------
---
>Methanopyrus_kandleri__U
VH----------------------------------------------------------
---------DRV--------MTMSE-E--SVVVAFCCYEXGYGAADLAGT----------
GRAQYPSSVRIVRVPCTGRVGIEHILTALAKGAWTVFVAGXKKGECSYEDGNLKCERRVQ
AAKKLL-EEL--GIEPERVEIYFMSSAEADKFVAAVKEMHERAKELGPLA----------
------------------------------------------------------------
------------------------------------------------------------
---
>Methanococcus_maripaludis_strain_S2_U
------------------------------------------------------------
-----------------------MA-E--PVIMAFVCYQXGYGAADLAGT----------
SRMQYPASVRAIRVPCTGKFDITYALRAFQKGADAVFVAGXKPNECAFETGNFKAEERVK
FGKQIL-DEL--GIGGERLEMFFMSGADAGKFTEAVKEMTDRVKKLGPNPIKA-------
------------------------------------------------------------
------------------------------------------------------------
---
>Methanopyrus_sp._SNP6_U
------------------------------------------------------------
-----------V--------MTMSE-E--PVVVAFCCYEXGYGAADLAGT----------
GRSQYPSSVRIVRVPCTGRVGIEHILTALAKGAWTVFVAGXKKEECSYEDGNLKCERRVQ
AAKKLL-EEL--GIEPERVEMYFMSSAEADKFVAAVKEMHERAKELGPLA----------
------------------------------------------------------------
------------------------------------------------------------
---
>Methanococcus_maripaludis_KA1_DNA_U
------------------------------------------------------------
-----------------------MA-E--PVIIAFGCYQXGYSAADLAGT----------
SRMQYPATVRLIRVPCTGKFDITYALRAFQKGADAVFVAGCKPNECAFDIGNFKAEERVK
FGKQIL-DEL--GIGGERLEMFFMSGADAGKFTEAVKEMTDRVKKLGPNPIKA-------
------------------------------------------------------------
------------------------------------------------------------
---
>Methanotorris_igneus_Kol_5_U
------------------------------------------------------------
-----------------------MS-E--PIIVAFVCYQXGYGAADLAGT----------
SRMQYPASVRPIRIPCTGKFDITYALRAFQKGADAVFVAGXKPHECAFETGNFRAEERVR
FTKKLL-DEL--GIGGERIEMYFMTAAEADKFVAAVNEMTERVKKLGPNPLKAQ------
------------------------------------------------------------
------------------------------------------------------------
---
>Methanocaldococcus_infernus_ME_U
------------------------------------------------------------
------------------------M-E--PVIIAFCCYQXGYGAADLAGT----------
SRMQYPPYIRIIRIPCTGRFDITHAMRAFQLGADAVMVVGXKKGECVYEHGNYRAEERVR
LAKKLL-DEY--GLGGDRIEIFFMSAADADKFVKASNEMVERVKKLGPNPLKAQN-----
------------------------------------------------------------
------------------------------------------------------------
---
>Methanococcus_maripaludis_OS7_DNA_U
------------------------------------------------------------
-----------------------MA-E--PVIIAFGCYQXGYSAADLAGT----------
SRMQYPATVRLIRVPCTGKFDITYALRAFQKGADAVFVAGCKPNECAFDIGNFKAEERVK
FGKQIL-DEL--GIGGERLEMFFMSGADAGKFTEAVKEMTDRVKKLGPNPIKA-------
------------------------------------------------------------
------------------------------------------------------------
---
>Methanocaldococcus_jannaschii_DSM_2661_U
--------VPSS----------------------------KLNY--------KFNSHVVI
EFIKL----IIY--------RGISM-D--PVIIAFCCYQXGYGAADLAGT----------
SRMQYPATVRIVRLPCTGKFDITYALRAFQKGADAVMVVGXKKGECAYETGNLKAEERVR
FAKQLL-DEL--GIGGDRIDMFFMSAAEADKFVSAVNEMTARVEKLGPNPLKAQ------
------------------------------------------------------------
------------------------------------------------------------
---
>Methanococcus_maripaludis_C5_U
------------------------------------------------------------
-----------------------MA-E--PVIMAFVCYQXGYGAADLAGT----------
SRMQYPASVRAIRVPCTGKFDITYALRAFEKGADAVFVAGXKPNECAFETGNFKAEERVK
FGKQIL-DEL--GIGGERLEMFFMSGADAGKFTESVNEMTERVKKLGPNPFKA-------
------------------------------------------------------------
------------------------------------------------------------
---
>Methanotorris_formicicus_Mc_S_70_ctg187_U
------------------------------------------------------------
-----------------------MS-E--PVIVAFVCYQXGYGAADLAGT----------
SRMQYPAGVRTIRIPCTGKFDITYALRAFQKGADAVFVAGXKPHECAFESGNFKAEERVR
FTKKLL-DEL--GIGGERIEMYFMSAAEADKFVAAVNEMTERVKKLGPNPLKA-------
------------------------------------------------------------
------------------------------------------------------------
---
>Methanocaldococcus_vulcanius_M7_C
-----------------------------------------LEI------EMYIL-----
---------------VFLIGERMEW-E--PKIIGFCCNWCTYGGADTAGV----------
GRMQYPPSIRIIRVMCSGRIEPSLILKAFKEGADGVFVGGCHLGDCHYDAGNYKWQRRAI
FLKQLL-PEF--GIEPERFRFEWISASEGEKFQKTMIEFHNTIKSLGPLKLNEKL---KE
------------------------------------------------------------
------------------------------------------------------------
---
>Methanopyrus_kandleri_AV19_C
---------------------------------------------------LSNNKLFLM
WTKEL----RRA--------SMGEW-K--PKIIAFCCNWCSYGGADTAGV----------
GRMQYPPSTRIIRVMCSGRIEPSLVLKAFREGADGVFVGGCHLGDCHYQSGNYKWWRRAE
LLKKFL-AEI--GIEPERFRYEWISASEGEKFAEVMTEFHQTLLELGPLELRERL---KR
L-----------------------------------------------------------
------------------------------------------------------------
---
>Methanothermus_fervidus_DSM_2088_C
------------------------------------------------------------
-----------------LGGISMAF-E--PKIVMFCCNWCSYGGADTAGT----------
ARMQYPPNVRIIRVMCSGRVEPQFILKAFREGADGVLVTGCHLGDCHYDAGNYKLDRRMR
LVYKLL-DEI--GIGRERVYHDWISASEGEKFAETVKMMVERIKELGPLNLKKQI---SE
S-----------------------------------------------------------
------------------------------------------------------------
---
>Methanopyrus_sp._KOL6_C
-----------------------------------------------------------M
WTKEP----RRV--------SMGEW-E--PKIIAFCCNWCSYGGADTAGV----------
GRMQYPPSVRIIRVMCSGRIEPSLVLKAFREGADGVFVGGCHLGDCHYQSGNYKWWKRAE
LLKKFL-AEI--GIEPERFKYEWISASEGEKFAEVMTEFHQMLLELGPLELHEKL---ER
L-----------------------------------------------------------
------------------------------------------------------------
---
>Methanocaldococcus_sp._FS406_22_C
------------------------------------------------------------
----------------------MEW-E--PKIIGFCCNWCTYGGADTAGV----------
GRMQYPPSIRIIRVMCSGRIEPSLILKAFREGADGVFVGGCHLGDCHYDSGNYKWQRRAI
FLKQLL-PEF--GIEPERFRFEWISASEGEKFQKTMIEFYNTIKALGPLKLNEKL---KE
------------------------------------------------------------
------------------------------------------------------------
---
>Methanococcus_aeolicus_Nankai_3_C
------------------------------------------------------------
---------------------VTDW-E--PKIIGFCCNWCTYGGADTAGV----------
GRMQYPPSIRIIRVMCSGRIEPSLILKAFHEGADGVFVGGCHLADCHYDSGNYKWRRRAI
FLEELL-PEL--GIEPDRFKFEWISASEGEKFQKTMAEVYNTVKSLGPLKLKDEL---NK
E-----------------------------------------------------------
------------------------------------------------------------
---
>Methanococcus_maripaludis_KA1_DNA_C
------------------------------------------------------------
--------------------LSEEW-E--PKIVGFCCNWCTYGGADTAGV----------
GRMQYPPSIRIIRVMCSGRIEPSFILKAFKEGADGVFIGGCHLGDCHYDAGNYKWQRRVM
MLYDML-DEL--GIGRERVLHEWISASEGEKFQTKMNEIYDRIKALGPCTLNENL---K-
------------------------------------------------------------
------------------------------------------------------------
---
>Methanococcus_maripaludis_X1_C
------------------------------------------------------------
--------------------LSEEW-E--PKIVGFCCNWCTYGGADTAGV----------
GRMQYPPSIRIIRVMCSGRIEPSFILKAFKEGADGVFIGGCHLGDCHYDAGNYKWQRRVM
MLYDML-DEL--GIGRERVLHEWISASEGEKFQTKMNEIYDRIKALGPCTLNENL---K-
------------------------------------------------------------
------------------------------------------------------------
---
>Methanotorris_formicicus_Mc_S_70_ctg159_C
L---------------------------------------VLNV------LLYILKIVMI
CSISF----RNMDIKIFNGGLMSEW-E--PKIIGFCCNWCTYGGADTAGV----------
GRMQYPPSIRIIRVMCSGRIEPSLVLKAFKEGADGVFVGGCHLGDCHYDSGNYKWQRRVM
MLYELL-EEL--GIERERLRHEWISASEGEKFQQTMIEFYNTIKSLGPCKLKEKL---NK
------------------------------------------------------------
------------------------------------------------------------
---
>Methanococcus_maripaludis_C5_C
------------------------------------------------------------
--------------------LSEEW-E--PKIVGFCCNWCTYGGADTAGV----------
GRMQYPPSIRIIRVMCSGRIEPSFILKVFKEGADGVFIGGCHLGDCHYDAGNYKWQRRVM
MLYDML-DEL--GIGRERVLHEWISASEGEKFQTKMNEIYDRIKALGPCTLNENL---K-
------------------------------------------------------------
------------------------------------------------------------
---
>Methanosphaera_stadtmanae_DSM_3091_C
------------------------------------------------------------
---------------------MAND-D--IKIIVFSCNWCCYGGADTAGT----------
SRMQYPPNIRMIRVMCSGRIEPQFILKALREGADGVFVGGCHMGDCHYDAGNYKFDRRMR
LVYRLL-DEL--GLEKERVQHDWISASEGEKFANTIRRVTAEIQELGPSPLKEQI---NQ
EA----------------------------------------------------------
------------------------------------------------------------
---
>Sifarchaeia_GCA_019057385_U
------------------------------------------------------------
---------VEI--------EPMDD-N--YNIVALACDKXGYPAADLAGT----------
CRMKYPPNINIVRIRCTGRINAGHLLHAIRQGADGVMVVGCHKGECEFPDGNLKADRNVN
FVKRIL-KRH--GLGENRVNMYFLSAAEAGRFVAAVEDTLKKVEKLGPNPLKTE------
------------------------------------------------------------
------------------------------------------------------------
---
>Sifarchaeia_GCA_019057385_U_2
-----------------------------------------------------------M
GQSKK----QKV--------DAIEF-V--PKIVTFACWKXGYEAADMAGV----------
TRTQYPANVLPIRVPCAGRVSPDLIIRALRR-ADAVIVVGXYEGECDFEIGNKIAKMQID
YLKEML-KTI--GLDERRIQMKWCSAAEGEKFALMANEVTNEILELGPNPLKNRP---AA
KE----------------------------------------------------------
------------------------------------------------------------
---
>Sifarchaeia_GCA_016840645_U
-----------------------------------------------------------M
T--QS----QEQ--------KVEEF-V--PNIVAFVCWKXGYGAADMAGI----------
IRMQYPAAIKPIRVPCAGRVSPDLIIRALRR-ADAVLVVGXYEGECDFEIGNKVAKMQID
YLKKLA-TSI--GLDESRIQMRWCSAAEGERFAKTAIEVTNEILKLGPNPLKNRP---AA
KE----------------------------------------------------------
------------------------------------------------------------
---
>Sifarchaeia_GCA_016840645_U_2
------------------------------------------------------------
---------VEI--------EPMDD-N--YNIVALACDKXGYPAADLAGT----------
CRMKYPPNINIVRIRCTGRLNAGHLLHAIRQGADGVMVVGCHKGECEFPDGNLKADRNVN
FVKRIL-KRH--GLGENRVNMYFLSAAEADRFVAAVEDTLKKVEKLGPNPLKPE------
------------------------------------------------------------
------------------------------------------------------------
---
>Sifarchaeia_GCA_016840645_U_3
------------------------------------------------------------
--------------------MAEEE-N--FKIIAFLCWKXGYGSADMAGT----------
IRAQYPSSLRTILVPCTGRVDADVVMRSFGRGADGVMIVGXYPKECDYETGNYFAYRQVD
YLKEVL-KTA--GIDERRLKMGYCTAAEGQKFQKEATQFDKEIKELGPSPFKSKG---GS
TKK---------------------E-A-KA------------------------------
------------------------------------------------------------
---
>Sifarchaeia_GCA_016840515_U
------------------------------------------------------------
---------VEI--------EPMDD-N--YNIVALACNKXGYPAADLAGT----------
CRMKYPPNINIVRIRCTGRLNAGHLLHAIRQGADGVMVVGCHKGECEFPDGNLKAERNVN
FVKRIL-KRH--DLGENRVNMYFLSAAEADRFVAAVEDTLKKVEKLGPNPLKLE------
------------------------------------------------------------
------------------------------------------------------------
---
>Sifarchaeia_GCA_016840515_U_2
-----------------------------------------------------------M
T--QS----QEQ--------KVEEF-V--PNIVAFVCWKXGYGAADMAGI----------
VRMQYPATIKPIRIPCAGRVSPDLIIRALRKGADAVLVVGXYEGECDFEIGNKVAKMQID
YLKKLA-TLI--GLDERRIQMKWCSAAEGERFAKTAIEVTNEILKLGPNPLKNRP---AA
KE----------------------------------------------------------
------------------------------------------------------------
---
>Sifarchaeia_GCA_016294985_U
-----------------------------------------------------------M
V--QE----QKV--------EAKEF-I--PQIVAFVCWKXGYGAADIAGV----------
ARIQYPATVKPIRIPCAGRVSPDLIIRALRKGADAVLIVGXYPGECDYEIGNIVAEKQIN
YLKNLA-KLI--GLDERRIQMRWCSAAEGERFAKMAIEVTNEIEKLGPNPLKNRP---AA
KE----------------------------------------------------------
------------------------------------------------------------
---
>Jordarchaeia_GCA_019056875_U
------------------------------------------------------------
-------------------------------ILAFLCWKXGYGAADMAGT----------
IREQYPASVRTVRVTCAGMVHPDLVLRAFNRGADGVIIVG--------------------
------------------------------------------------------------
------------------------------------------------------------
------------------------------------------------------------
---
>Jordarchaeia_GCA_019056875_U_2
------------------------------------------------------------
---------VNV--------GGKKL-T--YQVIMFACWKXGYGVADLTGV----------
SRVSYDTSVRIVRLRCTGRVDSSLLLEAIVKGADGVMVVGXHTGECDFETGNIMAEKHVD
FVKRIL-ERR--GLGADRVNMYNCSAAEVGRFKESIEDMMKKLEKLGPNPIREE------
------------------------------------------------------------
------------------------------------------------------------
---
>Jordarchaeia_GCA_019056875_U_3
------------------------------------------------------------
-V-LR----VNM--------ESETF-I--PRIAAFLCLKXGYGAADMAGT----------
IRVQYPPSIRTIKVRCLGMIHPDFILRTLCKGADGVLLVGXRIGECDYESGNIVATKQVE
YLKQLL-KSI--GLNEKRLQIYYCSSAEGVRFADIVTEMTEKISKLGPNPIREEK---S-
------------------------------------------------------------
------------------------------------------------------------
---
>Lokiarchaeia_GCA_019894885_U
------------------------------------------------------MNYFQW
RI-RE----VME--------MAEEQ-D--IKIIAFLCWKXGYGSADMAGT----------
IRAQYPVSIRVVLVPCTGRIGSDMVMRSFGRGADGVMIIGXYPKECDYETGNYVAYRQVE
YLKEVL-KTM--GLSEERIMFGYCTAAEGQKFQQEAIKFDKVIRELGPSPLKNKD---DA
PTK---------------------K-A-KA------------------------------
------------------------------------------------------------
---
>Lokiarchaeia_GCA_019894885_U_2
------------------------------------------------------------
----------------------MEN-N--FKILLFACLKXGYSAADLAGV----------
SRMKYTASVKIIKVRCTGRVDVKHILYGIKAGADGIMIVGXRPNECEFKQGNFTAQRHVD
LANRIL-DSR--GYGNQRINMYWLSGAEADKLVKSVEDAYEKIKRSGPNPIKLMD---VK
KA------------------------K-QKV-----------------------------
-----------------IT--PVE------------------------------------
---
>Lokiarchaeia_GCA_019894885_U_3
------------------------------------------------------------
----------MT--------AKVKD-Q--VKILAFMCWKXGYGAGDMAGT----------
IRAQYPATIRPIRINCTGRVTPSLMMRAIGKGADGVIVAGXYEGECDYETGNLVAAKNVE
YTREIL-KTA--GVAPERIQMFNCSAAEGQKFQEEVTRVSGIIENLGTNPIKESL---IK
EGE---------------------K-K-DSE-----------------------------
-----------------EKK-KKDKT----------------------------------
--E
>Lokiarchaeia_GCA_019894885_U_4
------------------------------------------------------------
-----------M--------TESIN-E--RKIIAFGCEKXGYSAADLTGT----------
MRKSYSPNFHLIRVRCTGRIGIHLIMESFLNGADGVAIISXKEGECEFGNGNMNTYEHVK
FLKRLF-NHL--GLAEERIQQYFCSAAEVEKFIKSVEDITSKVEKLPPLPK---------
------------------------------------------------------------
------------------------------------------------------------
---
>Lokiarchaeia_GCA_019894885_U_5
------------------------------------------------------------
-----------M--------TESII-E--RKIIAFGCEKXGYSAADLTGT----------
TRKSYSPNFHLIRVKCTGRIGIHLIMESFLNGADGVAIISXKEGECEFGNGNMNTYEHIK
FLKRLF-NHL--GLAEERIQQYFCSAAEVEKFIKSVE-----------------------
------------------------------------------------------------
------------------------------------------------------------
---
>Lokiarchaeia_GCA_014730295_U
------------------------------------------------------------
----------VD--------KITEN-N--LKIISFMCWKXGYGAGDMAGT----------
IRAQYPATIRPIRINCTGRVTPSLMMRAIGKGADGIIVAGXYPGECDYETGNYVAERNVN
YVREII-SSM--GIEPERVQMFHCSAAEGQRFQQEVTRISEEIEKLGSSPLKESK---EK
EEM-------------------------DSN-----------------------------
-----------------TGK-KKK-T----------------------------------
--E
>Lokiarchaeia_GCA_014730295_U_2
------------------------------------------------------------
-----------M--------SSENN-K--RNIIAFACDKXGYAAADLTGT----------
TRKTYSTDVNLIRVRCTGRVGIHLIMDCFVNGADGVAIISXQEGECEFGNGNLVAYKHLS
MLKKIF-VHL--GISEERIQQYFCSAADVEKFINSVKDISQKIHALPPLPKKTE------
------------------------------------------------------------
------------------------------------------------------------
---
>Lokiarchaeia_GCA_014730295_U_3
------------------------------------------------------MNSYLS
RS-KRGGNAKMS--------GNENG-K--VKIIGFFCWKXGYGGADMAGT----------
IRAQYPSSIRTVLVPCTGRVGSDLVMRAFGRGADGVLVAAXYPGECDYENGNYFAYREVE
YIKELL-DSI--GLDKERIHMFYCSAAEGQKFQKEATKFHKKIQELGPNPIRIDT---QK
------------------------------------------------------------
------------------------------------------------------------
---
>Lokiarchaeia_GCA_014730295_U_4
------------------------------------------------------------
---------------------MKNN-N--YYIICFACLKXGYSAADLAGV----------
SRMKYSPSVKIIKVRCTGRVDIKHILYAIKNGCDGVMVVGXRPHECQFKSGNFNAQKHVE
LANRIL-SRR--GLGDMRVNMYMLSSAESEKFVKSVEDAFDKVQMEGHNPIKLNL---KE
IES---------------------------------------------------------
-----------------TNP-PN-------------------------------------
---
>Lokiarchaeia_GCA_014730295_U_5
------------------------------------------------------------
----------------------MEN-N--IKIVAFLCRKXGYGGADMAGT----------
IRAQYPVSLRTVLVPCTGRVGPDLVMRAFGRGSDGVLIVGXYPEECDYEDGNYYAYRLVE
YLKEVI-ESI--GIDPARIRMEFCSSAEGQKFKEIATEFHDQIEKLGKNPLSKGS-----
------------------------------------------------------------
------------------------------------------------------------
---
>Lokiarchaeia_GCA_013375485_U
------------------------------------------------------------
----------------------MEQ-I--YDIIAFACTKXGYSAADLAGV----------
SRLKYTTTVKIVKVRCTGRIDLKHILYSIISGADGVMIVGXRPNECQFKNGNFTAQRHVE
LANRIL-DSR--GFGNQRVNMYWLSGAESEKFVKSVEDAYEKVKRAGPNPIKNTD---VD
IP------------------------K-EEL-----------------------------
-----------------VIT-PIE------------------------------------
---
>Lokiarchaeia_GCA_013375485_U_2
------------------------------------------------------MNYYQW
RN-RE----VRK--------MAEDN-D--LKIIVYACWKXGYGSADMAGT----------
IRAQYPDSIRNVLVPCAGRVGPDLIMRTFGRGADGVVINAXYPGECDYETGNYHAYRQVE
YIKEIL-KVV--GMSPDRIKIIYCTAAEGQKFQNEAIKIDKTIRKLGSSPLRTKG---TP
KKG---------------------K-A-KAK-----------------------------
-----------------AQA----------------------------------------
---
>Lokiarchaeia_GCA_013375485_U_3
------------------------------------------------------------
--------------------MTSNG-D--VKILAFLCWKXGYGAGDMAGT----------
IRAQYPATLRPIRINCSGRVTPSLMMRALGRGADGVAIGAXYSGECDYETGNLVAERNVA
YTKEIL-KTV--GVSPERVQMFHCSAAEGQKFQEEATRISETIQKLGSNPFKDSI---KS
EKE---------------------E-K-ES------------------------------
-------------------K-KKK-T----------------------------------
--E
>Lokiarchaeia_GCA_013375485_U_4
------------------------------------------------------------
---------LTL--------EKEKN-S--RRIIAFGCDKXGYSAADLTGV----------
TRKAYSTDFHIIRVRCTGRVGIHLIMEAFLNGADGVAIISXKEGECEFGNGNMNTYEHIL
TLKKLL-KYE--GISEDRVQQYFCSAAEVEKFINSVEDITKKIYSLPPIPK--IN---PK
------------------------------------------------------------
------------------------------------------------------------
---
>Lokiarchaeia_GCA_016839745_U
------------------------------------------------------------
----------MT--------VKVKD-Q--VKILAFMCWKXGYGAGDMAGT----------
IRAQYPATIRPIRINCTGRVTPSLMMRAIGKGADGVIVAGXYEGECDYETGNLVAAKNVE
YTKEIL-KTA--GVAPERIQMFSCSAAEGQKFQEEVTRVSGIIENLGTNPIKESL---IK
EAE---------------------K-K-DSE-----------------------------
-----------------EKK-KKD------------------------------------
---
>Lokiarchaeia_GCA_016839745_U_2
-----------------------------------------------------LTNYCQL
RI-KE-----VN--------EMSNN-D--IKILSFLCLKXGYGAADMAGT----------
IRAQYPTSLRTVLVPCTGRVGADVIMRGFGRGADGIIIVGXYPGECDYEKGNYFAHRSIA
YLKEVV-KTI--GLDPKRLKMEYCSSAEGSKYREVATAFDEEIRKLGPSPLNKKN---KD
SSK---------------------K-----------------------------------
------------------------------------------------------------
---
>Lokiarchaeia_GCA_016839745_U_3
------------------------------------------------------------
-----------M--------TENIK-E--RKIIAFGCEKXGYSAADLTGT----------
TRKSYSTNFHLIRVKCTGRIGIHLIMESFLNGADGVAIISXKEGECEFGNGNMNTFEHVK
FLKRLF-THL--GLAEERIQQYFCSAAEVEKFIKSVEDITHKVELLPPLPK---------
------------------------------------------------------------
------------------------------------------------------------
---
>Lokiarchaeia_GCA_016839745_U_4
------------------------------------------------------------
---------------------MTDN-D--IKILAFLCLKXGYGGADMAGT----------
IRAQYPTSLRTVLVPCTGRVGADLVMRAFGRGADGVLIVGXYPGECDYETGNYFAYRLVE
YLDEIA-KAI--GINPKRIKMVFCSSAEGSKFQKVATEFDKLIRKLGPSPLRSKG---GA
PKK---------------------EKA-KEK-----------------------------
-----------------AKA----------------------------------------
---
>Lokiarchaeia_GCA_016839745_U_5
------------------------------------------------------------
LMECW----KEV--------KKMEN-E--FKILMFACLKXGYSAADLAGV----------
SRMKYTASIKIIKVKCTGRIDVKHILYGIKAGADGVMVVGXRPNECEFKQGNFTAQRHVD
LANRIL-DLR--GYGNQRINMYWLSGAEADKLVKSVEDAYEKIKRSGSNPIKYAD---V-
------------------------------------------------------------
-----------------ITP-PVE------------------------------------
---
>Lokiarchaeia_GCA_019057835_U
------------------------------------------------------------
-----------L--------IESKK-E--KRIIAFGCEKXGYSVADLTGT----------
TRKSYSTNFHLIRVRCTGRIGIHLIMKCLLNGADGVAIISXKEGECEFGMGNMNTYNHIL
FLKKLF-NHI--GISEERIQQYFCSAAEVENFLTSVEDITRKIETLPPLPK--FN---PK
------------------------------------------------------------
------------------------------------------------------------
---
>Lokiarchaeia_GCA_019057835_U_2
------------------------------------------------------MQFWRQ
Y--KE----MNN--------IIADN-D--IKIIAFLCWKXGYGAGDMAGT----------
IRAQYPATIRPIRINCTGRVTPSLMMRAIGKGADGFLVVGXYPGECDYETGNIVAERNVE
YVREIL-KSL--GISPERIQMFYCSAAEGQIFQNEVTRISEIIKKLGSNPIKKSL---SS
EKE---------------------A-E-DSI-----------------------------
-----------------KKK-KIK-K----------------------------------
-IK
>Lokiarchaeia_GCA_019057835_U_3
------------------------------------------------------------
---------------------MANH-D--VKILAFLCIKXGYGAADMAGT----------
IRAQYPTSLRTVLVPCTGRVGADVIMRAFGRGADGVIIVGXYPNECDYEIGNFFAYRSVE
YFSEIL-KIT--GIEPERLKMVYCSSAEGAKFQKVATEFDKEIIELGPTPLRSKS---KN
SSK---------------------K-----------------------------------
------------------------------------------------------------
---
>Lokiarchaeia_GCA_019057835_U_4
------------------------------------------------------------
---------MEK--------IQKKI-Q--RKIIAFGCEKXGYSVADLTGT----------
TRRSYSTDFYLIRVRCTGRIGIHLIMECFLNGADGVAVISXKEGECEFGNGNIITYNHIK
FLKKIF-KYQ--GISEDRIHQYFCSAAEVDKFIASVEDITKKIRALPPFPKNI-------
------------------------------------------------------------
------------------------------------------------------------
---
>Lokiarchaeia_GCA_019057835_U_5
------------------------------------------------------------
----------------------MNY-N--YKIIMFACLKXGYGAADLAGV----------
SRMKYTPSVKIIKLRCTGRIDVKHILYTIKHGADGIMVVGXRPNECQFKTGNFTAQKHVD
FANRIL-ESR--GFGSQRVNMYWCSSAESEKLVKSVEDAFEKVKRAGPNPINADL---IK
IKS---------------------Q-T-TKK-----------------------------
-----------------LTT-PAE------------------------------------
---
>Lokiarchaeia_GCA_019058395_U
------------------------------------------------------------
--------------------MKENG-D--IKIIGFLCWKXGYGAGDMAGT----------
IRAQYPATLRPVRVNCSGRVTPSLMMRAIGRGADGVIVVGXYPNECDFETGNYIAKRNVE
YTREIL-KSV--GMSPERVQITWCSAAEGQRFQNEISRVSSIIENLGRNPIKESK---KE
NSK---------------------D-S-NDK-----------------------------
-----------------KAK-K--------------------------------------
---
>Lokiarchaeia_GCA_019058395_U_2
------------------------------------------------------------
---------------------MTES-E--RKVIAFGCEKXGYSVADLTGT----------
TRRNYSTKFHLIRVRCTGRVGTHLIMNAFLNGADGVAIISCHEGECDYGEANMNTNKHVM
FLKSLF-KHL--GISEDRVQQYFCAAAEVDNFVQSVNDITKKVGSLPPLINKSQI---EL
E-----------------------------------------------------------
------------------------------------------------------------
---
>Lokiarchaeia_GCA_019058395_U_3
------------------------------------------------------------
----------VI--------KQMEN-G--YKIVMFACLKXGYGAADLAGV----------
SRMKYSPSIRIIKVRCTGRIDVKHLLFAIKSGADGVMVVGXRKNECQFKSGNFTAERHVE
FANHIL-ERR--GFGKQRLNMYWCSSAESEKLVNSIEDALEKVHTEGPNPLNLSQ---TG
RRQ---------------------D-V-NKG-----------------------------
-----------------IKT-PVE------------------------------------
---
>Lokiarchaeia_GCA_019058395_U_4
------------------------------------------------------------
---------------------MSEK-N--MKIIAFLCWKXGYGSADMAGT----------
IRAQYPSSIRAILVPCTGRIGADVVMRAFGRGADGVMVVGXYPKECDYETGNYFAYRQVE
YLKEVL-KAV--GLSDKRLMMGYCTAAEGQKFQITATEFDKLIRELGPSPLKTKG---GV
QKP---------------------K-A-KAK-----------------------------
-----------------T------------------------------------------
---
>Lokiarchaeia_GCA_019058395_U_5
------------------------------------------------------------
----------VI--------LMKEN-D--IKILSFLCLKXGYGGADMAGT----------
IRAQYPPSLRTVLVPCTGRVGSDLVMRSFGRGADGVLIVGXYPNECDFETGNYFAYRLTE
YITEVL-KAV--GLEPERIRMEFCSSAEGSKFRETAIEFDKKIRELGPSPLRPKG---GT
SEK---------------------KKA-KEK-----------------------------
-----------------AKT----------------------------------------
---
>Lokiarchaeia_GCA_016839585_U
------------------------------------------------------------
---------MIQ--------TENKN-F--KKVIAFGCEKXGYSVADLTGT----------
TRKSYSSEFHLIRVRCTGRVGIHLIMKSFLNGADGVAIISXKEGECEFGKGNMNTYEHVL
FLKKLF-KHI--GISEDRIQQYFVSAADVEKFIHSVEDITKKIEALPPLPKKILP---EK
E-----------------------------------------------------------
------------------------------------------------------------
---
>Lokiarchaeia_GCA_016839585_U_2
------------------------------------------------------------
---------------------MTNN-D--IKILAFLCLKXGYGGADMAGT----------
IRAQYPTSLRTVLVPCTGRVGADLVMRAFGRGADGVLIAGXYPKECDYETGNYFAYRLVD
YLKEIV-KAI--GINPERIKMTFCSSAEGAKFQKIATEFDKLIRELGPSPLRTKS---GT
PEK---------------------AKA-KAE-----------------------------
-----------------A------------------------------------------
---
>Lokiarchaeia_GCA_016839585_U_3
------------------------------------------------------------
----------VI--------KQVDN-N--LNILMFACLKXGYGAADLAGV----------
SRFKYTPSVKIIKVRCTGRVDVKHILYAVKSGADGVMVVGXRPDECQFKSGNFKAQTHVD
LANRIL-DRR--GFGNQRVNQYWLSSAESEKLVKSVEDTLEKIRKIGPNPLNLQE---IK
GV------------------------K-KGK-----------------------------
-----------------IH-----------------------------------------
---
>Lokiarchaeia_GCA_016839585_U_4
------------------------------------------------------------
---------VIN--------ITESR-D--KKILAFLCWKXGYGGADMAGT----------
IRAQYPATIRPVRINCTGRVTPSLLMRAIGKGADGVIVAGXYEGECDYETGNLIAERNVN
YAKEIL-KTT--GISSDRIQMFHCSSAEGQIFQEEMIRISEIIENLGSNSIKESL---LL
EKN---------------------K---DSN-----------------------------
-----------------GQK-KKK-T----------------------------------
--E
>Lokiarchaeia_GCA_019058425_U
------------------------------------------------------------
---------MNE--------KDDNG-S--RRIVAFGCDKXGYSVADLTGV----------
TRKSYSTDFHLIRVRCTGRIGIHLIMEAFLNGADGVAIISXKEGECEFGNGNINTYEHIL
TLKKLL-KHE--GISEDRVQQYFCSAAEVEKFITSVEDISTKINELPPLPK--FN---PK
------------------------------------------------------------
------------------------------------------------------------
---
>Lokiarchaeia_GCA_019058425_U_2
------------------------------------------------------------
--------------------MAEEN-D--IKIIVFACWKXGYGSADMAGT----------
IRAQYPDSIRNVLVPCSGRVGPDLIMRAFGRGADGVVINAXYPGECDYETGNYHAYRQVE
YVKEIL-KVV--GISPDRIKIIYCTAAEGQKFQNEAIEIDKTIRKLGPSPLRTKT---TP
KKE---------------------K-A-KAK-----------------------------
-----------------AQA----------------------------------------
---
>Lokiarchaeia_GCA_019058425_U_3
------------------------------------------------------------
----------------------MDN-T--YSLIVFACLKXGYSAADLAGV----------
SRLKYTPAVKIIKVKCTGRVDVKHILYSIRSGADGVMIVGXRPNECQFKKGNFTAERHVE
LANRIL-ASR--GFGNQRINMYWLSGGDAGKFVESVKDAYEKLKEVGPSPLNLIN---EE
TET---------------------E-S-KHV-----------------------------
-----------------ITT-PAE------------------------------------
---
>Lokiarchaeia_GCA_019058425_U_4
------------------------------------------------------------
----------LT--------ETSNA-D--IKILAFLCWKXGYGAGDMAGT----------
IRAQYPATLRPIRINCSGRVTPSLMMRAIGKGADGVAIGAXYQGECDYETGNLVAERNVT
YTKEIL-KTI--GISPERIQIFHCSAAEGQKFQDEATRISETIKELGSNPLKDSN---SS
KNE---------------------E-R-ESK-----------------------------
-----------------NLK-KKK-T----------------------------------
--E
>Lokiarchaeia_GCA_013375495_U
------------------------------------------------------------
----------------------MEN-D--FKILMFACLKXGYSAADLAGV----------
SRMKYTASIKIIKVKCTGRIDVKHILYGIKAGADGVMVVGXRPNECEFKQGNFTAQRHVD
LANRIL-DSR--GYGNQRINMYWLSGAEADKLVKSVEDAYEKIKRSGPNPIKFTE-----
--------------------------E---------------------------------
-----------------LTL-PVE------------------------------------
---
>Lokiarchaeia_GCA_013375495_U_2
------------------------------------------------------------
-----------M--------TENIK-E--RKIIAFGCEKXGYSAADLTGT----------
TRKSYSTNFHLIRVKCTGRIGIHLIMASFLNGADGVAIVSXKEGECEFGNGNMNTYEHVK
FLKRLF-THL--GLAEERIQQYFCSAAEVEKFIKSVEDITHKVGLLPPLPK---------
------------------------------------------------------------
------------------------------------------------------------
---
>Lokiarchaeia_GCA_013375495_U_3
------------------------------------------------------MLYWRR
YREVQ----NMT--------AKVKD-Q--VKILAFMCWKXGYGAGDMAGT----------
IRAQYPATIRPIRINCTGRVTPSLMMRAIGKGADGVIVAGXYEGECDYETGNLVAAKNVE
YTREIL-KTA--GVAPERIQMFNCSAAEGQRFQEEVTRVSGIIENLGTNPIKESL---IK
EAE---------------------K-K-DSE-----------------------------
-----------------EKK-KKD------------------------------------
---
>Lokiarchaeia_GCA_013375495_U_4
------------------------------------------------------------
--------------------MAEDN-D--IKIIVYACWKXGYGSADMAGT----------
IRAQYPDSIRNVLVPCAGRVGPDLIMRVFGRGADGVVINAXYPGECDYETGNYHAYRQVE
YIKEIL-KAV--GMSPDRIKMIYCTAAEGQKFQKEAIEIDKTIRKLGPSPLRTKG---GT
PKE---------------------K-A-KAK-----------------------------
-----------------AKA-KA-------------------------------------
---
>Lokiarchaeia_GCA_019894875_U
------------------------------------------------------------
---------------------MKDY-K--YKIVAFACLKXGYSAADLAGV----------
SRLKYTSSIKILKVRCTGRIDLKHILYSIKSGADGVMIVGXRPNECQFKNGNFTAEKHIK
LANRIL-ASR--GFGNQRVNMYWLSGAESEKFVKSVEDIYEKVVKLGPNPINLEE---IQ
ESK---------------------E-E-NKV-----------------------------
-----------------IAT-PIE------------------------------------
---
>Lokiarchaeia_GCA_019894875_U_2
------------------------------------------------------------
--------------------MAEEK-D--IKIIVYACWKXGYGSADMAGT----------
IRAQYPDSIRNVLVPCTGRVGSDLIMRAFGRGADGVIINAXYPGECDYETGNYYAYRQVE
YTKEIL-KAV--GMSPERIKIIYCTAAEGQKFQREATEFDKTIRKLGPSPARIKS---GT
PKK--------------------AK-A-KAN-----------------------------
-----------------A------------------------------------------
---
>Lokiarchaeia_GCA_019894875_U_3
------------------------------------------------------------
----------MA--------SESMK-D--LKILAFLCWKXGYGAGDMAGT----------
IRAQYPATFRPVRINCTGRVTPSLIMRAIGKGADGVVLGAXYSGECDYETGNLVAERNVQ
YVKEIL-KTT--GVSPARVQMFNCSAAEGQKFQDEATRISEQIADLGSNPIKENL---KS
EKK---------------------K-N-SSE-----------------------------
-----------------DKK-KN-------------------------------------
---
>Lokiarchaeia_GCA_019894875_U_4
------------------------------------------------------------
----M-VLKMSE--------VKSEE-T--RKIVAFGCDKXGYSVADLTGV----------
TRKSYSTDFHLIRVRCTGRVGIHLIMEAFLNGADGVAIISXKVGECEFGNGNTNTYDHIL
TLKKLL-KHE--GISEDRVQQYFCSAAEVEKFINSVGDITKKIYALPPLPK--NN---PN
------------------------------------------------------------
------------------------------------------------------------
---
>Lokiarchaeia_GCA_019057775_U
------------------------------------------------------------
----------------------MSNYE--YKIVAFACLKXGYSAADLAGV----------
SRMKYTSSIKIIKVRCTGRIDLRHIIYSIKSGADGVMIVGXRRNECQFKKGNYSAERHVN
LANRIL-NSR--GFGDQRVNMYWLSGAESEKFVKSVEDAYEKVKKMGPNPINFTE---TE
QVE---------------------E-K-NVL-----------------------------
-----------------TAA-PIE------------------------------------
---
>Lokiarchaeia_GCA_019057775_U_2
------------------------------------------------------------
--------------------MAEND-D--IKIMVFACWKXGYGGADMAGT----------
IRAQYPTSLRTMLVPCTGRIDSDLVMRAFGRGADGVLIIGXYPKECDYETGNYFTYRLVE
YLKEVL-KVV--GLEPERLRMDFCTSAEGQKFQLTAIEFDKKIKKLGLSPLRRKA---EA
KKS---------------------A-P-KGK-----------------------------
-----------------AKA----------------------------------------
---
>Lokiarchaeia_GCA_019057775_U_3
------------------------------------------------------------
----------MT--------SISYG-D--IKILAFLCWKXGYGAGDMAGT----------
IRAQYPATLRPVRINCSGRVTPSLMMRAIGKGADGVAIGAXYSGECDYETGNLVAEKNVI
YTKEIL-KTV--GISPERIQLFHCSAAEGQKFQNEVTRISEKIQTLGSNPLKNSN---SS
KKE---------------------A-S-DSK-----------------------------
-----------------INK-QKQ-T----------------------------------
--E
>Lokiarchaeia_GCA_019057775_U_4
------------------------------------------------------------
---------MTE--------LENAV-S--RNIIAFGCDKXGYSAADLTGV----------
TRKSYSTDFHLIRVRCTGRIGIHLIMEAFLNGADGVAIISXKVNECEFGNGNTNTYEHVL
TLKKIL-KHV--GISENRVQQYFCSAAEVGKFISAVDDITRKIRALPPLPK--FN---PN
------------------------------------------------------------
------------------------------------------------------------
---
>Lokiarchaeia_GCA_019058365_U
------------------------------------------------------------
----------------------MKN-R--YKMIIFACLKXGYSAADLAGV----------
SRLKYTPAVKIIKVKCTGRVDVKHILYSIRSGADGVMIVGXRPNECQFKNGNFTAERHVE
LANRIL-ESR--GFGNQRINMYWVSGGDAGKFVESVEDAYKKVSKAGPNPLNLVE---EE
SKI---------------------E-T-KQV-----------------------------
-----------------ITT-PVE------------------------------------
---
>Lokiarchaeia_GCA_019058365_U_2
------------------------------------------------------------
---VN----LMN--------ETSNN-D--IKILTFLCWKXGYGAGDMAGT----------
IRAQYPATLRPVRINCSGRITPSLMMRAIGKGADGVAIGAXYKGECDYETGNLVAERNVI
YTKEIL-KTI--GLSPERIQMFHCSAAEGTRFQSEATRISETIKNLGRNPLKDSN---SS
KKE---------------------E-K-ES------------------------------
-------------------K-KKK-T----------------------------------
--E
>Lokiarchaeia_GCA_019058365_U_3
------------------------------------------------------------
----M----MSK--------EKNNS-S--RRIVAFGCDKXGYSVADLTGV----------
TRKSYSTDFHLIRVRCTGRVGIHLIMEAFLNGADGVAIISXKEGECEFGNGNINTYEHIL
SLKKLL-KYE--GISEDRVQQYFCSAAEVEKFINSVKDITAKIYALPPLPK--YN---PK
------------------------------------------------------------
------------------------------------------------------------
---
>Lokiarchaeia_GCA_019058365_U_4
------------------------------------------------------------
--------------------MAEEN-D--IKIIVFACWKXGYGSADMAGT----------
IRAQYPDSIRNILVPCSGRVGPDLIMRAFGRGADAVVINAXYPGECDYETGNYHAYRQVE
YTKEIL-KVV--GMSPDRIKIIYCTAAEGQKFQNEAIEIDKTVHKLGPSPLRSKG---TP
KKE---------------------K-A-KAK-----------------------------
-----------------AKA----------------------------------------
---
>Lokiarchaeia_GCA_016839655_U
------------------------------------------------------------
---VK----KMT--------ETSNG-D--IKILAFLCWKXGYGAGDMAGTINQTFCLLSI
IRAQYPATLRPVRINCSGRVTPSLMMRAIGKGADGIVIGAXYQGECDYETGNLVAERNVT
YTKEIL-KTV--GISPERIQMFHCSAAEGQRFQAEATRISETIKNLGSNPLKDSI---SS
KKE---------------------K-K-ES------------------------------
-------------------N-KNK-T----------------------------------
--E
>Lokiarchaeia_GCA_016839655_U_2
------------------------------------------------------MNYYQW
RN-KE----VIK--------MAEDN-D--IKIIVYACWKXGYGSADMAGT----------
IRAQYPDSIRNVLVPCAGRVGPDLVMRAFGRGADGVVINAXYPGECDYETGNYHAYRQVE
YIKEIM-KVV--GLSPNRIKIIYCTAAEGQKFQNEAIEVDKTIRKLGPSPLRAKD---TP
KKG---------------------K-A-KAK-----------------------------
-----------------AKA----------------------------------------
---
>Lokiarchaeia_GCA_016839655_U_3
------------------------------------------------------------
---------MSN--------KQNDD-S--RRIIAFGCDKXGYSAADLTGV----------
TRKSYSTDFHLIRVRCTGRIGIHLIMEAFLNGADGVAIISXKEGECEFGNGNINTYEHVL
TLKKLL-KHE--GISEERIQQYFCSAAEVEKFITSVKDISSRIQALPPLPK--YN---PK
------------------------------------------------------------
------------------------------------------------------------
---
>Lokiarchaeia_GCA_016839655_U_4
------------------------------------------------------------
----------------------MDN-T--YNLIVFACLKXGYSAADLAGV----------
SRLKYTSAVKIVKVRCTGRVDVKHILYSIRSGADGVMIVGXRPNECQFKNGNFTAERHVE
LANRIL-ASR--GFGNQRINMYWLSGGDAGKFVESVEDAYEKLKKVGPSPLNLLN---EE
SEA---------------------E-S-KQV-----------------------------
-----------------ITT-PTE------------------------------------
---
>Lokiarchaeia_GCA_019057995_U
------------------------------------------------------------
---------MIQ--------TKNKN-F--KNVIAFGCEKXGYSAADLTGT----------
TRKSYSSEFHLIRVRCTGRVGIHLIMESFLNGADGVAIISXKEGECEFGKGNMNTYEHVL
FLKKLF-KHI--GISEDRIQQYFVSAADVEKFIHSVEDITKKIEALPPLPKKILT---EK
E-----------------------------------------------------------
------------------------------------------------------------
---
>Lokiarchaeia_GCA_019057995_U_2
------------------------------------------------------------
---------VIK--------ITESR-D--KKILAFLCWKXGYGGADMAGT----------
IRAQYPATIRPVRINCTGRVTPSLLMRAIGKGADGVIVAGXYEGECDYETGNLIAERNVN
YAKEIL-KTT--GLSPDRIQMFHCSSAEGQIFQEEMIRISEVIENLGSNPIKESL---LL
EKN---------------------K---DSN-----------------------------
-----------------GQK-KKK-T----------------------------------
--E
>Lokiarchaeia_GCA_019057995_U_3
------------------------------------------------------------
----------------------VDN-N--LSILMFACLKXGYGAADLAGV----------
SRFKYTPSVKIIKIRCTGRVDVKHILYAIKSGADGVMVVGXRPDECQYKSGNFKAQTHVD
LANRIL-DRR--GFGNQRVNQYWLSSAESEKLVKSVEDTLEKIRKIGPNPLNLQE---IK
GL------------------------K-KGK-----------------------------
-----------------TH-----------------------------------------
---
>Lokiarchaeia_GCA_019057995_U_4
------------------------------------------------------------
----------------------MEN-N--LKILMFACLKXGYSAADLAGV----------
SRMKYTTSVKIIKVKCTGRVDVKHILYGIKSGADGVMIVGXRPNECEFKQGNFNAQRHVD
LANRIL-DSR--GYGNQRINMYWLSGAEADKLVKSVEDAYEKIKRSGPNPIKSMD---VE
KA------------------------K-QKV-----------------------------
-----------------IT--PVG------------------------------------
---
>Lokiarchaeia_GCA_008080735_U
------------------------------------------------------------
----------MS--------ENENG-K--VKIIGFFCWKXGYGGADMAGT----------
IRAQYPSSIRTVLVPCTGRVGSDLVMRAFGRGADGVLVAAXYPGECDYENGNYFAYREVE
YIKELL-DSI--GLDKERIHMFYCSAAEGQKFQKEATKFHKKIAELGPNPIRIDT---QK
------------------------------------------------------------
------------------------------------------------------------
---
>Lokiarchaeia_GCA_008080735_U_2
------------------------------------------------------------
---------------------MTEN-N--YYIICFACLKXGYSAADLAGV----------
SRMKYTPSVKIIKVRCTGRIDVKHILYAIKSGCDGVMVVGXRPHECQFKAGNFNAQKHVD
LANRIL-SRR--GLGDMRVNMYMLSSAESEKFVKSVEDAFEKVQMEGHNPIKLNL---QE
IES---------------------------------------------------------
-----------------PNP-PN-------------------------------------
---
>Lokiarchaeia_GCA_008080735_U_3
------------------------------------------------------------
----------VD--------NITEN-N--LKIISFMCWKXGYGAGDMAGT----------
IRAQYPATIRPIRINCTGRVTPSLMMRAIGKGADGVIVAGXYPGECDYETGNYVAERNVN
YVREII-SSM--GIEPERIQMFHCSAAEGQRFQQEVTRISEEIEKLGSSPFKESK---QK
EEK-------------------------DSN-----------------------------
-----------------KGK-KKK-T----------------------------------
--E
>Lokiarchaeia_GCA_008080735_U_4
------------------------------------------------------------
-----------M--------SKENN-K--RNIIAFACDKXGYAAADLTGT----------
TRKTYTTDVNLIRVRCTGRVGIHLIMDCFVNGADGVAIISXQEGECEFGNGNLVAYKHLS
MLKKIF-THL--GISEKRIQQYFCSAADVEKFISSVKDISQKIHALPPLPKKTE------
------------------------------------------------------------
------------------------------------------------------------
---
>Lokiarchaeia_GCA_014729315_U
------------------------------------------------------------
---------------------MENG-E--IKIIAFLCWKXGYGGADMAGT----------
IRAQYPPSLRTVLVPCTGRVGSDLIMRAFGRGADGIMVVGXYPKECDYETGNYFAYRQVE
YIKEVL-QSM--GISEKRIEMSYCSAAEGQKFQRDATNFDKQIRELGPSPFTARA---NT
SKK---------------------K-----------------------------------
------------------------------------------------------------
---
>Lokiarchaeia_GCA_014729315_U_2
------------------------------------------------------------
-----------M--------SNRNT-E--RKIIAFGCEKXGYSAADLTGT----------
TRKSYSTNFHLIRVRCTGRV----------------------------------------
------------------------------------------------------------
------------------------------------------------------------
------------------------------------------------------------
---
>Lokiarchaeia_GCA_014729315_U_3
------------------------------------------------------------
---------------------MSNN-D--IKIIAFLCWKXGYGAADMSGT----------
IRAQYPATIRPIRINCTGRVTPSLMMRAIGKGADGVIISGXYPGECDFETGNLVAKRNAE
YVKGIL-ETA--GISPERVQMFYCSAAEGQRFQEEVTRISKIIEELGSNPLKGSL---TS
NKD---------------------K-R-KDNNPSKK------------------------
--------------SRSKDK-TTK-T----------------------------------
--D
>Lokiarchaeia_GCA_019057865_U
------------------------------------------------------------
---------VIK--------ITESR-D--KKILAFLCWKXGYGGADMAGT----------
IRAQYPATIRPVRINCTGRVTPSLLMRAIGKGADGVIVAGXYEGECDYETGNLIAERNVN
YAKEIL-KTT--GLSPDRIVMFHCSSAEGQIFQEEMIRISEIIENLGSNPIKESL---LL
EKN---------------------K---DSN-----------------------------
-----------------GQK-KKK-T----------------------------------
--E
>Lokiarchaeia_GCA_019057865_U_2
------------------------------------------------------------
---------MIQ--------TENKN-F--KKVIAFGCEKXGYSAADLTGT----------
TRKSYSSEFHLIRVRCTGRVGIHLIMKSFLNGADGVAIISXKEGECAFGKGNMNTYEHVL
FLKKLF-KHI--GISEDRIQQYFVSAADVEKFIHSVEDITKKIEALPPLPKKILP---EI
E-----------------------------------------------------------
------------------------------------------------------------
---
>Lokiarchaeia_GCA_019057865_U_3
-----------------------------------------------------LMNYFLL
RI-KE----VDN--------MAEKE-D--IKIIAFLCWKXGYGSADMAGT----------
IRAQYPSSIRTVLVPCTGRIGSDLVMRAFGRGADGVMIIGXYLKECDYETGNYFAYRLVE
YLKEVL-KAI--GINEKRLYNGYCTAAEGQKFQIEATDFDKIIRDLGPSPLRTKG---GA
PEK--------------------AK-A-KAK-----------------------------
-----------------T------------------------------------------
---
>Lokiarchaeia_GCA_019057865_U_4
------------------------------------------------------------
----------VI--------KQVDN-N--LSIIMFACLKXGYGAADLAGV----------
SRFKYTPSVKIIKVRCTGRVDVKHILYAIKSGADGVMVVGXRPDECQYKSGNFKAQTHVD
LANRIL-DRR--GFGNQRVNQYWLSSAESEKLVKSVKDTLEKIRNIGPNPLNLQE---IK
GV------------------------K-KGK-----------------------------
-----------------IH-----------------------------------------
---
>Lokiarchaeia_GCA_016839555_U
------------------------------------------------------------
----------------------MED-N--IKIVAFLCRKXGYGGADMAGT----------
IRAQYPTSLRTVMVPCTGRVDPDLIMRAFGRGSDGVLVVGXYPGECDYENGNYFAYRLVD
YLKEVM-ESI--GIESSRLRMEFCSSAEGQKFQQIATEFHKQIEKMGPNPFKKGS---SK
K-----------------------------------------------------------
------------------------------------------------------------
---
>Lokiarchaeia_GCA_016839555_U_2
------------------------------------------------------------
----------------------LND-N--MQIILFACTKXGYGAADLAGT----------
SRLKYTPSVRIIKVRCTGRVDVKHILYAIKSGADGVMVVGXRLKECAFGKGNYVAQEHVD
FANRIL-EKR--GFG-KRVNMYYCSSAEGDKLVKSVKDAHEKIQRLGPNPIKIEN---QA
RLK---------------------N-----------------------------------
------------------------------------------------------------
---
>Lokiarchaeia_GCA_016839555_U_3
------------------------------------------------------------
---------------------MENG-N--LKIIAFLCLKXGYGACDMAGT----------
MRAQYPASIRPIRMNCTGRVTPSLMMRALGKGADGIILAGXYPGECDFETGNLVARKNVN
YVREIL-ASI--GISPKRVQMFYCSAAEGKRFQEEVTRITEDIEKLGKNPFKQTA---TN
ENS---------------------K-D-SKS-----------------------------
-----------------KSK-KNA------------------------------------
--K
>Lokiarchaeia_GCA_016839555_U_4
------------------------------------------------------------
-----------M--------SIKNN-R--RNIIAFGCDKXGYSVADLTGT----------
TRKTYTTDFRMIRVRCTGRIGIHLIMNCFLNGADGVAIISXKKGECDYGNGNLIANEHVK
ILKKIF-NHL--GISEDRVQQYFCSAAEVENFLNSIEDISKKIHSLPPLPKKPK------
------------------------------------------------------------
------------------------------------------------------------
---
>Lokiarchaeia_GCA_019894975_U
------------------------------------------------------------
----------------------MNNYN--YKIVAFACLKXGYSAADLAGV----------
SRLKYSSSIKIIKVRCTGRVDLKHILYSMKSGADGVMIVGXRPNECQFKNGNFTAQRHVE
LANRIL-ESR--GFGNQRVNMYWLSGAEAEKFVKSVEDTIEKVKTFGPSPLNLID---HD
SEVETE------------------E-T-KQV-----------------------------
-----------------IIT-PAE------------------------------------
---
>Lokiarchaeia_GCA_019894975_U_2
------------------------------------------------------------
--------------------MAEEK-D--IKIIVYACWKXGYGSADMAGT----------
IRAQYPDSIRNVLVPCTGRVGSDLIMRAFGRGADGVVINAXYPGECDYETGNYFAYRQVE
YVKEIL-KTV--GASPERIKIIYCTAAEGQKFQNEAIEFDKTIRKLGPSPLRTKG---TP
KKG---------------------K-A-KAK-----------------------------
-----------------AKA----------------------------------------
---
>Lokiarchaeia_GCA_019894975_U_3
------------------------------------------------------------
---------MPD--------KKENN-S--RRIIAFGCDKXGYSAADLTGV----------
TRRSYSTDFHLIRVRCTGRIGIHLIMEAFLNGADGVAVISXKEGECEFGNGNINTYEHIL
TLKKLL-KHE--GISDERIQQYFCSGAEVEKFINSVEDITTKIYALPPLPK--K------
------------------------------------------------------------
------------------------------------------------------------
---
>Lokiarchaeia_GCA_016840085_U
------------------------------------------------------------
---------MSK--------VINDK-S--RKIIAFGCDKXGYSVADLTGV----------
TRKSYSTDFYLIRVRCTGRIGIHLIMEAFLNGADGVAVISXREGECEFGNGNMNTYNHIL
TLKKLL-RHA--GISDERVQQYFCSAAEVERFINSVEDITKKIQALPPLPK--FN---PK
------------------------------------------------------------
------------------------------------------------------------
---
>Lokiarchaeia_GCA_016840085_U_2
-----------------------------------------MLH--------ILMNYYQL
RI-KE-----VD--------RMTNE-D--IKILAFLCLKXGYGGADMAGT----------
IRAQYPTSLRTVLVPCTGRVGVDLVMRAFGRGADGILIVGXYPGECDYESGNYFAYRLVE
YLNEVT-KTV--GINPKRIKMEYCSSAEGAKFQKVATEFDKLIRELGPNPLRKKS---DA
QEK---------------------AKA-TAK-----------------------------
-----------------A------------------------------------------
---
>Lokiarchaeia_GCA_016840085_U_3
-----------------------------------------MKN--------KLMQSWKR
HREVT----EMA--------EVSDN-D--VKILAFLCWKXGYGAGDMAGT----------
IRAQYPATLRPVRINCSGRVTPSLMMRAIGKGADGVAIGAXYRGECDYETGNLVAERNVA
YAKEIL-KSV--GISPARIQMFHCSAAEGQKFQNEATRITEIIQKLGNNPLKNSN---PS
KKG---------------------G-----------------------------------
---------------------KNK-T----------------------------------
--E
>Lokiarchaeia_GCA_016840085_U_4
------------------------------------------------------------
----------------------VEN-S--YKIIMFACLKXGYGAADLAGV----------
SRLKYTPSVKIIKVRCTGRVDVKHILYAIKSGADGVMVVGXRENECQFKEGNFTASKHID
FAKRIL-DRR--GFGSERINMYWCSSAESEKLVKSVEDSFEKIRRIGPSPLNIGE---EE
AEV---------------------E-M-KEL-----------------------------
-----------------LTT-PLE------------------------------------
---
>Lokiarchaeia_GCA_000986845_U
------------------------------------------------------MNYYLN
WN-KE----GNK--------MTEEN-D--IKIIVFACRKXGYGSADMAGT----------
IRAQYPYSIRIVLFPCVGRVGSDVIMRAFGRGADAVLINGXYFGECDFETGNYYAYRQIE
YTKDIL-KTV--GMNPERIKMIHCTAAEGQKFQLEATKYDKQIRKLGPSPLRTKG---TP
KKK---------------------K-A-DAK-----------------------------
-----------------AKA----------------------------------------
---
>Lokiarchaeia_GCA_000986845_U_2
------------------------------------------------------------
----------VF--------KQMED-N--YQIIAFACLKXGYSAADLAGV----------
SRLKYTTSVKIIKVRCTGRVDLKHILFTILSGADGVMVVGXRPNECQYKQGNFSAQRHVD
LANRIL-ASR--GFGHQRVNMYWLSGAESEKFVKSVEDAYEKIKREGPNPIKKLG---IN
ISE---------------------K-K-EES-----------------------------
-----------------LIT-PVE------------------------------------
---
>Lokiarchaeia_GCA_000986845_U_3
------------------------------------------------------------
---MD----KMT--------SESNE-D--IKILAFLCWKXGYGAGDMAGT----------
IRAQYPATFRPIRINCSGRVSPSLMMRALGKGADCVAIGAXYNGECDYETGNLVAERNVK
YVQEIL-KTT--GISPERVQMFRCSAAEGQKFQIEATRISELIENLGSNPIKKSI---KS
EKK---------------------S-K-DSK-----------------------------
-----------------KNP-PKP-N----------------------------------
--E
>Lokiarchaeia_GCA_000986845_U_4
------------------------------------------------------------
----------MA--------SESMS-D--IKILAFLCWKXGYGAGDMAGT----------
IRAQYPATLRPVRINCTGRVTPSLIMRGIGRGADGVILGAXHQGECDYETGNLVAERNVE
YVKAIL-EVT--GISPERVQIFHCSAAEGQRFQTEAIRISEEIANLGGNPLREAI---KS
NQK---------------------K-S-SDD-----------------------------
-----------------EKK-N--------------------------------------
---
>Lokiarchaeia_GCA_000986845_U_5
------------------------------------------------------------
----------MA--------NESNE-D--IKILAFLCWKXGYGAGDMAGT----------
IRAQYPATFRPIRINCSGRVSPSLMMRVLGKGADCVAIGAXYNGECDYETGNLVAERNVK
YVQEIL-KTT--GISPERVQMFRCSASEGQKFQIEATRISELIVNLGSNPIKQSI---KS
EKK---------------------S-K-DPK-----------------------------
-----------------KIP-PKP-N----------------------------------
--E
>Lokiarchaeia_GCA_011364925_U
------------------------------------------------------MHYFQW
RN-RE----VIN--------MTEEQ-E--IKIIAFLCWKXGYGSADMAGT----------
IRAQYPLSIRVVLVPCTGRVDPDTVMRSFGRGADGVMIIGXYPKECDYETGNYAAYRQVE
YMKEVL-KSM--GLSEERIMFGYCTAAEGQKFQQEAIKFDKVIRELGPSPLKSKS---GT
QKE---------------------K-A-KA------------------------------
------------------------------------------------------------
---
>Lokiarchaeia_GCA_011364925_U_2
------------------------------------------------------------
---VK----IIV--------AKTKD-Q--VKIIAFMCWKXGYGAGDMAGT----------
IRAQYPASIRPVRINCTGRVTPSLMMRAIGKGADGVVVAGXYEGECDYETGNLVAAKNVE
YTREIL-KTA--GVAPERIQMFNCSAAEGQRFQEEVTRVTELIENLGTNPIKESL---IN
EKK---------------------D-S-DEK-----------------------------
-----------------AKK-IKP-K----------------------------------
--E
>Lokiarchaeia_GCA_011364925_U_3
------------------------------------------------------------
-----------M--------SENIK-D--RKIIAFGCEKXGYSAADLTGT----------
TRKSYSTNFHLIRVRCTGRVGIHLIMESFLNGADGVAIISXKEGECEFGNGNTNTFEHVK
FLKRLF-KHL--GLEEERIQQYFCSAAEVEKFIKSVEDITRKVEQLPPLPK---------
------------------------------------------------------------
------------------------------------------------------------
---
>Lokiarchaeia_GCA_011364925_U_4
------------------------------------------------------------
----------------------MDN-N--LKILLFACLKXGYSAADLAGV----------
SRMKYSASVKIIKVKCTGRIDVKHILYGIKAGADGVMIVGXRPNECEFKQGNFTAQRHVD
LANRIL-DLR--GFGNQRINMYWLSGAEADKLVKSVEDAYEKIKRSGPNPIKQID---VK
KP------------------------R-QKV-----------------------------
-----------------VPA-PVG------------------------------------
---
>Lokiarchaeia_GCA_008080755_U
------------------------------------------------------------
---------VKN--------VAVKN-G--VKILAFLCWKXGYGAGDMAGT----------
MRAQYPATIRPIRINCTGRVTPNLIMRAIGKGADGVILSGXYPGECDYETGNLVAKKNVE
YVRHIL-ETT--GVSPERVQMFYCSAAEGARFQEEVTKISEKIEKLGKNPFKTEP---DS
KSE---------------------S-K-GSG-----------------------------
-----------------KGK-KKK-T----------------------------------
--E
>Lokiarchaeia_GCA_008080755_U_2
-----------------------------------------------------LMNYCQF
RS-KE-----VR--------IMSNN-N--VKIISFMCWKXGYGGADMAGT----------
IRAQYPTSIRTVLVPCTGRVGSDLIMRAFGRGADGVLVVGXYPKECDYETGNYYAYRQVE
YLGEVL-KSI--GLEPERLQMAYCSSAEGQKFKETASKFHDQIEGLGPNPLKSGN---TK
KKA---------------------K-K---------------------------------
------------------------------------------------------------
---
>Lokiarchaeia_GCA_008080755_U_3
------------------------------------------------------------
----------MN--------QETDL-K--RRIIAFGCEKXGYSVADLTGT----------
TRKSYSTDFHLVRVRCTGRIGMHLIMECFLNGADGVAVISXKEGECEFGTGNMNTYEHVQ
QLKEIL-EHF--GISKDRLQQYFCSAAEVENFIHAVKDISQKIHDLPPLPKKN-----PK
------------------------------------------------------------
------------------------------------------------------------
---
>Lokiarchaeia_GCA_008080755_U_4
------------------------------------------------------------
----------------------MED-N--YKIIIFACVKXGYGAADLAGV----------
SRMKYTPAVKIIKVRCTGRVDVKHILYAIKAGADGIMVVGXRPNECQFKEGNFTAQKHVD
FANHIL-ERI--GFGSQRVNMYWISSAESEKFVKSVEDAYDKVKREGLNPINHGH---SK
QLT---------------------D-E-NEI-----------------------------
-----------------LTT-PTE------------------------------------
---
>Lokiarchaeia_GCA_004524725_U
------------------------------------------------------------
--------------------MSTKN-G--IKVIAFMCWKXGYGAGDMAGT----------
IRAQYPATIRPIRINCTGRVTPSLMMRAIGKGADGVIVAGXYEGECDYETGNLIAAKNVE
YTKEIL-KTA--GVSPERIQMFHCSAAEGQRFQEEVTRISQIIEKLGSNPMKESI---SL
EKQ---------------------K-S-KTQ-----------------------------
-----------------EKN-KKTKP----------------------------------
-KE
>Lokiarchaeia_GCA_004524725_U_2
------------------------------------------------------------
---------------------MTEN-EDQIKILSFLCLKXGYGAADMAGT----------
IRAQYPTSLRTVLVPCTGRVGADVIMRAFGRGADGVLVVGXYPGECDYEDGNYFAYRQVE
YLEKIA-KAI--GINPKRLKMAFCSSAEGAKFQKVATEFDEEIRKLGPSPLHPKS---AT
QKK---------------------EKA-KEK-----------------------------
-----------------AKA----------------------------------------
---
>Lokiarchaeia_GCA_004524725_U_3
------------------------------------------------------------
----------------------MEH-K--YKMIMFACLKXGYGAADLAGV----------
SRLKYTPSVKIVKVRCTGRVDVKLILYAIKAGADGVMVVGXRPDECQFSTGNFTAQKHVD
FANRIL-EKR--GFGNQRVNMYWCSSAEGEKLVKSVEDAYEKVQRIGPNPINLQE---GN
----------------------------NEL-----------------------------
-----------------ISA-PIE------------------------------------
---
>Lokiarchaeia_GCA_004524725_U_4
------------------------------------------------------------
-----------M--------SKESE-N--RNIIAFGCEKXGYSVADLTGT----------
TRKSYSTNFHLIRVRCTGRIGIHLIMDCFLNGADGVAIISXKENECEFGKGNINTHNHVI
FLQKLF-SHL--GISENRIQQYFCSAAEVEKFIHSVEDITKKIAALPPLPKNIIS---E-
------------------------------------------------------------
------------------------------------------------------------
---
>Lokiarchaeia_GCA_019058415_U
------------------------------------------------------------
----------------------MQN-N--LKMVMFACLKXGYGAADLAGV----------
SRMKYTPSVKIVKLRCTGRIDVKHILYAIKSGADGVMVVGXKPNECQFKTGNFTAQKHVE
FANRIL-ESR--GFGSQRVNMYWCSSAESEKLVKSVEDALEKVQRSGSNPLKSTD---NK
AK------------------------I-KEA-----------------------------
------------------------------------------------------------
---
>Lokiarchaeia_GCA_019058415_U_2
------------------------------------------------------------
---------VNH--------LNIEN-N--LKIIAFLCWKXGYGAGDMAGT----------
IRAQYPATIRPIRINCTGRVTPSLMMRAIGKGADGVIVSGXYPGECDYETGNLVAEKNVQ
YVREIL-GST--GISPNRIQMFYCSAAEGQRFQEEVTRISNIIEGLGKNPLKENG---AS
NKK---------------------S-K-TAI-----------------------------
-----------------SNE-KTK-T----------------------------------
--E
>Lokiarchaeia_GCA_019058415_U_3
------------------------------------------------------------
---------------------MENN-D--IKILSFLCLKXGYGGADMAGT----------
IRAQYPTSLRTVLVPCTGRVGADVVMRAFGRGADGVLIVGXYPGECDYENGNYFAYRTVE
YLHEVI-KSI--GINPKRLKMAFCSSAEGAKFQKLATEFDKEIRELGTSILRSKA---KN
SSK---------------------K-----------------------------------
------------------------------------------------------------
---
>Lokiarchaeia_GCA_019058415_U_4
------------------------------------------------------------
-----------M--------QTEKI-E--RKIIAFGCEKXGYAVADLTGT----------
TRKTYSTDFHLIRVRCTGRVGFHLIMEAFLNGADGVAIISCHEGECNFGDANMNTNKHVK
LLKKLF-EHI--GIHPDRIQQYFCAAAEVENFVASVKDITEKVHALPPLPKRKLT---PN
------------------------------------------------------------
------------------------------------------------------------
---
>Lokiarchaeia_GCA_019058415_U_5
------------------------------------------------------------
----------------------VEN-N--YSILMFACLKXGYGAADLAGV----------
SRFKYSPTVKIIKLRCTGRIDVKHLLFAIKSGADGVMIVGXRPNECQFKDGNFKAQTHVD
LANRIL-DRR--GFGNQRINQYWLSSAESEKLVKSVEDTIEKIQRLGPNPLKSI------
--------------------------A-KKV-----------------------------
-----------------LTT-PAE------------------------------------
---
>Lokiarchaeia_GCA_019058415_U_6
------------------------------------------------------------
----V----VIK--------ITINN-E--SKILAFLCWKXGYGAGDMAGT----------
IRAQYPATIRPIRINCTGRVTPSLIMRTIGKGADGVMIAGXYKGECDYETGNLVAERNVE
YVKNIL-KAT--GISPERIQMVHCSAAEGQVFQNEVIRISEIIENLGSNPLKESL---SS
HPK---------------------A-K-DSE-----------------------------
-----------------KGK-KNK-T----------------------------------
--E
>Lokiarchaeia_GCA_005223125_U
------------------------------------------------------------
----------------------MEN-T--YNLIVFACIKXGYSAADLAGV----------
SRMKYTPAVKIIKVRCTGRIDIKHILYSIRAGADGVMIVGXRPNECQFKNGNFTAQRHVD
LANRIL-ESR--GFGNQRINMYWLSGGDAGKFVESVEDAYKKVSKAGPSPLNLVD---DK
SKV---------------------E-A-KQV-----------------------------
-----------------ITT-PTE------------------------------------
---
>Lokiarchaeia_GCA_005223125_U_2
------------------------------------------------------MNYYQL
RN-KE---VEKK--------MAEDN-D--LKIIVYACWKXGYGSADMAGT----------
IRAQYPDSIRNVLVPCAGRVGCDLIMRAFGRGADGVVINAXYPKECDYETGNYYAYRQVE
YVKEIL-KVI--GMSPERIKMIYCTAAEGQKFQKEAIEIDKTIRKLGPSPLRTKG---GT
PKE---------------------K-A-KAK-----------------------------
-----------------AKA----------------------------------------
---
>Lokiarchaeia_GCA_016840745_U
------------------------------------------------------------
---------MTE--------TKTEL-S--RRIIAFGCDKXGYSAADLTGT----------
TRKLYTTDVHIIRVKCTGRIGIHIIMDAFLNGVDGVAIISXKEGECEFGRGNMNTYEHVN
FLKKLF-DHL--GISGDRIQQYFCSAAEVEKFISSVEDISKKIHALPPLPKK--------
------------------------------------------------------------
------------------------------------------------------------
---
>Lokiarchaeia_GCA_016840745_U_2
-----------------------------------------MWH--------TLMNCYRW
RI-KE-----GN--------KMENG-K--FKILAFLCLKXGYGGADMAGT----------
IRAQYPVSLRTVLVPCTGRVDPDAIMRAFGRGADGVLIVGXYPGECDYESGNYFAYRQKE
YMNEIL-NSV--GINANRLKMYFCSSAEGQKFKEIAIEFDKEIRNLGPNPLRLSN---KD
SS----------------------------------------------------------
------------------------------------------------------------
---
>Lokiarchaeia_GCA_016840745_U_3
------------------------------------------------------------
--------------------------------LSFLCWKXGYGGADMAGT----------
IRAQYPATLRPIRINCTGRVTPSLMMRAIGKGADGVIIAGXYPGECDYETGNLVAERNVE
YVKEIL-RIT--GLSPERVQMFHCSAAEGQRFQNEATRITEIIKKLGSIPLKEEK---NK
S-----------------------------------------------------------
------------------------------------------------------------
--E
>Lokiarchaeia_GCA_016840745_U_4
------------------------------------------------------------
----------------------MKN-N--LNIIMFACVKXGYGAADLAGV----------
SRLKYTPTVKIVKLRCTGRIDVKHILFAIKSGADGVMVVGXRPDECQFQLGNFTAAKHIE
FANRIL-ERR--GFGSQRVNMYWCSSAESEKLVKSVVDSYEKIKRAGPNPVKAED---IK
PQS---------------------K-A-KKV-----------------------------
-----------------LTT-PVG------------------------------------
---
>Lokiarchaeia_GCA_019057795_U
------------------------------------------------------------
-----------M--------ANNVK-E--RNIIAFGCEKXGYSVADLTGT----------
MRKPYSNTFHLIRVRCTGRIGIHLIMECFLNGADGVAIISXKEGECEFGKGNLNTYEHVK
FLKMMF-KHI--GLSEDRVQQYFCSAAEVENFLNSVEDITNKIEALPRLPKQKIN---PK
------------------------------------------------------------
------------------------------------------------------------
---
>Lokiarchaeia_GCA_019057795_U_2
------------------------------------------------------------
----------------------MDD-N--YKILMFACLKXGYSAADLAGV----------
SRMKYTASVKIIKVRCTGRVDVKHILHSINAGADGVMVVGXRPNECQFKNGNFTAQRHID
LANRIL-DSR--GFGNQRINMYWLSGAEADKLVKSVEDAYEKVKRSGPNPLKSMD---IT
KA------------------------K-QKT-----------------------------
-----------------LTT-PIE------------------------------------
--E
>Lokiarchaeia_GCA_019057795_U_3
------------------------------------------------------------
----------VT--------TNDKD-Q--IKILAFMCWKXGYGAGDMAGT----------
IRAQYPSTIRPIRINCTGRVTPSLMMRAIGKGADGVIVAGXYEGECDYETGNLVAARNVK
YTREIL-KTT--GVSPDRIQMFHCSAAEGQKFQEEVTRVSEIIENLGSNPIKESL---RS
EKS---------------------K-K-DSK-----------------------------
-----------------KEQ-KKN------------------------------------
---
>Lokiarchaeia_GCA_019057795_U_4
-------MF-------------------------------NIQF--------ILTNYCLL
RI-KE-----VI--------KMRDN-D--IKILSFLCLKXGYGAADMAGT----------
IRAQYPVSLRTVLVPCTGRIGSDVIMRGFGRGADGILVVGXYIGECDYEKGNYFAHRSIA
YIKEVL-KTV--GLNPKRIKMEYCSSAEGSKYREVAIAFDEEIRKLGPSPLRKKK---EN
SSK---------------------K-----------------------------------
------------------------------------------------------------
---
>Lokiarchaeia_GCA_014730165_U
------------------------------------------------------------
----------MT--------ETKSV-K--RNIIAFACEKXGYAAADLTGT----------
TRKSYSSDVHLIRVRCTGRVGLHLIMECFLNGSDGVAVISXKENECGFSNGNMVAYEHVQ
MLKRIF-KHL--GISEDRIQQYFCAAAEVENFVNSMNDITKKIHALPPLPKKKIN---PK
------------------------------------------------------------
------------------------------------------------------------
---
>Lokiarchaeia_GCA_014730165_U_2
------------------------------------------------------------
----------MA--------ENSNG-K--VKILAFVCWKXGYGGADMAGT----------
IRAQYPTSIRTVLVPCSGRVGSDLIMRAFGRGADGVMIMGXYPKECDYEDGNYYAYRQVE
YIKEVI-KSI--GLDERRLKMGYCSAAEGQKFQREATEFHKLILKLGPNPVRHVT---QK
K-----------------------------------------------------------
------------------------------------------------------------
---
>Lokiarchaeia_GCA_014730165_U_3
------------------------------------------------------------
---------VVI--------KIIED-S--FKIVMFACVKXGYGAADLAGV----------
SRMKYTPSVKIIKVRCTGRIDVKHLLFAIKSGADGVMIVGXRPNECQYKTGNFTAQKHVD
FANRIL-EKR--GLGSQRINMYWCSSAESEKLVKSVEDIYEKIQRIGANPIGTSN---LT
SE------------------------T-DQN-----------------------------
-----------------INSIP--------------------------------------
---
>Lokiarchaeia_GCA_014730165_U_4
------------------------------------------------------------
-----------M--------TGIKN-N--TKIISFQCWKXGYGAGDMAGT----------
IRAQYPATIRPIRINCTGRVTPSLMMRAIGKGADGIIVAGXYPGECDFETGNIVAAKNVN
YVKKIL-KSM--GISPERIQMFHCSAAEGAKFQQEVTRISETIEKLGSNPLKESS---NK
DK--------------------------DSK-----------------------------
-----------------KEK-KKK-T----------------------------------
--E
>Lokiarchaeia_GCA_016839635_U
------------------------------------------------------------
----------------------MEY-T--YNLIVFACLKXGYSAADLAGV----------
SRLKYTPAVKIIKVRCTGRVDVKHILYSIRAGADGVMVVGXRPNECQFKKGNFTAERHID
LANRIL-ESR--GFGNQRINMYWLSGAESEKFVKSVEDALEKVEKAGPNPLNLSE---EP
PKI---------------------E-P-QQV-----------------------------
-----------------ITT-PAE------------------------------------
---
>Lokiarchaeia_GCA_016839635_U_2
------------------------------------------------------------
--------------------MAQDN-D--IKIIVYACWKXGYGSADMAGT----------
IRAQYPDSIRNVLVPCSGRVGPDLVMRAFGRGADGVVINAXYPGECDYETGNYHAYRQVE
YIKEIL-KVV--GLSPDRIKIIYCTAAEGQKFQNEAIEIDKTIHKLGPSPLRTKS---TP
KKE---------------------K-A-KAK-----------------------------
-----------------AKA----------------------------------------
---
>Lokiarchaeia_GCA_016839635_U_3
------------------------------------------------------------
---------MSN--------KQDDS-A--RNIIAFGCDKXGYSAADLTGV----------
TRKSYSTDFHLIRVKCTGRIGIHLIMEAFLNGADGVAIISXKEGECEFGNGNTNTYEHVL
TLKKLL-KHE--GISEERIQQYFCSAAEVEKFIKSVEDISSKIHALPPLPK--YN---PN
------------------------------------------------------------
------------------------------------------------------------
---
>Lokiarchaeia_GCA_016840125_U
------------------------------------------------------------
----------------------MEN-G--YRVVAFACNKXGYGAADLTGT----------
TRSKYPTDIRIVRVRCTGRVDAYHLLHALRNGADAVMIISXHYGECDFNNGNLKAQARVN
FVKRVL-DRV--GLDGRRVNLYECGAAEFNRFLEAVSDTMDKLEKVGPTPLKN-------
------------------------------------------------------------
------------------------------------------------------------
---
>Lokiarchaeia_GCA_016840125_U_2
------------------------------------------------------------
----------------------MSF-L--PKIAAFLCWKXGYGAADMAGT----------
IRSQYPASFRAIRVPCTGRISTDLILRALRKGADAVVIVGXYEGECEYETGNLLAITNVK
YLKQML-DMM--GVGGDRVQMHFCTAAEGAKFSDLVKEVTEQIAKMGPSPLKLEL---PA
EEE---------------------G-S-S-------------------------------
------------------------------------------------------------
---
>Lokiarchaeia_GCA_022866525_U
------------------------------------------------------------
--------------------MAEDV-D--IKIIAFLCWKXGYGSADMAGT----------
IRAQYPSSIRTVLVPCSGRVGSDVIMRSFGRGADGVMIIGXYPKECDYETGNYFAYREVE
YVKEVL-RSM--GINEKRIYIGWCTAAEGQKFQQNATAFDKVIRELGPSPLRTKD---DT
KKK-----------------------A-KT------------------------------
------------------------------------------------------------
---
>Lokiarchaeia_GCA_022866525_U_2
------------------------------------------------------------
----------------------------------------------MAGT----------
IRAQYPATIRPIRINCTGRVTPSLMMRAIGKGANGIIVAGXYEGECDYETGNLVAAKNVE
YSKEIL-KTA--GLNPERIQMFHCSASEGQRFQQEVTRISEVIENLGINPVRQTD---SK
KEK---------------------E---DVK-----------------------------
-----------------AKK-KK-------------------------------------
---
>Lokiarchaeia_GCA_022866525_U_3
------------------------------------------------------------
--------------------MENIK-E--RKIIAFGCEKXGYSAADLTGT----------
TRKKYSTDFHLIRVRCTGRIGIHLIMDSFLKGADGVAIISCHEDECDYGRANMNTNKHVI
FLRRLF-NHL--GINEERIQQYFCAAAEVEKFVASVEDITSKVRSLPPLPKNKLN---PK
------------------------------------------------------------
------------------------------------------------------------
---
>Lokiarchaeia_GCA_022866525_U_4
------------------------------------------------------------
--------------------MTVKD-Q--VKIIAFMCWKXGYGAGDMAGT----------
IRAQYPATIRPIRINCTGRVTPSLMMRAIGKGANGIIVAGXYEGECDYETGNLIAAKNVE
YTKEIL-KTA--GLNPERIQMFHCSAAEGQRFQQEVTRISEVIENLGTNPMRQSD---SK
KEE---------------------E---DVK-----------------------------
-----------------VKK-KKK------------------------------------
---
>Lokiarchaeia_GCA_016839425_U
-----------------------------------------------------------L
NHSHK----RGM--------ITMTL-N--YEIILFACLKXGYSAADLAGV----------
SRLKYTPSVKIIKLRCTGRIDIRHILFAITKGADGIMIVGXRRNECQFKIGNFKASKHVD
LANRIL-EKR--GFGSQRINMYWLSGAESEKLVKSIEDTMEKIKKLGLNPLKIRQ---IN
PKT---------------------E-KIKKL-----------------------------
-----------------ITP-PIE------------------------------------
---
>Lokiarchaeia_GCA_016839425_U_2
------------------------------------------------------------
----------ME--------EIHDK-S--RNIIAFGCEKXGYSAADLTGT----------
TRKSYSSNFHLVRVRCTGRIGIHIIMEAFLNGADGVAIISCHKGECDYGQANINTNKHVL
FLKKLF-SHL--GISENRIEQYFCAAAEVENFVRSVEDISKKVQALPPLPKVKLN---PN
------------------------------------------------------------
------------------------------------------------------------
---
>Lokiarchaeia_GCA_016839425_U_3
-------MVPRLMRFYAEDAEHASQIVLPKRLLYDIIESHNTKN--------KSMPYSKM
---YK----EVT--------MMVEN-S--TKILSFLCWKXGYGGADMAGT----------
IRAQYPATIRPIRINCTGRVTPSLMMRAIGGGADGVMVVGXYPGECDYETGNLVADRNVE
YTKEIL-KTT--GISPERIQMFHCSAAEGQRFQNESIRISGIIEKLGDNPLKGKS---EK
KAE---------------------------------------------------------
------------------------------------------------------------
---
>Lokiarchaeia_GCA_016839425_U_4
------------------------------------------------------------
---------------------MEND-D--IKIIAFLCWKXGYGSADMAGT----------
IRAQYPTSIRTVLVPCTGRVGADIVMRAFGRGADGVMIVGXYPKECDYENGNYFAYRQVE
YLKEVL-KYS--GIDDKRLKMSYCTAAEGQKFQQEATKFDKEIKELGPSPIRMKS---DA
KTK-----------------------A-KA------------------------------
------------------------------------------------------------
---
>Lokiarchaeia_GCA_014730125_U
------------------------------------------------------------
----------MT--------ETKSV-K--RNIIAFACEKXGYAAADLTGT----------
TRKSYSSDVHLIRVRCTGRVGLHLIMECFLNGSDGVAVISXKENECGFSNGNMVAYEHVQ
MLKRIF-KHL--GISEDRIQQYFCAAAEVENFVNSMNDITKKIHALPPLPKKKIN---PK
------------------------------------------------------------
------------------------------------------------------------
---
>Lokiarchaeia_GCA_014730125_U_2
------------------------------------------------------------
----------MA--------ENSNG-K--VKILAFVCWKXGYGGADMAGT----------
IRAQYPTSIRTVLVPCSGRVGSDLIMRAFGRGADGVMIMGXYPKECDYEDGNYYAYRQVE
YIKEVI-KSI--GLDERRLKMGYCSAAEGQKFQREATEFHKLILKLGPNPVRHVT---QK
K-----------------------------------------------------------
------------------------------------------------------------
---
>Lokiarchaeia_GCA_014730125_U_3
------------------------------------------------------------
---------VVI--------KIIED-S--FKIVMFACVKXGYGAADLAGV----------
SRMKYTPSVKIIKVRCTGRIDVKHLLFAIKSGADGVMIVGXRPNECQYKTGNFTAQKHVD
FANRIL-EKR--GLGSQRINMYWCSSAESEKLVKSVEDIYEKIQRIGANPIGTSN---LT
SE------------------------T-DQN-----------------------------
-----------------INSIP--------------------------------------
---
>Lokiarchaeia_GCA_014730125_U_4
------------------------------------------------------------
-----------M--------TGIKN-N--TKIISFQCWKXGYGAGDMAGT----------
IRAQYPATIRPIRINCTGRVTPSLMMRAIGKGADGIIVAGXYPGECDFETGNIVAAKNVN
YVKKIL-KSM--GISPERIQMFHCSAAEGAKFQQEVTRISETIEKLGSNPLKESS---NK
DK--------------------------DSK-----------------------------
-----------------KEK-KKK-T----------------------------------
--E
>Lokiarchaeia_GCA_004524425_U
------------------------------------------------------------
---------LRC--------NKMEN-N--FRIVLFACVKXGYGAADLAGV----------
SRMKYTSSVKIIKLRCTGRVDVKHILFAIKNGADGVMVVGXRPNECQFKTGNFTAQKHVD
LANRIL-EAR--GFGNQRVNMYWCSSAESEKFVNSVKDAYEKIKRVGPNPITVSK---KS
K-----------------------------------------------------------
------------------------------------------------------------
---
>Lokiarchaeia_GCA_004524425_U_2
------------------------------------------------------------
---------VCN--------VETTN-N--TKIIAFLCWKXGYGASDMAGT----------
LRAQYPATIRPIRINCTGRVTPSLIMRALGKGADGVIVSGXYPGECDYETGNLVAERNVE
YTREIL-KSV--GMSPERVHMFFCSAAEGQRFQEEVTRISQIIEDLKNNPFKTIK---VS
NNN---------------------A-N-NAK-----------------------------
-----------------NEK-KSK-T----------------------------------
--D
>Lokiarchaeia_GCA_004524425_U_3
------------------------------------------MH--------ISTNYYPS
RS-KE-----VS--------RMAEN-D--IKIMAFLCLKXGYGGADMAGT----------
IRAQYPPSLRTVLVPCTGRVDSDVVMRSFGRGADGVLIVGXYPHECDYEIGNYFAYRLSE
YLHEVL-KAI--GLEPERIRMEFCSSAEGSKFREVAIEFDETIRKLGPNPLRPKG---GT
SKK---------------------K-----------------------------------
------------------------------------------------------------
---
>Lokiarchaeia_GCA_004524425_U_4
------------------------------------------------------------
---------MNE--------QDKKY-E--RRIIAFGCEKXGYSVADLTGT----------
TRKSYSTKFHMIRVRCTGRVGIHLIMECFLNGADGVAIISCHPGECDYGDANINTNKHVK
FLKVLF-NHV--GISEDRIQQYFCAAAEVDNFIHSVEDITKKIEALPPLPKKKLI---RK
ENDL-----------------F--K-----------------------------------
------------------------------------------------------------
---
>Lokiarchaeia_GCA_019058095_U
------------------------------------------------------------
----------VI--------KQVDN-N--LSILMFACLKXGYGAADLAGV----------
SRFKYTPSVKIIKIRCTGRVDVKHILYAIKSGADGVMVVGXRPDECQYKSGNFKAQTHVD
LANRIL-DRR--GFGNQRVNQYWLSSAESEKLVKSVEDTIEKIRKIGPNPLNLQE---IK
GV------------------------K-KGK-----------------------------
-----------------IH-----------------------------------------
---
>Lokiarchaeia_GCA_019058095_U_2
------------------------------------------------------------
---------MIQ--------TENKN-F--KKVIGFGCEKXGYSAADLTGT----------
TRKSYSSEFHLIRVRCTGRVGIHLIMESFLNGADGVAIISXKEGECAFGKGNMNTYEHVL
FLKKLF-KHI--GISEDRIQQYFVSAADVEKFIHSVEDITKKIEALPPLPKKILP---EI
E-----------------------------------------------------------
------------------------------------------------------------
---
>Lokiarchaeia_GCA_019058095_U_3
-----------------------------------------------------LMNYFLL
RI-KE----VDN--------MAEKE-D--IKIIAFLCWKXGYGSADMAGT----------
IRAQYPSSIRTVLVPCTGRIGSDLVMRAFGRGADGVMIIGXYLKECDYETGNYFAYRLVE
YLKEVL-KAI--GINEKRLYNGYCTAAEGQKFQIEATDFDKVIRDLGPSPLRTKG---GA
PEK--------------------AK-A-KAK-----------------------------
-----------------T------------------------------------------
---
>Lokiarchaeia_GCA_019058095_U_4
------------------------------------------------------------
----------------------------------------------MAGT----------
IRAQYPATIRPVRINCTGRVTPSLLMRAIGKGADGVIVAGXYEGECDYETGNLIAERNVN
YAKEIL-KTT--GLSPDRIQMFHCSSAEGQIFQEEMIRISEIIENLGSNPIKESL---LL
EKN---------------------K---DSN-----------------------------
-----------------GQK-KKK-T----------------------------------
--E
>Lokiarchaeia_GCA_016840165_U
------------------------------------------------------------
--MGV----KLM--------SEQNK-S--RNIIAFGCEKXGYSVADLTGT----------
TRKSYSTNFHLIRVRCTGRIGIHLIMECFLNGADGVAIISXKENECEFGNGNLNTYNHVQ
FLQKLF-SHL--GISENRIQQYFCSAAEVENFLHSVEDITKKITALPPLPKNIIS---E-
------------------------------------------------------------
------------------------------------------------------------
---
>Lokiarchaeia_GCA_016840165_U_2
------------------------------------------------------------
--------------------MSTNN-G--IKVIAFMCWKXGYGAGDMAGT----------
IRAQYPATIRPIRINCTGRVTPSLMMRAIGKGADGVIVAGXYEGECDYETGNLIAAKNVE
YTKGIL-ETA--GISPERIQMFHCSAAEGQRFQEEVTRISKIIEKLGSNPMKESI---SL
NNE---------------------K-S-KTQ-----------------------------
-----------------EKN-KKTKP----------------------------------
-KE
>Lokiarchaeia_GCA_016840165_U_3
------------------------------------------------------------
---------------------MAEN-EKKIKILAFLCLKXGYGGADMAGT----------
IRAQYPTSLRTVLVPCTGRVGADLIMRAFGRGADGVLVVGXYPGECDYEDGNYFAYRQVE
YLEKIA-KTI--GVNPKRLRMEFCSSAEGAKFQKVATEFDEEIRKLGPSPLRPKS---DT
QKK---------------------EKA-KAK-----------------------------
-----------------AKA----------------------------------------
---
>Lokiarchaeia_GCA_016840165_U_4
LMKLIAMDAESVV--------------------------LAVRLKQLISNIIAINNYMLK
SKHLY----KGR--------LKMEY-K--YRIIMFACLKXGYGAADLAGV----------
SRLKYTPSVKIIKVRCTGRVDVKLILFAIKSGADGVMVVGXRPDECQFKTGNFTAQKHVD
FANRIL-QNR--GFGNQRVNMYWCSSAEGEKLVKSVEDAYEKVQRIGPNPINLVE---SK
----------------------------KEL-----------------------------
-----------------LSA-PVE------------------------------------
---
>Lokiarchaeia_GCA_019058075_U
------------------------------------------------------------
---------VIK--------ITESR-D--KKILAFLCWKXGYGGADMAGT----------
IRAQYPATIRPVRINCTGRVTPSLLMRAIGKGADGIIVAGXYEGECDYETGNLVAERNVN
YVKDIL-KTT--GISPDRIQMFHCSSAEGQIFQEEMIRISEVIENLGSNPIKESL---LL
EKN---------------------K---DSN-----------------------------
-----------------GQK-KKK-T----------------------------------
--E
>Lokiarchaeia_GCA_019058075_U_2
------------------------------------------------------------
----------VI--------KQVDN-N--LSILMFACLKXGYGAADLAGV----------
SRFKYTPSVKIIKVRCTGRVDVKHILYAIKSGADGVMVVGXRPDECQYKSGNFKAQTHVD
LANRIL-DRR--GFGNQRVNQYWLSSAEAEKLVKSVEDTLEKIRKIGPNPLNIQE---IK
GV------------------------K-KGK-----------------------------
-----------------IH-----------------------------------------
---
>Lokiarchaeia_GCA_019058075_U_3
-----------------------------------------------------LMNYFLL
RI-KE----VDN--------MAEKE-D--IKIIAFLCWKXGYGSADMAGT----------
IRAQYPSSIRTVLVPCTGRIGSDLVMRAFGRGADGVMIIGXYLKECDYETGNYFAYRLVE
YLKEVL-KAI--GINEKRLYNGYCTAAEGQKFQIEATDFDKVIRDLGPSPLRTKG---GA
PEK--------------------AK-A-KAK-----------------------------
-----------------T------------------------------------------
---
>Lokiarchaeia_GCA_019058075_U_4
------------------------------------------------------------
---------MIQ--------TKNKN-F--KNVIAFGCEKXGYSAADLTGT----------
TRKSYSSEFHLIRVRCTGRVGIHLIMESFLNGADGVAIISXKEGECEFGKGNMNTYEHVL
FLKKLF-KHI--GISEDRIQQYFVSAADVEKFIHSVEDITKKIEALPPLPKKILP---EI
E-----------------------------------------------------------
------------------------------------------------------------
---
>Lokiarchaeia_GCA_019058515_U
------------------------------------------------------------
---------------------MTES-E--RKVIAFGCEKXGYSVADLTGT----------
TRRNYSTKFHLIRVRCTGRVGTHLIMNAFLNGADGVAIISCHEGECDYGEANMNTNKHVM
FLKSLF-KHL--GISEDRVQQYFCAAAEVDNFVQSVNDITKKVGSLPPLINKSQI---EL
E-----------------------------------------------------------
------------------------------------------------------------
---
>Lokiarchaeia_GCA_019058515_U_2
------------------------------------------------------------
----------VI--------KQMEN-G--YKIVMFACLKXGYGAADLAGV----------
SRMKYSPSVRIIKVRCTGRIDVKHLLFAIKSGADGVMVVGXRKNECQFKSGNFTAERHVE
FANHIL-ERR--GFGKQRLNMYWCSSAESEKLVNSIEDALEKVHTEGPNPLNLSQ---TG
RRQ---------------------D-V-NKG-----------------------------
-----------------IKT-PVE------------------------------------
---
>Lokiarchaeia_GCA_019058515_U_3
------------------------------------------------------------
--------------------MKENG-D--IKIIGFLCWKXGYGAGDMAGT----------
IRAQYPATLRPVRVNCSGRVTPSLMMRAIGRGADGVIVVGXYPNECDFETGNYIAKRNVE
YTREIL-KSV--GMSPKRVQITWCSAAEGQRFQNEISRVSSIIENLGRNPIKESK---KE
NSK---------------------D-S-NDK-----------------------------
-----------------KAK-K--------------------------------------
---
>Lokiarchaeia_GCA_018238725_U
-----------------------------------------------------LTNYCQL
RI-KE-----VI--------KMKDN-D--VKILSFLCLKXGYGAADMAGT----------
IRAQYPTSLRTVLVPCTGRVGADVIMRGFGRGADGIIIVGXYPGECDYEKGNYFAHRSIA
YIKEVL-KTV--GLNPNRIKMEYCSSAEGSKYREVAISFDDEIRKLGPSPLRKKN---KN
SSK---------------------K-----------------------------------
------------------------------------------------------------
---
>Lokiarchaeia_GCA_018238725_U_2
------------------------------------------------------------
----------VA--------TNDKD-Q--IKILTFMCWKXGYGAGDMAGT----------
IRAQYPSTIRPIRINCTGRVTPSLMMRAIGKGADGVIVAGXYEGECDYETGNLVAAKNVK
YAREIL-KTT--GISPDRIQMFHCTAAEGQRFQEEVTRISEIIENLGSNPIKESL---RS
EMK---------------------K-K-DSK-----------------------------
-----------------VEQ-KKN------------------------------------
---
>Lokiarchaeia_GCA_018238725_U_3
------------------------------------------------------------
----------------------MEN-N--YKIVIFACLKXGYSAADLAGV----------
SRMKYTASVKIIKVRCTGRVDVKHILYSIKAGADGVMVVGXRPNECQFKEGNFNAQRHVD
FANRIL-EKR--GFGSRRVNMYWLSSAEAEKFVKSVEDAYEKVKRSGPNPLKSMD---IK
KI------------------------K-QKT-----------------------------
-----------------LTT-PVE------------------------------------
--E
>Lokiarchaeia_GCA_016839915_U
------------------------------------------------------------
---VK----KLA--------SISYG-D--VKILAFLCWKXGYGAGDMAGT----------
IRAEYPATLRPVRINCSGRVTPSLMMRAIGKGADGVVIGAXYEGECDYETGNLIAERNVI
YVKEIL-KTV--GLSPKRIQMFHCSAAEGQRFQEEATRISETIKNLGSNPLKDSN---TS
KKE---------------------V-K-ESK-----------------------------
-------------------S-KKK-T----------------------------------
--E
>Lokiarchaeia_GCA_016839915_U_2
------------------------------------------------------------
----------------------MKN-A--YKIIAFACLKXGYSAADLAGV----------
SRLKYTPAVKIIKVKCTGRVDIKHILYSIRSGADGVMIVGXRPNECQFKNGNFTAERHVE
LANRIL-ASR--GFGNQRINMYWLSGGDAGKFVESVEDAYKKVSKAGLSPLNLVD---EE
PKV---------------------E-T-KQV-----------------------------
-----------------ITT-PVE------------------------------------
---
>Lokiarchaeia_GCA_016839915_U_3
------------------------------------------------------------
---------MSI--------KKDNT-S--RRIVAFGCDKXGYSVADLTGV----------
TRKSYSTDYHLIRVRCTGRIGIHLIMEAFLNGADGVAIISXKEGECEFGNGNINTYEHVL
TLKKLL-KHE--GISEDRVQQYFCSAAEVEKFVNSVEDMSAKINALPPLPK--FN---PK
------------------------------------------------------------
------------------------------------------------------------
---
>Lokiarchaeia_GCA_016839705_U
------------------------------------------------------------
----M----MSE--------VKNEE-S--RKIVAFGCDKXGYSVADLTGV----------
TRKSYSTDFHLIRVRCTGRVGIHLIMEAFLNGADGVAIISXKVGECEFENGNTNTYEHIL
ALKKLL-KHE--GISEDRVQQYFCSAAEVEKFINSVADITNKIYRLPPLPK--HN---PN
------------------------------------------------------------
------------------------------------------------------------
---
>Lokiarchaeia_GCA_016839705_U_2
------------------------------------------------------------
--------------------MAEEK-D--IKIIVYACWKXGYGSADMAGT----------
IRAQYPDSIRNVLVPCSGRVGSDLIMRAFGRGADGVIINAXYPGECDYETGNYYAYRQVE
YTKEIL-KAV--GMSPERIKIIYCTAAEGQKFQREATEFDKTIRKLGPNPTRIKS---GT
PKK--------------------AE-A-KAK-----------------------------
-----------------A------------------------------------------
---
>Lokiarchaeia_GCA_016839705_U_3
------------------------------------------------------------
----------MA--------NKSVE-N--IKILAFLCWKXGYGAGDMAGT----------
IRAQYPATFRPVRINCTGRVTPSLIMRAIGKGADGVVLGAXYRGECDYETGNLVAERNVQ
YVKEIL-KTT--GISPERVQIFNCSAAEGQKFQNEAIRISEEIADLGSNLIKENL---KS
EQE---------------------K-R-ASE-----------------------------
-----------------DKK-KK-------------------------------------
---
>Lokiarchaeia_GCA_019057735_U
-----------------------------------------------------LTNYFQW
RN-RE----VIE--------MAEEQ-D--IKIIAFLCWKXGYGSADMAGT----------
IRAQYPLSIRVVLVPCSGRIGSDMVMRSFGRGADGVMIVGXYPKECDYETGNYVAYRQVE
YLKEVL-KSM--GLSEERIMFGYCTAAEGQKFQQEAIKFDKLIQKLGPNPLKTKD---SP
TTK---------------------K-A-KA------------------------------
------------------------------------------------------------
---
>Lokiarchaeia_GCA_019057735_U_2
------------------------------------------------------------
-----------M--------TESTN-D--KKIIAFGCEKXGYSAADLTGT----------
TRKSYSTNFHLIRVRCTGRIGIHLIMESFLNGADGVAIISXKEGECEFGNGNMNTYNHVK
FLKRLF-THL--GLAEERIQQYFCSAAEVEKFIKSVEDITSKVEKLPPLPK---------
------------------------------------------------------------
------------------------------------------------------------
---
>Lokiarchaeia_GCA_019057735_U_3
------------------------------------------------------------
----------MT--------ANVKD-Q--VKILAFMCWKXGYGAGDMAGT----------
IRAQYPATIRPIRINCTGRVTPSLMMRAIGKGADGVIVAGXYKGECDYETGNLVAAKNVE
YTKEIL-KTA--GVAPERIQMFSCSAAEGQKFQEEVIRVTEIIENLGTNPIKDSL---IK
EAA---------------------K-K-DSE-----------------------------
-----------------EKK-KKE------------------------------------
---
>Lokiarchaeia_GCA_019057735_U_4
------------------------------------------------------------
----------------------MEN-D--YKILMFACLKXGYSAADLAGV----------
SRMKYTTSVKIIKVRCTGRVDVRHILYGIKGGADGVMIVGXRPNECDFKQGNFTAQRHVD
LANRIL-DSR--GYGNQRINMYWLSGAEADKLVKSVEDAYEKIKRSGPNPIKSMD---VE
KV------------------------K-QEV-----------------------------
-----------------IT--PVG------------------------------------
---
>Lokiarchaeia_GCA_019057915_U
------------------------------------------------------------
----------VI--------KQVDN-N--LSILMFACLKXGYGAADLAGV----------
SRFKYTPSVKIIKIRCTGRVDIKHILYAIKSGADGVMVVGXRPDECQYKSGNFKAQTHVD
LANRIL-DRR--GFGNQRVNQYWLSSAESEKLVKSVEDTLEKIRKIGPNPLNIQE---IK
GV------------------------K-KGK-----------------------------
-----------------IH-----------------------------------------
---
>Lokiarchaeia_GCA_019057915_U_2
------------------------------------------------------------
---------VIK--------ITESR-D--KKILAFLCWKXGYGGADMAGT----------
IRAQYPATIRPVRINCTGRVTPSLLMRAIGKGADGVIVAGXYEGECDYETGNLIAERNVN
YVKEIL-KTT--GLSPDRIQMFHCSSAEGQIFQEEMIRISEIIENLGSNAIKESL---LL
EKN---------------------K---DSN-----------------------------
-----------------GQK-KKK-T----------------------------------
--E
>Lokiarchaeia_GCA_019057915_U_3
-----------------------------------------------------LMNYFLL
RI-KE----VDN--------MAEKE-D--IKIIAFLCWKXGYGSADMAGT----------
IRAQYPSSIRTVLVPCTGRIGSDLVMRAFGRGADGVMIIGXYPKECDYETGNYFAYRLVE
YLKEVL-KAI--G-----------------------------------------------
------------------------------------------------------------
------------------------------------------------------------
---
>Lokiarchaeia_GCA_019894955_U
------------------------------------------------------------
--------------------MAEDV-D--IKIIAFLCWKXGYGSADMAGT----------
IRAQYPASIRTVLVPCSGRVGSDLIMRSFGRGADGVMIIGXYPKECDYETGNYHAYRQVE
YVKEVL-RSM--GINEKRIHIGWCTAAEGQKFQQDATAFDKVIRELGPNPLKTKG---DT
HKK-----------------------A-KT------------------------------
------------------------------------------------------------
---
>Lokiarchaeia_GCA_019894955_U_2
------------------------------------------------------------
----------------------MEY-K--YNIIMFACTKXGYGAADLAGV----------
SRMKYTPSVKIIKVRCTGRVDAKYILHSINQGADGVMVVGXRPDECQYKVGNFTAQKHVD
FANHIL-EKR--GFGNQRVNMYWLSSAESEKLVKSVEDAFEKVKRLGPNPISIQA---LE
KK------------------------K-L-------------------------------
------------------------------------------------------------
---
>Lokiarchaeia_GCA_019894955_U_3
------------------------------------------------------------
---------VIK--------MENLK-E--RKIVAFGCEKXGYSAADLSGT----------
TRKKYSTDFHLIRVKCTGRIGIHLIMDSFLKGADGVAIISCHEGECDYGGANMNTNKHVL
FLKRIF-NHL--GINEDRIQQYFCAAAEVENFVNSVEDITKKVRSMPLLPKNKIK---PK
------------------------------------------------------------
------------------------------------------------------------
---
>Lokiarchaeia_GCA_019894955_U_4
------------------------------------------------------------
--------------------MTIKD-Q--VKIIAFMCWKXGYGAGDMAGT----------
IRAQYPATIRPIRINCTGRVTPSLMMRAIGKGASGVIVAGXYEGECDYETGNLVAAKNVE
YTKEIL-KTA--GLNPERIQMFHCSAAEGQRFQQEVTRISEVIGNLGNNPVKQSV---SI
KEK---------------------E---VVK-----------------------------
-----------------TKK-KEI-T----------------------------------
--R
>Lokiarchaeia_GCA_016930515_U
-----------------------------------------------------LTQYLKK
---YK----EVS--------IMVEN-N--TKILSFLCWKXGYGGADMAGT----------
IRAQYPATLRPIRINCTGRVTPSLMMRAIGGGADGVMVVGXYPGECDYETGNLVADRNVE
YAKEIL-KTT--GISPDRIQMFHCSAAEGQRFQNESIRISGIIEKLGNNPLKGKS---KT
IAE---------------------------------------------------------
------------------------------------------------------------
---
>Lokiarchaeia_GCA_016930515_U_2
------------------------------------------------------------
----------ME--------EIQDS-P--RNIIAFGCEKXGYSAADLTGT----------
TRKSYSSNFHLVRVRCTGRIGFHIIMDAFLNGADGVAIISXHKGECNFVGANINTNKHVL
FLKKLF-LHL--GISENRIEQYFCAAAEVENFVRSVEDISKKVQALPPLPKNKLN---PN
------------------------------------------------------------
------------------------------------------------------------
---
>Lokiarchaeia_GCA_016930515_U_3
-----------------------------------------------------------L
KN-KE----TRI--------KMEID-D--IKIIAFLCWKXGYGSADMAGT----------
IRAQYPTSIRTVLVPCTGRIGVDLVMRAFGRGADGVLIVGXYPKECDYENGNYFAYRQVE
YIKEVL-NYS--GIDGRRISMSYCTAAEGQKFQQEAIKFDKQINELGPSPIRIKS---DA
KTK-----------------------A-KA------------------------------
------------------------------------------------------------
---
>Lokiarchaeia_GCA_019058355_U
------------------------------------------------------------
---------M-T--------ETITG-S--RRIIAFGCDKXGYSAADLTGV----------
TRKSYSTDFHLIRVRCTGRIGIHLIMEAFLNGADGVAIISXKVGECEFGNGNTNTYQHIL
TLKKFF-KHV--GISEERVQQYFCSAAEVEKFISSVADISKKVHSLPPLPK--TN---PK
------------------------------------------------------------
------------------------------------------------------------
---
>Lokiarchaeia_GCA_019058355_U_2
------------------------------------------------------------
---------------------------------LFACLKXGYGAADLAGV----------
SRMKYSTSVKIVKLRCTGRVDVKHLLFAIKNGADGVMVVGXRPDECQFKAGNFTASKHID
FANRIL-DKR--GFGNQRINMYWCSSAESEKLVKSIEDALEKINRAGPNPLKKMN---AQ
KND---------------------K-V-KNT-----------------------------
-----------------LTT-PVE------------------------------------
---
>Lokiarchaeia_GCA_019058355_U_3
------------------------------------------------------------
--------------------MSENG-D--IKIIAFLCWKXGYGSADMAGT----------
IRAQYPESLRNILVPCTGRVGSDVVMRAFGRGADGVMIIGXYPKECDYETGNYFAYRQVE
YLKEVL-KAI--GIDERRLMMAYCTAAEGQKFQNEATAFDKIIRQLGPSPLKRES---DA
PKK---------------------K-A-KA------------------------------
------------------------------------------------------------
---
>Lokiarchaeia_GCA_019058355_U_4
------------------------------------------------------------
---------VKN--------LSKSN-D--LKILAFLCWKXGYGAGDMAGT----------
IRAQYPATIRPIRINCSGRVTPSLMVRAIGKGADGVLVGAXYEGECDYERGNLVAKRNVE
YVKEIL-KTI--GLSPERIQMFNCSAAEGQRFQNEVSRVSEIIGNIGSNPIKETL---SK
EED---------------------K-G-SKK-----------------------------
------------------------------------------------------------
--K
>Lokiarchaeia_GCA_019058135_U
------------------------------------------------------------
-----------------------ME-D--FKILAFLCMKXGYGAADMAGT----------
IRAQYPTTIRPIRVNCTARVTPSLIMRSIGSGADGVLIVGXYPGECDYEIGNKVALKNVE
YVQEIL-EVI--GFNPERVFMEYCSSAEGDKFQKTAIITSERINKLGKSPLNKLK---TE
------------------------------------------------------------
------------------------------------------------------------
---
>Lokiarchaeia_GCA_019058135_U_2
-----------------------------------------------------------M
RGLKK----MES--------KIINQ-N--PKIIMFACEKXGYAAADLTGT----------
CRKQYSSDIYIIRVKCTGRVSLDIIIESLLNGADGVAIIGXHEHECEFGDGNMNTYKHIK
FLKKLF-KHI--GISENRVEYYFVSAAEVENFLNATTDIIEKLKKLPPLPKKSE------
------------------------------------------------------------
------------------------------------------------------------
---
>Lokiarchaeia_GCA_019058135_U_3
------------------------------------------------------------
----------------------VRYMK--MNIITFACNKXGYSAADLAGV----------
SRLKYTPNVKIIRLRCTGRVDIKHLIYAINNGADGVMVVGXQENQCEFKTGNFIAAKHVE
FVKRIL-DRR--GLGGDRVNMYNCSGAEAVKFVKSVEDMVSKVEKLGLNPLKTDQ---AV
IKA---------------------E-I-KEVDK---------------KLI---------
-----------------TKT-PI-------------------------------------
---
>Lokiarchaeia_GCA_019058135_U_4
------------------------------------------------------LTHYSK
H--KQ----KEE--------KIMSS-D--IKIASFMCWKXGYGSGDMAGT----------
IRAQYPISIRPILVPCAGRVGSELVMRTIGRGADGVLIVGXYPGECDFETGNKFAWREVE
YLNEVL-DTI--GFSNKRVKMAFCTSAEGQKFQRVTTEFDKEIRKLGKNPLKNKN---SD
KNE---------------------------------------------------------
------------------------------------------------------------
---
>Lokiarchaeia_GCA_019058215_U
------------------------------------------------------------
----------------------VRYMK--MNIITFACNKXGYSAADLAGV----------
SRLKYTPNVKIIRLRCTGRVDIKHL-----------------------------------
------------------------------------------------------------
------------------------------------------------------------
------------------------------------------------------------
---
>Lokiarchaeia_GCA_019058215_U_2
-----------------------------------------------------------M
RGLKK----MES--------KIINH-N--PKIILFACEKXGYAAADLTGT----------
CRKQYSSDIYIIRVKCTGRVSLDIIIESLLNGADGVAIIGXHEHECEFGDGNMNTYKHIK
FLKKLF-KHI--GISENRVEYYFVSAAEVENFLNATTDIIEKLKKLPPLPKKSE------
------------------------------------------------------------
------------------------------------------------------------
---
>Lokiarchaeia_GCA_019058215_U_3
------------------------------------------------------------
-----------------------ME-D--FKILAFLCLKXGYGAADMAGT----------
IRAQYPTTIRPIRVNCTARVTPSLIMRSIGNGADGVLVVGXYPGECDYEIGNKVALKNVE
YVQEIL-KTI--GFNPERVFMEYCSSAEGDKFQKTAITTSEKINKLGKNPLNKLK---TE
------------------------------------------------------------
------------------------------------------------------------
---
>Lokiarchaeia_GCA_019058215_U_4
------------------------------------------------------------
--------------------------------ITFACNKXGYSAADLAGV----------
SRLKYTPNVKIIRLRCTGRVDIKHLIYAINNGADGVMVVGXQENQCEFKTGNFIAAKHVK
FVKRIL-DRR--GLGGDRVHMYNCSGAEAVKFVKSVEDMVNKVEKLGLNPLKTDQ---AV
IKA---------------------E-I-KEVDK---------------KLI---------
-----------------TKT-PI-------------------------------------
---
>Lokiarchaeia_GCA_019058215_U_5
------------------------------------------------------LTHYSK
H--KQ----KEE--------KIMSS-D--IKIASFMCWKXGYGSGDMAGT----------
IRAQYPISIRPILVPCAGRVGSELVMRTIGRGADGVLIVGXYPGECDFETGNKFAWREVE
YLNEVL-DTI--GFSNKRVKMAFCTSAEGQKFQRVTTEFDKEIRKLGKNPLKNKN---SD
KNE---------------------------------------------------------
------------------------------------------------------------
---
>Lokiarchaeia_GCA_019057575_U
------------------------------------------------------------
---------------------MTNN-D--IKILAFLCLKXGYGGADMAGT----------
IRAQYPLSLRTVLVPCTGRVGADLVMRAFGRGADGVLIAGXYPKECDYETGNYFAYRLVD
YLKEIV-KTI--GINPERIKMTYCSSAEGAKFQKIATEFDKLIREIGPSPLRIKG---GA
PEK---------------------AKA-KAK-----------------------------
-----------------A------------------------------------------
---
>Lokiarchaeia_GCA_019057575_U_2
------------------------------------------------------------
---------MIQ--------TENKN-F--KKVIAFGCEKXGYSAADLTGT----------
TRKSYSSEFHLIRVRCTGRVGIHLIMKSFLNGADGVAIISXKEGECAFGKGNMNTYEHVL
FLKKLF-KHI--GISEDRIQQYFVSAADVEKFIHSVEDITKKIEALPPLPKKILT---EI
E-----------------------------------------------------------
------------------------------------------------------------
---
>Lokiarchaeia_GCA_019057575_U_3
------------------------------------------------------------
----------VI--------KQVDN-N--LSILMFACLKXGYGAADLAGV----------
SRFKYTPSVKIIKIRCTGRVDVKHILYAIKSGADGVMVVGXRPDECQYKSGNFKAQTHVD
LANRIL-DRR--GFGNQRVNQYWLSSAESEKLVKSVEDTLEKIRKIGPNPLNLQE---IK
GL------------------------K-KGK-----------------------------
-----------------IH-----------------------------------------
---
>Lokiarchaeia_GCA_019057575_U_4
------------------------------------------------------------
---------VIK--------ITESR-D--KKILAFLCWKXGYGGADMAGT----------
IRAQYPATIRPVRINCTGRVTPSLLMRAIGKGADGVIVAGXYEGECDYETGNLIAERNVN
YAKEIL-KTT--GLSPDRIQMFHCSSAEGQIFQEEMIRISEVIENLGSNPIKESL---LL
EKN---------------------K---DSN-----------------------------
-----------------GKK-KKK-T----------------------------------
--E
>Lokiarchaeia_GCA_005222975_U
-----------------------------------------------------LTNYCQL
RI-KE-----VI--------KMKDD-D--VKILSFLCLKXGYGAADMAGT----------
IRAQYPTSLRTVLVPCTGRVGADVIMRGFGRGADGILVVGXYPGECDYEKGNYFAHRSIA
YLKEVL-KTV--GLNPNRIKMEYCSSAEGSKYREVASSFDEEIRKLGPNPLRKKN---KN
SSK---------------------K-----------------------------------
------------------------------------------------------------
---
>Lokiarchaeia_GCA_005222975_U_2
------------------------------------------------------------
-----------M--------SNSVK-E--RNIIAFGCEKXGYSVADLTGT----------
MRKSYSSTFHLIRVRCTGRIGIHLIMECFLNGADGVAIISXKEGECEFGKGNLNTYEHVK
FLKRLF-KHI--GLSEDRIQQYFCSAAEVENFLNSVEDITNKIEALPHLPKLKIN---PK
------------------------------------------------------------
------------------------------------------------------------
---
>Lokiarchaeia_GCA_005222975_U_3
------------------------------------------------------------
----------------------MEN-N--YKIVIFACLKXGYSAADLAGV----------
SRMKYTASVKIIKVRCTGRVDVKHILYSIKAGADGVMVVGXRPNECQFKEGNFNAQRHVD
FANRIL-EKR--GFGSRRVNMYWLSSAEAEKFVKSVEDAYEKVKRSGPNPLKSMD---IK
KV------------------------K-QKI-----------------------------
-----------------LTT-PIE------------------------------------
--E
>Lokiarchaeia_GCA_005222975_U_4
------------------------------------------------------------
----------VA--------TNDKD-Q--IKILAFMCWKXGYGAGDMAGT----------
IRAQYPSTIRPIRINCTGRVTPSLMMRAIGKGADGVIVAGXYEGECDYETGNLVAAKNVK
YAREIL-KTT--GVSPDRIQMFHCSAAEGQKFQEEVTRISEIIENLGSNPIKESL---RS
EKN---------------------K-K-DSK-----------------------------
-----------------EKQ-KKN------------------------------------
---
>Lokiarchaeia_GCA_018238305_U
------------------------------------------------------------
----------VA--------TNDKD-Q--IKILTFMCWKXGYGAGDMAGT----------
IRAQYPSTIRPIRINCTGRVTPSLMMRAIGKGADGVIVAGXYEGECDYETGNLVAAKNVK
YAREIL-KTT--GISPDRIQMFHCTAAEGQRFQEEVTRISEIIENLGSNPIKESL---RS
EMK---------------------K-K-DSK-----------------------------
-----------------VEQ-KKN------------------------------------
---
>Lokiarchaeia_GCA_018238305_U_2
------------------------------------------------------------
-----------M--------SKTVK-E--RNIIAFGCEKXGYSVADLTGT----------
TRKSYSSTFHLIRVRCTGRIGIHLIMECFLNGADGVAIISXKEGECEFGKGNLNTYEHVK
FLKMLF-KHI--GLSEDRIQQYFCSAAEVENFLNSVEDITNKIEALPRLPKQKIN---PK
------------------------------------------------------------
------------------------------------------------------------
---
>Lokiarchaeia_GCA_018238305_U_3
-----------------------------------------------------LTNYCQL
RI-KE-----VI--------KMKDN-D--VKILSFLCLKXGYGAADMAGT----------
IRAQYPTSLRTVLVPCTGRVGADVIMRGFGRGADGIIIVGXYPGECDYEKGNYFAHRSIA
YIKEVL-KTV--GLNPNRIKMEYCSSAEGSKYREVAISFDDEIRKLGPSPLRKKN---KN
SSK---------------------K-----------------------------------
------------------------------------------------------------
---
>Lokiarchaeia_GCA_018238305_U_4
------------------------------------------------------------
----------------------MEN-D--YKIVIFACLKXGYSAADLAGV----------
SRMKYTASVKIIKVRCTGRVDVKHILYSIKAGADGVMVVGXRPNECQFKEGNFNAQRHVD
FANRIL-EKR--GFGSRRVNMYWLSSAEAEKFVKSVEDAYEKVTRSGPNPLKSMD---IK
KV------------------------K-QKT-----------------------------
-----------------LTT-PVE------------------------------------
--E
>Lokiarchaeia_GCA_016840695_U
------------------------------------------------------------
---------MTE--------TKTEL-S--RRIIAFGCDKXGYSAADLTGT----------
TRKLYTTDVHIIRVKCTGRIGIHIIMDAFLNGVDGVAIISXKEGECEFGRGNMNTYEHVN
FLKKLF-DHL--GISGDRIQQYFCSAAEVEKFISSVEDISKKIHALPPLPKK--------
------------------------------------------------------------
------------------------------------------------------------
---
>Lokiarchaeia_GCA_016840695_U_2
------------------------------------------------------------
--------------------------------LSFLCWKXGYGGADMAGT----------
IRAQYPATLRPIRINCTGRVTPSLMMRAIGKGADGVIIAGXYPGECDYETGNLVAERNVE
YVKEIL-RIT--GLSPERVQMFHCSAAEGQRFQNEATRITEIIKKLGSNPLKEEK---NK
S-----------------------------------------------------------
------------------------------------------------------------
--E
>Lokiarchaeia_GCA_016840695_U_3
------------------------------------------------------------
----------------------MKN-N--LNIIMFACVKXGYGAADLAGV----------
SRLKYTPTVKIVKLRCTGRIDVKHILFAIKSGADGVMVVGXRPDECQFQLGNFTAAKHIE
FANRIL-ERR--GFGSQRVNMYWCSSAESEKLVKSVVDSYEKIKRAGPNPVKAED---IK
PQS---------------------K-A-KKV-----------------------------
-----------------LTT-PVG------------------------------------
---
>Lokiarchaeia_GCA_016840655_U
------------------------------------------------------------
--------------------MTTQD-R--IKILAFMCWKXGYGAGDMAGT----------
IRAQYPATIRPIRINCTGRVTPSLMMRAIGKGADGIIVAGXYEGECDYETGNLVAAKNVK
YTKEIL-KTA--GVSPERVQMFHCSAAEGQKFQEEM------------------------
------------------------------------------------------------
------------------------------------------------------------
---
>Lokiarchaeia_GCA_016840655_U_2
------------------------------------------------------MNYYLL
WS-KE----VEL--------MSEEQ-D--IKIIAFLCWKXGYGSADMAGT----------
IRAQYPSSIRVILVPCTGRVDSDVVLRSFGRGADGVMIIGXYPRECDYETGNYFAYRQVE
YLKEVL-KST--GIDEKRLMFGYCTAAEGQKFQREATEFDKVIRELGPSPFKSKS---DT
SKK---------------------E-KINA------------------------------
------------------------------------------------------------
---
>Lokiarchaeia_GCA_016840655_U_3
------------------------------------------------------------
----------------------MSY-K--YEIIMFACLKXGYSAADLAGV----------
SRLKYTPSVKIIKVRCTGRVDVQHILYAIKSGADGVMIVGXRPNECQFKNGNFTAQRHVD
LANRIL-DSR--GFGNQRINMYWLSGAEAEKLVKSVEDAYEKINRLGPNPIKLTD---IK
TE------------------------K-KQA-----------------------------
-----------------IIT-PVE------------------------------------
---
>Lokiarchaeia_GCA_016840655_U_4
------------------------------------------------------------
----------VI--------SVNEN-E--RKVIAFGCEKXGYSAADLTGT----------
TRKSYSSNFHLIKVKCTGRIGIHLIMQAFLKGADGVAIISCHEGECDYGRANMNTHSHVL
QLKKIF-KEL--GINEERIQQYFCAAAEVEKFVQSVNDICQKIQLLPPLPKQKFN---PN
------------------------------------------------------------
------------------------------------------------------------
---
>Lokiarchaeia_GCA_016839765_U
------------------------------------------------------------
--------------------MTTEN-N--IKILAFMCWKXGYGAGDMAGT----------
IRAQYPATIRPIRINCTGRVTPSLMMRAIGKGADGVLVAGXYEGECDYETGNLVAAKNVE
FTKEVL-KAT--GISPERIQMFHCSAAEGQRFQEEVTRVSEIIENLGKNPLKDSL---RS
EVN---------------------K-K-EKK-----------------------------
-----------------PNE----------------------------------------
---
>Lokiarchaeia_GCA_016839765_U_2
------------------------------------------------------------
----------------------MEGYN--YKIIMFACLKXGYSAADLAGV----------
SRLKYTPSVKIIKVKCTGRIDVKHILYTIKSGADGVMVVGXRPDECQFKNGNYTAQRHVD
LANRIL-ESR--GFGSQRVNMYWLSGAESEKLVKSVEDALEKIRRAGPNPINTMD---MK
SI------------------------K-KKV-----------------------------
-----------------VTT-PVE------------------------------------
---
>Lokiarchaeia_GCA_016839765_U_3
------------------------------------------------------------
---------MVD--------SENKN-F--RKIIAFGCDKXGYSAADLTGT----------
TRKTYSTDFHLIRVRCTGRVGIHLIMECFLNGADGVAIISXKEGECEYGSGNLNTYEHIK
LLKRLF-KHL--GISENRIQQYFCSAAEVEKFIQSVEDITTKIYELPPIPKQKLN---PK
------------------------------------------------------------
------------------------------------------------------------
---
>Lokiarchaeia_GCA_013375455_U
------------------------------------------------------------
----------------------MEN-E--YRVVAFACNKXGYGAADLTGT----------
TRNKYPTDIRIIRVRCTGRVDAYHLLHSLRNGADAVMIISXHIGECDFNNGNIKAQMRID
FVKRVL-DRI--GLDGRRVNLYECGAAEFNRFLEAVGDTMEKLEKIGPNPLRN-------
------------------------------------------------------------
------------------------------------------------------------
---
>Lokiarchaeia_GCA_013375455_U_2
------------------------------------------------------------
----------------------MSF-L--PKIAAFLCWKXGYGAADMAGT----------
IRSQYPASFRTIRVPCTGRISTDLILRALRKGADAVVVVGXYEGECEYETGNLLAITNVK
YVKQML-DLI--GIGGDRVQMHFCTAAEGAKFSDLVKEVTAQIVDLGPNPLKLKP---TA
EEE---------------------G-S-S-------------------------------
------------------------------------------------------------
---
>Lokiarchaeia_GCA_019894855_U
------------------------------------------------------------
----------------------MEN-D--YKILMFACLKXGYSAADLAGV----------
SRMKYTASVKIIKVRCTGRVDVKHILYGIKGGADGVMIVGXRPNECEFKQGNFTAQRHVD
LANRIL-DSR--GYGNNRINMYWLSGAEADKLVKSVEDTYEKIRRSGPNPIKTME---NK
EL------------------------K-QKV-----------------------------
-----------------VTT-PIE------------------------------------
---
>Lokiarchaeia_GCA_019057435_U
------------------------------------------------------------
----------------------MEN-D--YQILMFACLKXGYSAADLAGV----------
SRLKYTPSVKIIKLRCTGRIDMKHLLFAINSGADSVMVVGXRPNECQFKNGNFKAQTHVD
LANRIL-ERR--GFGNQRINQYWLSGAESDKLVKSVEDALEKVKRAGPNPLKLMD---TK
SK------------------------A-KKG-----------------------------
-----------------LTT-PAE------------------------------------
---
>Lokiarchaeia_GCA_019057435_U_2
-----------------------------------------------------LKN--KS
IGCII----MDK--------IQKKI-Q--RRIIAFGCEKXGYGAADLTGT----------
TRKSYSTDFHLIRVKCTGRIGIHLIMECFLNGADGVAVISXREGECEFGNGNIIANNHIK
FLKKIF-NYQ--GISENRVQQYFCSAAEVDKFIASVEDITKKIQALPPFPKNN-------
------------------------------------------------------------
------------------------------------------------------------
---
>Lokiarchaeia_GCA_019057435_U_3
------------------------------------------------------------
----------MM--------QIEVI-G--RKIIAFGCEKXGYAAADLTGT----------
TRKSYSTNFHLIRVICTGRVGIHLIMEAFLNGADGVAIISCHEGECNFENANMNTNKHVK
SLKKIF-EHI--GINPDRIQQYFCAAAEVENFVASVEDITKKVLALPPLPKHKL------
------------------------------------------------------------
------------------------------------------------------------
---
>Lokiarchaeia_GCA_019057435_U_4
------------------------------------------------------------
---------VKY--------LTLEN-N--IKIIAFLCWKXGYGAGDMAGT----------
IRAQYPATIRPIRINCTGRVTPSLIMRAIGKGADGVIGSGXYPGECDYETGNLVAERNVQ
YVREIL-NSA--GISPERIQMFHCSSAEGQRFQEEVTRISNIIENLGKNPLKETL---SS
SNQ---------------------D-K-SSN-----------------------------
-----------------SNK-KPK-T----------------------------------
--E
>Lokiarchaeia_GCA_019058315_U
------------------------------------------------------------
--------------------MSEGF-L--PKIAAFLCWKXGYGACDMAGT----------
IRRQYPASLRTILVPCTARVDPEYIIRSFCKGADGAIVVGXLEGDCDYETGNLLARRQVE
YLKLLC-KTL--GLNEDRVEMNNMSSAEGAKFADFASEVTENIQKIGPNPLKTAK---AK
KIA---------------------------------------------------------
------------------------------------------------------------
---
>Lokiarchaeia_GCA_019058315_U_2
------------------------------------------------------------
----------------------MDP-K--FNVVLFACDKXGYSAADLTGT----------
CRMKYNTGVKIIRLRCTGRIDIAHIMHAIRAGADAVMVVGXHFGECDFKDGNIRANERIL
FIKRVL-DKS--GLGGGRVNLYQCSAAEVNRFVQAVEDTIGHLQKLGPNPIRSVN---V-
------------------------------------------------------------
------------------------------------------------------------
---
>Lokiarchaeia_GCA_013375475_U
------------------------------------------------------------
LTECW----REV--------KRMEN-N--FKILMFACLKXGYSAADLAGV----------
SRMKYTASVKIIKVKCTGRIDLKHILYGIKAGADGVMIVGXRPNECEFKQGNFTAQRHVD
LANRIL-DSR--GYGNQRVNMYWLSGAEADKLVKSVEDSYEKIKKSGPNPIKPTQ---VE
KS------------------------K-KKT-----------------------------
-----------------VNS-LVG------------------------------------
---
>Lokiarchaeia_GCA_013375475_U_2
------------------------------------------------------------
-----------M--------TENVK-E--RKIIAFGCEKXGYSAADLTGT----------
TRKSYSTNFHLIRVKCTGRIGIHLIMESFLNGADGVAIISXKEGECEFGNGNMNTFEHVK
FLKRLF-KHL--GLAEERIQQYFCSAAEVEKFIKSVEDITQKVGLLPPLPK---------
------------------------------------------------------------
------------------------------------------------------------
---
>Lokiarchaeia_GCA_020344955_U
------------------------------------------------------------
----------MA--------EISDA-D--IKILAFLCWKXGYGAGDMAGT----------
IRAQYPATLRPVRINCSGRVTPSLMMRAIGKGADGIVIGAXYQGECDYETGNLVAERNAT
YVKEIL-KTV--GLSPERIQMFHCSAAEGQRFQEEATRISETIKNLGSNPLKDSN---AS
KKE---------------------G-K-ES------------------------------
-------------------K-NSK-K----------------------------------
---
>Lokiarchaeia_GCA_020344955_U_2
------------------------------------------------------------
----------------------MKQ-K--YEIIAFACIKXGYSAADLAGV----------
SRLKYTTTVKIIKVRCTGRIDLKHILYSIISGADGVMIVGXRPNECQFKNGNFTAQRHVD
LANRIL-ESR--GLGNQRVNMYWLSGAESEKFVKSVEDAYEKIRRLGINPIKTTD---VE
LP------------------------K-DEI-----------------------------
-----------------IIT-PVE------------------------------------
---
>Lokiarchaeia_GCA_019058035_U
------------------------------------------------------------
-----------------------ME-D--FKILAFLCLKXGYGAADMAGT----------
IRAQYPTTIRPIRVNCTARVTPSLIMRSIGNGADGVLVVGXYPGECDYEIGNKVALKNVE
YVQEIL-KTI--GFNPERVFMEYCSSAEGDKFQKTAITTSEKINKLGKNPLNKLK---TE
------------------------------------------------------------
------------------------------------------------------------
---
>Lokiarchaeia_GCA_019058035_U_2
-----------------------------------------------------------M
RGLKK----MES--------KIINH-N--PKIILFACEKXGYAAADLTGT----------
CRKQYSSDIYIIRVKCTGRVSLDIIIESLLNGADGVAIIGXHEHECEFGDGNMNTYKHIK
FLKKLF-KHI--GISENRVEYYFVSAAEVENFLNATTDIIEKLKKLPPLPKKSE------
------------------------------------------------------------
------------------------------------------------------------
---
>Lokiarchaeia_GCA_019058035_U_3
------------------------------------------------------------
----------------------VRYMK--MNIITFACNKXGYSAADLAGV----------
SRLKYTPNVKIIRLRCTGRVDIKHLIYAINNGADGVMVVGXQENQCEFKTGNFIAAKHVK
FVKRIL-DRR--GLGGDRVNMYNCSGAEAVKFVKSVEDMVNKVEKLGLNPLKTDQ---AV
IKA---------------------E-I-KEVDK---------------KLI---------
-----------------TKT-PI-------------------------------------
---
>Lokiarchaeia_GCA_019058035_U_4
------------------------------------------------------LTHYSK
H--KQ----KEE--------KIMSS-D--IKIASFMCWKXGYGSGDMAGT----------
IRAQYPISIRPILVPCAGRVGSELVMRTIGRGADGVLIVGXYPGECDFETGNKFAWREVE
YLNEVL-DTI--GFSNKRVKMAFCTSAEGQKFQRVATEFDKEIRKLGKNPLKNKN---SD
KNE---------------------------------------------------------
------------------------------------------------------------
---
>Lokiarchaeia_GCA_018238745_U
-----------------------------------------------------LTNYCQL
RI-KE-----VI--------KMKDD-D--VKILSFLCLKXGYGAADMAGT----------
IRAQYPTSLRTVLVPCTGRVGADVIMRGFGRGADGIIIVGXYPGECDYEKGNYFAHRSIA
YIKEVL-KTV--GLNPNRIKMEYCSSAEGSKYREVAISFDDEIRKLGPSPLRKKN---KN
SSK---------------------K-----------------------------------
------------------------------------------------------------
---
>Lokiarchaeia_GCA_018238745_U_2
------------------------------------------------------------
-----------M--------SNSVK-E--RNIIAFGCEKXGYSVADLTGT----------
MRKSYSSTFHLIRVRCTGRIGIHLIMECFLNGADGVAIISXKEGECEFGKGNLNTYEHVK
FLKMMF-KHL--GLSEDRIQQYFCSAAEVENFLNSVEDITNKIEALPHLPKQKIN---PK
------------------------------------------------------------
------------------------------------------------------------
---
>Lokiarchaeia_GCA_018238745_U_3
------------------------------------------------------------
----------VA--------TNDKD-Q--IKILAFMCWKXGYGAGDMAGT----------
IRAQYPSTIRPIRINCTGRVTPSLMMRAIGKGADGVIVAGXYEGECDYETGNLVAAKNVK
YAREIL-KTT--GISPDRIQMFHCTAAEGQRFQEEVTRISEIIENLGSNPIKESL---RS
EMK---------------------K-K-DSK-----------------------------
-----------------VEQ-KKN------------------------------------
---
>Lokiarchaeia_GCA_004375715_U
------------------------------------------------------------
----------------------MEN-N--FKILMFACLKXGYSAADLAGV----------
SRMKYTTSVKIIKVKCTGRIDVKHILYSIKSGADGVMIVGXRPNECEFKQGNFNAQRHVD
LANRIL-DSR--GYGNQRINMYWLSGAEADKLVKSVEDAYEKIKRSGTNPIKSID---VE
KS------------------------K-QKV-----------------------------
-----------------IT--PVG------------------------------------
---
>Lokiarchaeia_GCA_004375715_U_2
------------------------------------------------------------
-----------M--------TESTN-E--RKIIAFGCEKXGYSAADLTGT----------
TRKSYSTNFHLIRVRCTGRIGIHLIMESFLNGADGVAIISXKEGECEFGNGNMNTYNHVK
FLKRLF-NHL--GLAEERIQQYFCSAAEVEKFIKSVEDITSKVEKLPPLPK---------
------------------------------------------------------------
------------------------------------------------------------
---
>Lokiarchaeia_GCA_004375715_U_3
------------------------------------------------------------
----------MT--------AKVKD-Q--VKILAFMCWKXGYGAGDMAGT----------
IRAQYPATIRPIRINCTGRVTPSLMMRAIGKGADGVIVAGXYKGECDYETGNLVAAKNVE
YTKEIL-KTA--GVAPERIQMFSCSAAEGQKFQEEVIRVTEIIENLGTNPIKASL---IR
EAE---------------------K-K-DSE-----------------------------
-----------------EKK-KND------------------------------------
---
>Lokiarchaeia_GCA_018238345_U
-----------------------------------------------------LTNYCQL
RI-KE-----VI--------KMKDN-D--VKILSFLCLKXGYGAADMAGT----------
IRAQYPTSLRTVLVPCTGRVGADVIMRGFGRGADGIIIVGXYPGECDYEKGNYFAHRSIA
YIKEVL-KTV--GLNPNRIKMEYCSSAEGSKYREVAISFDDEIRKLGPSPLRKKN---KN
SSK---------------------K-----------------------------------
------------------------------------------------------------
---
>Lokiarchaeia_GCA_018238345_U_2
------------------------------------------------------------
----------------------MEN-D--YKIVIFACLKXGYSAADLAGV----------
SRMKYTASVKIIKVRCTGRVDVKHILYSIKAGADGVMVVGXRPNECQFKEGNFNAQRHVD
FANRIL-EKR--GFGSRRVNMYWLSSAEAEKFVKSVEDAYEKVKRSGPNPLKSMD---IK
KI------------------------K-QKT-----------------------------
-----------------LTT-PVE------------------------------------
--E
>Lokiarchaeia_GCA_018238345_U_3
------------------------------------------------------------
-----------M--------SNNVK-E--RNIIAFGCDKXGYSVADLTGT----------
MRKSYSSTFHLIRVRCTGRIGIHLIMECFLNGADGVAIISXKEGECEFGKGNLNTYEHVK
FLKMLF-KHL--GLSEDRIQQYFCSAAEVENFLNSVEDITNKIEALPRLPKQKIN---PK
------------------------------------------------------------
------------------------------------------------------------
---
>Lokiarchaeia_GCA_018238345_U_4
------------------------------------------------------------
----------VA--------TNDKD-Q--IKILTFMCWKXGYGAGDMAGT----------
IRAQYPSTIRPIRINCTGRVTPSLMMRAIGKGADGVIVAGXYEGECDYETGNLVAAKNVK
YAREIL-KTT--GISPDRIQMFHCTAAEGQRFQEEVTRISEIIENLGSNPIKESL---RS
EMK---------------------K-K-DSK-----------------------------
-----------------VEQ-KKN------------------------------------
---
>Lokiarchaeia_GCA_016840545_U
------------------------------------------------------------
---------------------MTDN-D--IKILAFLCLKXGYGGADMAGT----------
IRAQYPTSLRTVLVPCTGRVGADLVMRAFGRGADGVLIVGXYPGECDYETGNYFAYRLVE
YLDEIA-KAI--GINPKRIKMVFCSSAEGSKFQKVATEFDNLIRKLGPSPLRSKG---GT
SKK---------------------EKA-KEK-----------------------------
-----------------VKA----------------------------------------
---
>Lokiarchaeia_GCA_016840545_U_2
------------------------------------------------------------
----------------------MEDYN--YKIIMFACLKXGYSAADLAGV----------
SRFKYTPSVKIIKVKCTGRVDVKHILYIIKSGADGVMVVGXRPDECQFKNGNYTAQRHVD
LVNRIL-ESR--GFGSQRINMYWLSGAESEKLVKSVEDALEKIKRAGPNPINTMD---MK
SI------------------------K-KRR-----------------------------
-----------------ITT-PVE------------------------------------
---
>Lokiarchaeia_GCA_016840545_U_3
------------------------------------------------------------
---------MVD--------TENKN-F--RKIIAFGCDKXGYSAADLTGT----------
TRKTYSTDFHLIRVRCTGRIGIHLIMECFLNGADGVAIISXKEGECEYGSGNLNTYEHIK
FLKRLF-KHL--GISENRIQQYFCSAAEVEKFIQSVEDITTKIYELPPIPKQKLN---PK
------------------------------------------------------------
------------------------------------------------------------
---
>Lokiarchaeia_GCA_016840545_U_4
------------------------------------------------------------
--------------------MATEN-K--IKILAFMCWKXGYGAGDMAGT----------
IRAQYPATIRPIRINCTGRVTPSLMMRAIGKGADGVLVAGXYEGECDYETGNLVAAKNVE
FTKEVL-KAT--GISPERIQMFHCSAAEGQRFQEEVTRVSEIIENLGKNPLKKFL---NS
EVN---------------------K-K-EKK-----------------------------
-----------------PNE----------------------------------------
---
>Lokiarchaeia_GCA_019058055_U
------------------------------------------------------------
---------MKT--------VKNEM-T--RRIIAFGCEKXGYSVADLTGT----------
TRKFYSTNFHMIRVRCTGRIGIHLIMECFLNGVDGVAIISXKEGECEFGNGNMNTYEHIL
LLKKLF-KHL--GISEHRIQQYFCSAAEVEKFIDSVEDITKKIQALPPLPK--FN---PK
------------------------------------------------------------
------------------------------------------------------------
---
>Lokiarchaeia_GCA_019058055_U_2
-----------------------------------------------------LMNYFLL
RI-KE----VDN--------MAEKE-D--IKIIAFLCWKXGYGSADMAGT----------
IRAQYPSSIRTVLVPCAGRIGSDLVMRAFGRGADGVMIIGXYPKECDYETGNYFAYRLVE
YLKEVL-RTI--GINEKRLYNGYCTAAEGQKFQIEATDFDKVIRDLGPSPIRAKG---GT
PEK--------------------AK-A-KAK-----------------------------
-----------------A------------------------------------------
---
>Lokiarchaeia_GCA_019058055_U_3
------------------------------------------------------------
---------VIK--------ITESR-D--KKILAFLCWKXGYGGADMAGT----------
IRAQYPATIRPVRINCTGRVTPSLLMRAIGKGADGIIVAGXYEGECDYETGNLIAERNVN
YAKEIL-KTT--GLSPDRIQMFHCSSAEGQIFQEEMIRISEVIENLGSNAIKESL---LL
EKN---------------------K---DSN-----------------------------
-----------------GQK-KKK-T----------------------------------
--E
>Lokiarchaeia_GCA_013375355_U
------------------------------------------------------------
----------------------MDP-K--YNVVLFACDKXGYSAADLTGT----------
CRMKYNTGVKIIRLRCTGRVDIAHIMHAIRAGADAVMVVGXHFGECDFKDGNIRANERIQ
FIKRVL-DKS--GLGGDRVNLYQCSAAEVNRFVEAVEDTIAHLQKLGPNPIRVKA-----
------------------------------------------------------------
------------------------------------------------------------
---
>Lokiarchaeia_GCA_013375355_U_2
------------------------------------------------------------
--------------------MSEGF-L--PKIAAFLCWKXGYGACDMAGT----------
IRRQYPASLRTILVPCTARVDPEYIIRSFCKGADAAIVVGXLEGDCDYETGNLLARRQVE
YLKIMC-KTL--GLSEDRVEINNMSSAEGAKFANFASEVTEKIQKIGPNPLKTAK---AK
KVA---------------------------------------------------------
------------------------------------------------------------
---
>Lokiarchaeia_GCA_019058295_U
------------------------------------------------------------
---------MSE--------DVKSD-G--KRIIAFGCDKXGYSVADLTGT----------
TRKLYSTKVHLLRVRCTGRIGLHLIMECFLNGADGVAIISXRKGECEFGNGNMNTYEHVL
LLKKIF-NRI--GISEDRIQQYFCSAAEVETYVASVEDIAKKVEALPPLPK--FN---PN
------------------------------------------------------------
------------------------------------------------------------
---
>Lokiarchaeia_GCA_019058295_U_2
------------------------------------------------------------
----------------------VEN-N--YSILMFACLKXGYGAADLAGV----------
SRFKYSPTVKIIKLRCTGRIDVKHLLFAIKSGADGVMIVGXRPNECQFKDGNFKAQTHVD
LANRIL-DRR--GFGNQRINQYWLSSAESEKLVKSVEDTIEKIQRLGPNPLKSI------
--------------------------A-KKV-----------------------------
-----------------LTT-PAE------------------------------------
---
>Lokiarchaeia_GCA_019058295_U_3
------------------------------------------------------------
----V----VIK--------ITINN-E--SKILAFLCWKXGYGAGDMAGT----------
IRAQYPATIRPIRINCTGRVTPSLIMRTIGKGADGVMIAGXYKGECDYETGNLVAERNVE
YVKNIL-KAT--GISPERIQMVHCSAAEGQVFQNEVIRISEIIENLGSNPLKESL---SS
HPE---------------------A-K-DSE-----------------------------
-----------------KGK-KNK-T----------------------------------
--E
>Lokiarchaeia_GCA_018238625_U
------------------------------------------------------------
----------------------MEN-N--YKIVIFACLKXGYSAADLAGV----------
SRMKYTASVKIIKVRCTGRVDVKHILYSIKAGADGVMVVGXRPNECQFKEGNFNAQRHVD
FANRIL-EKR--GFGSRRVNMYWLSSAEAEKFVKSVEDAYEKVKRSGPNPLKSMD---IK
KI------------------------K-QKT-----------------------------
-----------------LTT-PVE------------------------------------
--E
>Lokiarchaeia_GCA_018238625_U_2
------------------------------------------------------------
----------VA--------TNDKD-Q--IKILTFMCWKXGYGAGDMAGT----------
IRAQYPSTIRPIRINCTGRVTPSLMMRAIGKGADGVIVAGXYEGECDYETGNLVAAKNVK
YAREIL-KTT--GISPDRIQMFHCTAAEGQRFQEEVTRISEIIENLGSNPIKESL---RS
EMK---------------------K-K-DSK-----------------------------
-----------------VEQ-KKN------------------------------------
---
>Lokiarchaeia_GCA_011364975_U
------------------------------------------------------------
--------------------MATQD-R--IKILAFMCWKXGYGAGDMAGT----------
IRAQYPATIRPIRINCTGRVTPSLMMRAIGKGADGIIVAGXYEGECDYETGNLVAAKNVK
YTKEIL-KIA--GVSPERVQMFHCSAAEGQKFQEEMTRVSKIIEELGNNPIKESI---KL
EKE---------------------K-E-TNT-----------------------------
-----------------VEK-STN------------------------------------
---
>Lokiarchaeia_GCA_011364975_U_2
------------------------------------------------------------
----------------------MSY-K--YEIIMFACLKXGYSAADLAGV----------
SRLKYTPSVKIIKVRCTGRVDVQHILYAIKSGADGVMIVGXRPNECQFKNGNFTAQRHVD
LANRIL-DSR--GFGNQRINMYWLSGAEAEKLVKSVEDAYEKINRLGPNPIKLTD---IK
TE------------------------K-KQA-----------------------------
-----------------IIT-PVE------------------------------------
---
>Lokiarchaeia_GCA_011364975_U_3
------------------------------------------------------MNYYLL
WS-KE----VEL--------MSEEQ-D--IKIIAFLCWKXGYGSADMAGT----------
IRAQYPSSIRVILVPCTGRVDSDVVLRSFGRGADGVMIIGXYPRECDYETGNYFAYRQVE
YLKEVL-KST--GIDEKRLMFGYCTAAEGQKFQREATKFDKVIRELGPSPFKSKS---DT
SKK---------------------E-KVNA------------------------------
------------------------------------------------------------
---
>Lokiarchaeia_GCA_016839315_U
------------------------------------------------------------
----------------------MSY-K--YEIIMFACLKXGYSAADLAGV----------
SRLKYTPSVKIIKVRCTGRVDVQHILYAIKSGADGVMIVGXRPNECQFKNGNFTAQRHVD
LANRIL-DSR--GFGNQRINMYWLSGAEAEKLVKSVEDAYEKINRLGPNPIKLTD---IK
TE------------------------K-KQA-----------------------------
-----------------IIT-PVE------------------------------------
---
>Lokiarchaeia_GCA_016839315_U_2
------------------------------------------------------------
--------------------MATQD-R--IKILAFMCWKXGYGAGDMAGT----------
IRAQYPATIRPIRINCTGRVTPSLMMRAIGKGADGIIVAGXYEGECDYETGNLVAAKNVK
YTKEIL-KTA--GVSPERVQMFHCSAAEGQKFQEEMTRVSKIIEELGNNPIKESI---KL
EKE---------------------K-A-TNT-----------------------------
-----------------VEK-STN------------------------------------
---
>Lokiarchaeia_GCA_016839315_U_3
------------------------------------------------------MNYYLL
WS-KE----VEL--------MSEEQ-D--IKIIAFLCWKXGYGSADMAGT----------
IRAQYPSSIRVILVPCTGRVDSDVVLRSFGRGADGVMIIGXYPRECDYETGNYFAYRQVE
YLKEVL-KST--GIDEKRLMFGYCTAAEGQKFQREATEFDKVIRELGPNPFKSES---DT
SKK---------------------E-KVNA------------------------------
------------------------------------------------------------
---
>Lokiarchaeia_GCA_023129555_U
------------------------------------------------------------
-----------M--------TENRK-D--RKIIAFGCEKXGYSAADLTGT----------
TRKSYSTNFHLIRVRCTGRIGIHLIMESFLNGADGVAIISXKEGECEFGNGNMNTFEHVK
FLKRLF-KHL--GLAEERIQQYFCSAAEVEKFIKSVEDITHKVELLPPLPK---------
------------------------------------------------------------
------------------------------------------------------------
---
>Lokiarchaeia_GCA_023129555_U_2
------------------------------------------------------------
----------MV--------AKVKD-Q--VKILAFMCWKXGYGAGDMAGT----------
IRAQYPATIRPIRINCTGRVTPSLMMRSIGKGADGVIVAGXYEGECDYETGNLVAARNVE
YTKEIL-KTA--GVAPERIQMFSCSAAEGQKFQEEVIRVSEIIENLGTNPIKESL---IK
EAE---------------------K-K-DSE-----------------------------
-----------------EKK-KKD------------------------------------
---
>Lokiarchaeia_GCA_023129555_U_3
------------------------------------------------------------
----------------------MEN-N--LKILMFACLKXGYSAADLAGV----------
SRMKYTTSVKIIKVKCTGRVDVKHILYGIKSGADGVMIVGXRPNECEFKQGNFNAQRHVD
LANRIL-DSR--GYGNQRINMYWLSGAEADKLVKSIEDAYEKIKRSGPNPIKSMD---VE
KA------------------------K-QKV-----------------------------
-----------------IT--PVG------------------------------------
---
>Lokiarchaeia_GCA_005191425_U
------------------------------------------------------------
----------------------MNE-K--YKIVAFACNKXGYGAADLAGV----------
TRNKYPTDVRIIRVRCTGRVDAYHILHAFRMGADAVMVISXHIGECDFINGNIKALNRIK
FVKRLL-DEL--TLGESRLNLYECGAAEFNVFLESIKDTMEKLKRVGPNPLRY-------
------------------------------------------------------------
------------------------------------------------------------
---
>Lokiarchaeia_GCA_005191425_U_2
------------------------------------------------------------
----------MI--------KMAEF-L--PKIAAFLCNKXGYGALDMAGT----------
IRAQYPASFRTVRVTCTGRVSADLIFRALRKGADGVAVIGXYEGECDFESGNLSAKRQVE
MVQIIL-ESI--GISPERVIMDHCSSAEGAKIAEIARKMTAKLKELGPSPLKISE---SE
------------------------------------------------------------
------------------------------------------------------------
---
>Lokiarchaeia_GCA_005191425_U_3
------------------------------------------------------------
----------------------MEE-H--FRVVAFACNKXGYGAADLTGT----------
TRNKYPTDIRIIRVRCTGRIDAYHLLHAFRSGADAVMVVSXHIGECDFNNGNIKALSRVN
FVKRVL-DKI--GLDGSRVNLYECGAAEFNIFLESVAHTMKILKKIGPNPLKKM------
------------------------------------------------------------
------------------------------------------------------------
---
>Lokiarchaeia_GCA_019058015_U
-----------------------------------------------------------M
RGLKK----MES--------KIINH-N--PKIILFACEKXGYAAADLTGT----------
CRKQYSSDIYIIRVKCTGRVSLDIIIESLLNGADGVAIIGXHEHECEFGDGNMNTYKHIK
FLKKLF-KHI--GISENRVEYYFVSAAEVENFLNATTDIIEKLKKLPPLPKKSE------
------------------------------------------------------------
------------------------------------------------------------
---
>Lokiarchaeia_GCA_019058015_U_2
------------------------------------------------------LTHYSK
H--KQ----KEE--------KIMSS-D--IKIASFMCWKXGYGSGDMAGT----------
IRAQYPISIRPILVPCAGRVGSELVMRTIGRGADGVLIVGXYPGECDFETGNKFAWREVE
YLNEVL-DTI--GFSNKRVKMAFCTSAEGQKFQRVATEFDKEIRKLGKNPLKNKN---SD
KNE---------------------------------------------------------
------------------------------------------------------------
---
>Lokiarchaeia_GCA_019058015_U_3
------------------------------------------------------------
-----------------------ME-D--FKILAFLCLKXGYGAADMAGT----------
IRAQYPTTIRPIRVNCTARVTPSLIMRSIGNGADGVLVVGXYPGECDYEIGNKVALKNVE
YVQEIL-KTI--GFNPERVFMEYCSSAEGDKFQKTAITTSEKINKLGKNPLNKLK---TE
------------------------------------------------------------
------------------------------------------------------------
---
>Lokiarchaeia_GCA_019058015_U_4
------------------------------------------------------------
----------------------VRYMK--MNIITFACNKXGYSAADLAGV----------
SRLKYTPNVKIIRLRCTGRVDIKHLIYAINNGADGVMVVGXQENQCEFKTGNFIAAKHVK
FVKRIL-DRR--GLGGDRVNMYNCSGAEAVKFVKSVEDMVNKVEKLGLNPLKTDQ---AV
IKA---------------------E-I-KEVDK---------------KLI---------
-----------------TKT-PI-------------------------------------
---
>Lokiarchaeia_GCA_019894735_U
------------------------------------------------------------
----------MT--------AKVKD-Q--VKILAFMCWKXGYGAGDMAGT----------
IRAQYPATIRPIRINCTGRVTPSLMMRAIGKGADGVIVAGXYEGECDYETGNLVAAKNVE
YTKEIL-KTA--GVAPERIQMFSCSAAEGQKFQEEVTRVSGIIEDLGTNPIKESL---IQ
EAD---------------------K-K-DSE-----------------------------
-----------------EKK-KKD------------------------------------
---
>Lokiarchaeia_GCA_019894735_U_2
------------------------------------------------------------
-----------M--------TENIK-E--RKVIAFGCEKXGYSAADLTGT----------
MRKTYSTNFHLIRVKCTGRIGIHLIMESFLNGADGVAIISXKEGECEFGNGNMNTFEHVK
FLKKLF-KHL--GLAEERIQQYFCSAAEVEKFIKSVEDITHKVELLPPLQK---------
------------------------------------------------------------
------------------------------------------------------------
---
>Lokiarchaeia_GCA_011365055_U
------------------------------------------------------------
-----------M--------SNGEF-L--PKIAAFLCWKXGYGACDMAGT----------
IRRQYPASLRTILVPCTARVDPEHILRSLRKGADGCLVVGXFVGDCEYETGNLLATRNIN
YMKMLC-KTL--GISSERLEMHYVSAAEGARFADIATNFTKKLIELGPNPLKQKK---E-
------------------------------------------------------------
------------------------------------------------------------
---
>Lokiarchaeia_GCA_011365055_U_2
--------LQPLG--------------------------------------------VLK
INPSL----KEG--------KKLVG-E--YRIVAFACNKXGYGAADLTGT----------
TRNKYPTDIRIIRVRCTGRVDAYHMLHAIRNGADAVMVISXHIGECDFNNGNLKAKTRIE
FVKRLL-DRV--GLDGNRVNLYECGAAEFNRFLEAVADTMEKLEKVGKVAPKLIQ-----
------------------------------------------------------------
------------------------------------------------------------
---
>Lokiarchaeia_GCA_004524535_U
------------------------------------------------------------
---------------------MKEN-D--IKILSFLCLKXGYGGADMAGT----------
IRAQYPPSLRTVLVPCTGRVGSDLVMRSFGRGADGVLIVGXYPNECDFETGNYFAYRLTE
YITEVL-KAV--GLEPERIRMEFCSSAEGSKFREIAIEFDKKIRDLGPSPLRPKG---GT
TEK---------------------KKA-KGK-----------------------------
-----------------AKT----------------------------------------
---
>Lokiarchaeia_GCA_004524535_U_2
------------------------------------------------------------
---------MSE--------SLKSE-K--RRIIAFGCDKXGYPVADLTGT----------
ARKSYSANFHLLRVRCTSRIGLHLIMKCFLNGADGVAIISXHEGECDYGRGNMNTYEHVL
FLKKLF-DRI--GISEDRIQQYFCSAAEVENFLNSVEDITKKVEKLPPLPR--FN---PK
------------------------------------------------------------
------------------------------------------------------------
---
>Lokiarchaeia_GCA_004524535_U_3
------------------------------------------------------------
----V----VIK--------ITINN-E--SKILAFLCWKXGYGAGDMAGT----------
IRAQYPATIRPIRINCTGRVTPSLIMRAIGKGADGVMIAGXYKGECDYETGNLVAERNVE
YVKNIL-KAT--GISPERIQMVHCSAAEGQVFQNEVIRISEIIENLGSNPLKESL---SS
HPE---------------------A-K-DSE-----------------------------
-----------------KGK-KNK-T----------------------------------
--E
>Lokiarchaeia_GCA_004376705_U
------------------------------------------------------------
---------MTE--------KKDNN-S--RRIVAFGCDKXGYSAADLTGV----------
TRKAYSTDFHLIRVRCTGRVGIHLIMEALINGADGVAIVSXKEGECEFGNGNINTYEHIL
TLKKLL-KHE--GISEDRVQQYFCSAAEVEKFINSVEDITKKIHSLPPIPK--IN---PK
------------------------------------------------------------
------------------------------------------------------------
---
>Lokiarchaeia_GCA_004376705_U_2
------------------------------------------------------------
----------MS--------KTTNG-D--IKILAFLCWKXGYGAGDMAGT----------
IRAQYPATLRPVRIICSGRVTPSLMMRAIGKGADGVAIGAXYEGECDYETGNLVAERNVI
YTKEIL-KTV--GLSPERIQMFHCSAAEGQKFQEEAIRISETIQNLGRNPLKDSI---SS
KKE---------------------E-K-ES------------------------------
-------------------K-NTQ-K----------------------------------
--K
>Lokiarchaeia_GCA_013375405_U
------------------------------------------------------------
----------------------MAF-L--PKIAAFLCWKXGYGAADMAGT----------
IRSQYPASFRTIRVPCTGRVSTDLILRALRKGADAVVIVGXYEGECEYETGNLLAITNVK
YLKQML-DLI--GIGADRVQMHFCSSAEGAKFSELVKEVTDQISKLGPNPLKLKA---PA
EEE---------------------G-S-S-------------------------------
------------------------------------------------------------
---
>Lokiarchaeia_GCA_013375405_U_2
------------------------------------------------------------
-----------------------------YRVVAFACNKXGYGAADLTGT----------
TRNKYPTDIRIIRVRCTGRVDAYHLLHSFRNGADAVMIISXHIGECDFNNGNLKAQARIN
FVKRVL-NRI--GLDERRVNLYECGAAEFNRFLEAVNDTMGKLEKIGPNPLKN-------
------------------------------------------------------------
------------------------------------------------------------
---
>Lokiarchaeia_GCA_016926735_U
-------MI-------------------------------NIWH--------ILMNYFQL
MIKGE----KKK--------MTDNN-E--IKIIAFLCWKXGYGAGDMAGT----------
IRAQYPPSLRVILVPCTGRVDSDLVMRTFGRGADGVLVIGXYPHECDYETGNYSAFREIE
YIKEIL-RAA--GIDEKRIKMEFCSAAEGQKFQRVVIEFDKEIRELGPNPIKIDT---QI
KK----------------------------------------------------------
------------------------------------------------------------
---
>Lokiarchaeia_GCA_016926735_U_2
------------------------------------------------------------
----------LM--------IITKS-D--LKIISFMCWKXGYGAGDMAGT----------
IRAQYPATIRPIRINCTGRVTPSLMMRTLGKGADGIIVAGXYPGECDFETGNLVAEKNVQ
YVREIL-KTI--GLSEERVHMFNCSAAEGQRFQEEITRISEIIETLGNNPFKESN---TL
KKV---------------------S-D-SKE-----------------------------
-----------------GKK-INR-I----------------------------------
--E
>Lokiarchaeia_GCA_018238145_U
-----------------------------------------------------LTNYCQL
RI-KE-----VI--------KMKDD-D--VKILSFLCLKXGYGAADMAGT----------
IRAQYPTSLRTVLVPCTGRVGADVIMRGFGRGADGIIIVGXYPGECDYEKGNYFAHRSIA
YIKEVL-KTV--GLNPNRIKMEYCSSAEGSKYREVAIAFDDEIRKLGPSPLRKKN---KN
SSK---------------------K-----------------------------------
------------------------------------------------------------
---
>Lokiarchaeia_GCA_018238145_U_2
------------------------------------------------------------
----------------------MEN-N--YKIVIFACLKXGYSAADLAGV----------
SRMKYTASVKIIKVRCTGRVDVKHILYSIKAGADGVMVVGXRPNECQFKEGNFNAQRHVD
FANRIL-EKR--GFGNRRVNMYWLSSAEAEKFVKSVEDAYEKVKRSGPNPLKSMD---IT
KA------------------------K-QKT-----------------------------
-----------------LTT-PIE------------------------------------
--E
>Lokiarchaeia_GCA_018238145_U_3
------------------------------------------------------------
----------VA--------TNDKD-Q--IKILTFMCWKXGYGAGDMAGT----------
MRAQYPSTIRPIRINCTGRVTPSLMMRAIGKGADGVIVAGXYEGECDYETGNLVAARNVK
YAREIL-KTT--GVSPDRIQMFHCTAAEGQRFQEEVTRISEIIENLGSNPIKESL---RS
EKK---------------------K-K-DSK-----------------------------
-----------------VEQ-KKN------------------------------------
---
>Lokiarchaeia_GCA_008080765_U
------------------------------------------------------------
----------------------MEN-T--MQIIMFACQKXGYGAADLAGV----------
SRLKYSPSVRIIRVRCTGRVDVKHILYAIKSGADGVMVVGXRLNECQYGKGNFVAQDHVD
LANRIL-EKR--GFG-KRAYMYYCSSAEGDKLAKSVMDAQEKIQRIGPNPIKTEQ---VI
SN----------------------------------------------------------
------------------------------------------------------------
---
>Lokiarchaeia_GCA_008080765_U_2
------------------------------------------------------------
---------MTT--------NKTNS-K--RTIIAFGCEKXGYSAADLTGT----------
TRKSYSTDFHLVRVRCTGRIGIHLIFQCFLHGADGVAIISXKKGECDYGNGNLIANEHLI
MLRKIL-KHI--GISEDRVQQYFCSAAEVENFVQSVEDISKIIHKLPPLPKKTEM---NE
SYM---------------------------------------------------------
------------------------------------------------------------
---
>Lokiarchaeia_GCA_016840985_U
--------VQHVV--------------------------QQLRLTL---DIIVIINYVQK
LRVFS-----EA--------KEMNN-E--LNIIMFACLKXGYSAADLAGV----------
SRLKYTTAVKIIKVRCTGRIDVKHLLFTIKSGADGIMVVGXRRNECQFKDGNFKAESHVE
LANRIL-DRR--GFGAVRINQYWLSGAESEKLVKSVEDTLKKILRIGRNPLNLSK---KE
IDE-------------------------REI-----------------------------
-----------------LIA-PLE------------------------------------
---
>Lokiarchaeia_GCA_016840985_U_2
------------------------------------------------------------
-----------M--------SNGDF-L--PKIAAFLCWKXGYGACDMAGT----------
IRRQYPASLRTILVPCTARVDPEYIIRSLRKGADGILVVGXFVGDCEYETGNLLATKNVN
YMKMIC-KTL--GLSPERLEMHYVSAAEGAKFADITANFTKKLMELGPNPLKEN------
------------------------------------------------------------
------------------------------------------------------------
---
>Lokiarchaeia_GCA_016840985_U_3
------------------------------------------------------------
----------------------MEE-T--RRIVAFACNKXGYGAADLTGT----------
TRSKYPTDLRIIRVRCTGRVDSYHIIHAIRNGADAVMIISXHMGECDYNNGNAKALARIN
FVKRVL-DRI--GLDGRRVNLYECGAAEFNRFLAAIEDTINKLEKIAPSPIQKQI---I-
------------------------------------------------------------
------------------------------------------------------------
---
>Lokiarchaeia_GCA_018238705_U
------------------------------------------------------------
-----------M--------SNSVK-E--RNIIAFGCDKXGYSVADLTGT----------
TRKSYSSTFHLIRVRCTGRIGIHLIMECFLNGADGVAIISXKEGECEFGKGNLNTYEHVK
FLKMMF-KHI--GLSEDRIQQYFCSAAEVENFLNSVEDITNKIEALPHLPKQKIN---PK
------------------------------------------------------------
------------------------------------------------------------
---
>Lokiarchaeia_GCA_018238705_U_2
------------------------------------------------------------
----------VA--------TNDKD-Q--IKILTFMCWKXGYGAGDMAGT----------
IRAQYPSTIRPIRINCTGRVTPSLMMRAIGKGADGVIVAGXYEGECDYETGNLVAAKNVK
YAREIL-KTT--GISPDRIQMFHCTAAEGQRFQEEVTRISEIIENLGSNPIKESL---RS
EMK---------------------K-K-DSK-----------------------------
-----------------VEQ-KKN------------------------------------
---
>Lokiarchaeia_GCA_014729055_U
------------------------------------------------------------
-----------M--------AVKTD-S--LRMIAFLCWKXGYGAGDMAGT----------
IRGQYPTIIRPVRAMCTGRVSVDMIMRAFGKGADGVAVIGXYPEECNFVTGSKHSIRNVE
YVQKVL-KSV--GVEPERVQMHFCSAAEGQKFQTTVKEMAKKIAELGKSPLKEFA---EQ
EKK---------------------K-K-KKK-----------------------------
-----------------SKS-APK-K-KN-------------------------------
--K
>Lokiarchaeia_GCA_019057955_U
------------------------------------------------------------
----------VA--------TNDKD-Q--IKILAFMCWKXGYGAGDMAGT----------
IRAQYPSTIRPIRINCTGRVTPSLMMRAIGKGADGVIVAGXYEGECDYETGNLVAAKNVK
YAREIL-KTT--GVSPDRIQMFHCSAAEGQRFQEEVTRISEIIENLGSNPIKESL---RS
EKN---------------------K-K-DSK-----------------------------
-----------------EKQ-KKN------------------------------------
---
>Lokiarchaeia_GCA_019057955_U_2
-----------------------------------------------------LTNYCQL
KN-KE-----EI--------KMRDD-D--VKILSFLCLKXGYGAADMAGT----------
IRAQYPVSLRTVLVPCTGRVGADVIMRGFGRGADGILVVGXYPGECDYEKGNYFAHRSIA
YIKEVL-KTV--GLNPKRIKMEYCSSAEGSKYREVAVSFDEEIRKLGPSPLRKKN---NN
SSK---------------------K-----------------------------------
------------------------------------------------------------
---
>Lokiarchaeia_GCA_019057955_U_3
------------------------------------------------------------
-----------M--------SNSVK-E--RNIIAFGCEKXGYSVADLTGT----------
MRKSYSSTFHLIRVRCTGRIGIHLIMECFLNGADGVAIISXKEGECEFGKGNLNTYEHVK
FLKMMF-KHI--GLSEDRIQQYFCSAAEVENFLNSVEDITNKIEALPHLPKLKIN---PK
------------------------------------------------------------
------------------------------------------------------------
---
>Lokiarchaeia_GCA_004524365_U
------------------------------------------------------------
----V----IKL--------SKQTT-S--RRIVAFACWKXGYAAADLTGT----------
TRKTYSTDVHLIRVRCTGRVGIHLIMQSFLNGADGVAIISXKEGECEFERGNLVAYDHVQ
MLSKIF-EHL--NIEKERVQQYFCSAADVEKYITSVNDIVKKIHKLPPLPKKTD------
------------------------------------------------------------
------------------------------------------------------------
---
>Lokiarchaeia_GCA_004524365_U_2
------------------------------------------------------------
---------------------MSEN-N--MKILAFLCWKXGYGAGDMAGT----------
MRAQYSASIRPIRVNCTGRVTSSLMMRAIGKGADAVILAGXYPGECDFETGNLVARKNVN
YVKNIL-KTI--GISPKRVQMFYCSAAEGKKFQQEVTRISNEISDLGSNPINE-------
------------------------------------------------------------
------------------------------------------------------------
---
>Lokiarchaeia_GCA_019058245_U
------------------------------------------------------------
----------------------MDY-K--YNIIVFACLKXGYSAADLAGT----------
SRLKYTPAVKIIKVKCTGRVDVKHILYSIRAGADGVMIVGXQPNECQFKNGNFTAQKHVD
LANRIL-ESR--GFSNQRINMYWLSGGDAGKFVKSVENAYERVRKVGPSPLNLVQ---EE
QKV---------------------K-V-KQV-----------------------------
-----------------ITT-PAE------------------------------------
---
>Lokiarchaeia_GCA_019058245_U_2
------------------------------------------------------------
--------------------MAETN-D--IKIIVYACWKXGYGSADMAGT----------
IRAQYPDSIRNILVPCSGRVGPDLIMRALGRGADGVVINAXYPGECDYETGNYHAYRQVE
YIKEIL-KIV--GMSPNRLKIIYCTAAEGQKFQNEAIEMDKTIRKLGPSPLRTKS---TP
KKE---------------------K-A-KAK-----------------------------
-----------------AKA----------------------------------------
---
>Lokiarchaeia_GCA_019058245_U_3
------------------------------------------------------------
---------MNK--------IKDNG-T--RKIIAFGCDKXGYSAADLTGT----------
TRKSYSTDFHLIRVRCTGRIGIHLLMEALLNGADGVAIISXKEGECEFGNGNINTYQHIL
TLKKLL-KHE--GISEERIQQYFCSAADVEKFINSVEDISKKIHVLPPIPK--KN---PK
------------------------------------------------------------
------------------------------------------------------------
---
>Lokiarchaeia_GCA_023128565_U
-----------------------------------------------------------M
RGLKK----MES--------KIINQ-N--PKIIMFACEKXGYAAADLTGT----------
CRKQYSSDIYIIRVKCTGRVSLDIIIESLLSGADGVAIIGXHEHECEFGDGNMNTYKHIK
FLKKLF-KHI--GISENRVEYYFVSAAEVENFLNATTDIIEKLKKLPPLPKKSE------
------------------------------------------------------------
------------------------------------------------------------
---
>Lokiarchaeia_GCA_023128565_U_2
------------------------------------------------------------
----------------------VRYMK--MNIITFACNKXGYSAADLAGV----------
SRLKYTPNVKIIRLRCTGRVDIKHLIYAINNGADGVMVVGXQENQCEFKTGNFIAAKHVE
FVKRIL-DRR--GLGGDRVNMYNCTGAEAVKFVKSVEDMVYKIEKLGLNPLKTDQ---AV
IKA---------------------E-I-KEVDK---------------KLI---------
-----------------TKT-PI-------------------------------------
---
>Lokiarchaeia_GCA_023128565_U_3
------------------------------------------------------------
----------------------MSS-D--IKIASFMCWKXGYGAGDMAGT----------
IRAQYPTTIRAILVPCAGRVGSELIMRAIGQGADGILIVGXHPGECDYEIGNKLAYREVE
YINQVL-NVL--GLSDKRVKMEYCSSAEGQKFQQVAINFDKLIRNLGKNPLNKKS---SD
KNE---------------------------------------------------------
------------------------------------------------------------
---
>Lokiarchaeia_GCA_004524495_U
------------------------------------------------------------
----------------------MEN-D--YQIIMFACLKXGYGAADLAGV----------
ARMKYAPSVKIIKVRCTGRVDVKHLLFAITSGADGVMVVGXRPHECQFKNGNFKAQTHVD
LANRIL-ERR--GLGNQRVNQYWLSSAESEKLVKSVEDMLEKVQRTGLNPLKSAE---TK
TKK---------------------K-V-KAT-----------------------------
------------------------------------------------------------
---
>Lokiarchaeia_GCA_004524495_U_2
------------------------------------------------------------
---------VEI--------LPDNE-D--IKIIAFLCWKXGYGSADMAGT----------
IRAQYPSSLRTVLVPCTGRVGPDVIMRAFGRGADGVLVVGXYPKECDYETGNYFAYRQVE
YLKEVL-NIV--GLGEGRLKMRYCTAAEGQKFQQEAIKFDKEINELGPSPLRIKD---ST
PKK---------------------K-A-KA------------------------------
------------------------------------------------------------
---
>Lokiarchaeia_GCA_004524495_U_3
------------------------------------------------------------
----------------------MEH-K--YKMIMFACLKXGYGAADLAGV----------
SRLKYTPSVKIVKVRCTGRVDVKLILYAIKAGADGVMVVGXRPDECQFTSGNFTAQKHVD
FANRIL-EKR--GFGNQRVNMYWCSSAEGEKLVKSVEDAYEKVQRIGPNPINLQE---GR
----------------------------KEL-----------------------------
-----------------VSA--IE------------------------------------
---
>Lokiarchaeia_GCA_008000775_U
------------------------------------------------------------
-----------M--------TDENF-E--PRIIAFLCWKXGYGACDMAGT----------
IRAQYPTSIRPVRVMCTARVSSDMIMRAFNKGADGVIIGGXHVGECDYVQGNLYARNLVF
YIQDIL-ETMVGKEERERIQMMFFSAAEGERFRQLTTKMDQTIRKLGPSKIRLYQ---QD
AAA---------------------K-A-AAK-----------------------------
-----------------KAA-KAK-E-KSVKG----------------------------
--K
>Lokiarchaeia_GCA_023134555_U
------------------------------------------------------------
----------MS--------KTTNG-D--IKILAFLCWKXGYGAGDMAGT----------
IRAQYPATLRPVRIICSGRVTPSLMMRAIGKGADGVAIGAXYEGECDYETGNLVAERNVK
YTKEIL-KTV--GLSPERIQMFHCSAAEGQKFQEEAIRISETIQNLGHNPLKDSI---SS
KKE---------------------E-K-ES------------------------------
-------------------K-NTQ-K----------------------------------
--K
>Lokiarchaeia_GCA_001940655_U
------------------------------------------------------------
------------------------------KIVLFACWKXGYGAADLAAS----------
ARKQYSDWVRIIRVRCTGRVDTADILHAIRSGADAVMLVGCKFGECDYETGNRTAKRHVD
FAKRVL-DSI--GVGSNRVEMFFCSAAESDKLVAAITEMTRRVEELPSNPLK--------
------------------------------------------------------------
------------------------------------------------------------
---
>Lokiarchaeia_GCA_001940655_U_2
------------------------------------------------------------
-------------------------------IAAFLCWKXGYGAADMAGT----------
IRGQYPPSIRPIRVQCSGRVSTDMIVRALSKGADGVLVVSXHETDCDYDTGVLIAKRNVK
LARKAL-EAT--GIGGERLEQAHCSAAEGARFRDVITEFTKKIESLG-------------
------------------------------------------------------------
------------------------------------------------------------
---
>Lokiarchaeia_GCA_016932935_U
-----------------------------------------------------------M
MERER----SME--------GSKQE-P--RKVIIYCCEKXGYSAGDLVGV----------
SRNQYEPVIYLVRVKCTGRVDVSDILQALRDGADGVGIYACHKGECDFETGNLVAERHVN
AVKFML-QRS--GFDPDRVGIFFMSAAEIDRFMRATNEFVAKIKALPPNPLKMDK---AR
GLNV-----------------VI-------------------------------------
------------------------------------------------------------
---
>Lokiarchaeia_GCA_018238985_U
------------------------------------------------------------
----------VA--------TNDKD-Q--IKILTFMCWKXGYGAGDMAGT----------
IRAQYPSTIRPIRINCTGRVTPSLMMRAIGKGADGVIVAGXYEGECDYETGNLVAARNVK
YAREIL-KTT--GVSPDRIQMFHCTAAEGQRFQEEVTRISEIIENLGSNPIKESL---RS
EMK---------------------K-K-DSK-----------------------------
-----------------VEQ-KKN------------------------------------
---
>Lokiarchaeia_GCA_018238985_U_2
------------------------------------------------------------
---------------------MKDD-D--VKILSFLCLKXGYGAADMAGT----------
IRAQYPTSLRTVLVPCTGRVGADVIMRGFGRGADGILIVGXYPGECDYEKGNYFAHRSIA
YIKEVL-KTV--GLNPNRIKMEYCSSAEGSKYREVAISFDDEIRKLGPSPLRKKN---KN
SSK---------------------K-----------------------------------
------------------------------------------------------------
---
>Lokiarchaeia_GCA_018238985_U_3
-----------------------------------------------------LTNYCQL
RI-KE-----VI--------KMKDN-D--VKILSFLCLKXGYGAADMAGT----------
IRAQYPVSLRTVL-----------------------------------------------
------------------------------------------------------------
------------------------------------------------------------
------------------------------------------------------------
---
>Lokiarchaeia_GCA_018238985_U_4
------------------------------------------------------------
-----------M--------SKTVK-E--RNIIAFGCEKXGYSVADLTGT----------
MRKSYSKTFHLIRVRCTGRIGIHLIMECFLNGADGVAIISXKEGECEFGKGNLNTYEHVK
FLKMLF-KHI--GLSEDRIQQYFCSAAEVENFLNSVEDITNKIEALPRLPKQKIN---PK
------------------------------------------------------------
------------------------------------------------------------
---
>Lokiarchaeia_GCA_019894815_U
------------------------------------------------------------
--------------------MTVKE-Q--VKIIAFMCWKXGYGAGDMAGT----------
IRAQYPATIRPIRINCTGRVTPSLMMRAIGKGASGV------------------------
------------------------------------------------------------
------------------------------------------------------------
------------------------------------------------------------
---
>Lokiarchaeia_GCA_019894815_U_2
------------------------------------------------------------
--------------------MDNIK-E--RKIIAFGCEKXGYSAADLTGT----------
TRKNYSADFHLIRVRCTGRIGIHLIMDSFLKGADGVAIISCHEGECDYGRANMNTNKHVI
FIRRLF-NHL--GIDEDRIQQYFCAAAEVEKFVTSVEDITSKIRSLPPLPKNKIN---PK
------------------------------------------------------------
------------------------------------------------------------
---
>Lokiarchaeia_GCA_019894815_U_3
------------------------------------------------------------
----------------------MEY-E--YTIIMFACLKXGYGAADLAGV----------
SRMKYTSSVKIIKVRCTGRVDVKYILHSINQGADGVMVVGXRPDECQYKVGNFTAQKHVD
FANRIL-EKR--GFGNQRVNMYWLSSAESEKLVKSVEDAFEKIQRLGPNPISTQS---LD
IS------------------------K-NEV-----------------------------
-----------------TTT-P--------------------------------------
---
>Lokiarchaeia_GCA_019894715_U
------------------------------------------------------------
---MR----KKK--------MSENK-E--IKIIAFLCWKXGYGAGDMAGT----------
IRAQYPPSIRTVLVPCTGRVGSDLVMRTLGRGADGVLVVGXYPHECDYETGNYFAFRELE
YIREIL-KTV--GIDEKRIKMDFCSAAEGQKFQRVVSDFDKEIKELGPNPIKNDT---QK
KK----------------------------------------------------------
------------------------------------------------------------
---
>Lokiarchaeia_GCA_019894715_U_2
------------------------------------------------------------
----------LM--------IITKS-D--IKIISFMCWKXGYGAGDMAGT----------
IRAQYPPTIRPIRINCTGRVTPSLMIRAISKGADGIIIAGXYHGECDFETGNLVAEKNVQ
YVKEIL-KTV--GLSEERIQMFHCSAAEGQRFQEEVTRISEIIENLGNNPFKESN---LL
KNK---------------------S-D-PVK-----------------------------
-----------------GTK----------------------------------------
---
>Lokiarchaeia_GCA_023127985_U
------------------------------------------------------------
-----------------------ME-N--LKILAFLCLKXGYGAADMAGT----------
IRAQYPTTIRPIRVNCTARVTPSLIMRSIGNGADGVLVVGXYPGECDYEIGNRIALRNVE
YVQEIL-KTI--GFNPERVFMEYCSSAEGDKFQKTAIIISEKINKLGKNPSTK-------
------------------------------------------------------------
------------------------------------------------------------
---
>Lokiarchaeia_GCA_023127985_U_2
------------------------------------------------------------
----------------------VRYMK--MNIITFACNKXGYSAADLAGV----------
SRLKYTPNVKIIRLRCTGRVDIKHLIYAINNGADGVMVVGXQENQCEFKTGNFIAAKHVE
FVKRIL-DRR--GLGGDRVNMYNCTGAEAVKFVKSVEDMVYKIEKLGLNPLKTDQ---AV
IKA---------------------E-I-KEVDK---------------KLI---------
-----------------TKT-PI-------------------------------------
---
>Lokiarchaeia_GCA_023127985_U_3
-----------------------------------------------------------M
RGLKK----MES--------KIINQ-N--PKIIMFACEKXGYAAADLTGT----------
CRKQYSSDIYIIRVKCTGRVSLDIVIESLLNGADGVAIVGXHEHECEFGDGNMNTYKHIK
FLKKLF-KHI--GISENRVEYYFVSAAEVENFLNATTDIIEKLKKLPPLPKKI-------
------------------------------------------------------------
------------------------------------------------------------
---
>Lokiarchaeia_GCA_023127985_U_4
------------------------------------------------------------
----------------------MSS-D--IKIASFMCWKXGYGAGDMAGT----------
IRAQYPTTIRAILVPCAGRVGSELIMRAIGQGADGILIVGXHPGECDYEIGNKLAYREVE
YINQVL-NVL--GLSDKRVKMEYCSSAEGQKFQQVAINFDKLIRNLGKNPLNKKS---SD
KNE---------------------------------------------------------
------------------------------------------------------------
---
>Lokiarchaeia_GCA_019057355_U
------------------------------------------------------------
----------MN--------YDSKH-D--TKILSFLCWKXGYGGADMAGT----------
IRAQYPTTIRPIRINCTGRVTPSLMMRAIGNGADGVMIAGXYPGECDYETGNLVAERNIE
YVKEIL-KTT--GISPERIQMIHCSAAEGQKFQNESIRISGIIEKIGNNPFKGKS---EK
KTE---------------------------------------------------------
------------------------------------------------------------
---
>Lokiarchaeia_GCA_019057355_U_2
------------------------------------------------------------
---------MED--------IEKEP-L--KRIIGFGCEKXGYSAADLTGT----------
TRKSYSTSFHLIRVRCTGRIGIDLIMDCFLNGADGVAIISXKEGECEFGRGNMNTHEHVL
FLKKVF-NHL--GISEDRIQQYFCSAAEVEKFTSSINDISKKIESLPPLPKN-LN---PI
------------------------------------------------------------
------------------------------------------------------------
---
>Lokiarchaeia_GCA_019057355_U_3
------------------------------------------------------------
--------------------MGENE-E--IRIIAFLCWKXGYGSADMAGT----------
IRAQYPTSLRTVLVPCTGRVGDDLVMRAFGRGADGVLIVGXYPKECDYENGNYFAYRQVE
YLKEIL-KKI--GIDDRRLKMGYCTAAEGQKFQQEATSFDKIIRALGPNPFRPKS---GT
TNK-----------------------A-KA------------------------------
------------------------------------------------------------
---
>Lokiarchaeia_GCA_012798355_U
------------------------------------------------------------
----------ME--------TSTPD-G--RKIIIFCCEKXGYSAGDLVGV----------
SRNQYDPELYLVRVKCTGRVDMSDILQALRDGADGVGIYACHKGECDFETGNHVAERHVD
AVKLML-GRA--GFDPARVGIFFMSAAEIDRFLRSTNEFVARIKALPPNPLKRDE---AR
GLQV-----------------LI---P---------------------------------
------------------------------------------------------------
---
>Lokiarchaeia_GCA_005191415_U
------------------------------------------------------------
----------------------MSF-L--PKIAAFLCWKXGYGAADMAGT----------
IRSQYPASFRTIRVPCTGRVSVDLILRALRKGADAVVVVGXYEGECEYETGNLLAKTNVE
YVKQIL-ELI--GIGADRVQMHFCSAAEGAKFSEIVKEVTQQIMALGPNPLKIKA---PA
EEG---------------------G-T-S-------------------------------
------------------------------------------------------------
---
>Lokiarchaeia_GCA_005191415_U_2
------------------------------------------------------------
----------------------MKE-G--YRVVAFACNKXGYGAADLTGT----------
TRSKYPTDIRIIRVRCTGRVDAYHLLHALRSGADAVMVISXHIGECDFNNGNIKALTRIN
FVKRLL-DRI--GMDGMRVNLYECGAAEFNRFLEAVADTMEKLEKIGANPIKN-------
------------------------------------------------------------
------------------------------------------------------------
---
>Lokiarchaeia_GCA_019056735_U
------------------------------------------------------------
---------VIK--------ITESR-D--KKILAFLCWKXGYGGADMAGT----------
IRAQYPATIRPVRINCTGRVTPSLLMRAIGKGADGVIVAGXYEGECDYETGNLIAERNVN
YAKEIL-KTT--GLSPDRIQMFHCSSAEGQIFQEEMIRISEIIENLGSNPIKESL---LL
EKN---------------------K---DSN-----------------------------
-----------------GQK-KKK-T----------------------------------
--E
>Lokiarchaeia_GCA_019056735_U_2
------------------------------------------------------------
---------MIQ--------TKNKN-F--KNVIAFGCEKXAYSAADLTGT----------
TRKSYSSEFHLIRVRCTGRVGIHLIMESFLNGADGVAIISXKEGECEFGKGNMNTYEHVL
FLKKLF-KHI--GISEDRVQQYFVSAADVEKFIHSVEDITKKIEALPPLPKKILT---EK
E-----------------------------------------------------------
------------------------------------------------------------
---
>Lokiarchaeia_GCA_019894755_U
------------------------------------------------------------
-----------M--------TENRK-E--RKIIAFGCEKXGYSAADLTGT----------
TRKSYSTNFHLIRVRCTGRIGIHLIMESFLNGADGVAIISXKEGECEFGNGNMNTFEHVK
FLKRLF-KHL--GLAEERIQQYFCSAAEVEKFIKSVEDITQKVDLLPPLPK---------
------------------------------------------------------------
------------------------------------------------------------
---
>Lokiarchaeia_GCA_016839385_U
------------------------------------------------------------
-----------M--------NQVQE-E--LHIVAFMCWKXGYGASDMAGT----------
IRAQYPTTLRSILVSCSGRVSSDMVMRAFGKGADGVAIIGXYEHECNYSTGAKHAGRNVK
YLQQVM-ESV--GLQEERLSMHYCSAAEGQKFQKTIAEMAKQISALGPSPLRKLA---PN
PKP---------------------E-T-DTK-----------------------------
-----------------KES-KKN-K----------------------------------
---
>Lokiarchaeia_GCA_018238965_U
------------------------------------------------------MPLKRE
VM-HN-----MS--------TESEF-N--PRIIAFLCWKXGYGAADMAGT----------
IRAQYPASLRPVRVMCTARVSSDMVMRAFNKGADGVIVGGXHINECDFVNGNEYAQKLVA
YLQDVL-EAI--GLERERIRMIFVSAAEGARFQQFATEMDNTIRKLGPSKLHQHQ---IV
ATA---------------------E-A-KAKAEAK-------------------------
-----------------ARK-KAS-K--S-------------------------------
--K
>Lokiarchaeia_GCA_019057975_U
------------------------------------------------------------
---------MSN--------AKNRD-S--RKIIAFGCDKXGYSVADLTGV----------
TRRSYSTDFHLIRVRCTGRVGIHLIMEAFLNGADGVAIISXKEGECEFGNGNMITYEHII
TLKKLL-KHE--GISEDRVQQYFCSAAEVEKFINSVKDISTKIHALPPIPK--TN---PK
------------------------------------------------------------
------------------------------------------------------------
---
>Lokiarchaeia_GCA_004524515_U
------------------------------------------------------MRFWRK
H--RE----VKY--------MAEQH-N--IKIIAFLCWKXGYGAGDMAGT----------
IRAQYPATIRPIRINCTGRVTPSLMMRAIGKGADGVIVSGXYPGECDYETGNLVAERNVN
YVKEIL-KTS--GISPERVHMFHCSAAEGQRFQEEVTRISNIIEKLGKNPFKGIT---IP
KKE---------------------S-K-KTN-----------------------------
-----------------KNE-KLK-T----------------------------------
--D
>Lokiarchaeia_GCA_004524515_U_2
------------------------------------------------------------
----------LS--------KKEEN-K--RTILAFGCEKXGYAVADLTGT----------
TRKSYSADFHLIRVRCTGRVGIHLIMEAFLNGADGVAIISCHERECNYGNANMNTYNHVK
FLKKLF-QHL--GIHPERLEQYFCAAAEVENFVSSVEDITRKVQALPPMPKRKLN---PN
------------------------------------------------------------
------------------------------------------------------------
---
>Lokiarchaeia_GCA_020343655_U
------------------------------------------------------------
----------LA--------NKSNG-D--MKILAFLCWKXGYGAGDMAGT----------
IRAQYPATLRPVRINCSGRVTPSLMMRAIGKGADGIVIGAXYQGECDYETGNLVAERNVN
YVREIL-RTV--GLSPERIQMFHCSAAEGQKFQEEASRISDIIKDLGSNPLKDSN---SS
KKE---------------------E-K-ES------------------------------
-------------------K-KKK-T----------------------------------
--E
>Lokiarchaeia_GCA_019057895_U
------------------------------------------------------------
----------VA--------TNDKD-Q--IKILAFMCWKXGYGAGDMAGT----------
IRAQYPSTIRPIRINCTGRVTPSLMMRAIGKGADGVIVAGXYEGECDYETGNLVAAKNVK
YAREIL-KTT--GVSPDRIQMFHCSAAEGQKFQEEVTRISEIIENLGSNPIKESL---RS
EKN---------------------K-K-DSK-----------------------------
-----------------EKQ-KKN------------------------------------
---
>Lokiarchaeia_GCA_019057895_U_2
------------------------------------------------------------
-----------M--------SNSVK-E--RNIIAFGCEKXGYSVADLTGT----------
MRKSYSSTFHLIRVRCTGRIGIHLIMECFLNGADGVAIISXKEGECEFGKGNLNTYEHVK
FLKMMF-KHI--GLSEDRIQQYFCSAAEVENFLNSVEDITNKIEALPHLPK---------
------------------------------------------------------------
------------------------------------------------------------
---
>Lokiarchaeia_GCA_016840345_U
------------------------------------------------------------
-----------M--------TDNKK-E--PIIIAYGCEKXGYSAADLTGT----------
TRKSYSTNFHLIRVRCTGRIGIHLIMESFLNGADGVAIVSXKEGECEFGNGNMNTFEHVK
FLKRLF-KHL--GLAEERIQQYFCSAAEVEKFIKSVEDITHKVGLLPPLPK---------
------------------------------------------------------------
------------------------------------------------------------
---
>Lokiarchaeia_GCA_016840345_U_2
------------------------------------------------------------
----------MV--------AKVKD-Q--VKILAFMCWKXGYGAGDMAGT----------
IRAQYPATIRPIRINCTGRVTPSLMMRAIGKGADGVIVAGXYEGECDYETGNLVAARNVE
YTKDIL-KTA--GVAPERIQMFSCSAAEGQKFQEEVTRVSGIIENLGTNPIKESL---IK
EAE---------------------K-K-DSE-----------------------------
-----------------EKK-KKD------------------------------------
---
>Lokiarchaeia_GCA_016839905_U
-----------------------------------------------------MSNYLLN
SKAFW----RVF--------RQMDE-Q--LNIIMFACLKXGYSAADLAGV----------
SRLKYTPSVKIIKLRCTGRVDLKHLLFAIMSGADGVMIVGXRKNECAYKKGNFKAKTHVD
LANRIL-EKR--GLGGQRINQYWLSGAEADKLVKSVIDSYEKIKKIGLNPLSQVK---EK
------------------------------------------------------------
-----------------ITT-PIG------------------------------------
---
>Lokiarchaeia_GCA_016839905_U_2
------------------------------------------------------------
--------------------MVDNK-D--VKIIAFLCWKXGYGSADMAGT----------
IRAQYPSSLRTVLVPCTGRVGADIVMRAFGRGADGVMIVGXYPKECDFETGNYYAYRQVE
YLKEVL-KSI--GIEEKRIIMGFCTSAEGQKFQKEATKFDKLIKELGPSPLRGKS---DT
TKK---------------------K-E-KT------------------------------
------------------------------------------------------------
---
>Lokiarchaeia_GCA_016933055_U
------------------------------------------------------------
-----------M--------TQIQK-E--LHIVAFMCWKXGYGAGDMAGT----------
IRAQYPTIVRPVLVSCAGRVSSDMIMRAFGKGADGVAVVGCYEHECNYLTGAKHGGRNVK
YLQQVM-DSV--GLESERLQMHYCSAAEGQKFQKTMVAMFEKINALGPSPLRELA---PK
PKP---------------------Q-S-NTN-----------------------------
-----------------KET-KPK-K----------------------------------
---
>Lokiarchaeia_GCA_019058335_U
------------------------------------------------------------
---------------------MKEN-D--IKILSFLCLKXGYGGADMAGT----------
IRAQYPPSLRTVLVPCTGRVGSDLVMRSFGRGADGVLIVGXYPNECDFETGNYFAYRLTE
YITEVL-KAV--GLEPERIRMEFCSSAEGSKFRETAIEFDKKIRELGPSPLRPKG---GT
SEK---------------------KKA-KEK-----------------------------
-----------------AKT----------------------------------------
---
>Lokiarchaeia_GCA_019057855_U
------------------------------------------------------------
----------------------MEN-T--YNLIVFACIKXGYSAADLAGV----------
SRMKYTPAVKIIKVRCTGRIDIKHILYSIRAGADGVMIVGXRPNECQFKNGNFTAQRHVD
LANRIL-ESR--GFGNQRINMYWLSGGDAGKFVESVEDAYKKVSKAGPSPLNLVD---DK
SKV---------------------E-A-KQV-----------------------------
-----------------ITT-PTE------------------------------------
---
>Lokiarchaeia_GCA_019057855_U_2
------------------------------------------------------------
----------MS--------KTTNG-D--IKILAFLCWKXGYGAGDMAGT----------
IRAQYPATLRPVRIICSGRVTPSLMMRAIGKGADGVAIGAXYEGECDYETGNLVAERNVK
YTKEIL-KTV--GLSPERIQMFHCSAAEGQKFQEEAIRISETIQNLGRNPLKDSI---SS
KKE---------------------E-K-ES------------------------------
-------------------K-NTQ-K----------------------------------
--K
>Lokiarchaeia_GCA_019056755_U
------------------------------------------------------------
---------MIQ--------TKNKN-F--KNVIAFGCEKXGYSAADLTGT----------
TRKSYSSEFHLIRVRCTGRVGIHLIMKSFLNGADGVAIISXKEGECEFGKGNMNTYEHVL
FLKKLF-KHI--GISEDRVQQYFVSAADVEKFIHSVEDITKKIEALPPLPKKILT---EK
E-----------------------------------------------------------
------------------------------------------------------------
---
>Lokiarchaeia_GCA_018238425_U
------------------------------------------------------------
---VY----KMA--------TNDKD-Q--IKILAFMCWKXGYGAGDMAGT----------
IRAQYPATIRPIRINCTGRVTPSLMMRAIGKGADGVIVAGXYEGECDYETGNLVAAKNVK
YAREIL-KTT--GISPDRIQMFHCTAAEGQRFQEEVTRISEIIENLGSNPIKESL---RS
EMK---------------------K-K-DSK-----------------------------
-----------------VEQ-KKN------------------------------------
---
>Lokiarchaeia_GCA_004524545_U
------------------------------------------------------------
-----------M--------TQIQE-E--LHIVAFMCWKXGYGAGDMAGT----------
IRAQYPTIIRSILVSCSGRVSPDMVMRAFGKGADGVAIVGXYEHECNYQTGAKHAGKNVK
YLHQVM-ESV--GLQHERLSMHYCSAAEGQKFQKTMVEMAKQITALGPSPLRKLASPIPT
PKP---------------------T-P-DTK-----------------------------
-----------------KET-KKK-K----------------------------------
---
>Lokiarchaeia_GCA_019057745_U
------------------------------------------------------------
----------VA--------TNDKD-Q--IKILAFMCWKXGYGAGDMAGT----------
IRAQYPSTIRPIRINCTGRVTPSLMMRAIGKGADGVIVAGXYEGECDYETGNLVAARNVK
YTREIL-KTT--GVSPDRIQMFHCSAAEGQKFQEEVTRVSEIIENLGSNPIKESL---RS
EKN---------------------K-K-DSK-----------------------------
-----------------AEQ-KKN------------------------------------
---
>Lokiarchaeia_GCA_016839865_U
------------------------------------------------------------
-----------M--------TQIQE-N--LHIIAFMCWKXGYGAGDMAGT----------
IRAQYPTTIRSILVSCSGRVSSDMVMRAFGKGADGVAIVGXYEHECNYQTGAKHSGRNVQ
YLRKVM-DSV--GLEPARLQMHYCSAAEGQKFQKTMVDMSAKITALGPSPLRKLA---PK
PKP---------------------K-S-DTK-----------------------------
-----------------KEP-KKK-T-K--------------------------------
--K
>Lokiarchaeia_GCA_023133715_U
------------------------------------------------------------
---------VIK--------ITESR-D--KKILAFLCWKXGYGGADMAGT----------
IRAQYPATIRPVRINCTGRVTPSLLMRAIGKGADGIIVAGXYEGECDYETGNLIAERNVN
YAKEIL-KTT--GLSPDRIQMFHCSSAEGQIFQEEMIRISEVIENLGSNPIKESL---LL
EKN---------------------K---DSN-----------------------------
-----------------GQK-KKK-T----------------------------------
--E
>Lokiarchaeia_GCA_021498095_U
------------------------------------------------------------
---------------------MSEF-N--PRIVAFLCWKXGYGAADMAGT----------
IRAQYPASIRPVRVLCTARVSADMVMRAFNRGADGVIIGGXHIHECDFNKGNEYAQKLVA
YLQDIL-ETI--GLERERIRMIFVSAAEGERFRQFAVEMDNTIRKLGPSKLHQFQ---IE
ATA---------------------K-A-AAK-----------------------------
-----------------ARK-KAS-K--T-------------------------------
--K
>Lokiarchaeia_GCA_023129495_U
------------------------------------------------------------
--------------------MTTNG-D--IKILAFLCWKXGYGAGDMAGT----------
IRAQYPATLRPIRINCSGRVTPSLMMRALGKGADGVAIGAXYSGECDYETGNLVAERNVA
YTKEIL-KTV--GISPERVQMFHCSAAEGQKFQEEATRISETIQKLGSNPLKDFI---TS
KKE---------------------E-K-ES------------------------------
-------------------K-KKK-T----------------------------------
--E
>Lokiarchaeia_GCA_004524645_U
------------------------------------------------------------
-----------M--------SKDNK-K--RNIIAFACDKXGYAAADLTGT----------
TRKSYDTDVNIIRVRCTGRVGIHLIMDCFLNGADGVAIISXQEGECEFGNGNMVTYKHLS
MLKKIF-DHL--GISDERIQQYFCSAADVEKFVNSVKDIHKRIHKLPPISKKTE------
------------------------------------------------------------
------------------------------------------------------------
---
>Lokiarchaeia_GCA_004524645_U_2
------------------------------------------------------------
----------VG--------KISEN-N--FKIISFMCWKXGYGAGDMAGT----------
MRAQYPATVRPIRINCTGRVTPSLMMRAIGKGADGIIVAGXYAGECDFEIGNFIAERNVN
YVREIL-KTM--GVSPERVQMFNCSAAEGKKFQEEVSRISEEIKKIGSSPLKESK---DN
KES-------------------------DSK-----------------------------
-----------------KGK-KNK-T----------------------------------
--E
>Lokiarchaeia_GCA_018238565_U
------------------------------------------------------------
----------VA--------TNDKD-Q--IKILTFMCWKXGYGAGDMAGT----------
IRAQYPSTIRPIRINCTGRVTPSLMMRAIGKGADGVIVAGXYEGECDYETGNLVAAKNVK
YAREIL-KTT--GISPDRIQMFHCTAAEGQRFQEEVTRISEIIENLGSNPIKESL---RS
EMK---------------------K-K-DSK-----------------------------
-----------------VEQ-KKN------------------------------------
---
>Thorarchaeia_GCA_004524285_C
----------------------------------------------------------MT
AEVTQ----VKE--------ANKEW-E--PRIVAYCCNWCSYAGADLAGT----------
SRIQYPTNARILRVNCTGRISPEFILAALDMGADGVLVSGCHPGDCHYTSGNLKLRARWA
LMEKAL-EQA--GVDPRRVRLQWASASEAQLFADGVRTLVDQVKELGPIGREWK------
------------------------------------------------------------
------------------------------------------------------------
---
>Lokiarchaeia_GCA_019057915_C
------------------------------------------------------------
---------LEK--------GVQMY-N--PKILGFLCNWCSYAGADLAGV----------
SRFNYPPNLRIIRVMCSGRIDPNFILTAFEKGLDGVLVAGCHLGDCHYLTGNYHTKYKIL
MVKKIL-EKL--GFETKRLRLEWVSAAEGKIFADLITEFTEDLIKLGPLSVKFDK---I-
--LIKNLFFAKQICSDFRLRWLISR-E-RDLVESENAYGEKIPEEKFEKLLDHIIETELI
KVKIQNLIEEKGLSAEEISS-KLKIPSEKVMEHLITMNDDHKITFN-IKNKMAIFAKEGG
MVK
>Thorarchaeia_GCA_001940705_C
----------------------------------------------------------MT
TVETV----T----------KQEEW-E--PKIMAYCCNWCSYAGADLAGT----------
SRIQYPTNARILRVNCTGRISPEFILAALNMGADGVLVSGCHPGDCHYTSGNLKARARWA
MMETAI-EQA--GVDPRRIRLQWASASEAQIFADGVRTLTEQVRELGPIGREWK------
------------------------------------------------------------
------------------------------------------------------------
---
>Lokiarchaeia_GCA_019058365_C
-----------------------------------------LAK--------KKFRLKKM
TETVL----EKK--------SEKDW-E--PKIIAFLCNWCSYAGADLAGV----------
SRIQYPPNIRIVRVPCSGRVNPYFIVKSLIDGWDGILVSGCHPGDCHYISGNLVARRRFA
ILKELL-EFF--GIEPGRVQFMWASAAEGERFAVLVRKATKIVKALGPNTKFQKE-----
----------------------------------------------------------WC
------------------------------------------------------------
---
>Lokiarchaeia_GCA_019057775_C
-----------------------------------------------------------M
SNQLE----IEK--------KIVEF-E--PKILCFCCNWCSYAGADLAGV----------
SRFQYPPNIRIVRVMCSGRVDPAFILEAFKDNIDGVIVTGCHIGDCHYIKGNEFTRDRFE
RFEKIL-KIM--GLE-KRFKVIWISASEGKRFAEVITEFTNNIKGLGPIEI---------
------------------------------------------------------------
------------------------------------------------------------
---
>Lokiarchaeia_GCA_011364925_C
------------------------------------------------------------
----------------------MSF-E--PKILGFLCNWCSYAGADLAGV----------
SRVQYPPNIRVIRVMCSGRVDPAFIFKGFEVGADGVIVMGCHIGDCHYLEGNYEAEKKFA
MVQKFL-KLI--GMD-NRIRLEWVSASEGARYGAVVTEFTEHIKSLGPAPTGSDN---PD
QTMLTKLKAIKVAASGERMRELVGR-Q-RKITEEENVYGEKTDMETFLKIFNSAIVEEFE
RAQILISLGEDRKSVKALAV-ELQIDPSIVLGHMTILKARGQVDFGEIVGITPMFQRI--
---
>Lokiarchaeia_GCA_016839425_C
------------------------------------------------------------
-----------M--------TESEF-N--PKILAIFCNWCTYAGADQAGT----------
SRMQRPANLRIMRVMCGGRMEPQHVLDALMNGADGVLVSHCHAGDCHYVEGNYKTFAKMA
LLDRYL-EQF--GINPKRVYYTQISASEGAELTEVAEEFVHTIKQLGPNKINS-------
------------------------------------------------------------
------------------------------------------------------------
---
>Lokiarchaeia_GCA_018238725_C
------------------------------------------------------------
MSKSK----KKA--------KNNGF-E--PNILIFCCNWCSYAGADLAGV----------
SRFQYPPNMRIVRVMCSGRVDPSFVLKALKDGVDGVLITGCHIGDCHYISGNEYAEERFE
GLHTILIKQL--GINEKRVRLEWVSASEGKRFAELITEFTNDIKQLGPLKCL--------
------------------------------------------------------------
------------------------------------------------------------
---
>Lokiarchaeia_GCA_016839905_C
------------------------------------------------------------
---------------------MIDF-E--PRLLGFLCNWCSYAGADLAGV----------
SRIQYPPNMRVIRVMCSGRIDPKFVIQALELGLDGVYVMGCHIGDCHYLEGNYEAVKKYE
LTEKFL-SLV--GLE-NRIRLDWVSASEGQRFGEVITKFVNDMRDLGPSPLSGDN---PN
PELVDKIRAIKMAVSCKRMRALVGR-Q-RKLIEDENVYGEKVDEEAFLQLLDQAIQDEYG
RHQVLVALEKGDKSVKDIAA-EIKIDPSVVLEHMVILKARAQADFKELVGNTPIFMRIG-
---
>Thorarchaeia_GCA_016840795_C
----------------------------------------------------------VT
AQAEA----ESE--------VAKEW-E--PRIAAFCCNWCSYAGADLAGT----------
SRIQYPPNARIIRVNCTGRIDAEFILSALDMGADGVLVSGCHPGDCHYTSGNLKLRARWA
LIELAV-EQA--GIDSRRIRLQWASASEAQTFADGVTKLIEQVKEVGPIGRSWI------
------------------------------------------------------------
------------------------------------------------------------
---
>Lokiarchaeia_GCA_019058245_C
------------------------------------------------------------
---------MET--------NVSNF-N--PSILGIFCHWCSYAGADQAGT----------
SRMQRAANLRIIRVMCGGRITPEFIITALKDGIDGILISHCHPGDCHYVSGNLKTIRRIP
LFLSYL-KQF--GINPKRIKYIFVSASEGAKLTNIVNKFVEELKILGPSPIKNQN---PN
FIE---------------------K-S---------------------------------
-----------------LQN-KVKII----------------------------------
---
