# Supplementary material for: Asgard archaeal selenoproteome reveals a roadmap for the archaea-to-eukaryote transition of selenocysteine incorporation machinery
Source: ISME J. 2024 Jun 19;18(1):wrae111. doi: 10.1093/ismejo/wrae111 (PMC11227280; doi:10.1093/ismejo/wrae111)
Supplement: Supplementary_data_2_wrae111 [file supplementary_data_2_wrae111.zip › Selenoproteins/alignments/DsbA_like_maffi_linsi.fasta]

>Methanobrevibacter_sp._C
---------------------------------------MKITYWSDFACPYCYIGNTRL
KKT--IKDLGLENEVEFDTRAFELDQNAPKDVESTTVERFAVKYGLS-LNDAEKEVSNIS
RLGIEEGIDFKYSSTLYTNTRDAHRLMKFAQ-SKGDA-NLVEKLGNSLFDAYFTKNLKLA
DKDVLLNICDEIGLNREESEEVLNTDLYNKEVEKDEEIALMGGIHAVPFYLLDE---KYS
IPGALSYEDFKKVLKQISDENKENAIKENEKKKDGNKDVDSCKDGVCRI
>Methanobrevibacter_olleyae_C
---------------------------------------MKITYWSDFACPYCYIGNTRL
KKT--IKDLGLENEVEFDTRAFELDQNAPKDVESTTVERFAVKYGLS-LNDAEKEVSNIS
RLGIEEGIDFKYSSTLYTNTRDAHRLMKFAQ-SKGDA-KLVEKLGNSLFDAYFTKNLKLA
DKDVLLNICDEIGLNREESEEVLNTDLYNKEVEKDEEIALMGGIHAVPFYLLDE---KYS
IPGALSYEDFKTVLKQISDENKENAIKENEKKKDGNKDVDSCKDGVCRI
>Methanosphaera_stadtmanae_C
M----------------------EIN-----------RKMKIKYWSDFACPYCYIGNTRL
KKA--IKDLNLEDEIEIEVHAFELDPNAPYDVKSTTVERFATKYGLS-VSQAEQEVNNIS
QLGIEEGIDFKYATTLYTNSRDAHRLMKYVQ-SLDNP-ELVEKLSKLLFDAYFTKNLKLA
DKKTLYSVAEEAGLDKKEVMEVLDSDLFNKEVQEDEQEALTNGIHAVPFYIIDN---EYS
IPGALSYNDFKNILSQVSQQDNVTP----------EDKTQNCSNGTCRI
>Methanobrevibacter_millerae_C
---------------------------------------MKITYWSDFACPYCYIGNSRL
KRA--INDLNL--DVEFDIRAFELDQNAPKDVKSTTVERFAIKYGLS-IEDARKQVAQIS
GLGRDEGIDFKYESTLYTNTRDAHRLMKLAQ-DK-YP-ENVEKLARLLFDAYFVENLKLA
DKEVLLKIALDAGLDENQINDVLNSNLYNSQVEEDEDIALSGGIHGVPFYLFDN---KYS
IPGALSYDDFKSVLSQIVAENEVDD----------DKDADSCADGVCKI
>Methanobrevibacter_sp._UBA212_C
---------------------------------------MRIIYWSDFNCPNSYIGLVRL
KRA--TDELDL--DVEWEMKPFELYPTLFNKPTNSITTQNIIKYGIT-PEDAKAKIEETE
KIALNDGLRINYKDIQLTSSRNAHRLVRYVQ-KK-HS-NLSQDLIFKIFEANFIDNKIIA
DIDTLVEIASSLGLDDIEIRNMLESDSYDFEVRVEEEEAMIMGVEAIPIYFLNISEEQLI
VPGAFEKEDFKIALIDLMNGEIESK---------------------SYI
>Methanobrevibacter_thaueri_C
---------------------------------------MRIIYWSDFNCPNSYIGLVRL
KNA--VDELDL--DAKWEMKPFELYPTLFNAPTSSIITQNVLKYGLT-PEETEKKIIETE
KIALKDGIELNYKDIKLTSSRNAHRLVKYVQ-NR-HP-DISQELIFKIFEANFCENRIIA
DITTLVEISSELGLDESEIRNVLEGDSYNFEVQIEEEDAIVMGVESIPLYFLNISEEQLI
VPGAFEKEDFKIALQDLINGEIESK---------------------SFI
>Haloarcula_vallismortis_ATCC_29715_contig_22_C
--------VAAFNREQRIPGRMSETQ-----------SSERITVFSDYVCPFCYLGRESL
RQYQSTREAEL--EIDW--HPFDLRSGKRNPDGSID---HSVDDGKD-EDYYEQAKESVR
RLQAKYDVEMDLDITTDIDSLPAQISSYYIK-EH-YDYETWLAFDVAVFDALWQDGRDIG
DEDLLVDLAEDASVDGDEIRSALADDALRSAVREKFTAAQQQGITGVPTFAYDG----HA
ARGAVPPEQLERLVEGT--------------------------------
>Haloarcula_japonica_DSM_6131_contig_5_C
VCTHLTQTVAAFNREQRIPGRMSETQ-----------SSERITVFSDYVCPFCYLGRESL
RQYQSTREDDL--EIDW--HPFDLRSGKRNPDGSID---HSVDDGKD-EDYYEQAKESVR
RLQAKYDVEMDLDIATDIDSLPAQIASYYVK-EH-YGYETWLTFDVSIFEALWQDGADIG
DEDLLVDLAEDAGIDGDEIRSALADDALRSAVREKFTAAQRQGITGVPTFAYDG----HA
ARGAVPPEQLERLVEGT--------------------------------
>Haloarcula_sinaiiensis_ATCC_33800_contig_8_C
--------VAAFNREQRIPGRMSETQ-----------SSERITVFSDYVCPFCYLGRESL
RQYQSTREDEL--EVDW--HPFDLRSGKRNPDGSID---HSVDDGKD-DEYYEQAKESVR
RLQAKYDVEMDLDIATDIDSLPAQIASYYVK-EH-YDYETWLAFDVAVFEALWQDGQDIG
DEDLLVELAEDAGVDGDEIRSALADDALRSEVRENFTAAKRQGITGVPTFAYDG----HA
ARGAVPPEQLERLVEGS--------------------------------
>Haloarcula_amylolytica_JCM_13557_contig_7_C
--------VAAFNREQRIPGRMSETQ-----------SSERITVFSDYVCPFCYLGRESL
RQYQSTREDEL--EIDW--HPFDLRSGKRNPDGSID---HSVDDGKD-EDYYEQAKQGVR
RLQEKYDVEMDLDIATDIDSLPAQIASYYVK-EH-YDYETWLAFDVSIFEALWQDGADIG
DEDLLVDLAEDAGVDGDEIRSALADDALRSAVREKFTAAKRQGITGVPTFAYDG----HA
ARGAVPPEQLERLVEGT--------------------------------
>Haloarcula_marismortui_ATCC_43049_C
--------VAAFNREQRIPGRMSETQ-----------SSERITVFSDYVCPFCYLGRESL
RQYQSTREDEL--EVDW--HPFDLRSGKRNPDGSID---HSVDDGKD-DEYYEQAKESVR
RLQAKYDVEMDLDIATDIDSLPAQIASYYVK-EH-YDYETWLAFDVAVFEALWQDGQDIG
DEDLLVELAEDAGVDGDEIRSALADGALRSEVRENFTAAKRQGITGVPTFAYDG----HA
ARGAVPPEQLERLVEGS--------------------------------
>Haloarcula_hispanica_ATCC_33960_I_C
VS---TQTVTAFNREQRIPGRMSETQ-----------SSERITVFSDYVCPFCYLGRESL
RQYQSTREEKL--EVDW--HPFDLRSGKRNPDGSID---HSVDDGKD-EDYYEQAKQGVR
RLQDKYGVEMDLDIATDIDSLPAQIASYYVK-EH-YDYETWLTFDVAVFEALWQGGQDIG
DEDLLVDLAEDAGVDGDEIRSALADDGLRSAVREKFTAAKRQGITGVPTFAYDG----HA
ARGAVPPEQLERLVEGT--------------------------------
>Halolamina_sp._CBA1230_C
---------------------MSESDGVVDTADVFDAEADEVVVFSDYVCPFCYLGRESL
ERYREQRDAPL--DVAW--HPFDLRGHKRDENREIR---ADVDDGKD-DSYFEQVRENVE
RLGEKYDVELDIDAVPDTDSWNAQQAAFYVR-EE-HP-EQFAAFDDALFVAYWDDHRDIG
DLDVIADVAEEADLDAEEVREAATDESWADRLAEQFQEARDRGVTGVPTFAADG----HA
ARGAVPPEQLERLIEGEN-------------------------------
>Halolamina_sediminis_C
---------------------MSESEGVADT----DVEADEVVVFSDYVCPFCYLGRASL
AQYREGRDAPL--AVEW--HPFDLRGHKRDENREIR---NDVDDGKD-EDYFEQVRENVE
RLSEQYDVALDIDAVPDTDSWSAQQAAFYVR-EE-HP-EQFEAFDDALFEAFWDDHRDIG
DTDVIADVAESAGLDSEEIRKAATDEEWADRLEAQFQSARDRGVTGVPTFAADG----HA
ARGAVPPEQLERLIEG---------------------------------
>Natronolimnohabitans_innermongolicus_C
-----------------------MSE-----------PADRLALYADYVCPFCYLGTQSL
EQYRADRDAPL--EVDW--QPFDLRSDKRNPDGSID---HDADDGKD-EQYFEQARQNVR
RLQAEYDVEMAQELAVEVDSLPAQQASWYVK-RE-YP-DQWDAFDEGIYEALWQDGRDIG
DADVLLDVAADVGLPIDEIESALDDETLRTELEDQFTMAQRRGITGVPTFIAND----RV
ARGAVPPAQLERLLEGGRDETRGSRR-----------------------
>Lokiarchaeia_GCA_019058315_U
-------------------------L-----------KEINIIAWFDFIXPWCYLAKEIL
KKIDAEGEYKL--LITW--KPYELHPKGLEADLAMS------FLPIDVNDYIKSFWKRIE
KIANTNNISIKLPNAL-SKSRLALEAAEFARLQP----EKYEMFQDLMYKAYFLDMKDIE
KLKVILNVAAETGLNIEELEEELNTGLFTPIVEQSKQEAFSYGISAVPAFIAGN-IKKAL
FAGCQPIETFKQIFENVYLKNKPS-------------------------
>Lokiarchaeia_GCA_013375355_U
---------------MEIVRNRSDIL-----------KEINIIAWFDFIXPWCYLAKEIL
KKVEAEGEYKL--LITW--KPYELHPKGLEADLAMS------FLPIDVNEYIKSFWKRIE
KIAGANNIPIKLPNAL-SKSRLALEASEFARVQP----EKYEKFQDLMYKAYFLDTKDIE
KLKVILNVAAEAGLNIDELKEELNTGLYTPIVEQSKQEAFSFGISAVPAFIAGT-VKKAL
FAGCQSNETFKQIFENVYLKNKPS-------------------------
>Lokiarchaeia_GCA_001940655_C
--------------------LIDMTQ-----------NSVKIIEYSDYICPFCHIGFHRL
EQL--KLSFPL--DVDI--RPFELHPETPKEGLSNE------ELPFD-PEYFAMAIANVK
RLAAEDGIVFNLPTRM-PNSRLALSIAEFAK-KK----GKFDAFHAIVFEKYWVEGKDIG
DLSVLLDFATSLGMERGEILAYIKSEEPTKVLRKYLADARKIGISGVPTFIINS----TV
ISGAQPYAVFAKVIKASQVTPS---------------------------
>Lokiarchaeia_GCA_016840655_C
-----------------------MNQ-----------PKLKVIAYSDYICPFCYIGYHRI
EKL--KKEYNL--EVEW--KPFEIHPETPKTGALTE------ELPFP-KGYLEMAFINVK
RLADEDGITLKFSRKL-PNSRLALYISEFAR-KK----KKFEVFHKLVLEAYWLEGKDIG
DKSLLLDLAESIGLNKKEIESYLDTNEPSKAVQESLKELKTHGINAVPTFVIED----II
VAGAQPYEIFKKVINKVLDEKSRIVQ-----------------------
>Lokiarchaeia_GCA_016839705_C
-----------------------MSQ-----------KKLKVIVYSDYICPFCYIGFYRI
ERL--KEEYNL--DVEW--EPFEIHPNTPKQGFKME------GLSFP-PDYLEMVMANVK
RLADEEGLTLKFTKTL-PNSQLALFISEFAR-TK----GLYDKFHKLVFESYWLEGKDIG
DLSLLIELAESVGLNKEEIMTYIESDEPVNRLKKNMFELGRRGINGVPTFLIGN----QF
VIGAQPYEVFEEVIKNESRF-----------------------------
>Lokiarchaeia_GCA_016840745_C
-----------------------MSD-----------NKVKVLVFSDYICPFCYIGYHRI
EKL--KEQFDL--DVEW--QPFELHPEIPKRGLQIE------RMPFI-RDYLEMALMNVK
RLAEEDGLELKFSDKW-PNSRLALYISEYAR-KK----GKFDEFHILVLDAFWKEGKDIG
DLSLLLDLAVSIGLNKEEILDYIKTDEPANKLKEALEKLGGFGISGVPTFFIGD----RI
VVGAQTYEVFEKVIKKAMTS-----------------------------
>Lokiarchaeia_GCA_013375455_C
-------------------------M-----------ETINVVIYSDYLCPFCFLANEIV
KRI--KKNYDI--NVIW--RPFDLHP------IRSM------MPPID-SPYIKMAWQSVQ
RLAKENNIEIKLPNYI-SLTRKALETAEFAR-EH----GVFDECHERIFNAYFLDGKDIE
NEKILLEIVSEIGLDPEELKQKWKDETYFKIIVESIHELHSVGIAAVPAFFIGN-KKQRI
VVGVHPQEGLEKVIRKAQADLDN--------------------------
>Lokiarchaeia_GCA_013375405_C
-------------------------M-----------QPIKVVIFSDYLCPFCFLANEIV
KRI--KKKFNL--NVIW--RPYDLHP------VRSM------MPPID-SPYIKMAWLNVQ
RLAKENNIEIKLPSYL-SLSRKALETAEFAR-EY----SVFNECHNRIFNAYFLEGKDIE
NEKTLLEIVKELKLDLEELKQKWKEETYYNAIKNSIRELHSVGITAVPAFFIGN-EKQRI
MVGVHPQEQLEKVILKAQAEMEY--------------------------
>Lokiarchaeia_GCA_019058445_C
-----------------------MSQ-----------EKLKIIVYSDYICPFCYIGYHRI
EKL--KEQFEF--DVEW--RPFELHPEIPKGGVNLN------QMPFP-REYLEMVLTNVK
RLADEDGIDVNFTEKL-PNSQMALYISEFAR-KE----GKFDEFHKLVFEKYWKEGGDIG
ERSLLLDLAESIGLNRNKIEDYIQSDEPRNELRRYLSEIRSLGINGVPAFLIGK----QI
IFGAQPYETFKTVIQKALEQD----------------------------
>Lokiarchaeia_GCA_019894875_C
-----------------------MNQ-----------KRLKVIVYSDYICPFCYIGYHRI
THL--KEKYNL--DVEW--EGFELHPETPKEGFKME------SISFP-RDYLEMVMANVK
RLADEDGLTLKFTKTL-PNSQISLYVSEFAR-TK----GKFDEFHKLVFEAYWIEGKDIG
DLSLLIELAESVGLNKEGLIAYIKSDEPVNRLRKNMFELGRRGINGVPTFLIGN----QF
VIGVQPYEVFENVINNELSK-----------------------------
>Lokiarchaeia_GCA_019057775_C
-----------------------MKQ-----------NKLKIIAYSDYICPFCYIGFYRI
KKL--KEEFDF--DVEW--RSFELHPETPKEGVLID------NLPFA-KEYLDMVMINVK
RLADEVGIKFKFSGKL-PNSRLALIVSEFAR-KK----GQFNKFHELIFDTYWKEGKDIG
DLTLLLDLAGSIGLDKKELLEYIESDEPLKMLKKTGLELSSYGINGVPTFIIGE----RI
VVGAQPYEVFQKVIGDVMKLN----------------------------
>Lokiarchaeia_GCA_016839905_C
-----------------------MSQ-----------TKLKIIAYSDYICPFCYIGYHRI
EQL--KKEYNI--DVEW--KPFEIHPETPKGGALTE------DLPFP-KGYLEIAFANVK
RLADEDGLTLKFAEKL-PNSRLALYISEFAR-KK----EKFEEFHKLVLEAYWLEGNDIG
DKSFLLDLAESVGLNKNEIENYLDTDEPFKVLQKILKELRTYGINGVPTFNIED----RL
IVGAQPYEIFKKVINKILDEKSKEE------------------------
>Lokiarchaeia_GCA_019058365_C
-----------------------MSQ-----------TKVKVIAYSDYICPFCYIGYHRI
EQL--KKEYNL--DVEW--RPFEIHPETPKGGALTE------DLPFP-KGYLEMAFANVK
RLADEDGLTLKFADKL-PNSRLALYISEFAR-KK----GKFEEFHKLVLEAYWLEGKDIG
DKSFLLDLAESVGLNKNEIEIYLDTDEPFKVLQKTLKELRSYGINGVPTFNIEE----RL
IVGAQPYEVFKNVINKILDEKSKEE------------------------
>Lokiarchaeia_GCA_019057865_C
-----------------------MSQ-----------TKLKVIAYSDYICPFCYIGYHRI
EQL--KKEYNL--DVEW--KPFEIHPETPKGGALTE------DLPFP-KGYLEIAFANVK
RLADEDGLTLKFSEKL-PNSRLALYISEFAR-KK----GKFDEFHKLVLETYWLEGKDIG
DKSLLLKLAESVGLNKIEIESYLNTDEPFNAVQQSLKELRRYRINGVPTFIIGE----KL
IVGAQPYKIFKQAINEILNEKSNEN------------------------
>Lokiarchaeia_GCA_016840985_C
---------------------MVFLM-----------IPVNILIYSDYLCPFCFLGKELV
KKT--QKKFTL--NVSW--KPYELHPD-----LSQF------MPSLD-SGYIKMMWGNVE
RIAREYEIEIKMPKYL-SHSRKALETSEFAR-KF----NKFEECHERIFNSYFLEEKNIE
KEETLFEIIEELGLNSDELKVAWNNNSLFEIIKKSIHELHSFGITGVPAFFIGN-KKQRI
IVGAQPQEFFEKIIMKSLDEDNE--------------------------
>Lokiarchaeia_GCA_019058395_C
-----------------------MSE-----------EELKVIVYSDYICPFCYIGFHRI
ENL--KKKYNI--DVEW--RPFEIHPETPKNGALLG------DLHFS-KGYIQNVMKSVE
RLAKEEGLTFNLTDKL-PNSRYALKFSEFAR-KK----GKFSKFHKSIFEAYWLEGKDIG
DMSFLLSIIDGVGINRDEALEYVKTDESRKDLQKYTSELNILGVNGVPTYIFGD----RI
VVGVQPYEIFEKVIKRALKSEIV--------------------------
>Lokiarchaeia_GCA_019894685_C
-----------------------MSQ-----------KKLKIVVFSDYICPFCYIGYYRV
EQL--KENYNL--DVEW--RPFEIHPETPKEGTELN------NLNFP-KEYLDMMIANIK
SLADEAGITLKLSEKL-PNSRLALYLSEFAR-KK----GKFEEFHRLVLDSYWKEGKNIG
DQALLLELAEKIGLNRNEVLDYINSEEPKSELMKSLKDLRQYGINGVPTFIIGD----KI
VVGAQPYDVFKKVIEKTLQNEAVI-------------------------
>Lokiarchaeia_GCA_016930515_C
-----------------------MSQ-----------PKLKVIAYSDYICPFCYIGYHRM
EQL--KKEFNL--DVEW--RPFEIHPETPKEGALTD------ELSFP-PGYLEMAFANVK
RLADEEGLNLTFSEIL-PNSKLAHYISEFAR-NK----GKFDEFHKKVLESYWLEGKDIG
DNFLLLDIAESVGLNKKEIEKYLNTDEPFKAIQKSLQEVRKYGLNGVPSFIIED----QV
IVGAQSYDVFKKVIYNILNEKEFFLK-----------------------
>Lokiarchaeia_GCA_013375475_C
-----------------------MSQ-----------KKLKIVVFSDYICPFCYIGFFRV
EQL--KANFDI--DVEW--RPFEIHPETPKEGTELT------NLPFP-KEYLEMMKENIQ
KLADDVGVSLNLNDKL-PNSRLALYFSEFAR-KK----GKFDAFHKLVFDAYWKDGRDIG
DQDLLLSIAESIGFKRSEILEYIDSEEPFEELKKSLKELRKYGVNGVPTFIIGD----RI
VVGAQPYEVFEKVIRKVLETDLVL-------------------------
>Lokiarchaeia_GCA_011364975_C
-----------------------MSQ-----------PKLKVIAYSDYICPFCYIGYHRI
EQL--KKEFNL--DVEW--RPFEIHPETPKGGALTG------ELPFP-KEYLELAFANVK
RLADEDGLTLKFSGKL-PNSRLALHISEFAR-KK----GIFGAFHKLVLEAYWLEGKDIG
DKHLLLDLAESVGLDKKEIELYLRTDEPFKAVQNYLKELRRYGINGVPSFVIED----RL
IIGAQPYEVFKKIINKILDEKSKEF------------------------
>Lokiarchaeia_GCA_016840125_C
-------------------------M-----------QPINVVIFSDYLCPFCFLAKEIV
KRIKEKKEYNL--NIIW--RPFDLHP------IRSM------MPPLD-SPYIKQAWQSVQ
RLAKENDITIKLPNYI-SLTRKALETAEFAR-EK----GIFKECHERIFNAYFLEGKDIE
NEETLIEIVSDLGLDPEELKQKWKDQKYFEIIKDSIRELHSVGITGVPTFFIGN-EKQRI
VVGVHPQADLEKVIRKAQVDLGN--------------------------
>Lokiarchaeia_GCA_016839315_C
-----------------------MSQ-----------PKLKVIAYSDYICPFCYIGYHRI
EQL--KKEFNL--DVEW--RPFEIHPETPKEGALTG------ELPFP-KEYLELAFANVK
RLADEDGLTLKFSGKL-PNSRLALHISEFAR-KK----GIFGAFHKLVLEAYWLEGKDIG
DKHLLLDLAESVGLDKKEIELYLRTDEPFKAVQNYLKELRRYGINGVPSFVIED----RL
IIGAQPYEVFKKIINKILDEKSKEF------------------------
>Lokiarchaeia_GCA_019057975_C
-----------------------MSQ-----------KKLKVIVYSDYICPFCYIGFYRI
EKL--KEEFNL--DVEW--EPFEIHPETPKKGLKME------GLSFP-RDYLEMVMANVK
RLADEEGLTLKYTKTL-PNSHISLFVSEFAR-TK----GVFDKFHKLVFETYWKEGKDIG
DLSLLIELAESVGLNKEEIMAYIKSDEPANRLKKNMFELGRRGINGVPTFLIGD----QF
VIGAQPYEVFENVIKNESKY-----------------------------
>Lokiarchaeia_GCA_023128465_C
-----------------------MGQ-----------KKLKVIVYSDYICPFCYIGFHRI
EKL--KEEYNL--DVEW--EPFELHPETPKKGFKME------GLSFP-KDYLEMVMANVK
RLADE-------------------------------------------------------
------------------------------------------------------------
-------------------------------------------------
>Lokiarchaeia_GCA_019894975_C
-----------------------MNQ-----------KKLKVVVYSDYICPFCYIGFHRI
EKL--KEKYKL--EIEW--KPFELHPEIPKGGIVTE------KLSFP-TGYLEMVMVNVQ
RLADEDGITFKLSKKL-PNSQMALFISEFAK-RN----GKFDEFHKLVFDNYWRDGKDIG
DLSLLLDLAESIGLDKNKIMAYIESDDPSNKLKEASFELGRCGINGVPTFFIGD----DV
VIGAQPYTVFEEAIERALQENI---------------------------
>Lokiarchaeia_GCA_004524255_C
-----------------------MNQ-----------PKIKVVAYSDYICPFCYIGYYRI
KKL--QEEYHL--EVEW--RPFEIHPETPTQGALIE------DLPFP-PGYIERAFANVK
RLAEEDGITLKFADKL-PNSRLALYISEFAR-KK----EKFEEFHKFVLEAYWLEGKDIG
DKELLMDLAASIGLDKDEIEKYLNTDEPFMEVQKALKELRRYGFNGVPSFIFED----MV
IVGAQSYEVFKKVINKILERKLNEN------------------------
>Lokiarchaeia_GCA_016840085_C
-----------------------MVQ-----------KKVKITVYSDYICPFCYIGFDRI
EKL--KQQFNL--DVEW--QPFEIHPETPREGIMLD------KLLFP-REYLEMVRINVK
RLADDAGIKFTFSDKL-PNSRLALYISEFAR-KK----GRFDEFHQLVFDTYWKERKDIG
DLSLLLDLAESIELNKNEIFRYIESDEPGRKLREINLELSKYGINGVPTFFIGD----KI
VVGAQPYEVFVKVIRNVLEEDVTTSE----------------------I
>Lokiarchaeia_GCA_004524515_C
-----------------------MGE-----------KLLKIVVYSDYICPFCYIGFHRM
EKL--KEQFEL--DIEW--QPFEIHPETPKEGFFVN------NLPFP-KGYLDMVFANVK
RLADEDGLTVQFSGTL-PNSRLALFTAEFAR-KN----GKFDDFHKLVFESYWKEGKDIG
NLSLLLDLAESIGLNRNEIQAYIKNDDPLKELQKSLIELRKYGINGVPTFIIGD----RM
VVGAQSYEVFRNVIQTVLEENT---------------------------
>Lokiarchaeia_GCA_020343655_C
-----------------------M---------------VKIIVYSDYICPFCYIGFHRI
KKL--KKQFNL--DVEW--RPFELHPEIPKEGIVVE------KLPFS-NEYLEMIIANVK
QLAEEAGITFEFSGKL-PNSRLALIISEFAK-EK----GKFSEFHELIFEKYWKEGKDIG
DLSILLEFASSIGLDKNEILAYIKSEEPVNKLKNFTSELGRYGINGVPTFIIGD----RI
VVGAQPYEVFEKVINQVSD------------------------------
>Lokiarchaeia_GCA_019058425_C
-----------------------MNQ-----------RKLNVIAYSDYICPFCYIGYHRI
EQL--KKEYNL--DIEW--RPFEIHPETPKKGAAID------DLPFP-KGYLEMAFANVK
RLADEDGLTLKFANKL-PNSQLALYISEFAR-KK----GKFEEFHKLVLEAYWLEGKDIG
DKGLLLDLAKSVGLNKDEIESYLKTDEPSIILRETLKELRKYGINGVPTFNIEG----RL
IVGAQSYEVFKKTINKILDEIKK--------------------------
>Lokiarchaeia_GCA_016839745_C
-----------------------MSQ-----------KKLKMLVFSDYICPFCYIGFYRV
EQL--KKNYNL--DVEW--RPFEIHPETPKEGTELV------NLPFP-KEYLEMMKANIK
KLADDVGVSFKLTDKL-PNSRMALYLSEFAR-KM----GKFDEFHKLVFDSYWKDGTDIG
DQTLLLSLADSLGFKRKEILEYIDSEEPFNELKKSLKELRKYGINGVPTFIIGD----RI
VVGAQPYEVFEKVITKALEKDLVL-------------------------
>Lokiarchaeia_GCA_004375715_C
-----------------------MRE-----------KKLKVTVFSDYICPFCYIGFYRV
EQL--RKNYDL--EIEW--RPFEIHPETPKEGMDLN------NLPYP-KEYLDMMKANIK
KLADDIGISLKLSEKL-PNSRLALYLSEFAR-KN----GKFDDFHKLVFDSYWKDGKDIG
DQALLLGLAEKVGLNRNGILEYINSEEPKSELTKSLKELRKYGINGVPTFIIGD----KI
VVGAQPYDVFKKVIEDTLQNEAVI-------------------------
>Lokiarchaeia_GCA_019894885_C
-----------------------MSE-----------KKLKVTVFSDYICPFCYIGFYRV
EQL--KENYDL--EIEW--RPFEIHPETPKEGTELN------TLPFP-KEYLDMMKVNIK
RLADDVGISLKLSDKL-PNSRLALYLSEFAR-KK----GKFEEFHKLVFDSYWKEGKDIG
DQAFLLALAEKVGLSRNEVLDYIDSEEPKSELMKSLKDLKGYGINGVPTFIIGD----KI
VVGAQPYDVFKKVIENALQNEIVI-------------------------
>Lokiarchaeia_GCA_000986845_C
--------------------VNYMSQ-----------KKLNVIVYSDYICPFCYIGYHRI
EKL--KEQFDL--EVEW--RPFELHPETPKEGFRMD------SISFP-REYLEMVLANVK
RLADEDGLEIKFSGKL-PNSQLALYIAEFMK-KK----GKFDEFHKLVFEKYWKEGKDIG
DRSLLLDLAESIGVDKNEILDYIKSDEPANLLKEASLELGRYGINGVPTFLIGG----KF
IVGAQPYEVFEDVIRKVSSVDVATAK----------------------S
>Lokiarchaeia_GCA_019057555_C
-----------------------MSQ-----------EKLKVIVYSDYICPFCYIGFHRI
EKL--KEQFEF--DIEW--RPFELHPEIPKGGVSLN------QLPFP-REYLEMVLANVK
RLADEDGLNVKFSEKL-PNSQLALYISEFAR-KE----GKFAEFHKLVFEKYWKEGNDIG
DLSLLLDLAESIGLNRYEIEDYIKSDEPRNELRKYLSEIRSYGINGVPAFIIGE----QI
IFGAQPYETFKNIIQKVLEED----------------------------
>Lokiarchaeia_GCA_019894735_C
-----------------------MSQ-----------KKLKIIVFSDYICPFCYIGFYRV
EQL--KENFDI--EVEW--RPFEIHPETPKDGTELR------NLPFP-EEYLEMMKANIK
KLADDVGVTFKLSDKL-PNSRLALYFSEFAR-KK----GRFDEFHKLVFDGYWKEGKDIG
DRAFLMSIAESLGFERKEILEYIDSEEPYDVLKKSLKDLRKNGINGVPTFIIGE----SI
VVGAQPYEVFEEVIRKALEKELIL-------------------------
>Lokiarchaeia_GCA_019058245_C
LFFFI---------------TTDMSQ-----------TKLKVIAYSDYICPFCYIGYHRI
EKL--KKEYNL--AVEW--RPFEIHPETPAWGTLKE------EMAVN-KEYLEGLRAHIK
RLADEDDLTLKFSDFL-PNSRLALFISEFAR-KK----GKFEEFHKLVLEAYWFEGKDIG
SIDLLLDLAESIGLDKNEIDLYLHTDEPFEILQKSLNEIRRIGINGVPAFIIEN----RL
IFGAQPYEVFKKVIKIILDEKSNQI------------------------
>Lokiarchaeia_GCA_019058115_C
-----------------------MSQ-----------KKLKIVVFSDYICPFCYIGYYRV
EQL--KENYDL--EVEW--RPFEIHPETPKEGTKLN------SLNFP-KDYLDMMIANIK
SLADEAGITLKLSEKL-PNSRLALYISEFAR-KK----GKFDEFHRLVLDSYWKEGKNIG
DQTLLLTLAEKVGLNRNEVLDYIISEEPKSELTKSLKELRQYG-----------------
-------------------------------------------------
>Lokiarchaeia_GCA_013375495_C
-----------------------MSE-----------KKLKIVVFSDYICPFCYIGFYRV
EQL--KENYDL--DVDW--KPFEIHPETPKEGTDLN------NLPFP-KEYLELMKENIK
KLADDVGITFKLTDKL-SNSRMALFFSEFAR-KN----GKFDEFHKLVFDSYWKDGQDIG
DKTLLFSLAESLGFKRKEILEYIDSEEPLKELKKSLKELRKYGINGVPTFIIGE----KI
VVGAQPYEVFEEVIDKVLEEDLVL-------------------------
>Lokiarchaeia_GCA_019058515_C
-----------------------MSE-----------EELKVIVYSDYICPFCYIGFHRI
ENL--KKKYNI--DVEW--RPFEIHPETPKNGALLG------DLHFS-KGYIQNVMKSVE
RLAKEEGLTFNLTDKL-PNSRYALKFSEFAR-KK----GKFSKFHKSIFEAYWLEGKDIG
DMSFLLSIIDGVGINRDEALEYVKTDESRKDLQKYTSELNILGVNGVPTYIFGD----RI
VVGVQPYEIFEKVIKRALKSEIV--------------------------
>Lokiarchaeia_GCA_016840695_C
-----------------------MSD-----------NKVKVLVFSDYICPFCYIGYHRI
EKL--KEQFDL--DVEW--QPFELHPEIPKRGLQIE------RMPFI-RDYLEMALMNVK
RLAEEDGLELKFSDKW-PNSRLALYISEYAR-KK----GKFDEFHILVLDAFWKEGKDIG
DLSLLLDLAVSIGLNKEEILDYIKTDEPANKLKEALEKLGGFGISGVPTFFIGD----RI
VVGAQTYEVFEKVIKKAMTS-----------------------------
