# Supplementary material for: Asgard archaeal selenoproteome reveals a roadmap for the archaea-to-eukaryote transition of selenocysteine incorporation machinery
Source: ISME J. 2024 Jun 19;18(1):wrae111. doi: 10.1093/ismejo/wrae111 (PMC11227280; doi:10.1093/ismejo/wrae111)
Supplement: Supplementary_data_2_wrae111 [file supplementary_data_2_wrae111.zip › Selenoproteins/alignments/Homolog_of_AhpF_N_terminal_domain_maffi_linsi.fasta]

>Thermococcus_sp._C
----------------MG-------LISDADKKVIREEFFSKMTSPVKLIVFTGRE----
-----HCQYCDQLKQLVQELSELTDK--LTYEVVDFDSEEGKEIAEKYRIDRAPATTITQ
DGKDMGVRYFGLPAGHEFGAFLEDIVDVSNGTTDLMPDSKEALREIDRDVRILVFVTPT-
-----------CPYCPLAVRMAHKFAIENTLAGKGKILGDMVEAIEYPEWADQYSVMAVP
KIVIQVDGED-KVQFEGAYPEKMFLEKLLAAIE-------
>Thermococcus_waiotapuensis_C
----------------MG-------LISDADKKVIREEFFSKMTNPVKLMVFTGKS----
-----HCQYCTQLKQLVQELSELTDK--LSYEVIDFDTPEGKEIARKYRIDRAPATSITQ
DGKDMGVRYFGLPAGHEFGAFLEDIVDVSNGTTDLMPESRNALHGIDRDVRILVFVTPT-
-----------CPYCPLAVRMAHKFAIENTIAGKGRILGDMVEAIEYPEWADEYSVMAVP
KIVIQVDGED-RVEFEGAYPEKMFLEKLLAALE-------
>Thermococcus_siculi_C
----------------MG-------LISDADKKVIREEFFSKMTNPVKIIGFTGKE----
-----HCQYCDQLKQLVQELAELTDK--LTYEFHDFDTEEGRKIAEQYRIDRAPAVTITQ
DGKDMGVRFFGLPAGHEFGAFLEDIVDVSNATTDLMPESKEELAKIEKDVRILVFVTPT-
-----------CPYCPLAVRMAHKFAIENTNAGKGKILGDMVEAIEYPEWADKYSVMAVP
KIVIQVDGED-RVQFEGAYPEKMFMEKLLAALE-------
>Thermococcus_sp._2319x1_strain_Essen_C
----------------MA-------LISDGDKKIIKEEFFSKLVNPVKIIVFTGKE----
-----HCQYCDQLKQLVEEISELSDL--ISYEVHDFDSE--KELAEKYRIDKAPVTIITQ
DGKDLGVRYFGLPAGHEFGAFLEDIVDVSKGETDLMKDTKEAVRNIDQDVEIYVFVTPT-
-----------CPYCPMAVRMAHKFAIENSLAGKGKILGDMIEAIEFPEWADQYSVMAVP
KVVIRVNGED-KVSFEGAYPEKMFLEKLLQAVE-------
>Thermococcus_sp._2319x1_C
----------------MA-------LISDGDKKIIKEEFFSKLVNPVKIIVFTGKE----
-----HCQYCDQLKQLVEEISELSDL--ISYEVHDFDSE--KELAEKYRIDKAPVTIITQ
DGKDLGVRYFGIPAGHEFGAFLEDIVDVSKGETDLMKDTKEAVRNIDQDVEIYVFVTPT-
-----------CPYCPMAVRMAHKFAIENSLAGKGKILGDMIEAIEFPEWADQYSVMAVP
KVVIRVNGED-KVSFEGAYPEKMFLEKLLQALE-------
>Thermococcus_aggregans_strain_TY_C
----------------MA-------LISDGDKKIIKEEFFSKLVNPVKIIVFTGKE----
-----HCQYCDQLKQLVEEISELSDL--ISYEIHDFDSE--KELAEKYRIDRAPATIITQ
DGKDLGVRYFGLPAGHEFGSFLEDIVDISRGETDLEEDTKEAVRNIEKDVEIYVFVTPT-
-----------CPYCPAAVRMAHKFAIENALAGKGKILGDMIEAIEFPEWADQYSVMAVP
KVVIRVDGED-KVSFEGAYPEKLFLEKLLQALE-------
>Thermococcus_litoralis_DSM_5473_C
----------------MA-------LISDGDKKIIKEEFFSKLVNPVKIIVFTGKE----
-----HCQYCDQLKQLVEEISELSDL--ISYEVHDFDSE--KELAEKYRIDKAPVTIITQ
DGKDFGVRYFGLPAGHEFGSFLEDIVDVSKGETDLMEDTKEAVRNIDQDVEIYVFVTPT-
-----------CPYCPMAVRMAHKFAIENSLAGKGKILGDMIEAIEFPEWADQYSVMAVP
KVVIRVNGED-KVSFEGAYPEKMFLEKLLQALE-------
>Thermococcus_sp._IRI35c_C
----------------MG-------LISDADKKVIREEFFSKMTNPVKIIGFTGKE----
-----HCQYCDQLKQLVQELSELSDK--LTYEFHDFDSEEGRKIAEQYRIDRAPAITLTQ
DGKDMGVRFFGLPAGHEFGAFLESIVDVSNATTDLMPDSKEELAKVDRDVRILVFVTPT-
-----------CPYCPLAVRMAHKFAIENTNAGKGKILGDMVEAIEYPEWADKYSVMAVP
KIVIIVDGED-KVQFEGAYPEKMFMEKLLAALE-------
>Sifarchaeia_GCA_019057385_U
-------------------------LLISPSGRSQLRRELEKLENPISLKVFTSDI----
-----HCPACADTIEICKTLTELTDK--ITVEEISLDTQ--KELAAKYEVEYPPTIRIES
GGELTGIRYTGIPAGGEFAAFIQTLVMVSTQTTDLG-HLKEKLIEIQKPVVVRTVVTPTT
CEEDYSSLVGDXPFCPASVLLANQISIES----EGKVISDTIEAYEHQDLARKYGVSGVP
ATVI----NE-ERTFVGVPNLDKFVNKLLSEGKE------
>Sifarchaeia_GCA_016840645_U
--------------------------LISPSGRSQLRRELEKLEKPISLKVFTSDI----
-----HCPACADTVELCKTLTELTDK--ITLEEISLDTQ--EELATKYEVEYPPTIRIES
GGELTGIRYTGIPAGGEFAAFIQTLVMVSTQTTDLG-HLKEKLMEILKPVVVRTVVTPTT
SEDDYSSLVGDXPFCPASVLLANQISIES----DGKVISDTIEAYEHQDLAIKYGVSGVP
ATVI----NE-ERTFVGVPNLDKFVDKLLSEGK-------
>Sifarchaeia_GCA_016840515_U
MTT-------ITSTLTIKQIHSGDKQMISDSGKDALKRELEKLDTPISLKVFTSKV----
-----HCPACEDTITLCKTLTELSGK--ISFEEISFDTQ--KELAAKYEVEKVPTIIIEG
----TGIRYTGIPAGGEFSAFVHTLVMVSTQTTEIG-HLKEKLMGITKPVVVRTVVTPT-
-----------XPFCPASVLLANQISIES----EGKIISDTIEAYEHQDLAIKYGVSGVP
ATVI----NE-QRTFVGVPNLDKFVDKLLSEGKQ------
>Sifarchaeia_GCA_016294985_U
----------------MKQILSGEQKMISDSGKDALIRELEKLDTPISLKVFTAKV----
-----HCPACEDTITLCKTLTELTDK--IKFEELSIDTQ--KELAAKYEVDKVPTIIIEG
----TGIRYTGIPSGGEFPAFIHTLIMVSTQTTEVG-HLKEKLNEIKKPVVVRTVITPT-
-----------XPFCPASVLLANQLSIEAP---EGMVISDTIEAYEHQDLAIKYGVTGVP
ATVI----NE-VRTFVGVPNLDKFVDKLLAEGK-------
>Thorarchaeia_GCA_016839485_C
----------------MV-------IEISDEMKAQIMELFEPLEEDVTMHVFVADH----
-----KCLYCNDTRELVEQVAALSDR--IEVEIHNDEIG--KGKAAQFGVMHHPAVVLHG
-KEPYRIRFYGIPAGHEFGALIGSIVDVSTGTAALPPDIIEDIKAIDEEIHIQVFTTPQ-
-----------CPYCPGMVRLAHQAAVLNP-----LIQSDMVEALEFQDLASKYEVFGVP
KTIF----ND-TVSAEGLTPPEMFIEKLYEAIDK------
>Lokiarchaeia_GCA_016839915_C
----------------MG-----DFMLFSENEMNNIKREMAKLKEKVVLKLFTDFKIKED
GTKIRKCMACEGTYELLKILADHSNG-KLEIEEISTEEN--EEKAKKFNVNKIPAILFVD
DNDKEIIRYLAHPIGSEFVPFLNSIQYFSGVRPYYADQILTHLKKINN-AKMKIFITPT-
-----------CPYCPATVPVLTLFAIVS----KGKITVEVIDVNMNPDLGMKYQVQGVP
HTVV----NE-KDHIYGMFTPQDLLDKLTKGQRDFGGMYA
>Lokiarchaeia_GCA_016839915_C_2
-------------------------VSQDAKYREIIKREIAKLKKPVKLKVFTCKEKPTS
GSLIRECMDCNQFMALLRIYEENSNG-MLTIEEFCIDEN--PEIAKTYDISRVPTILFID
EMGREIIRYLAAPQGGEIQPFIQAIFAFAGAPNYYEATIKQNLDRIQP-STIKVMITET-
-----------CPYCPQVCTIVNNFAIAS----EGKIRTIVIDIVANPDIGQYYDAAGVP
YTII----ND-QKTLVGMVGPNEILRALIGGNIRVQY---
>Lokiarchaeia_GCA_016839915_C_3
----------------------------------MIREEMKKLTKPVKLTVFVNKN----
----RNPQNYEYTMSILKLYEENSEG-MLKFEELEIGKN--PDLEKKYKIERAPTILFID
NDGNELIRYLAAPQGSEVQPFIQALLILAGASNYYELTVKENLNKIVS-STIKVLITNS-
-----------CAYCPQMVSIASQFALAS----EGKIRAVIIDIMENSDIGKLYDTSSVP
YTII----NE-KEPLVGCYSPNELLKALFEENEVLL----
>Thorarchaeia_GCA_014730275_C
----------------MV-------VEMDEETRKEVEKRFKALENQVTMHLFLEDH----
-----DCLYCNDTRGLTGNVAEVSDK--IELVEHSFPQE--KETATEMGIRFTPAIVLHG
-EKKYKVRFYGIPAGHEFGALISDIINVSTGSVDLPDEMVADIEAIDRAVHVQVFTTPQ-
-----------CPYCPNVVRLAHQAAIINP-----KIEADMIESLEFKELAQQYEVFGVP
KAIF----NE-VITAEGNITPNEFVDKLYEATEE------
>Thorarchaeia_GCA_018238575_C
------------------------------------------------------------
------------------------------------------------------------
-----------MPA--------------------LPPDIVEDIKAIDKPIHIRVFTTPQ-
-----------CPYCPGMVRLAHQASIINP-----LIEADMVEALEFQDLVTKYEVFGVP
KSIF----NE-TISVEGLTPPDLFVEKLYEAIDK------
>Lokiarchaeia_GCA_023129495_C
------------------------------------------------------------
-------MACEGTYELLKTLEDLSEG-KLKIEEISTEEN--DVEAKKFNVTKIPAILFID
QNNREIIRYLAHPTGSEFVPFLNSIQYFSGVRPYYADQILSHIKKIDK-SKMKIFITPT-
-----------CPYCPATVPVLTLFAIVS----KGKISVEVIDVNLNPDIGMKYQVQGVP
HTVI----NE-KDHIYGMFSPQDLLDKLTKGGRDFGGMYA
>Lokiarchaeia_GCA_023129495_C_2
-------------------------MSSDDRYKDIIRREMAKLKKPVKLKVFTSQRIGPD
GAKIRACMDCGEFMTLLRIYEENSNG-MLTIEEESIDDT--PEFAKKYDINSVPTILFIN
NDGREIIRYLAAPKGGEIQPFIQAIFNFAGTPNYYEATIKQNLNRIQP-STIKVMMTES-
-----------CPYCPQVIAISNSFAIAS----EGEIRTIIIDIMANPDIGQYYDAAGVP
YTII----ND-QKTLVGMVGPNEILSALIGGNLRVQY---
>Heimdallarchaeia_GCA_023136245_C
-------------VKIVS-------VEVDDSIKRQVKEIFQHMENKVYAKLFVDKD----
-----RCLTCTQTKDILEMLAELAPEGMLVVETYYTEDN--PPEMEKYGVKLFPTIILHG
-DKEHNVVFTGIPSGYEFGTIVEDILDISARKVTLKKENLEKISKIDKPIKIQVFVTPT-
-----------CPYCPAAVRMAHKLAMANL-----NIYGEMIEATEFPELSQKFYVMGVP
KTVI----NDGAVQFEGAYPEDDFVDKVMEAYKK------
>Thorarchaeia_GCA_016840845_C
M------------VKDLV-------VEMDEATKEQVRVMFSTLEEDVTIHLFVKDH----
-----DCLYCGDTTALINMVADLSKK--VKVERHTDPIG--TGKAAEMGIRAHPTAVLHG
-KDKYNVRFMGIPAGHEFGALIAGIVAVSTGSVPLEPDIIQDIKEIDKPLHIQVFTTPQ-
-----------CPYCPNAVRLAHYAAILNP-----LIEADMVEALEFQELATKYQVFGVP
KTII----NE-SVHLEGAAPPEMFVEKLYDAVEK------
>Thorarchaeia_GCA_016840845_C_2
----------------MV-------VEIDDDMKSQIMELFEALVNDVTIHLFVKDH----
-----DCLYCNDTTALVTQVSELSPK--LKLETHRGEID--KGVAVKLGVKHVPAIVLHG
-KEEYKVRFYGIPAGHEFSALIGSIVDASTGTAPLEPDIIEDISAIDKPIHIQVFTTPQ-
-----------CPYCPGAVRLAHQAAILNP-----LIEADMIEALEFQELANKYAVFGVP
KSIF----NE-K----------------------------
>Heimdallarchaeia_GCA_023132955_C
----------------MS-------VDVDDNIKRQVKEIFQHMENQVTAKLFVDKE----
-----KCLTCAQTKEIMELLAELAPESMIKIELFNKEEN--PPEIQKYNIERFPTIILHG
-KEEHNVVFTGIPSGYEFGSLVEDILDISAGKVTLKQENLEKIQKIDKPMKIQVFVTPT-
-----------CPYCPAAVRLAHKAAMANP-----NIYGEMVEATEFPLLSQKYFVMGVP
KTVI----NQGDIQFEGSYPEDNFVEKLMEAYEKA-----
>Thorarchaeia_GCA_023132455_C
-------------LTNMV-------IEMDDATRAQVTEMFETLDSDVTIHLFTKDH----
-----DCLYCNDTRDMAEMIAEVSDK--VKVEEHKGSLT--SGVAKELGVEHTPAMVLHG
-KEAYKVKFYGIPAGHEFAALIGGVVDVSAGTAPLPPDVIEDIKSIDKPIRIRVFVTPQ-
-----------CPYCPGMTRLAHQAAIVNP-----LITSEMFEALEFQEEATRFEVFGVP
KTIF----ND-TINVEGFTPPEMFVEKLFEASE-------
>Thorarchaeia_GCA_003345555_C
VDICLSAIKLTTGSKRMV-------VEIDEPTRQQLLHILGGLDQEVTIHLFTEGT----
-----ECLFCNDTSDLVNKVSALSEK--IRVVPHQGPQK--KG-KNPFGVQRTPAIVMHG
-AKEYKVKFYGIPVGHEFGAFVTGIVDVSTGASALAPDIAEDIKAIAKPINVKVFTTPQ-
-----------CPYCPQMVRLTWQAAILNP-----LIEGEVYESLEFQDLVTRYEVFGTP
KTVI----NE-KFVLEGLAPPGMFVDKLYEAIGGSTA---
>Lokiarchaeia_GCA_016932935_C
-----------------------------METSATLKDMLSKMKNAVRLKVFTSKT----
AEGYRQCPACEDTAAMVRELAKLANG-KIDWEELSILVD--KEKCENYNVTRVPTILFMD
----FNIRYTGAPIGLEAAPFVQTIIMAASGETMLGDVVDAQLARIKKPGKLMVIVTPT-
-----------CPYCAQAVILENALAIQS----RDKVSVEIVESYENPDIARKYEVTGVP
VTIV----ND-AKKITGVPNIALLLSAMIDDKAKMNEMYG
>Lokiarchaeia_GCA_016932935_C_2
----------------MF------------GAQGIPRDLDGRMREPVKLKAFTTLT----
GAGYRQCPACENTVSLLEELARATDK--VQFEEISILED--KESAERWRVTRAPTIIITG
----HGIRYTGAPIGMETAPFVYTLVMASTGRTIFSGMLGNKLDGVRK-ARLELIVTPT-
-----------CPYCAQAALIENSLVMES----GGRLAIDVVESYENPDVARKYNVTGVP
VTVF--DGNP-ANQIVGVPTLASILSRIA-----------
>Thorarchaeia_GCA_004524305_C
------------------------------------------------------------
-------LYCNDTKEVARQVGELSEK--VNVAIHVSSLG--DSPAKDLGVKHQPAVVVHG
-KEEYKIRFYGIPAGHEFGALIGTILDASTGVTPLPPDAIEDIRAIDRNVHIQTFTTPQ-
-----------CPYCPKMVRLAHQAAILNP-----LIESDMVESLEFKELAQKYEVFGVP
KTVI----ND-ETFIEGMADPAAFVEKLFQAID-------
>Thorarchaeia_GCA_016839445_C
----------------MV-------IEMDDETKAQVQEMFEALEKEVTIHLFIGDH----
-----QCLYCNDTRDMVELVAEFSDK--IRVETHKGPLD--SAVAKEMGVEHHPAIVLHG
-KDKYKVKFYGIPAGHEFGALIGSIIDVSTENIPLPPDIIEDIKSIDKELRIRVFVTPQ-
-----------CPYCPNMTRLAHQAAILNP-----LISSEMVESLEFQDLSREFEVYGVP
KTVI----ND-SVSLEGMAPPDMFVDKLFEAIDE------
>Lokiarchaeia_GCA_016840655_C
-------------------------MLFSENELANVKREMSKLKNEVTLKLFTDFKTQAG
GSKLRNCMACEASYELLKTLTNYSEG-KLKIEEFSIIEN--EEQAKKYGVSRIPAILFVD
EEGKEVLRYSTNPTGAEFVPFLNSIQYFSGVRPYYADQIITHLKKIPN-SKSKIFITPT-
-----------CPYCPATVPVLTLFAIVS----KGKLTVDVIDVDLNPDIAMKYQVQSVP
HTVI----NE-KDHIFGMFTPQDLLDKLTKGQRDFGGMYA
>Lokiarchaeia_GCA_016840655_C_2
-------------------------MSQDDRYREIIKREMAKLTKPVRLKVFTSQRTEAN
GNKIKACMDCGQFMALLKVYEENSNG-MLSIEELSIDNN--PEFAKTYDIQRVPTILFID
NQGRELIRYLAAPHGGEIQPFIQTLFTFAGAPNYYEAAIKQNLNRINS-ATIKVMITNS-
-----------CPYCPQVVTIANQFALAS----GGKIRTIIIDIMANPDIGQYYDAAGVP
YTII----ND-RKPLVGMVGPNEIMRELIGGNIRVQY---
>Thermococcus_sp._2319x1_strain_Essen_C_2
----------------MA-------LISDGDKKIIKEEFFSKLVNPVKIIVFTGKE----
-----HCQYCDQLKQLVEEISELSDL--ISYEVHDFDSE--KELAEKYRIDKAPVTIITQ
DGKDLGVRYFGLPAGHEFGAFLEDIVDVSKGETDLMKDTKEAVRNIDQDVEIYVFVTPT-
-----------CPYCPMAVRMAHKFAIENSLAGKGKILGDMIEAIEFPEWADQYSVMAVP
KVVIRVNGED-KVSFEGAYPEKMFLEKLLQAVE-------
>Thermococcus_sp._2319x1_C_2
----------------MA-------LISDGDKKIIKEEFFSKLVNPVKIIVFTGKE----
-----HCQYCDQLKQLVEEISELSDL--ISYEVHDFDSE--KELAEKYRIDKAPVTIITQ
DGKDLGVRYFGIPAGHEFGAFLEDIVDVSKGETDLMKDTKEAVRNIDQDVEIYVFVTPT-
-----------CPYCPMAVRMAHKFAIENSLAGKGKILGDMIEAIEFPEWADQYSVMAVP
KVVIRVNGED-KVSFEGAYPEKMFLEKLLQALE-------
>Thermococcus_aggregans_strain_TY_C_2
----------------MA-------LISDGDKKIIKEEFFSKLVNPVKIIVFTGKE----
-----HCQYCDQLKQLVEEISELSDL--ISYEIHDFDSE--KELAEKYRIDRAPATIITQ
DGKDLGVRYFGLPAGHEFGSFLEDIVDISRGETDLEEDTKEAVRNIEKDVEIYVFVTPT-
-----------CPYCPAAVRMAHKFAIENALAGKGKILGDMIEAIEFPEWADQYSVMAVP
KVVIRVDGED-KVSFEGAYPEKLFLEKLLQALE-------
>Thermococcus_litoralis_DSM_5473_C_2
----------------MA-------LISDGDKKIIKEEFFSKLVNPVKIIVFTGKE----
-----HCQYCDQLKQLVEEISELSDL--ISYEVHDFDSE--KELAEKYRIDKAPVTIITQ
DGKDFGVRYFGLPAGHEFGSFLEDIVDVSKGETDLMEDTKEAVRNIDQDVEIYVFVTPT-
-----------CPYCPMAVRMAHKFAIENSLAGKGKILGDMIEAIEFPEWADQYSVMAVP
KVVIRVNGED-KVSFEGAYPEKMFLEKLLQALE-------
>Thermococcus_sp._IRI35c_C_2
----------------MG-------LISDADKKVIREEFFSKMTNPVKIIGFTGKE----
-----HCQYCDQLKQLVQELSELSDK--LTYEFHDFDSEEGRKIAEQYRIDRAPAITLTQ
DGKDMGVRFFGLPAGHEFGAFLESIVDVSNATTDLMPDSKEELAKVDRDVRILVFVTPT-
-----------CPYCPLAVRMAHKFAIENTNAGKGKILGDMVEAIEYPEWADKYSVMAVP
KIVIIVDGED-KVQFEGAYPEKMFMEKLLAALE-------
