# Supplementary material for: Asgard archaeal selenoproteome reveals a roadmap for the archaea-to-eukaryote transition of selenocysteine incorporation machinery
Source: ISME J. 2024 Jun 19;18(1):wrae111. doi: 10.1093/ismejo/wrae111 (PMC11227280; doi:10.1093/ismejo/wrae111)
Supplement: Supplementary_data_2_wrae111 [file supplementary_data_2_wrae111.zip › Selenoproteins/alignments/Prx_like_thiol_disulfide_oxidoreductase_maffi_linsi.fasta]

>Halomicroarcula_rubra_C
------------------------------------------------------------
--------------------------------------------------------MVPV
TPE---------------ISDFELP----NVGVGPDP-LSLSDVDTATDFAVLLFLRDYH
CPKCKTQVESMAEEARRFNELNAAVVPILPEPVERA----RSWKENFETEFPFPLLAD-G
D--KRVA-EAYDQPTQYG---------------PVG-----SLHDLIGRLPQSLVLDLRG
EVAEVVFTHRGDAVGD-RPSVSELIDEVESVQESFVFDCSLVD-----------------
-----------------C----------------------------
>Halonotius_sp._J07HN4_C
------------------------------------------------------------
-----------------------------------------------------------M
YSTP-------------TDLSIELP----NGGRGPDP-LRLDRV--DAGFVVLLFHRDFH
CGNCQTQASEIAARYEEFRQRDTVVVSVLPESKQRA----TEWADEY--KLPFPVVAD-P
D--STTA-DRFGQPVRFG---------------LLG-----RLHDLIGRMPLVVVIDRRG
DDPRLVYSYVGDAPGD-RPTVDSLLLELERNQ----------------------------
----------------------------------------------
>Halomicrobium_sp._LC1Hm_C
----------MGRTNGR-------------------LVVERS------------------
---------------------------------VRRQYRDRYGKRSVTDFHLIYRVLIGI
AAVVSRMSPSDRIEEGVVPPGFELP----NVGVGPDP-LSLERVVDRVDFAVLLLLRDYH
CPKCKRQVRELAESARQFAELNAAVLPVLPEPTERA----SEWGSQF--DLPFPLLAD-P
D--KEVG-EAYEQPTRFG---------------KLG-----EVHDMIGRMPESVILDTRG
DDAEIVYTHEGESPGD-RPEIATLVDEIDQLQETFVFDCSLVD-----------------
-----------------C----------------------------
>Halobacteriales_archaeon_QH_10_70_21_C
------------------------------------------------------------
-----------------------------------------------------------M
PVD---------------ALDLSLP----NVASGPDP-FSLEERPENVEFVVLYLQRDFY
CTNCRKQVQTLADRIDDFHERNAEVVSVLPEPVERT----EAWQAQY--DLPYPLLAD-P
D--AEVG-DALDQRVRFG---------------LLG-----TVSDFFGRMPEVFVVDRRG
DEPEIAWAYEGSSTFD-RPDVETVLAALDDLRGAD-------------------------
----------------------------------------------
>Halobellus_clavatus_C
------------------------------------------------------------
-----------------------------------------------------------M
ATH---------------VRDFTLP----NVSVGPDP-FSLAGLSDDVSFVVLFFQRDHY
CTNCRKQVQALAARIDEFRERDAEIVSIVPEPVDRV----ESWQETY--DLPYPLLAD-P
Q--AEAG-DAYDQPVRFG---------------ILG-----KVSDFFGRMPAVVIVDRRG
ADPEIAYVHKGSSTFD-RPEIDDLLAELEALRTAE-------------------------
----------------------------------------------
>Halobacteriales_C
------------------------------------------------------------
-----------------------------------------------------------M
STQ---------------VPEFSLP----NVAVGPDP-FSLSALSDDVAFVVVFFQRDHY
CTNCRKQVRDVAERYDAFRQRDAEVVSIVPEPREQV----ETWQERY--DLPYPLLAD-P
D--AAVG-DAYDQPVRFG---------------LLG-----RFSDFFGRMPEVVIIDRRG
PEPELAYAYEGSSTFD-RPDIDTLLAELDDLREESAE-----------------------
----------------------------------------------
>Haloplanus_sp._HW8-1_C
------------------------------------------------------------
-----------------------------------------------------------M
TER---------------VQEFSLP----NVAVGPNP-FSLSALSEDVSFVVLFFQRDYY
CTNCRKQVQQLADRIDEFRERDAEVVSIVPEPVERV----EQWQESY--DLPYPLLAD-P
N--TEAG-DAYDQPVRFG---------------LLG-----RFSDFFGRMPEVVIIDRRG
TEPKVVYVHRGSSTFD-RPEIDEILDEIDESSQT--------------------------
----------------------------------------------
>Halosimplex_litoreum_C
------------------------------------------------------------
-----------------------------------------------------------M
ESA---------------PLEFSLP----NAAVGPDP-FSLADLSSDVRFVVLFFQRDHY
CTNCRSQVQAVAERVAAFRTRDAEPVSVVPEPLDRV----AEWQAEY--DLPYPLLAD-S
E--ASVA-DAYDQPVRFG---------------LLG-----DLSDFLGRMPRVVVVDRSG
ADSEAVYTYSGRSTFD-RPEIDELLDVIDEHRTAGGDPPPAE------------------
----------------------------------------------
>Halovenus_rubra_C
------------------------------------------------------------
-----------------------------------------------------------M
STQYT---------DVTLASAFELP----NVGAGPDP-LSLTELAETNEFVLLLLQRDFH
CGNCRKQVQVFGDWYDEFRDRNTEIVSIVPEPRDRI----QSWQAEY--DLPYPLCAD-P
E--ATVG-GDYDQPVRFG---------------PLG-----KFSDLLGRMPKAVLLDCRG
DEPDIVYTHEGSSTWD-RPELQEVFDAIDEQR----------------------------
----------------------------------------------
>Halovenus_salina_C
------------------------------------------------------------
------------------------------------------------------------
---------------MAVAPSFKLP----NVGPGPDP-LSLSALAADNEFVLLLLQRDYH
CGNCRKQVQVFADWYDEFHERNTEVVSIVPEPRERV----RSWQEEY--DLPYPLCAD-P
E--AAAG-EEYDQPVRFG---------------PLG-----RFSDLLGRMPKAVLLDCRD
GDPTICYTHEGSSTWD-RPELEEVFDAIDEQR----------------------------
----------------------------------------------
>Sifarchaeia_GCA_019057385_U
------------------------------------------------------------
-------------------------------------MKDKF---------------NMI
GKH---------------IKEFSLP----NSR--GET-VNIKE-VLGRKNIVISLKKGLA
XGH---------------------------------------------------------
------------------------------------------------------------
------------------------------------------------------------
----------------------------------------------
>Sifarchaeia_GCA_019057385_U_2
-----------------------------------LR-----------------------
----------------------------------ERRMKDKF---------------EMV
GKE---------------IEEFSLP----NSR--EEN-VNIKD-FIEKNNVIVALLRSIN
XPYCRAQVRSFAKDKEQFEQLDTIIYPILVDTLENA----IKMEQKY-AKEKFPIYYD-N
N--KEVA-KKLHQEFKIR---------------KLG------------RMPALLIVDKEG
---IIQYAYYSDSMSD-IPKNKALFEVLEKLNK---------------------------
----------------------------------------------
>Sifarchaeia_GCA_016840645_U
-----------------------------------LI-----------------------
----------------------------------EIRMKDKF---------------EMV
GKE---------------IEEFSLP----NSR--EEN-VNIKD-FIEKKKVIVALLRGIN
XPYCRAQVRSFAKDKEQFEQLDTIIYSILVDKLENA----IKMEEKY-AKEEFPIYYD-D
N--KEVV-KKLRQEFKIR---------------KLG------------RMPALLIVDKEG
---IIQYAYYSDSMSD-IPKNKALFEVLEKLD----------------------------
----------------------------------------------
>Sifarchaeia_GCA_016840515_U
------------------------------------------------------------
-------------------------------------MKDKF---------------EMV
GKH---------------IEEFSLP----NSR--GET-VNIKE-ILGRKNIFISLKKGLA
XGH---------------------------------------------------------
------------------------------------------------------------
------------------------------------------------------------
----------------------------------------------
>Sifarchaeia_GCA_016840515_U_2
-----------------------------------LR-----------------------
----------------------------------EIRMKDKF---------------EMV
GKE---------------IEEFSLP----NSR--EEN-VNIKD-FIEKKNVIVALLRSIN
XPYCRAQVRSFAKDKEQFEQLDTIIYPILVDKLENA----IKMEQKY-AKEEFPIYYD-N
N--KEVV-KKLHQEFKIR---------------KLG------------RMPALFIVDKEG
---IIQYAYYSDSMSD-IPKNKALFEVLEKLNK---------------------------
----------------------------------------------
>Jordarchaeia_GCA_019056875_U
----------------------------MCIILTFLINLG--------------------
---------------------------------GVYNTKDKF---------------QMV
GTK---------------IPELSLP----NSR--GET-VSIRD-FEGKQNVVIVLLRGIT
XPYCRGHVARLANHIHEFEQQNTALYPITADKLENA----KTLETKY-AKRKYPIYYD-P
N--KKVT-KTLKQEIILR---------------KLG------------RMPALLVVDKEG
---IIQYAYYGDSMHD-IPKTEEILEVIKNLKN---------------------------
----------------------------------------------
>Lokiarchaeia_GCA_019894885_U
------------------------------------------------------------
----------------------------------VKKMKDKF---------------QIV
GTK---------------IQEFSLP----DSR--GGE-LNIRA-LEGKKKVVVILFRNIN
XPYCRWHAAHLRKDFEKFEQMETVLYPILADSEKNA----KKMEEKY-AR-KYPIYYD-P
S--KKVP-KMLNQEVKLS---------------KGG------------RMPGMLIVDKQG
---IIQFAYYGDNMQD-IPKNEKIFEILKNI-----------------------------
----------------------------------------------
>Lokiarchaeia_GCA_019894885_U_2
------------------------------------LNNMN-------------------
---------------------------------DEEPPRPNG---------------LLE
NSI---------------APMFDTK----DIY--GKE-MNLENLLEEYDGVMIDFFRGNW
XSHCKKHLYLLTENITEFESRNIKLISIASDSERLL----KKFKEEN--NFAVDIISD-R
G--ARIA-KNYDVYWFAP---------------GGG-----GTLNIKQAVPSKFLINKDR
---KIAWTYIGKDKTD-RPSIKMMTTIIDEKL----------------------------
----------------------------------------------
>Lokiarchaeia_GCA_019894885_U_3
------------------------------------------------------------
---------------------------------MSVSNSEKG---------------LMT
GSK---------------APMIDTV----DIH--EKE-INLTDVLQDYRGLLIDFFRGAW
XHYXKEQLSKLNNNISEIEMRDVKFVSIVTDRARPL----KRLVDKE--NYKFSIIAD-E
Q--VKIS-KDYNVF--GK---------------PID----YDTIKSELVIPSTYLIDQNG
---KIVWRFIGT-KTH-RPKIQDILKAIDTYLPN--------------------------
----------------------------------------------
>Lokiarchaeia_GCA_014730295_U
------------------------------------------------------------
-------------------------------------MKDKF---------------DMV
GTK---------------IEEFSLP----NSR--GEK-VNIRD-LQG-KNVVVVLLRDIK
XPYCRWHIGHLRRDYDKFQEKNTELYPILVDEEENA----QKMEEKY-ARNRYPIFYD-K
E--NQVA-KMLNQEKKLL---------------KLG------------RLPGLLILDKEN
---IIQYAYYSDSMKD-IPENEELFKVINNLNE---------------------------
----------------------------------------------
>Lokiarchaeia_GCA_014730295_U_2
---------------------------------MISFCMSD-------------------
---------------------------------IEHKDSDKG---------------LKV
GSQ---------------IPIEQMT----DIN--KDS-LDFTKILNDSKGILLDFFRGAF
XVPCKEHLERINNNISEFQKREVFFIAIASDSKNHL----QELSDKF--GYTFPLVSD-R
G--AKIA-KKFDVYTFGS---------------AID----IIYLKTKLAIPSTFLISNDL
---KIVWRYIGT-RED-RPSIKLLTEQIDKKL----------------------------
----------------------------------------------
>Lokiarchaeia_GCA_014730295_U_3
--------------------------------------MSEN------------------
---------------------------------KDLYAENRG---------------LEV
GIK---------------APQIKTK----DID--GEI-INLKMLLQENNGVLIDFFRGAW
XHTCEEHSQQLNKHLSAFDKRNIKLISMSTDSNHHL----EEYRDEN--NLKFNQVSD-R
G--AKIA-KKYNISVYDK---------------GAG-----KDIKFKQAMPTKFLIDKSG
---KIVWRFIPKEKTE-RPPIDLIINAIDENF----------------------------
----------------------------------------------
>Lokiarchaeia_GCA_013375485_U
------------------------------------LNEIN-------------------
---------------------------------NKEPPRPKG---------------LQI
HSK---------------APQIDTT----DIY--DNP-IKLDELLESFSGVLIDFFRGNW
XSHCKKHLKLLTEYIFEFENRNIKLISIASDSVRLL----RKFKEEN--EFAIDMISD-R
G--AKIA-KEYDVYWFAP---------------GGG-----KDYKIKQAVPSKFLINKND
---EIIWKYIGKDKTD-RPSIEMMMEIIDTYIINPK------------------------
----------------------------------------------
>Lokiarchaeia_GCA_013375485_U_2
--------------------------------------MVD-------------------
---------------------------------LHISTPNKG---------------LQL
GTK---------------APMIDTE----DID--GDK-VNLNILLEQYTGVLLDFFRGSW
XILCKRHLTYLTENLSKLKELNIKLISIAIDLPDKL----IKMKYKN--NFKIQFITD-R
A--GRFS-KAYNVFLDRK---------------SAG----HDKLQISHAIPSKFLINKEG
---NVVWQYIGS-KKD-RPTIEIITEAINKYL----------------------------
----------------------------------------------
>Lokiarchaeia_GCA_013375485_U_3
------------------------------------------------------------
-------------------------------------LKDKF---------------NLV
GTK---------------IKEFSLP----NSR--GET-VNIRD-FENKKNVIIVLFRDIN
XPFCRWHAARLRRDIEKFEELDGYLYSILVDNENNA----KKMEQKY-AR-KYPIFYD-E
S--KKVA-GMLKQEVRLI---------------KLG------------RMPGLLVIDKKG
---IIRYAYYGKSMHD-IPENNEILQILEDINKL--------------------------
----------------------------------------------
>Lokiarchaeia_GCA_016839745_U
---------------------------------------MN-------------------
---------------------------------NEEPPRPSG---------------LPE
NSI---------------APAFDTK----DIY--GKE-INLDNLLKEYNGVLIDFFRGNW
XSHCKKHLYLLTENINEFEKRNIKLISIASDSERLL----KNFKEEN--NFTVDIISD-R
G--AKIA-KDYDVYWFAP---------------GGG-----GTLNIKQAVPSKFLINKDR
---KIVWTYIGKDKTD-RPSIEMMTSIIDEKL----------------------------
----------------------------------------------
>Lokiarchaeia_GCA_016839745_U_2
------------------------------------------------------------
----------------------------------VKKMKDKF---------------QLV
GTK---------------IQEFSLP----DSR--GGV-LNIRA-LEGKKKVVVILFRNIN
XPYCRWHAAHLRKDFEKFEQMETVLYPILADSEKNA----KKLEEKY-AR-KYPIYYD-P
S--KKVP-KMLNQEIKLS---------------KGG------------RMPGMLIIDKQG
---IIQFAYYGDSMQD-IPKNEILFEILEKI-----------------------------
----------------------------------------------
>Lokiarchaeia_GCA_016839745_U_3
---------------------------------------MT-------------------
---------------------------------EEEPSRPQG---------------LPV
GAK---------------APFFDTT----DIY--ENN-VNLDKLLEIYNGVLIDFFRGNW
XNHCKTHLRLLTEFKSEFKKRNVKVISIASDSPRLL----KSFKEEN--NFDIDIISD-R
K--TKII-KDYDVYWFAP---------------GGA-----KTMKVKQAVPSKFLINKNR
---EIVWTYIGRDKTD-RPSIELITKIIDERL----------------------------
----------------------------------------------
>Lokiarchaeia_GCA_019057835_U
------------------------------------------------------------
---------------------------------MTVSHSEKG---------------LQI
GSK---------------APMIDTV----DIY--GNS-INLTSILSKNRGLLIDFFRGAW
XHYXKKQLSILNTNIAEIEMRNIKFVSIATDRARPL----KRLADKE--NYKFSIVAD-E
Q--ATIS-KEYNVF--GI---------------PID----YNMIKRELAIPSTYLIDRNG
---KIVWRYIGT-KTD-RPKIQEILDAIDTHLQN--------------------------
----------------------------------------------
>Lokiarchaeia_GCA_019057835_U_2
------------------------------------------------------------
-------------------------------------MKDKF---------------KFV
GKK---------------INNFSLP----NSR--GET-ISIGD-FKGTKIVLIVLFRSIK
XPHCRWHAAHLRRDYEKFEEMDVFIYPILVDTKENA----EKLEQKY-AK-KYAIFYD-K
T--KKVA-KMLKQEVKLK---------------KLG------------RMPGLLIIDKQG
---IVQYAYYGDSMKD-IPENEVLFEVINKIKK---------------------------
----------------------------------------------
>Lokiarchaeia_GCA_019058395_U
------------------------------------------------------------
-------------------------------------MKDKF---------------EMI
GTK---------------IQEFNLP----NSQ--GQT-VNIRE-LEG-KNVVLILFRSIH
XPYCRWHAAHLRRDYEKFGEYNAVLFPILADTEKNA----KKMEEKY-AR-KYPIYYD-E
K--KEVP-KMLYQEIKLL---------------KGG------------RMPGLLIIDGKG
---IIQWAYYGNSMSD-IPKNETLFEILENIKN---------------------------
----------------------------------------------
>Lokiarchaeia_GCA_019058395_U_2
------------------------------------MRIMT-------------------
---------------------------------EEDTPRPSG---------------IDI
GSR---------------APDFDTV----DID--GNR-INLDDMLREYNGVLIDFFRGNW
XHHXKKHLLVLTKTLSEFTKRKVKLISIAADSERLL----RNFKEEN--GFSVNIVAD-R
L--TKII-KQYGVYWYAK---------------GGG-----GTMKVKQAFPSTFIINKNK
---LIVWKYIGQDKTD-RPSMEKLLSVIDDKIK---------------------------
----------------------------------------------
>Lokiarchaeia_GCA_016839585_U
--------------------------LNYFKFKMSNIFNMN-------------------
---------------------------------DEEPPRPSG---------------LSI
GTK---------------APPFDTQ----DIY--GNE-MKLSKLLQTYDAVMIDFFRGNW
XSHCKKHLSILTENIKMFEKRNIKLISIASDSVRLL----TKFKEEN--NFAVDIISD-R
G--AKIA-KEYDVYWFAP---------------GGG-----KKYKIKQAVPSKFLISKER
---EIVWTYIGKDKTD-RPSIELMTEVIDTKIKNP-------------------------
----------------------------------------------
>Lokiarchaeia_GCA_016839585_U_2
------------------------------------------------------------
-------------------------------------VKDKF---------------NLV
EKK---------------IKEFSLS----NSR--GET-RNIRE-FEGEKNVVIVLFRSKS
XPYAKAHSEKLGNDYEKFRELNAELYAILPDDLENA----KIFESNF-AK-EYAIFYD-D
K--KKVN-KMLKQEVKPL---------------KLG------------RMPALLIIDKQG
---IIRYAYYSDSMAD-IPENEDLFEVLESLNN---------------------------
----------------------------------------------
>Lokiarchaeia_GCA_016839585_U_3
------------------------------------------------------------
-------------------------------------MKDKF---------------NLV
GTK---------------IYEFSLP----NSR--GET-INIRD-FENKKNVIIVLFRDIN
XPFCRWHAARLRRDLEKFEKLDGFLYPILVDNEKNA----KKMEQKY-AK-KYAVFYD-E
S--KKVA-TLLKQEKRWI---------------KLG------------RMPGLLVIDKKG
---IIQYAYYGKSMHD-IPENNEILQVLEKINKK--------------------------
----------------------------------------------
>Lokiarchaeia_GCA_019058425_U
------------------------------------------------------------
----------------------------------VSIMKDKF---------------NLV
GSK---------------IKEFELP----NSR--GET-RIIRD-YMG-SSVVIVLFRSKS
XPYAKVYAQKLSNMFEKSQNYNALLYAILPDDYESA----KKFEANF-AK-KYPIFL---
------------------------------------------------------------
------------------------------------------------------------
----------------------------------------------
>Lokiarchaeia_GCA_019058425_U_2
------------------------------------------------------------
-------------------------------------MKDKF---------------NVV
GSK---------------ISEFSLP----NSR--GET-INIRD-FENKKNVVIILFRDIN
XPFCRWHAARLRRDIEKFEQLDGFLYPILVDNEKNA----KKMEQKY-AR-KYAIFYD-Q
S--KSVA-EMLKQETRWI---------------KLG------------RMPGLLVIDKKG
---IIQYAYYGKNMHD-IPENDEILQVLEEINKNQ-------------------------
----------------------------------------------
>Lokiarchaeia_GCA_019058425_U_3
---------------------------------VCYITGIN-------------------
---------------------------------NGEPLRPKG---------------IQL
NTL---------------APLIDTI----DIY--ENP-INLKDLLQEHDGVLIDFFRGNW
XNHCKKHLKLLTEHISEFENRKIKLITIASDSVRLL----RKFKEEN--EFNVDMISD-R
G--AKIA-KEYGVYWFAP---------------GGG-----KDYKIKQAVPSKFLINKNR
---EIIWKYIGKDKTD-RPSIEMMKEIIDSKITYPK------------------------
----------------------------------------------
>Lokiarchaeia_GCA_019058425_U_4
------------MFKTSNFVYRYKKVCSGIEFKVKKIMSLN-------------------
---------------------------------NESTPRPRG---------------LGL
NSK---------------APPINTI----DIY--GNP-INLSNLLREYNGILIDFFRGTW
XNYXKEHLEHITDHIDELEERNIKIISISTDTPGLL----KKYRETN--NFPVDMISD-R
G--GKIA-KDYNVYWFAE---------------GWG------KLKIKQAIPSKFLIHRNG
---EIIWKYIGRDKTD-RPAVSALIFLIDKYLTNPK------------------------
----------------------------------------------
>Lokiarchaeia_GCA_013375495_U
------------------------------------------------------------
----------------------------------VKKMKDKF---------------QIV
GTK---------------IQEFSLP----NSR--GEE-LNIRT-FEGKKKVVVILFRNIK
XPYCRWHAAHLRKDFKKFEQMETVLYPILADSEKNA----KKMEEKY-AR-KYPIYYD-P
S--KKVP-KMLKQEIKLS---------------KGG------------RMPGMLIIDKQG
---IIQFAYYGDSMQD-IPKNEILFEILEKI-----------------------------
----------------------------------------------
>Lokiarchaeia_GCA_013375495_U_2
------------------------------------LNIMN-------------------
---------------------------------DEEPPRPSG---------------LAE
NSV---------------APLFNTK----DIY--GKE-MNLINLLEEYNGVMIDFFRGNW
XSHCKKHLHLLTENLTKFQKRNIKLISIASDSERLL----KKFKEEN--NFAVDIISD-R
G--AKIA-KDYDVYWFAP---------------GGG-----GTLNIKQAVPSKFLINKDR
---KIVWTYIGKDKTD-RPSIEMMTTIIDEKL----------------------------
----------------------------------------------
>Lokiarchaeia_GCA_019894875_U
---------------------------------MNKFNIMN-------------------
---------------------------------AEEPPRPKG---------------INI
NSG---------------APPIDTV----DIY--DNP-INTSNLLKDYKGVLIDFFRGNW
XSHCKAHLTLLTERISEFEKRNIKLLSIASDSIRLL----RQFKEEN--KFKVDIISD-R
G--AIIA-KQYDVYWFAP---------------GAG-----KKINIKQAVPSKFLINQEG
---IIVWKYIGKDKTD-RPSVEMMTSIIDEYINNPKKE----------------------
----------------------------------------------
>Lokiarchaeia_GCA_019057775_U
---------------------------------VIYMVNSN-------------------
---------------------------------EEEPPRPKG---------------LLI
HIA---------------APMFEAV----DVY--ENP-IILNDLLKTYDGVLLDFFRGNW
XSHCKKHLGVLTENISEFEKRNIKLISIASDSMRLL----RKFREEN--NFLVDIVSD-R
G--ALIA-KQYDVYWFAP---------------GAG-----KKYKIKQAVPSKFLINKKG
---KIIWKYIGRDKTD-RPSIDLMTSIIDKEIINPKE-----------------------
----------------------------------------------
>Lokiarchaeia_GCA_019057775_U_2
------------------------------------VRRMV-------------------
---------------------------------LEDPVRPKG---------------LNI
HTK---------------APLINTV----DIY--DKP-INLNVLLKKYDGVLIDFFRGNW
XSHXKEHLKVLTDNIHLFEEKKIKLISIASDSMRLL----RNFKEQN--NFKVDMISD-R
G--AKIA-KEYDVYWYAK----------------AF-----SNIRIKQAVPSKFLIDKNG
---IIVWKYIGKDKTD-RPSIKMMLILIDKYFKNPN------------------------
----------------------------------------------
>Lokiarchaeia_GCA_019057775_U_3
--------------------------------------MSE-------------------
---------------------------------EHISIPELG---------------LPI
GTI---------------APVINTK----DVF--ENT-VNLTELLRDNRGIIVDFFRGAW
XYYXKRQLTKFNKTVLEINKRNVKLITIATDRERPL----KKLAEKE--NYNFTVVAD-P
E--AKIA-NEFNVF--GK---------------PID----YDMIKTELAIPSTFLINSKG
---EIVWRYIGT-KTD-RPTMDAIIAAIEENL----------------------------
----------------------------------------------
>Lokiarchaeia_GCA_019058365_U
------------------------------------------------------------
-------------------------------------LKDKF---------------NLV
GTK---------------IAEFSLP----NSR--GET-INIRD-FENKKNVIIVLFRDIN
XPFCRWHAARLRRDIEKFEKLDGFLYPILVDNEKNA----QKMEQKY-AR-KYAVFYD-E
S--KKVA-AMLKQEIKLV---------------KLG------------RMPGLLVIDKEG
---IIKYAYYGKNMHD-IPENDEILQVLEKINKK--------------------------
----------------------------------------------
>Lokiarchaeia_GCA_019058365_U_2
--------------------------------MVCLITVIN-------------------
---------------------------------NKEPPRPKG---------------IQI
KTK---------------APMINTV----DIY--ENP-MNLNDLLQTYDGVLIDFFRGNW
XSHCKKHLKLLTEHISEFENRKIKIISIASDSVRLL----RKFKEEN--GFKIDIISD-R
G--AKIA-KEYGVYWFAS---------------GGG-----KNYKTKQAVPSKFLIDNKS
---EIIWKYIGKDKTD-RPSIEMMIEIIDKYLINPN------------------------
----------------------------------------------
>Lokiarchaeia_GCA_016839655_U
------------------------------------MGDSN-------------------
---------------------------------IEEPPRPKG---------------LNI
NTL---------------APLIDTR----DIY--EKP-INLNDLLKNYDGILIDFFRGNW
XSHCKKHLYLLTDNISEFEKRNIKLISIASDSVRLL----SKFKEEN--SFSVDIISD-R
G--AKIA-KLYDVYWFAP---------------GGG-----KDYKIKQAVPSKFLINKDG
---KIVWKYIGKDKTD-RPSIEMMTNIIDELIKNP-------------------------
----------------------------------------------
>Lokiarchaeia_GCA_016839655_U_2
------------------------------------------------------------
-------------------------------------MKDKF---------------NLV
GTK---------------IEEFELP----NSR--GET-INIRD-LENKNNVILILFRDIN
XPFCRWHAARLRRDLDKFEELDGYLYPILVDNEKNA----KKMELKY-AR-KYAVFYD-E
S--EKVA-KLLKQEKRWI---------------KLG------------RMPGLLVIDKNG
---IIQYAYYGKNMHD-IPENNEILKVLKKINKI--------------------------
----------------------------------------------
>Lokiarchaeia_GCA_019057995_U
------------------------------------------------------------
---------------------------------MSVSNSEKG---------------LKT
GSK---------------APMIDSV----DVH--GEK-INLTDILQEYRGLLIDFFRGAW
XHYXKKQLKKLNSNISEIKMRDVKFVSIGTDRERPL----KRLADKE--NYNFSIVAD-E
Q--AKIS-KEYNVY--GK---------------PID----YDTIKRELAIPSTYLIDKNG
---KIVWRYIGT-KTD-RPKIQEILKAIDTHLQN--------------------------
----------------------------------------------
>Lokiarchaeia_GCA_008080735_U
------------------------------------------------------------
-------------------------------------MKDKF---------------DMV
GTK---------------IEEFSLP----NSR--GEK-LNIRD-LQG-KNVVVVLLRDIK
XPYCRWHIGHLRRDYDKFQDKNTELYPILVDEEENA----QKMEEKY-ARNKYPIFYD-K
E--NQVA-EMLNQEKKLL---------------KLG------------RLPGLLILDKEN
---VIQYAYYSDSMKD-IPENEELFEVINNLNE---------------------------
----------------------------------------------
>Lokiarchaeia_GCA_008080735_U_2
---------------------------------MISFCMND-------------------
---------------------------------IEHKDSDKG---------------LKV
GSQ---------------IPIDQLV----DIN--ENI-LDFTKVLKDSGGILLDFFRGAF
XVPCKEHLERINKNITEFQKRKVFFIAIASDSKNHL----KELSGKF--GYTFPLVSD-R
G--ARIA-KKFDVYTFGS---------------AID----IIYLKTKLAIPSTFLIGKEM
---KIAWRYIGT-RED-RPSIKLLTEQIDKKL----------------------------
----------------------------------------------
>Lokiarchaeia_GCA_014729315_U
------------------------------------------------------------
-------------------------------------MKYNG---------------LNI
RKD---------------APSFKIN----DIE--DNE-IGLDDLLTNYNGLMIDFFRGIW
XSHXVEHLKLLTENFEVLRKMNINLISIAMESPRKM----KKLSESI--NTPFPLIVD-R
A--GTIT-KAYDVYFDKN---------------HPD----FSRIKTEHAIPAKFLINQEK
---KIVWKLINP-DQK-RPSIKDLKDAIQINL----------------------------
----------------------------------------------
>Lokiarchaeia_GCA_014729315_U_2
------------------------------------------------------------
----------------------------------VRKTKDKF---------------DLV
GTK---------------IKEFELP----NSA--GKT-VNIRE-LEGEKNVILILFRSIK
XPYCRWHAAQLRKDYEKFIKSDGYLYPILADKEENA----KKMEEKY-SR-KYPIFYD-E
T--KQVP-NMLNQQVKWL---------------KLG------------RMPGLLVIDKKG
---IIRYAYYSDNMHD-IPENEKILEVLKDINST--------------------------
----------------------------------------------
>Lokiarchaeia_GCA_014729315_U_3
------------------------------------------------------------
---------------------------------MDSQKPIKG---------------ISV
GSK---------------APIFDTE----DID--NKK-INLRNLLEQYSGVLLDFFRGAW
XHGXVKHLKLLNKHLELFQQHNVKLLSISSDSPQNM----NRLQQKY--KFNLAFISD-P
R--AKIA-KSYKVSVYEQ----------------LG------------ETPLRSL-----
------------------------------------------------------------
----------------------------------------------
>Lokiarchaeia_GCA_019057865_U
---------------------------------------MN-------------------
---------------------------------DEEPPRPSG---------------LSI
GTK---------------APLFITQ----DIY--GNE-MKLSKLLETYDGVMIDFFRGNW
XSHCKKHLKILTEKISEFKKRNIKLISIASDSVRLL----TEFKEEN--GFTVDIISD-R
G--AKIA-KGYDVYWFAP---------------GGG-----KNYKFKQAVPSKFLINNDG
---EIVWTYIGKDKTD-RPSIELMTEIIDKKIKNPE------------------------
----------------------------------------------
>Lokiarchaeia_GCA_019057865_U_2
------------------------------------------------------------
-------------------------------------LKDKF---------------NLI
GKK---------------IKEFSLS----NSR--GET-RDIRE-FEGEKNVVIVLFRSKS
XPYSKAHSEKLGNDYEKFIELNTELYAILPDDFKNA----KNFESNF-AK-KYPIFYD-H
K--KKVN-KMLKQEVKPL---------------KLG------------RMPALLIIDKQG
---IIRYAYYSDSMDD-IPENEDLFEVLENLNN---------------------------
----------------------------------------------
>Lokiarchaeia_GCA_016839555_U
------------------------------------------------------------
----------------------------------------------------------MV
DKK---------------IQKFSLP----NSR--RKT-VNIRD-LQG-KNVVVILFRDIH
XPYCRWHAAHLRREYEKFQELNTELYPILVDKKDNA----IKMEKKY-AR-KYPIFYD-S
N--KKVT-KMLNQEWKLL---------------KLG------------RMPALLILDTEN
---IVRYAYYGESMKD-IPENDQLFEIIKKLKN---------------------------
----------------------------------------------
>Lokiarchaeia_GCA_016839555_U_2
-------------------------------------MMSN-------------------
---------------------------------KNNYAGDKG---------------LSV
GEK---------------VPQFSIT----DGD--GNK-IDLSEILQNNKGLLIDFFRGVW
XHAXKEHSILLNNHLDEFNKHKIKLISISTDNLNQL----KQYQKEN--SLQFPQISD-K
G--AQIV-QMFNVDVYDK---------------VGE-----KNIKSKQAIPSKFLINKSG
---EIVWIYMPESKPD-RPDIKLIINAIEKNIKPI-------------------------
----------------------------------------------
>Lokiarchaeia_GCA_019894975_U
----------------------------------MKGNNMN-------------------
---------------------------------NEEPPRPAG---------------IDI
KIN---------------APQIDTV----DIY--DNH-INLNDLLNDFNGVLIDFFRGNW
XSHCKKHLKLLTENLSEFKKRKIKLLSIASDSARLL----KLFKEDN--NFEVDMISD-R
G--AKIA-KEYGVYWYAP---------------GGG-----KDYKIKQAVPSKFLINKDG
---IIVWKYIGKDKTD-RPSIEMMTSIIDKYIQNPN------------------------
----------------------------------------------
>Lokiarchaeia_GCA_019894975_U_2
--------------------------------------MTT-------------------
---------------------------------ERHLDSEKG---------------LLI
GTK---------------APFINTS----DVF--EKK-IDFSLLFKEYRGIFLDFSRGAW
XIYXKKQLSKLNQNITEFEKRDIIVIAISTDRVGPL----KKLAEKE--DYKFRVISD-A
D--AKIS-KEYNVF--GK---------------PID----YDMIKFELAIPSSYLIDSNG
---KIVWRYVGN-KTD-RPLIEAIIEAIDKEI----------------------------
----------------------------------------------
>Lokiarchaeia_GCA_019894975_U_3
--------------------------------------MTD-------------------
---------------------------------LHISTPNKG---------------LKV
GTK---------------APLINTE----DID--GEN-INLIELLKKFNGVLLDLFRGSW
XIHCRSHLNYLTENLPILKKYNVKLISIAIDLPDKL----IKMKYKN--NFKIQFITD-R
A--GRIS-KAYNVFLDKK---------------SPG----HDGLQISHAIPSKFLINQEG
---IIVWQYIGT-KTD-RPSIELIVEAIEKYL----------------------------
----------------------------------------------
>Lokiarchaeia_GCA_016840085_U
------------------------------------------------------------
------------------------------------------------------------
--------------------LIDTV----NIY--DNP-INLNDLLKKFNGVLIDFFRGNW
XSHCKAHLKLLTEHISEFNKRKIKLISIASDSARLL----TKFKEDN--EFNVDIISD-R
G--AKIA-KQYDAYWFAP---------------VAG-----LDYKIKQAVPSKFLINKDG
---KIIWKYIGKDKTD-RPTIEMMIKIIDKYLINPK------------------------
----------------------------------------------
>Lokiarchaeia_GCA_016840085_U_2
------------------------------------------------------------
-------------------------------------MKDKF---------------QLV
GTK---------------IQEFKLP----NSR--GET-LNIRD-LEG-KNVVVVLFRDIH
XPYCRWHAAKLRRDYEKFQESNTYLYTILADKKKNA----IKMEQKY-AR-KYAVFYD-K
S--KKVP-KMLKQQVKIT---------------KLG------------RMPGLLVIDKQG
---IIQYAYYGDNMHD-IPTNEEIFEVLKKI-----------------------------
----------------------------------------------
>Lokiarchaeia_GCA_000986845_U
--------------------------------------MSD-------------------
---------------------------------GETSKPEER---------------LPL
GTK---------------VPNIDTV----DVF--NNK-INLAEDLKNYPGIIIDFHRGAW
XYYXKVQLRKLNKNIEEFKKRNIKLI-IVTDRAMPL----KQLAEKR--KYDFTVISD-G
K--AELS-KAYHAF--GK---------------PID----YDKIKVELAIPTTYLINPDG
---KVIWRYLGN-KTD-RPSIEAILEAIDTKL----------------------------
----------------------------------------------
>Lokiarchaeia_GCA_000986845_U_2
--------------------------------------MTK-------------------
---------------------------------LHISTPNKG---------------LHI
GTQ---------------APVIETE----DID--GDS-VNSIKLLEKHKGVLLDFFRGSW
XIHCRNHLKYMNDNLSILKKHNVKLISIAIDLPDKL----IKMKYKN--NYKIQFITD-R
A--GRIS-KAYNVFLDRK---------------TAG----HDGLQISHAIPSKFLINKEG
---NIVWQYIGA-KTD-RPSMELIEEAIEQYL----------------------------
----------------------------------------------
>Lokiarchaeia_GCA_000986845_U_3
--------------------------------------MSD-------------------
---------------------------------GETSKSEER---------------LPL
DFE---------------VPNIDTV----DVF--NNK-INLAEDLKNYPGIIIDFHRGAW
XYYXKVQLGKLNKNIGELKKRNIKLIIIVTDRVMPL----KRLAEKQ--KYEFTVISD-A
K--AELS-KQYKAF--GK---------------PVD----FDMIKVELAIPTTYLINPDG
---KVVWRYLGN-KTD-RPSIEAILEAIDTKL----------------------------
----------------------------------------------
>Lokiarchaeia_GCA_011364925_U
------------------------------------------------------------
-------------------------------------MKDKF---------------QLI
GKK---------------IQEFSLP----NTK--GET-INIRS-FEGKKNVIVILFRSIN
XPYCRWHAAHLRKDYEKFGEMETVLYPILADSENNA----KKLEQKY-AR-KYPIFYD-P
T--KKVP-KMLNQEVKLL---------------KLG------------RMPGLLIIDKEG
---IIQYAYYGDSMSD-IPENEILFEVLKKI-----------------------------
----------------------------------------------
>Lokiarchaeia_GCA_011364925_U_2
---------------------------------------MN-------------------
---------------------------------DEEPPRPSG---------------LSE
NSI---------------APIFDTK----DIY--GKE-MNLENLLEEYNGVLIDFFRGNW
XSHCKKHLYLLTENIKEFESRNIKLISIASDSERLL----RKFKEEN--NFAIDMISD-R
G--AKIA-KDYDVYWFAP---------------GGG-----GTIPIKQAVPSKFLINKER
---KIVWTYIGKDKTD-RPSIEMLTTIIDEKL----------------------------
----------------------------------------------
>Lokiarchaeia_GCA_008080755_U
--------------------------------LLILIRLS--------------------
------------KPT------------------KSDFMKDKL---------------GMK
EQK---------------IPEFSLP----NSR--GET-VNIRA-YEQESNVIIALLRK--
------------------------------------------------------------
------------------------------------------------------------
------------------PEXIH-------------------------------------
----------------------------------------------
>Lokiarchaeia_GCA_008080755_U_2
--------------------------------------MPT-------------------
---------------------------------QHTYPKDKG--------------DLSL
GSK---------------APKIDAK----DTE--ANK-IRLNEIFNKKKGLLIDFFRGAW
XGHCKDHSNLLNDHMEDFQKRNVKLISISTDSVNHL----KDFKEEN--NLKMSLVSD-R
G--AKIG-KRYDVDIFDT---------------GAG-----KDIKFKQEIPSKYLINSSG
---IIVWKYIGKDKTD-RPSMKQILGALDEKL----------------------------
----------------------------------------------
>Lokiarchaeia_GCA_008080755_U_3
------------------------------------------------------------
----------------------------------VNSVKDKF---------------KMV
GDK---------------IQEFELP----NSR--GEI-VNIRE-LQG-KNVVVVLLRDLN
XPFSQGHMDRLQRDYTKFQQKDTELYPILVDEEKNA----EKMEHKH-ANDVYPIFYD-K
E--EKVA-KMLNQEKKVL---------------KLG------------RLPALLILDKEN
---IIRYAYYGDSMKD-IPKNDEVFKFIDNLNN---------------------------
----------------------------------------------
>Lokiarchaeia_GCA_004524725_U
------------------------------------------------------------
----------------------------------VIMIKDKF---------------ELV
GTM---------------IPEFELP----NSR--GDK-INIKE-FKNNKNVIIVLFRDIH
XPYCRWHAAELRRNLEMFEELDGYLYPILADSEENA----QKMEKKY-AR-NYAIFYD-P
S--KEVQ-KLLNQQVKIW---------------KGG------------RMPGLLIIDKQG
---IIQYAYYSDSMKD-LPKTEEILEVLKRINRQPND-----------------------
----------------------------------------------
>Lokiarchaeia_GCA_004524725_U_2
---------------------------------------MN-------------------
---------------------------------NEEPPRPNG---------------LPN
GSN---------------APFIDTK----DID--GKT-INLKKLLEEYNGVLIDFFRGNW
XEHXKEHLSLLTSHIEDFKKKKVKLLSIANDSPRLL----AKFKEEN--NFKVDIIAD-R
G--AKIA-KAYDVYWFAQ---------------GGT-----GNMKVKQAIPSKFLINSYG
---KIVWTYIGKDKTD-RPSIEMMMEEIDKNI----------------------------
----------------------------------------------
>Lokiarchaeia_GCA_005223125_U
------------------------------------LTEIN-------------------
---------------------------------NKEPPRPKG---------------LQI
HSK---------------APQIDTT----DIY--DNP-IKLDELLESFNGVLIDFFRGNW
XSHCKKHLKLLTENINEFEKRNIKLISIASDSVRLL----RKFKEEN--EFGIDMISD-R
G--AKIA-KEYDVYWFAP---------------GGG-----KDYKIKQAVPSKFLINKDR
---KIIWKYIGKDKTD-RPSIEMMTTIIDNQIITPK------------------------
----------------------------------------------
>Lokiarchaeia_GCA_005223125_U_2
------------MFKTSNFINEFKKYCIGIENEVIYTMGLN-------------------
---------------------------------KEETQRPRG---------------LGL
HIK---------------APMINTI----DIY--GNT-INLANLLKEYKGVIVDFFRGTW
XTYXKEHLEHEKKHFHEFEQRKIKILSIASDTVGLL----KKFKEEN--NFPVDMISD-R
G--AKIA-KDYNVYWFAE---------------GWG------KLKVKQAVPSKFLLNKNG
---EIIWKYVGRDKTD-RPSVSALIFLIDKYLINPK------------------------
----------------------------------------------
>Lokiarchaeia_GCA_005223125_U_3
--------------------------------------MTD-------------------
---------------------------------LHISTPNKG---------------LQL
GTK---------------APMIDTE----DID--GDK-VNLIRLLEKYNGVLLDFFRGSW
XIHCKRHLAYLTENLSKLKELNIKLIAIAIDLPDKL----IKMKYKN--NFKIQFITD-R
A--GRLS-KAYHVFLDRK---------------SAG----HDELQISHAIPSKFLINKGG
---HVVWQYIGT-KED-RPSIELIIEAINKYL----------------------------
----------------------------------------------
>Lokiarchaeia_GCA_016840745_U
------------------------------------------------------------
------------------------------------------------------------
--------------------------------------------LEGKKIAIIILLRGIQ
XPYCRWHIAELRKDYEKFEEMDAYLYPILVDSIENA----QKMEQKY-ARNKYAIFYD-E
S--KKVS-KMLNQQVKIT---------------KLG------------RMPGLLIVDKQG
---IVQYAYYGDSMKD-IPENDAVFKELEKINKL--------------------------
----------------------------------------------
>Lokiarchaeia_GCA_016840745_U_2
------------------------------------------------------------
------------------------------------------------------------
--------------------------------------VNLKDLLRKHDGVVIDFFRGVW
XDYXREHLQVLTKYINDFEERNVKLISISSDSVNLL----KNLKNEY--GLAMDMISD-R
G--AKIA-NEYEVGWLAE---------------SVG-----K-LKVKQAVPSKFLINKEG
---IIVWRYIGKDKTD-RPFVKMIPVLIDRYFKNPQ------------------------
----------------------------------------------
>Lokiarchaeia_GCA_019057795_U
---------------------------------------MN-------------------
---------------------------------DDEPPRPSG---------------LPT
GSK---------------APLFDTK----DIY--GNE-LSLKKLLEVYNGVLIDFFRGNW
XSHCKKHLTLLTENISEFEKRNIKLMSIASDSERLL----KKFKEEN--NFAVDMISD-R
G--AKIA-KDYDVYWFAP---------------GGG-----GTMNIKQAVPSKFLINKDG
---KIIWTYIGKDKTD-RPSIKMMTDIIDEKI----------------------------
----------------------------------------------
>Lokiarchaeia_GCA_014730165_U
------------------------------------------------------------
----------------------------------MVNTKDKF---------------DMV
GTK---------------IEEFSLP----NSR--SDN-VNIRD-LQG-KNVVVILLRDIN
XPYCRWHIGELRRDYEKFQENNTELYPILVDKKENA----EKMEKKY-ARNKFPIFYD-E
E--EKVA-KMLNQEKKLL---------------KLG------------RLPGLLVLNKEN
---VIQYAYYSDSMKD-IPENDVIFEVISNLNN---------------------------
----------------------------------------------
>Lokiarchaeia_GCA_016839635_U
--------------------------------MVLHMEGSK-------------------
---------------------------------TEEPPRPKG---------------LNL
NTK---------------APLIDTI----DIY--ENP-INLNDLLKTYDGVLIDFFRGNW
XSHCKKHLKLLTAHISEFQQRNIKLISIASDSARLL----SKFKEEN--SFNVDMISD-R
G--AKIA-KQYDVYWFAT---------------GGG-----KDYKIKQAVPSKFLIDKDG
---KIIWKYIGKDKTD-RPSIEMMTNIIDKFIKNPN------------------------
----------------------------------------------
>Lokiarchaeia_GCA_016839635_U_2
--------------------------------------MGT-------------------
---------------------------------DKEVQRPRG---------------LGL
HSN---------------APLINTV----DIY--NNP-VNLKDLLEIYNGVLVDFFRGTW
XTYXKEELEHLKKHFQDFKERNIKIISIASDTTGLL----RKFKEDN--SFPVDMVSD-R
G--AKIA-KDYNVYWFAE---------------GWG------KLKVKQAVPSKFLIDKSG
---KIIWKYIGRDKTD-RPSAGAIILLIDKYIKNPI------------------------
----------------------------------------------
>Lokiarchaeia_GCA_016839635_U_3
------------------------------------------------------------
-------------------------------------LKDKF---------------NLV
GTK---------------VKEFSLP----NSR--GET-INIRN-LEHKKNVILVLFRDIN
XPFCRWHAARLRRDLEKFEELDGYLYPILVDNEKNA----KKMEQKY-AR-KYAVFYD-E
S--EKVV-KMLKQEKRWI---------------KLG------------RMPGLLVIDKKG
---IIQYAYYGKNMHD-IPENNEILQVLEKINII--------------------------
----------------------------------------------
>Lokiarchaeia_GCA_016840125_U
----------MTILKSKNL-------------KDSSSKLSF-------------------
---------------------------------MTASAEKYG---------------LSV
GEK---------------APDFSTV----DTA--KNE-VSLEALLKNNKGVLINFFRGSW
XAYCKKDLKLLIEKNPEIERLNVKMISIAADSPRNL----RKLHERY--QSSIPFIAD-K
G--GQIA-TTYKVYFTAD---------------QPDPEHTHDEFQDKHAIPSKFLINREG
---IIVWRYIGT-KED-RPVMDAMVEAIENDL----------------------------
----------------------------------------------
>Lokiarchaeia_GCA_016840125_U_2
------------------------------------------------------------
-------------------------------------MKDKF---------------QLV
GTA---------------IPEFSLP----NSR--GET-RNIKD-FLG-KSVVVILLRGIM
XPYCRAHVVKLAGSYEKFQELNAELYPITVDKLENA----QKLETKY-AKSKYPIYYD-E
K--KEVA-KLLHQEWKVL---------------KLG------------RMPGMLIIDRNG
---VIQWAYYSSSMRD-IPKNEVILEVLEKLPH---------------------------
----------------------------------------------
>Lokiarchaeia_GCA_016840125_U_3
------------------------------------------------------------
-------------------------------------VKKMP---------------LEV
GDL---------------APDFTLK----DEN--GEN-FTLSK--QKAEKILLVFIRGGW
XPH---------------------------------------------------------
------------------------------------------------------------
------------------------------------------------------------
----------------------------------------------
>Lokiarchaeia_GCA_014730125_U
------------------------------------------------------------
----------------------------------MVNTKDKF---------------DMV
GTK---------------IEEFSLP----NSR--SDN-VNIRD-LQG-KNVVVILLRDIN
XPYCRWHIGELRRDYEKFQENNTELYPILVDKKENA----EKMEKKY-ARNKFPIFYD-E
E--EKVA-KMLNQEKKLL---------------KLG------------RLPGLLVLNKEN
---VIQYAYYSDSMKD-IPENDVIFEVISNLNN---------------------------
----------------------------------------------
>Lokiarchaeia_GCA_004524425_U
------------------------------------------------------------
------------------------------------------------------------
--------------------------------------------LENKKNVIVILFRGIS
XPYCRWHAAELRKDLEKFEELDGYLYPIMADNEKNA----KKMEEKY-AR-KYPIFYD-E
T--KEVP-KLLNQEIRLI---------------KFG------------RMPALLVVDKNG
---IIRYAYYGKSMKD-IPENQEILKILKKINKK--------------------------
----------------------------------------------
>Lokiarchaeia_GCA_019058095_U
---------------------------------------MN-------------------
---------------------------------DEEPPRPSG---------------LSI
GTK---------------APPFDTQ----DIY--GNE-MKLSKLLQTYDAVMIDFFRGNW
XSHCKKHLKLLTEKISEFKKRNIKLISIASDSVRLL----TKFKEEN--GFTVDIISD-R
G--AKIA-KEYDVYWFAP---------------GGG-----KNYKIKQAVPSKFLINKEG
---EIVWTYIGKDKTD-RPSIELMTEIIDRKIKNPE------------------------
----------------------------------------------
>Lokiarchaeia_GCA_016840165_U
---------------------------------------MN-------------------
---------------------------------DEEPPRPNG---------------LPT
GSS---------------APLIDTK----DIN--GNS-LNLKKLLGEYNGVLIDFFRGNW
XKHXKEHLSLLTKHIEEFERKNVKILSIANDSPRLL----AKFKEEN--YFKIDLIAD-R
G--AKIA-KDYEVYWFAP---------------GGT-----GKMKVKQAIPSKFLINAKG
---EIVWIYIGKDKTD-RPSIEMMMDAIDKNL----------------------------
----------------------------------------------
>Lokiarchaeia_GCA_016840165_U_2
------------------------------------------------------------
----------------------------------VIIIKDKF---------------QLV
GTK---------------IAEFELP----NSR--GNT-VNIRE-FENSKNVILILFRDIH
XPYCRWHAAELRRDLEKFEELDAFLYPILADNEKNA----QKMEQKY-AR-KYPIFYD-P
S--KKIP-KLLKQQVRIW---------------KGG------------RMPGLLIIDKQG
---IIRYAYYSDSMKD-LPKNEDILAELRKINK---------------------------
----------------------------------------------
>Lokiarchaeia_GCA_019058075_U
---------------------------------------MN-------------------
---------------------------------DEEPPRPSG---------------LSI
GTK---------------APLFITQ----DIY--GNE-IQLSKLLETYDGVMIDFFRGNW
XSHCKKHLKILTEKISEFKKRNIKLISIASDSVRLL----TEFKEEN--GFTVDIISD-R
G--AKIA-KEYDVYWFAP---------------GGG-----KNYKFKQAVPSKFLINNDG
---EIVWTYIGKDKTD-RPSIELMTEIIDKKIKNPE------------------------
----------------------------------------------
>Lokiarchaeia_GCA_019058075_U_2
------------------------------------------------------------
-------------------------------------LKDKF---------------NLI
GKK---------------IKEFSLS----NSR--GET-RDIRE-FEGEKNVVIVLFRSKS
XPYSKAHSEKLGNDYEKFIELNTELYAILPDDFKNA----KNFESNF-AK-KYPIFYD-H
K--KKVN-KMLKQEVKPL---------------KLG------------RMPALLIIDKQG
---IIRYAYYSDSMDD-IPENEDLFEVLENLNN---------------------------
----------------------------------------------
>Lokiarchaeia_GCA_019058515_U
------------------------------------MRIMT-------------------
---------------------------------EEDTPRPSG---------------IDI
GSR---------------APDFDTV----DID--GNR-INLDDMLREYNGVLIDFFRGNW
XHHXKKHLLVLTKTLSEFTKRKVKLISIAADSERLL----RNFKEEN--GFSVNIVAD-R
L--TKII-KQYGVYWYAK---------------GGG-----GTMKVKQAFPSTFIINKNK
---LIVWKYIGQDKTD-RPSMEKLLSVIDDKIK---------------------------
----------------------------------------------
>Lokiarchaeia_GCA_019058515_U_2
------------------------------------------------------------
-------------------------------------MKDKF---------------EMI
GTK---------------IQEFNLP----NSQ--GQT-VNIRE-LEG-KNVVLILFRSIH
XPYCRWHAAHLRRDYEKFGEYNAVLFPILADTEKNA----KKMEEKY-AR-KYPIYYD-E
K--KEVP-KMLYQEIKLL---------------KGG------------RMPGLLIIDGKG
---IIQWAYYGNSMSD-IPKNETLFEILENIKN---------------------------
----------------------------------------------
>Lokiarchaeia_GCA_018238725_U
---------------------------------------MN-------------------
---------------------------------DEEPPRPSG---------------LPA
GSK---------------APLFDTK----DIY--GKE-MNLENLITEYDGVLIDFFRGNW
XSHCKKHLTLLTENISEFENRNIKLMSIASDSERLL----KKFKEEN--NFAVDMISD-R
G--AKIA-KDYDVYWFAP---------------GGG-----GSVNIKQAVPSKFLINKDG
---KIIWTYIGKDKTD-RPSIKMMTDIIDEEL----------------------------
----------------------------------------------
>Lokiarchaeia_GCA_016839915_U
------------------------------------MTDKK-------------------
---------------------------------NEEPPRPEG---------------LQL
YIN---------------APQIDTV----DIY--DNP-VKLDNLLKTHNGVLIDFFRGNW
XSHCKKHLGLLTDNISEFEQRNIKLISIASDSIRLL----RKFKEDN--EFKVDMISD-R
G--AKIA-KKYDVYWFAP---------------GGG-----KDYKIKQAVPSKFLINKEG
---KIMWKYVGKDKTD-RPSIEMMTDIIDRQIINPN------------------------
----------------------------------------------
>Lokiarchaeia_GCA_016839915_U_2
-------------------------------------MVLN-------------------
---------------------------------KDATQRPRG---------------LAL
YSQ---------------APIISTV----DIY--SNS-VNLEKLLKTYNGVLIDFFRGSW
XTYXKNELEYLTKHFQEFEERNIKIISIASDTIGLL----RKFKEEN--NFPVDMVSD-R
G--AKIA-KDYNVYWFAE---------------GWG------KLKVKQAVPSKFLLDKNG
---KIIWKYIGKDKTD-RPSVSAIILLIDKYLINPN------------------------
----------------------------------------------
>Lokiarchaeia_GCA_016839915_U_3
------------------------------------------------------------
-------------------------------------LKDKF---------------NLV
GTK---------------IKEFSLP----NSR--GET-INIRD-FENKKNVIIVLFRDIN
XPFCRWHAARLRRDIEKFEEWDAYLYPILVDNENNA----KKMEQKY-AR-KYPVFYD-E
S--NKVS-QMLKQEKRWI---------------KLG------------RLPGLLVIDKEG
---IIRYAYYGKNMHD-IPENDEILQVLEKINKI--------------------------
----------------------------------------------
>Lokiarchaeia_GCA_016839705_U
LKS---IEK-RKEKKFLIFINSLHIIIILFKSNRTKLNIMN-------------------
---------------------------------ADEPPRPKG---------------IST
NRE---------------APQINTV----DIY--DNP-INLSKFLNEFNGVLIDFFRGNW
XTHCKKHLTLLTEHLSKFKKRRIKLLSIASDSIRLL----RKFKEEN--KFTVDIISD-R
G--AKIA-KEYDVYWFAP---------------GAG-----KKINIKQAVPSKFLINKEG
---RIIWKYIGKDKTD-RPSIEMMISIIDENIKNPNKE----------------------
----------------------------------------------
>Lokiarchaeia_GCA_016839705_U_2
--------------------------------------MTE-------------------
---------------------------------IHISTPNKG---------------LTL
GIR---------------APMIDTE----DID--GDK-INLSELLKKHNGVLLDLFRGSW
XIHCKRHLKYLTENLSVLKKYNVKLISIGIDLPDKL----IKMKYKN--NFRIQFITD-R
A--GRIS-KAYNVFLDRK---------------SAG----HDGLQISHAIPSNFLLTQKE
---I--------------------------------------------------------
----------------------------------------------
>Lokiarchaeia_GCA_019057735_U
------------------------------------LN-IM-------------------
---------------------------------NEEPPRPSG---------------LPA
GSI---------------APIFDTK----DIY--GKE-MNLENLLEEYDGVLIDFFRGNW
XSHCKKHLTLLTENITEFKSRNIKLISIASDSERLL----TKFKEEN--NFDVDMISD-R
G--AKIA-KDYDVYWFAP---------------GGG-----GTLNVKQAVPSKFLINKER
---KILWTYIGKDKTD-RPSIKMMTTIIDEKL----------------------------
----------------------------------------------
>Lokiarchaeia_GCA_019057915_U
------------------------------------------------------------
------------------------------------------------------------
--------------------------------------------------VMIDFFRGNW
XSHCKKHLKILTEKISEFKKRNIKLISIDSDSVRLL----TKFKEEN--GFTVDIISD-R
G--AKIA-KEYDVYWFAP---------------GGG-----KNYKIKQAVPSKFLINKEG
---EIVWTYIGKDKTD-RPSIELMTEIIDRKIKNPE------------------------
----------------------------------------------
>Lokiarchaeia_GCA_019894955_U
------------------------------------------------------------
-------------------------------------LKDKF---------------NLV
GTK---------------INEFNLP----NSR--NET-KNIRE-FQGSKNVVIVLFRSRS
XPYAKAHSKKLGKDLKKFNELNTEIYAILPDTLENA----KEFESKF-ANSEYPIYYD-D
K--KKVN-KMLKQEIKPL---------------KFG------------RMPALLI-----
------------------------------------------------------------
----------------------------------------------
>Lokiarchaeia_GCA_016930515_U
------------------------------------------------------------
------------------------------------------------------------
--------------------------------------VNIRN-LENKNNVIVVLFRDIH
XPYCRWHAAELRKDLEKIHELDGYLYPILTDNESNA----IKMEQKY-AR-TYPIFYD-E
T--KKVT-KSLKQETKIS---------------KLG------------RLPGMLIVDKKG
---IVQYAYYGDSMKD-IPNNADILEVLTKINKNN-------------------------
----------------------------------------------
>Lokiarchaeia_GCA_019057575_U
---------------------------------------MN-------------------
---------------------------------DEEPPRPSG---------------LSI
GTK---------------APPFDTQ----DIY--GNE-IQLSKLLETYDAVMIDFFRGNW
XSHCKKHLKILTEKISEFKKRNIKLISIASDSVRLL----TKFKEKN--GFTVDIISD-R
G--AKIA-KEYDVYWFAP---------------GGG-----KNYKIKQAVPSKFLINNDG
---EIVWTYIGKDKTD-RPSIELMTEIIDRKIKNPE------------------------
----------------------------------------------
>Lokiarchaeia_GCA_018238305_U
---------------------------------------MN-------------------
---------------------------------DEEPPRPSG---------------LPA
GSK---------------APLFDTK----DIY--GKE-MNLENLITEYDGVLIDFFRGNW
XSHCKKHLTLLTENISEFENRNIKLMSIASDSERLL----KKFKEEN--NFA--------
------------------------------------------------------------
------------------------------------------------------------
----------------------------------------------
>Lokiarchaeia_GCA_016840695_U
------------------------------------------------------------
------------------------------------------------------------
--------------------------------------VNLKDLLRKHDGVVIDFFRGVW
XDYXREHLQVLTKYINDFEERNVKLISISSDSVNLL----KNLKNEY--GLAMDMISD-R
G--AKIA-NEYEVGWLAE---------------SVG-----K-LKVKQAVPSKFLINKEG
---IIVWRYIGKDKTD-RPFVKMIPVLIDRYFKNPQ------------------------
----------------------------------------------
>Lokiarchaeia_GCA_016840695_U_2
------------------------------------------------------------
------------------------------------------------------------
--------------------------------------------LEGKKIAIIILLRGIQ
XPYCRWHIAELRKDYEKFEEMDAYLYPILVDSIENA----QKMEQKY-ARNKYAIFYD-E
S--KKVS-KMLNQQVKIT---------------KLG------------RMPGLLIVDKQG
---IVQYAYYGDSMKD-IPENDAVFKELEKINKL--------------------------
----------------------------------------------
>Lokiarchaeia_GCA_016840655_U
------------------------------------------------------------
----------------------------------VIKLKDKF---------------QLV
GTK---------------IQEFSLP----NSR--GES-VNIRD-LEGKKKVVIVLFRNIN
XPYCRWHAAHLRKDYEKFEQIDTYLYPILSDSEENA----KKLEDKY-AR-KYPVFYD-P
S--KKVP-KMLNQEIKLL---------------KGG------------RMPGLLVVDKAG
---IIQYAYYGDSMSD-IPENEILFEILEKI-----------------------------
----------------------------------------------
>Lokiarchaeia_GCA_016839765_U
------------------------------------------------------------
-------------------------------------MKDKF---------------NLV
GTK---------------IKQFKLP----NSR--GET-NSIQD-FLG-QSVVIVLFRSKN
XPYAKAHAGKLGVDFDKFKEYNAILYTILPDDLESA----KNFEANF-AKNKFPIYYD-A
K--KKVN-KMLKQEVKPL---------------KLG------------RMPALLIIDKQG
---IIKYAYYSDSMSD-IPDNEEIFEVLKNLNK---------------------------
----------------------------------------------
>Lokiarchaeia_GCA_013375455_U
------------------------------------------------------------
---------------------------------MNNSTKKYG---------------LSI
GEK---------------APSFETI----DTE--KNP-VSLEELLKNFRGVLIDFFRGSW
XAYCKKNLKVLRDGHSEIESRVIKLIAIAVDSPRNL----RKLHERY--QSPFQYIAD-R
G--GEIA-KNYNVYFTKD---------------QPDPEHIHDEFQDNHAIPSKFLINKEG
---IIVWQDVGN-KEN-RPLMETVIDAIEKNL----------------------------
----------------------------------------------
>Lokiarchaeia_GCA_019894855_U
------------------------------------------------------------
---------------------------------MTVSNSEKG---------------LKT
GSK---------------APMIDTV----DIS--GNK-INLTDILQEFRGLLIDFFRGAW
XHYXKKQLSKLNSNISDIEMRNIKFVSIGTDKIRPL----KKLADKE--NYKFSIIAD-E
Q--AKIS-KEYNVF--GK---------------PID----YDTIKSELAIPSTYLIDRNG
---KIVWRYI--------------------------------------------------
----------------------------------------------
>Lokiarchaeia_GCA_019894855_U_2
------------------------------------LN-IM-------------------
---------------------------------NEEPPRPSG---------------LPA
GSI---------------APIFDTK----DIY--GKE-MNLENLLEEYDGVLIDFFRGNW
XSHCKKHLTLLTEKISEFEKRNIKLMSIASDSERLL----KKFKEKN--NFAVDMISD-R
G--AKIA-KEYDVYWFAP---------------GGG-----GTLNIKQAVPSKFLINKDR
---KIIWTYIGKDKTD-RPSIKMMTDIIDEKI----------------------------
----------------------------------------------
>Lokiarchaeia_GCA_019894855_U_3
---------------------------------------MA-------------------
---------------------------------DEEPTRPKG---------------LSV
GSD---------------APVFDID----DID--GNN-INLIHLLKAHKGVLIDFFRGNW
XSHCKKHLTLLTAKKTLFEGKDVKVISIAADSVRLL----QKFKIEN--EFTIDFIAD-R
G--AKIA-KDYDVXXXXN------------------------------------------
------------------------------------------------------------
----------------------------------------------
>Lokiarchaeia_GCA_019057435_U
--------------------------------------MTE-------------------
---------------------------------LHISTPRMG---------------LPL
GSK---------------APMIETE----DID--GND-VNLTSLLNKYQGVLIDFFRGGW
XPHCIKHLKYLTKYISELETRNIKLIAIAKDSFRRL----LKMKEKS--NFPIPIITD-R
G--GKIA-KSYNILLTEK---------------AAG----HDDIQVNIAIPSKVLINKNG
---DIVWYYIGA-KED-RPTIEIITDAIDIYL----------------------------
----------------------------------------------
>Lokiarchaeia_GCA_019057435_U_2
--------------------------------MSICEIMTE-------------------
---------------------------------EHISNSKKG---------------IPL
GVK---------------APTVETK----DIY--NNN-INLTNFLQKYNGILIDFFRGAW
XKPCKKHLHNLKNNITEFEKRNIKIITIATDSVNHL----RKLCEEN--GFEFTMISD-R
G--AKIA-KAYNVYTFGS---------------ILD----ISFMKTKLAIPSSFLIDSNG
---SIVWRYIGA-RTD-RPSIKTLRDAINQHIKNPDSE----------------------
----------------------------------------------
>Lokiarchaeia_GCA_019058315_U
-----------------------------------VS-----------------------
----------------------------------KKRMKDKF---------------DMI
GKK---------------IPEINLP----SSR--EET-ININQ-FYGKKNVIVIMLRGIM
XPYCRAHIRRLARDIEKFEELNTVLYPITPDREKNA----KKLETKY-AQNKFAIYYD-P
K--KTVL-KMLKQEVNWT---------------KLG------------RMPALLILDKEG
---IIQYAYYGNSMKD-IPKNIKLFEELEKLQN---------------------------
----------------------------------------------
>Lokiarchaeia_GCA_013375475_U
------------------------------------------------------------
-------------------------------------MKDKF---------------QIV
GEK---------------IQEFSLP----NSR--GET-INIRA-LEGKKKVVVVLFRNIN
XPYCRWHAAHLRKDYEKFEELETYIYPILADSEKNA----KKLEEKY-AR-KYPIFYD-P
S--KKVP-KMLNQEIKLS---------------KGG------------RMPGMLIVDKQG
---IIQFAYYGDSMQD-IPKNEKIFEILEKI-----------------------------
----------------------------------------------
>Lokiarchaeia_GCA_013375475_U_2
------------------------------------LN-NM-------------------
---------------------------------NEEPPRPDG---------------LPV
SSI---------------APIFDTT----DVY--GKE-MNLENLLEEYDGVLIDFFRGNW
XSHCKKHLHLLTENIEEFESRNIKLISITSDSERLL----RKFKEEN--NFNVDIISD-R
G--AKIA-KDYDVYWFAP---------------GGG-----GSLNIKQAVPSKFLINKDR
---KIVWTYIGKDKTD-RPSIKMMTTIIDEKL----------------------------
----------------------------------------------
>Lokiarchaeia_GCA_018238745_U
---------------------------------------MN-------------------
---------------------------------DEEPPRPSG---------------LPA
GSK---------------APLFDTK----DIY--GKE-MNLENLITEFDGVLIDFFRGNW
XSHCKKHLTLLTENISEFENRNIKLMSIASDSERLL----KKFKEEN--NFAVDMISD-R
G--AKIA-KDYDVYWFAP---------------GGG-----GSVNIKQAVPSKFLINKDG
---KIIWTYIGKDKTD-RPSIKMMTDIIDEEL----------------------------
----------------------------------------------
>Lokiarchaeia_GCA_004375715_U
------------------------------------LN-IM-------------------
---------------------------------NEEPPRPSG---------------LPA
GSI---------------APIFDTK----DIY--GKE-MNLENLLEKYDGVLIDFFRGNW
XSHCKKHLYLLTENMTEFESRNIKLISIASDSERLL----TKFKEEN--NFAVDMISD-R
G--AKIA-KDYDVYWFAP---------------GGG-----GTLNVKQAVPSKFLINKER
---KILWTYIGKDKTD-RPSIKMMTDIIDDKI----------------------------
----------------------------------------------
>Lokiarchaeia_GCA_004375715_U_2
------------------------------------------------------------
---------------------------------MTVSNSEKG---------------LKT
GSM---------------APMIDTV----DIH--GKK-INLTDVLQEYRGLLIDFFRGAW
XHYXKEQLSKLNSNISEIEMRNVKLVSIATDRARPL----KRLADKE--NYKFSIIAD-E
H--AKIS-KDYNVY--GI---------------PID----YDTIKSELAIPSTYLIDRNG
---KIVWRYIGT-KTD-RPKIQDILNAIDTYLPN--------------------------
----------------------------------------------
>Lokiarchaeia_GCA_019058055_U
------------------------------------------------------------
-------------------------------------LKDKF---------------NLI
GKK---------------IKEFSLS----NSR--GET-RDIRE-LEGEKNVVIVLFRSKS
XPYSKAHSEKLGNDYEKFIELNTELYAILPDDFKNA----KNFESNF-AK-KYPIFYD-H
K--KKVN-KMLKQEVKPL---------------KLG------------RMPALLIIDKQG
---IIRYAYYSDSMDD-IPENEDLFEVLENLNN---------------------------
----------------------------------------------
>Lokiarchaeia_GCA_018238625_U
---------------------------------------MN-------------------
---------------------------------DEEPPRPSG---------------LPA
GSK---------------APLFDTK----DIY--GKE-MNLENLITEYDGVLIDFFRGNW
XSHCKKHLTLLTENISEFENRNIKLMSIASDSERLL----KKFKEEN--NFAVDMISD-R
G--AKIA-KDYDVYWFAP---------------GGG-----GSVNIKQAVPSKFLINKDG
---KIIWTYIGKDKTD-RPSIKMMTDIIDEEL----------------------------
----------------------------------------------
>Lokiarchaeia_GCA_011364975_U
------------------------------------------------------------
-------------------------------------LKDKF---------------QLV
GTK---------------IQEFSLP----NSR--GES-VNIRD-LEGKKKVVIVLFRNIN
XPYCRWHAAHLRKDYEKFEQMDTYLYPILADSEENA----KKLEEKY-AR-KYPVFYD-P
S--KKVP-KMLNQEIKLL---------------KGG------------RMPGLLVVDKAG
---IIQHAYYGDSMSD-IPENEILFEILEKI-----------------------------
----------------------------------------------
>Lokiarchaeia_GCA_016839315_U
------------------------------------------------------------
-------------------------------------LKDKF---------------QLV
GTK---------------IQEFSLP----NSR--GES-VNIRD-LEGKKKVVIVLFRNIN
XPYCRWHAAHLRKDYEKFEQMDTYLYPILADSEENA----KKLEEKY-AR-KYPIFYD-P
S--KKVP-KMLNQEIKLL---------------KGG------------RMPGLLVVDKAG
---IIQHAYYGDSMSD-IPENEILFEILEKI-----------------------------
----------------------------------------------
>Lokiarchaeia_GCA_023129555_U
------------------------------------------------------------
---------------------------------MTVSNSEKG---------------LKT
GSK---------------APMIDTV----DIY--GEK-IKLTDILQEHRGLLIDFFRGAW
XHYXKKQLSKLNSNISDIEMRNVKFLSIGTDRVRPL----KKLADKE--NYKFSIISD-D
Q--AKIS-KDYNVF--GR---------------PID----YDTIKSELAIPSTYLIDRNG
---KIVWRYIGT-KTD-RPKI---------------------------------------
----------------------------------------------
>Lokiarchaeia_GCA_023129555_U_2
--------------------------------------MSD-------------------
---------------------------------GETSNSEER---------------LPL
DTD---------------APMIDAV----DVF--KNR-INLTEILRENHGVIIDFHRAAW
XHYXKVQLEKLNNNIDDIKKKNVKLIVIMTDRAMSI----KKLAEKQ--NYDFTIIAD-E
K--AEIS-KQYKAY--GK---------------PID----FDM-----------------
------------------------------------------------------------
----------------------------------------------
>Lokiarchaeia_GCA_019894735_U
------------------------------------------------------------
---------------------------------MTALNSEKG---------------LQI
GSK---------------APMIDTT----DIY--GNS-INLTKILQENRGLLIDFFRGAW
XHYXKEQLSKLNSNISEIEMRDVSFVSIATDRGRPL----KRLADKE--NYKFSIVAD-E
Q--AEIS-KEYNVF--GI---------------PID----YEMIKNELAIPSTYLIDKNG
---KIVWRYIGT-KTD-RPEIQDILKAIDTHLQN--------------------------
----------------------------------------------
>Lokiarchaeia_GCA_019894735_U_2
------------------------------------LNNMN-------------------
---------------------------------DEEPPRPSG---------------LPV
SST---------------APLFDTK----DIY--GKE-MNLGNLLKEYDGVLIDFFRGNW
XSHCKKHLYLLTENIIEFEKRNIKLISIASDSERLL----RKFKEEN--KFVVDIISD-R
G--AKIA-KDYDVYWFAP---------------GGG-----GTLKIKQAVPSKFLINKDR
---KIVWTYIGKDKTD-RPSIEMMTTIIDERI----------------------------
----------------------------------------------
>Lokiarchaeia_GCA_011365055_U
------------------------------------------------------------
----------------------------------------------------------MV
GKE---------------FPAFTLP----NSR--DET-VNLQD-FRGKKNLVVILLRGIM
XPYCRAHILRLGKNVEEFAKLDAEIIAILTDKLKNA----KKMEEKY-AKGKIPIYYN-Q
D--KTVA-NALKQEWNII---------------KLG------------RMPALLVVDKQG
---IIKYAYYSDSMSD-IPKNKEILEFLETIK----------------------------
----------------------------------------------
>Lokiarchaeia_GCA_004376705_U
--------------------------------------MTD-------------------
---------------------------------LHISTPNKG---------------LQL
GIK---------------APMIDTE----DID--GDK-VNLISLLEKHTGVLLDFFRGSW
XIHCKRHLTYLTENLSKLKELNIKLIAIAIDLPDKL----IKMKYKN--NFKIQFITD-R
A--GRFS-KAYNVFLDRK---------------SAG----HDELQISHAIPSKFLINKGG
---HVVWQYIGT-KED-RPSIELIVEAINKFL----------------------------
----------------------------------------------
>Lokiarchaeia_GCA_004376705_U_2
------------------------------------LTEIN-------------------
---------------------------------NEEPPRPKG---------------VQI
YSK---------------APQIDTT----DIY--DNP-IKLDKLLETFNGVLIDFFRGNW
XSHCKKHLKLLTENINEFEKRNIKLISIASDSVRLL----RKFKEEN--EFGIDMISD-R
G--AKIA-KEYGVYWFAP---------------GGG-----KDYKVKQAVPSKFLINKDG
---EIIWKYIGKDKTD-RPSIEMMTTIIDDNM----------------------------
----------------------------------------------
>Lokiarchaeia_GCA_016926735_U
------------------------------------------------------------
----------------------------------VIKIKDKF---------------QLV
GTR---------------IQEFELP----NTN--GEL-INIKS-LLNKKNIVIILLRSIY
XPYCKRHLVHLRKDFQKFKELDTFLYPILVDNKTNA----VKMQQKY-AR-VFPIFYD-K
K--KNIA-KILRQEIKIL---------------KMG------------RMPGLIIIDKHG
---IIRYAYYSDNMHD-IPENKEIIDELKKINK---------------------------
----------------------------------------------
>Lokiarchaeia_GCA_016926735_U_2
------------------------------------------------------------
-------------------------------------MKDKF---------------KLV
GTK---------------IQEFELP----NTD--GDV-INIKD-FQNKQNIIVILLRSIY
XPYCKRHLVYLRKDFPIFKKLNTYIYAILADNKKNA----LKMHQKY-SR-IFPIFYD-E
N--KKIV-RNLNQEIKIL---------------KMG------------RMSGLLIIDKHG
---IITYTYYSDNMHD-IPENRILLNELRKLNK---------------------------
----------------------------------------------
>Lokiarchaeia_GCA_018238145_U
---------------------------------------MN-------------------
---------------------------------DEEPPRPSG---------------LPA
GSK---------------APLFDTK----DIY--GKE-MNLENLITEYDGVLIDFFRGNW
XSHCKKHLKLLTENISEFEKRNIKLMSIASDSERLL----QKFRKRN--NFAVDMISD-R
G--AKIA-KDYDVYWFAP---------------GGG-----GTVNIKQAVPSKFLINKDG
---EIIWTYIGKDKTD-RPSIKMMTDIIDGKL----------------------------
----------------------------------------------
>Lokiarchaeia_GCA_008080765_U
--------------------------------LMIMVLMSE-------------------
---------------------------------NNTYAKNRG---------------LSK
GTT---------------APEFSTR----DAY--NNK-ISLNDILKNNRGLLIDFFRGTW
XGTCKKHSIKLNEYLNEFKKCGIQLISISTDSNNHL----KKYQQEN--NLKFPQISD-R
G--AKIA-KKYDVNIYDK---------------GAG-----KDIKFKQAIPSKFLINSSG
---EIVWTYIPESKTE-RPKIDTLLNVIEKKCNAH-------------------------
----------------------------------------------
>Lokiarchaeia_GCA_008080765_U_2
---------------------------------------VS-------------------
---------------------------------NSKYAEGKG---------------LAV
GDK---------------APEFTTI----NIN--GEN-IILSEILKNNNSVLIDFFIGVW
XHTXEIHSKLLNAHLDYFKKKNIRLLSISTDSVKEL----KKFQEKN--QLSFSLICD-K
G--AKLA-EKFDVDTYDT---------------IGE-----KKIKAKQAIPSKFLIDSSG
---KVVWTYIPKSKPD-RPDIETIKNAIETCI----------------------------
----------------------------------------------
>Lokiarchaeia_GCA_008080765_U_3
------------------------------------------------------------
----------------------------------------------------------MV
GEK---------------IQEFSLP----NSQ--GKT-VNIRD-LQG-KNVVVILFRDIK
XPYCRWHAAHLRKEYEKFQHVNTELYPILVDNEKNA----VKMENKY-ARNVYPIFYD-E
P--GEVS-EMLKQESKVF---------------KKN------------RMPALLILDSKN
---VIQYAYYGDSMKD-IPENDDLFEIIQKLDN---------------------------
----------------------------------------------
>Lokiarchaeia_GCA_008080765_U_4
--------------------------------------MTS-------------------
---------------------------------VNESDNKKG---------------LLI
GSK---------------IPLDEFR----EVF--GET-IRVSDLLTNYDGILIDFFRGAF
XEPCKEHLERINNNIDEFNKRNIKFIAISTDSVNHM----KELSNQY--GYKFTVISD-R
G--ATIA-KQFNVYTFGR---------------PID----IVYLKTKLAIPSTFLIDKKL
---RIVWKYIGT-RED-RPSIPLLLEKVETYIRKSL------------------------
----------------------------------------------
>Lokiarchaeia_GCA_016840985_U
------------------------------------------------------------
----------------------------------------------------------MI
GTE---------------FPPITLP----NSR--DET-TNLQD-FVGKKNLVVVLLRGIM
XPYCRAHVLRLGKKVEEYAKLDAEIIAILTDKAKNA----KKMEEKY-AKGKIPIYYD-E
E--KKIG-KMLKQEWVIT---------------KLG------------RMPALLVVDKQG
---IIKYAYYSDSMSD-IPKNQEILDFLQTIE----------------------------
----------------------------------------------
>Lokiarchaeia_GCA_018238705_U
---------------------------------------MN-------------------
---------------------------------DEEPPRPSG---------------LPA
GSK---------------APLFDTK----DIY--GKE-MNLENLITEYDGVLIDFFRGNW
XSHCKKHLTLLTENISEFEKRNIKLMSIASDSERLL----KKFKEEN--NFAVDMISD-R
G--AKIA-KDYDVYWFAP---------------GGG-----GSVNIKQAVPSKFLINKDG
---KIIWTYIGKDKTD-RPSIKMMTDIIDEEL----------------------------
----------------------------------------------
>Lokiarchaeia_GCA_014729055_U
------------------------------------------------------------
----------------------------------MMSEETRG---------------PKL
GKK---------------VPNFTAK----NVC--GKT-FDLLELASKHRGTIINFFRANW
XEHXHEFFARLTEDKDKFKEEDVILIGISADREKEL----RNM-----CKYCLMIVSDFP
K--RKII-KKYDVLVIHRV--------------TLN----KMPVKQILAIPVTLMVNSDG
---IIVWKYVGS-KTD-RPPNKLIFDAIRNNLE---------------------------
----------------------------------------------
>Lokiarchaeia_GCA_014729055_U_2
------------------------------------------------------------
---------------------------------MDSQKPIKG---------------ISV
GSK---------------APIFDTE----DID--NKK-INLRNLLEQYSGVLLDFFRGAW
XHGXVKHLKLLNKHLELFQQHNVKLLSISSDSPQNM----NRLQQKY--KFNLAFISD-P
R--AKIA-KSYKVSVYEQ----------------LG------------ETPLRSL-----
------------------------------------------------------------
----------------------------------------------
>Lokiarchaeia_GCA_014729055_U_3
------------------------------------------------------------
-------------------------------------MKDKF---------------NMV
GTE---------------IQSFSLN----NML--GES-KNIEE-YKGQKNVVLILLRDIN
XPFCRRHIRSLSKDYEKFEEKNAVLYPILVDDIDNA----RRMWKAY-AKRQFPIYYD-T
D--KHIANEILNQEWKLF---------------KLG------------RMPALIVVDKNG
---IIQYAYYGDNMHD-IPENDEVLNVLDNINS---------------------------
----------------------------------------------
>Lokiarchaeia_GCA_004524365_U
------------------------------------------------------------
-------------------------------------MKDKF---------------QMV
DEV---------------IQEFSLP----NSH--GKT-VNIRD-LKG-KNVVVILFRSIK
XPYCRWHAAHLRKGYDKFQKLNAELYPILVDNKDNA----IKMEEKY-AR-KYPIYYD-E
K--KTVA-DILNQEVKLL---------------KLG------------RMPALLVLDKEN
---VIRFAYYGESMKD-IPENDELFEVLEEINS---------------------------
----------------------------------------------
>Lokiarchaeia_GCA_019058245_U
--------------------------------------MTT-------------------
---------------------------------DNSTTRPKG---------------LPL
NSQ---------------GPLIKSF----DIY--GKP-VDLDELLKIHNGVLIDFFRGTW
XSYXKEELERLTKQFHEFEKRNIKIISIATDSLGLL----KKFKEEN--KFPIDMISD-R
G--AKIA-KDYNVYWFAE---------------GWG------KLKVKQAIPSKFLLDKNR
---KIIWKYVGRDKTD-RPSVGAMIILIDKYIINPK------------------------
----------------------------------------------
>Lokiarchaeia_GCA_004524495_U
---------------------------------------MN-------------------
---------------------------------DEEPPRPNG---------------LPN
GSD---------------APFIDTK----DID--GKP-INLKKLLEEYQGVLIDFFRGNW
XEHXKKHLSLLTSHIADFKKKKVKLLSIANDSPRLL----AKFKEEN--NFKVDIIAD-R
G--AKIA-KDYDVYWFAP---------------GGT-----GNMKVKQAIPSKFLINSQG
---KIVWTYIGKDKTD-RPSIDMMMEEIDKKL----------------------------
----------------------------------------------
>Lokiarchaeia_GCA_008000775_U
------------------------------------------------------------
------------------------------------------------------------
--------------------------------------------MISQQPVLLNFFRGHY
XVPCKKFLSLLTENQTKFDEKNVSVLAIARDPPKKL----KNFKHSN--KFSMPIIAD-M
K--GDIV-KNYKVYTTGN---------------MVD----HAFLKFKLAIPTTYLIGING
---IITWRYVGT-RED-RPSISQIFQAIEENLNELNKS----------------KKISTN
ERSTKNSKPLVFYDYLVCSQLSFIKMVQNFFFNTFFFYVEFYNDFR
>Lokiarchaeia_GCA_008000775_U_2
------------------------------------------------------------
-------------------------------------MKDKF---------------GIV
GSK---------------LDDFELP----TSR--NTM-FSSLS-MRTKANLVIVLLRDIH
XPYCRAHLGRLAMAYERFQALKTEIIPILVDNLKNV----QKMESKY-AKGKFPILYD-E
K--NFVA-KKLHQEVKLL---------------KLG------------RLPGMLIVDKQG
---LVQYAYYGDNMAD-IPKNRDVLEILATMQS---------------------------
----------------------------------------------
>Lokiarchaeia_GCA_008000775_U_3
-----------------------------------MIFYNS-------------------
---------------------------------LYMESSDRG---------------LKI
GTI---------------APNFSST----NIS--DDKIFDLHDEVKKYRGVLINFIRGNF
XSHXNKFFTRLKKKFEKFNELDVKLVAIASDTTREL----KKMSEKY----AMVYIAD-L
NT-KEII-RAYDAEKIDST--------------KKP----EKNLKIKDVLPLSYLLNNRA
---EIVWRFVGT-KEK-RPPNRKIFAAIKKYL----------------------------
----------------------------------------------
>Lokiarchaeia_GCA_001940655_U
----------MRFYPRD------------------VFYLPRW------------------
---------------------------------YLDMPKAEK---------------LQV
GDR---------------APDFTLP----TLS--GSS-ISLSQVLQGGKRVVLALFRSYY
XPYCRAHARALKRDIEKFNALKTQILGVLVAKEGTG----KEFNERV-IKNAYPLLLD-A
N--EEVA-KTYAQDFKLL---------------KAG------------RMPALLIIGTDQ
---KITYVHYGSSMKD-IPTNESVLKFLEDGTLSIQSP----------------------
----------------------------------------------
>Lokiarchaeia_GCA_016932935_U
------------------------------------------------------------
-------------------------------------MKDKH---------------DMV
GKP---------------IGTVDLP----GIG--GQR-VSIDA-LKGSKNVVIVLLRNKL
XPYCQAHIRRLNQDRAKFEAANAAIVPILADSEAGA----NQLASTC-DECQIPIYFD-Q
K--KVVV-KELHQEVSVL---------------KLG------------RMPAVIVADTQG
---IIRYAYFGDSMAD-IPGNDELLSVLEKLGK---------------------------
----------------------------------------------
>Lokiarchaeia_GCA_019057355_U
------------------------------------------------------------
----------------------------------VLIIKDKF---------------QLV
GTK---------------IPEFVLP----NSR--GEK-ININE-FENKKNVIIVLFRDIH
XPYCRWHAAQLRKDLDKFEELDGFLYPILADNEKNA----QKMEQKY-AR-NYAIFYD-Q
K--NKIP-KLLKQQVKLL---------------KLG------------RMPGLLIIDKQG
---IIKYAYYSDNMHD-IPSNEELLGELRNIN----------------------------
----------------------------------------------
>Lokiarchaeia_GCA_012798355_U
VLASPHVEKYLAAVSSNSLHVYANAGSPFASILHVPNLLSSFMGVCLPPSRSGAPDQWGG
DRKKGYIHVQDIDPSRTPTSGREPATSNPESKQASRAMKDKY---------------GMV
GKP---------------IGTIDLP----GIG--EQR-VSIDT-LKGKKNIVVVLLRSKY
XPYCQAHVRALNKDRARFDAADAVLVPILADSESGA----KQLASSC-DDCQIPIFFD-Q
K--KIVV-KELHQEVAIT---------------KLG------------RMPAILIADKQG
---IIRYAYFGDSMSD-IPKNDELLGVIDTLDK---------------------------
----------------------------------------------
>Lokiarchaeia_GCA_016839385_U
----------------------------------MLISRKS-------------------
---------------------------------ACILMKDKF---------------QMV
GTK---------------IQEFALPYYSDDSS--GNP-VNIRS-FIGVKNVVVILLRDIR
XPYCRAHIKSLARDIEKFKQLNTELYPILVDTEKHA----KGMYKAY-ADHQFPIYYD-E
SDEKIAN-SVLNQEWKLF---------------KLG------------RMPALLVIDKQQ
---IIQYAHYGDSMSD-IPRNEEILGILEELNK---------------------------
----------------------------------------------
>Lokiarchaeia_GCA_016839385_U_2
--------------------------------------MSP-------------------
----------------------------------TGLPSLSG---------------IDE
GTT---------------APNFTST----SIC-DGES-IDLHELAKQHRGIILTFFRGSW
XVECHAFFTRLQPDLDFFRSKDVVIVGVSGDRADKL----KEKMCQY----KLVLLSDIP
K--HNIA-ISYNAFTYYEQ--------------PVD----NWTRKVKINQPITYLINPDG
---KIVWKFVGT-REI-RPSNKTLKTAVEKYL----------------------------
----------------------------------------------
>Lokiarchaeia_GCA_018238965_U
--------------------------------------MT--------------------
---------------------------------MVITLKDKF---------------KMV
GGE---------------IPAFTLP----NTN--GES-KGPED-FAS-KIMVIVLLRDIH
XPYCRAHVGRLAYRFDEFTSLDTEIFPILVDTMENA----KTMEMKY-AKE-----HG-I
E--IS-------------------------------------------------------
------------------SQNKKI------------------------------------
----------------------------------------------
>Lokiarchaeia_GCA_019057975_U
---------------------------------------MN-------------------
---------------------------------DEEPPRPKG---------------IDA
NTK---------------APQIDTV----DIY--ENQ-INLSELLKDYEGVLIDFFRGNW
XSHCKTHLKLLTENLSEFKKRNIKIISIASDSVRLL----RTFKEEN--NFEVDMVSD-R
G--AKIA-KEYDVYWFAP---------------GGG-----KEYKIKQAVPSKFLIDKDG
---IIVWKYIGKDKTD-RPSIEMMTSIIDKYLKNPN------------------------
----------------------------------------------
>Lokiarchaeia_GCA_020343655_U
---------------------------------VVTMADSN-------------------
---------------------------------EEEPPRPKG---------------LQL
NTK---------------APIIDTV----DIY--DNP-INFTDLLKVYDGVLIDFFRGNW
XNHCKKHLKLLTDNIQEFESRKIKLISIASDSVRLL----RKFKEEN--NFVVDMISD-R
G--AIIA-KEYDVYWFAP---------------GGG-----KNYKIKQAVPSKFLINKQN
---QIIWKYIGKDKTD-RPSIEMMTNIIDKNIKNPK------------------------
----------------------------------------------
>Lokiarchaeia_GCA_019058445_U
--------------------------------LFLLLIMTD-------------------
---------------------------------LHISIPNKG---------------LPI
GSK---------------APTIDTT----DID--GNE-ANLAIMLENHRGVLIDFFRGGW
XVYXIEHFKYLTKNMSEFEKRNVKLIAIAKDSTRRL----KKMKEVN--NFNFTTIPD-K
G--GKIA-KSYNMFVTEK---------------TDG----HDDLQVNNALPAKVLIKKNG
---EIVWYYIGS-KED-RPTIEILTDAIDKYL----------------------------
----------------------------------------------
>Lokiarchaeia_GCA_019058445_U_2
------------------------------------------------------------
---------------------------------MVNQIKDKF---------------QLV
GTK---------------IQEFELP----NSR--GEI-VNIRE-LEDKKNIIIILFRGIS
XPYCRWHAARLRKDLEKFEELDGYLYPIMADNEKNA----KKMEEKY-TR-KYPVFYD-E
T--KEVP-KLLNQEIKLI---------------KLG------------RMPGLLVVDKKG
---IIQYAYYGKNMHD-IPENEEILEVLRRINK---------------------------
----------------------------------------------
>Lokiarchaeia_GCA_016933055_U
------------------------------------------------------------
-------------------------------------MKDKF---------------AMV
GTT---------------INEFALPRYSDDST--RTP-INIRS-FKGLKNVMVVLLRDIK
XPYCRAHIRSLAKDYSKFIELHTEIYPILVDTMSHA----KSMYKAY-ANRTFPIYYD-T
NDEKITK-NVLNQEFKIF---------------RLG------------RMPALLIVDKEQ
---IIQYAYYGDNMKD-IPENDEILSFLKDLNKNITEL---------G------------
----------------------------------------------
>Lokiarchaeia_GCA_023131085_U
--------------------------------------MTD-------------------
---------------------------------LHISTPNKG---------------LQL
GTK---------------APMIDTE----DID--GDK-VNLNSLLEKHTGVLLDFFRGSW
XIHCKRHLTYLTENLSKLKELNIKLIAIAIDLPDKL----IKMKYKN--NFKMQFITD-R
A--GRFS-KAYNVFLDRK---------------SAG----HDELQISHAIPSKFLINKGG
---HVVWQYIGT-KED-RPSIELIVEAINKFL----------------------------
----------------------------------------------
>Lokiarchaeia_GCA_023131085_U_2
------------------------------------------------------------
------------------------------------------------------------
--------------------------------------MNLESLLNEYDGVMIDFFRGNW
XSHCKKHLKLLTENINEFEKRNIKLISIASDSVRLL----RKFKEEN--EFGIDMISD-R
G--AKIA-KEYGVYWFAP---------------GGG-----KDYKVKQAVPSKFLINKDG
---EIIWKYIGKDKTD-RPSIEMMTTIIDDNM----------------------------
----------------------------------------------
>Lokiarchaeia_GCA_004524705_U
LVRESKIIDHKS---------------------IITINGA--------------------
---------------------------------LLMEMKDKF---------------DLV
GTK---------------IQDFSLP----NSR--GET-IGMKD-LEG-KNIVLVLFRNIN
XPYCRWHATQLRRDYDKYQELDAYIYTVLADNEENA----KKMEQKY-AR-KYPVFYD-E
S--KKVV-KMLHQEVKAL---------------KLG------------RMPGLLIIDKQG
---IIRYAYYSDNMHD-IPENEVLLDVLRNIN----------------------------
----------------------------------------------
>Lokiarchaeia_GCA_018238845_U
---------------------------------------MN-------------------
---------------------------------DEEPPRPSG---------------LPA
GSK---------------APLFDTK----DIY--GKE-MNLENLITEFDGVLIDFFRGNW
XSHCKKHLTLLTENISEFENRNIRLMSISSDSERLL----KKFKEEN--NFAVDMISD-R
G--AKIA-KDYDVYWFAP---------------GGG-----GSVNIKQAVPSKFLINKDG
---KIIWTYIGKDKTD-RPSIKMMTDIIDEEL----------------------------
----------------------------------------------
>Lokiarchaeia_GCA_019894685_U
------------------------------------------------------------
---------------------------------MTVSNSEKG---------------LKT
GSK---------------APMIDTV----DIY--GNE-IKLNDILQESRGLLIDFFRGAW
XHYXKKQLSKLNNSISEIEMRDVKFVSIATDKTRPL----KRLADKE--NYKFSIIAD-E
Q--AKIS-NDYNVF--GK---------------PID----YDTIKAELAIPSTYLIDRNG
---NIVWRYIGT-KTD-RPKIQEILDAIDTYLQN--------------------------
----------------------------------------------
>Lokiarchaeia_GCA_004524545_U
--------------------------------------MSS-------------------
----------------------------------TEPPVLTG---------------LDE
GTT---------------APNFTGT----SIC-DEKP-FDLHELAKEHNGIILTFFRGAW
XQHXHAFFTRLHADLDYFREKDIIIVGVSGDRAVKL----KERMCNY----GLLLISDLP
K--HEIA-IRYKAFTYYTQ--------------PVD----NFTRKVKINQPITFLINREG
---KIVWKFIGT-REY-RPPNKTLKDAVEKYL----------------------------
----------------------------------------------
>Lokiarchaeia_GCA_018238505_U
------------------------------------------------------------
-----------------------------------MELSKRG---------------LLI
GSI---------------APNFSTI----NVS--NENLFSLHDEAKKSSGILVNFIRGNY
XPH---------------------------------------------------------
------------------------------------------------------------
------------------------------------------------------------
----------------------------------------------
>Lokiarchaeia_GCA_016839865_U
--------------------------------------MSP-------------------
----------------------------------PEQPVLTG---------------LDK
GTT---------------APNFGGK----NVCEDDAP-FDLHELAKNHRGIILTFFRGAW
XRHXHAFFTRLYADMEFFHSKDVIVVGVSGDRPVKL----KERMCEY----GLTILSDLP
K--HETA-ITYKTFTYQTQ--------------IVD----SFTRRVKINQPITYLINSEG
---NIVWKFVGT-REI-RPPNKTLQDAVEKYL----------------------------
----------------------------------------------
>Lokiarchaeia_GCA_018238405_U
--------------------------------------MT--------------------
---------------------------------MVITLKDKF---------------KMV
GGE---------------IPAFTLP----NTN--GES-KGPED-FAS-KIMVIVLLRDIH
XPYCRAHVGRLAYRFDEFTSLDTEIFPILVDTMENA----KTMEMKY-AKEKFPIYYD-I
E--NSVA-KQLKQESKWY---------------KLG------------RMPGMLIVDKKG
---IVQFAYYGDSMAD-IPKNKDVLEIIISLAVKGG------------------------
----------------------------------------------
>Lokiarchaeia_GCA_019058155_U
--------------------------------------MTD-------------------
---------------------------------LHISTPNKG---------------LQL
GTK---------------APMIDTE----DID--GDK-VNLIILLEKHTGVLLDFFRGSW
XIHCKRHLKYLTENLSKLKELNIKLIAIAIDLPDKL----IKMKYKN--NFKIQFITD-R
A--GRFS-KAYNVFLDRK---------------SAG----HDKLQISHAIPSKFLINKGG
---HVVWQYIGT-KED-RPSIELIIEAINKFL----------------------------
----------------------------------------------
>Lokiarchaeia_GCA_018238315_U
--------------------------------------MT--------------------
---------------------------------MVITLKDKF---------------KMV
GGE---------------IPAFTLP----NTN--GES-KGPED-FAS-KIMVIVLLRDIH
XPYCRAHVGRLAYRFDEFTSLDTEIFPILVDTMENA----KTMEMKY-AKEKFPIYYD-I
E--NSVA-KQLKQESKWY---------------KLG------------RMPGMLIVDKKG
---IVQFAYYGDSMAD-IPKNKDVLEIIISLAVKGG------------------------
----------------------------------------------
>Lokiarchaeia_GCA_004524325_U
------------------------------------------------------------
-------------------------------------MKYQG---------------LKI
GDK---------------APPFKIK----DIE--ENW-IVLEDILQEYHGLMIDIFRGTW
XSHXVAHLSLLTDNYHIFKERKVQLISMAVESPRRM----KKLKDEL--NTPIPLIVD-R
G--GAIS-KAYEVYLDKA---------------HPD----YKKFQSTHAIPSKFLINQEG
---IIVWKIINP-AQE-RPSIALLKEALQKNL----------------------------
----------------------------------------------
>Lokiarchaeia_GCA_013375485_C
------------------------------------------------------------
-------------------------------------MGKNE---------------LNE
GDK---------------APLFKLD----SYN--TGT-IDLTE-FRG-QKIVLIFSRYFG
CPICLLDLSTLMKRKIEIEDKGAKILYITQSGEKVA----KEYIQKE--NIDFPVIPS-S
K--DELY-KEYGLGLMTAGAFT-KVRSKLKEAMKLGIEH-GEFEGWEKQGPGQFVVDEQG
---RIIHALKG------WLDIDSLLTVL--------------------------------
----------------------------------------------
>Lokiarchaeia_GCA_016840085_C
------------------------------------------------------------
---------------------------------MWEIMEKKD---------------IKE
GDK---------------ALLFKLE----SFN--AGE-IDLAE-LLGKQKIVLIFSRYFG
CPICLVDLNTLMKRKSEIQGKGAKILYITQSGEVVA----KKYIEKE--KIDFPVIPS-S
K--DDLY-AKYGLGVMTNEAVQ-QIPAKLKDAQKYGFKH-GEYEGWEKQGPGQFVISEQG
---IIIHALKG------WLDIDNLLAVL--------------------------------
----------------------------------------------
>Lokiarchaeia_GCA_019058445_C
------------------------------------------------------------
-------------------------------------MAENE---------------INV
GDQ---------------APLFKID----SYN--AGT-IDLAE-LIGKEKIVLIFSRYFG
CPICQLDLKTLLERSKEIENKGAKILYITQSGEKVA----KEFIESK--GIPFPVIPS-S
K--DELY-KDYGLGPMIKEAAK-QVKAKVKEAFALGFEH-GEYEGWEPQCPGQFVIDTDG
---KIVHAKPG------WLEVDAILEVL--------------------------------
----------------------------------------------
>Lokiarchaeia_GCA_016839655_C
------------------------------------------------------------
----------------------------------LEIMGSKN---------------LKE
GDK---------------APLFKLD----SFN--LGP-IDMAK-FKG-QKVVLIFSRYFG
CNICQLDLKTLLNRAADIQEKGAKILYITQSGEKVA----KEFIEKE--NIGFPVIPS-S
K--EELY-KQYDLGLMTAGAIT-KVRAKMKEATKLGIEH-GEYEGWEKQSPGQFVIDGEG
---NVIHAKKG------WLDVESIIEVL--------------------------------
----------------------------------------------
>Thorarchaeia_GCA_004524435_C
--------------------------------------MET-------------------
----------------------------------ETVQEHRM---------------LLI
GEK---------------APDFETV----TTH--GK--IKFSE-WAKDSWVILFSHPADF
TPVCTTEFMGFADIYDELKKRNVKLIGLSIDSVYSHIAWTRAIKEKLGKDIPFPIIED-L
S--MDVA-TKYGMIHPAQ--------------------------SSTAAVRAVFFIDPEF
KLRALIYYPLSN-----GRNMQEMLRLIDAFQTSDKHGVATPANWQPGDEVIVPPPKTTG
DAEKRMKEGYECADWFFC----KKKL--------------------
>Thorarchaeia_GCA_004524435_C_2
------------------------------------------------------------
-------------------------------------MMSGG---------------LVV
GTK---------------APDFTLL----EAP--GES-VTLSD-ELKKGPVVLAFYPADF
SSVCQEELCRLRDALVDFNELGANVLGVSVDGIFSH----MAFKQAN--DIQFPLLSD-W
E--KEVI-HKYDVVHPDLA--------------GMK----------DVAKRSVFVIDTNG
---KIVYKWVSDDPGK-LPPIDKIEEALRGLQ----------------------------
----------------------------------------------
>Thorarchaeia_GCA_008080745_C
------------------------------------------------------------
--------------------------------------------------------MLKI
GDK---------------APEFETT----DEM--GNP-ISLKD--YYGKKVMVYFYPKDN
TKGCTAEACSIRDRFELFRENEIPVLGISGGTSKSH----LKFKEKY--NLPFPLLMD-E
E--FDIA-KEYQVYKKKK---------------MYG-------KEYMGIERTTFLINEEG
---KIEGIFGGPEGIE-KVKTKEHADQVIKFWD---------------------------
-----------------------LKL--------------------
>Thorarchaeia_GCA_008080745_C_2
------------------------------------------------------------
--------------------------------------------------------MPSI
GDL---------------APDFETV----DEK--GNK-FKLAD--YRGKKIVLYFYPKDG
TPGCTAEACSLRDSYTIFQDSGIPIFGMSGGDAESH----IKFKEKH--NLPFPILMD-E
D--LDIA-ELYDAKSRLS---------------VIG----------LGVKRITYLIDEDG
---RIEAIFGGSEGIN-EVKSEQHAEQIVGYWG---------------------------
-----------------------LKL--------------------
>Thorarchaeia_GCA_008080745_C_3
----------MSKSSKETV---QTCITPSEILIR-NSYLTI-------------------
---------------------------------VRNLNMSGG---------------LQP
GEK---------------APDFTLL----EAP--GKS-ITLSE-ELKKGPVVLVFYPADF
SSVCQKELCAFRDAIAEYNKLGARVLGISVDGIFSH----AAFKEKN--DIQFPLLSD-W
E--KQTI-HDYDVVLPNLA--------------GMK----------EVAKRSVFVIKSDG
---TVIYSWVSDDPGK-LPPFDEVKKAVENLSS---------------------------
----------------------------------------------
>Heimdallarchaeia_GCA_023139025_C
------------------------------------MFKKS-------------------
---------------------------------FFNKVSIMR---------------LKI
GDK---------------ARDFQVK----DVF--GTE-IMLSK--FSDKKVLLSFYRYAS
CPLCNLRIEKLIKSYTEFKSKDLIILSFFESSAESI----LEYVGKQ--EAPFPIIPD-P
K--REVY-KLYGVESSRLGYLRGGFSKTMLKALKAGFRI-GPKDGDRYILPADFLIENM-
---EIKKVFYGKTISE-HISMESIYRFIDS------------------------------
----------------------------------------------
>Thorarchaeia_GCA_016840885_C
------------------------------------------------------------
------------------------------------------M-------------TLSI
GDN---------------APDFETT----DEE--GNS-FKLSE--MRGKKLVLYFYPRDF
TPGCTAEACSLRDDYQLFEGSDIPIFGISGGDAELH----QNFRRKH--NLPFPILMD-E
D--LKIA-ELYHAKSRLS---------------VLG----------IGVKRITYLIDEKG
---KVEGIFGGSEGVD-KVKSSEHASQIAQFWG---------------------------
-----------------------LKL--------------------
>Thorarchaeia_GCA_016840885_C_2
------------------------------------------------------------
--------------------------------------------------------MLEI
GDE---------------APDFEGI----DDS--GKV-FRLSD--YRGNRVVVYFYPKDD
SYNCTKEACSFRDHIHVFEDAGVNILGISGGSAESH----RKFKDKN--SITFPLLLD-V
K--HKIA-RKYGAYFPLR---------------ILG-------RELLGTKRITFLIGLDG
---RIEYIFGGQEGKE-KVKSAKHAQQVLKYWK---------------------------
-----------------------LQL--------------------
>Thorarchaeia_GCA_020348985_C
------------------------------------------------------------
---------------------------------MLLREQNVC---------------LNV
GEM---------------APEFSLP----DEN--GNI-VMLSD-YRGRKNVVLALHPGEL
TTGCKDHFRFYADNLSVFEELNSQVIALNMAPIESN----RLWAEEI-GDLGFPVLSD-F
APLGDAT-LKYDCIVPNE---------------GYG-------------KRAIFVIDKIG
---VIRYIEVLKSKGEGCPNMDRVIETLRALQ----------------------------
----------------------------------------------
