# Supplementary material for: Asgard archaeal selenoproteome reveals a roadmap for the archaea-to-eukaryote transition of selenocysteine incorporation machinery
Source: ISME J. 2024 Jun 19;18(1):wrae111. doi: 10.1093/ismejo/wrae111 (PMC11227280; doi:10.1093/ismejo/wrae111)
Supplement: Supplementary_data_2_wrae111 [file supplementary_data_2_wrae111.zip › Selenoproteins/iqtree/Coenzyme_F420_reducing_hydrogenase_alpha_subunit_maffi_linsi_trimmed_iqtree.treefile]

(Methanopyrus_sp._KOL6_U:0.0313727406,(((((((((((Methanococcus_maripaludis_X1_U:0.0000012233,Methanococcus_maripaludis_KA1_DNA_U:0.0000012233)0/95:0.0000023656,Methanococcus_maripaludis_OS7_DNA_U:0.0286122855)90.4/61:0.0294771429,Methanococcus_maripaludis_C5_U:0.0000025972)96.2/96:0.2144673395,Methanococcus_vannielii_SB_U:0.0112435245)85.7/80:0.0963048709,((Methanocaldococcus_sp._FS406_22_U:0.0000027624,Methanocaldococcus_jannaschii_DSM_2661_U:0.0233197710)57.2/69:0.0238692170,Methanocaldococcus_vulcanius_M7_U:0.0000026581)96.7/96:0.2424105809)74.5/66:0.0397676142,Methanotorris_formicicus_Mc_S_70_ctg187_U:0.0297886918)80.3/75:0.0796764855,Methanotorris_igneus_Kol_5_U:0.0000025533)91.8/89:0.2100575055,(((Methanococcus_aeolicus_Nankai_3_U:0.1268996341,Methanofervidicoccus_sp._A16_U:0.1426391907)33.1/45:0.0254301791,Methanocaldococcus_infernus_ME_U:0.5002574359)65.3/56:0.0459522257,Methanothermococcus_okinawensis_IH1_U:0.1396596021)0/49:0.0000026329)87.3/95:0.3167898436,((((((Sifarchaeia_GCA_019057385_U:0.0000012233,Sifarchaeia_GCA_016840645_U:0.0000012233)0/100:0.0000024536,(Sifarchaeia_GCA_016840515_U:0.1115908203,Sifarchaeia_GCA_016294985_U:0.0819536462)64.4/63:0.0358042178)99.6/100:0.5487820245,Jordarchaeia_GCA_019056875_U:0.1663732710)74.4/55:0.0408143488,(((((((((((((((((((Thorarchaeia_GCA_016839485_U:0.1514355535,(Lokiarchaeia_GCA_019058315_U:0.1604825194,Lokiarchaeia_GCA_013375355_U:0.0000027851)100/99:0.6250833481)16.2/79:0.0345883808,(Thorarchaeia_GCA_013388835_U:0.0400972159,Thorarchaeia_GCA_013388835_U_2:0.0000030029)86.1/91:0.0930704826)87.6/75:0.0594667706,Thorarchaeia_GCA_014728035_U:0.0315702145)77.4/56:0.0280637513,((((((Thorarchaeia_GCA_018238935_U:0.0000000000,Thorarchaeia_GCA_018238265_U:0.0000000000):0.0000000000,Thorarchaeia_GCA_018239015_U:0.0000000000):0.0000000000,Thorarchaeia_GCA_018238185_U:0.0000000000):0.0000034005,Thorarchaeia_GCA_018238765_U:0.0000027428)0/74:0.0000029975,(Thorarchaeia_GCA_016839245_U:0.0000025548,Thorarchaeia_GCA_004524595_U:0.0316063320)49.3/61:0.0272196141)86.2/21:0.0273236258,Thorarchaeia_GCA_016933575_U:0.0000034217)76.9/62:0.0261599984)90.3/60:0.0554558435,Thorarchaeia_GCA_003662805_U:0.0201157887)80.5/40:0.0423159219,(Thorarchaeia_GCA_020355105_U:0.0000012233,Thorarchaeia_GCA_001563325_U:0.0000027529)81.4/64:0.0317902008)0/17:0.0000025739,Thorarchaeia_GCA_016839605_U:0.0316442236)86/38:0.0420466367,Thorarchaeia_GCA_016840175_U:0.0000032455)0/26:0.0000026184,Thorarchaeia_GCA_001940705_U:0.0000028761)96.3/52:0.0763452550,(Thorarchaeia_GCA_002825535_U:0.0000012233,Thorarchaeia_GCA_002825465_U:0.0000012233)0/78:0.0000032393)0/27:0.0000026317,(Thorarchaeia_GCA_016839485_U_2:0.0000024221,Thorarchaeia_GCA_016840785_U:0.0000029504)95/96:0.0760002938)84.3/36:0.0500513326,((((Thorarchaeia_GCA_019057475_U:0.0000030509,Thorarchaeia_GCA_018238925_U:0.0000030509)92.8/97:0.0547545816,((((((Thorarchaeia_GCA_018238575_U:0.0000000000,Thorarchaeia_GCA_018238445_U:0.0000000000):0.0000000000,Thorarchaeia_GCA_018238525_U:0.0000000000):0.0000000000,Thorarchaeia_GCA_018238375_U:0.0000000000):0.0000033872,Thorarchaeia_GCA_018238215_U:0.0000027495)91.6/95:0.0253934363,Thorarchaeia_GCA_019058235_U:0.0000033841)0/22:0.0000028776,Thorarchaeia_GCA_023128605_U:0.0000026380)0/46:0.0000028274)86.4/53:0.0254209639,(((Thorarchaeia_GCA_019057475_U_2:0.0000000000,Thorarchaeia_GCA_023131185_U:0.0000000000):0.0000000000,Thorarchaeia_GCA_018239005_U:0.0000000000):0.0000027738,Thorarchaeia_GCA_018238925_U_2:0.0000029101)0/93:0.0000029634)96.6/95:0.1123049513,((Thorarchaeia_GCA_001563335_U:0.0000032160,(Thorarchaeia_GCA_011364905_U:0.0267161691,Thorarchaeia_GCA_016840855_U:0.0000023071)84.8/48:0.0267708040)78.6/52:0.0271049844,Thorarchaeia_GCA_002825515_U:0.0242393620)76.8/64:0.0329484889)74.1/60:0.0204519738)74.5/46:0.0570729325,(((((Thorarchaeia_GCA_016840885_U:0.1351624523,Thorarchaeia_GCA_016840825_U_2:0.0879230739)85.4/83:0.1089761888,Thorarchaeia_GCA_016841005_U_2:0.0000030076)80.1/49:0.0441453505,Thorarchaeia_GCA_016840245_U_2:0.0288899189)21.3/42:0.0458388304,Thorarchaeia_GCA_016840245_U:0.0000023500)82.3/54:0.0930498088,Thorarchaeia_GCA_016840825_U:0.0596378515)92.5/75:0.1630339962)0/5:0.0000030167,Thorarchaeia_GCA_016840225_U:0.0000032302)78.1/15:0.0384643058,((((Thorarchaeia_GCA_003345555_U:0.4537568703,Thorarchaeia_GCA_003345555_U_2:0.0691871157)76.9/71:0.0614439724,Thorarchaeia_GCA_003345595_U:0.0287991894)76.8/48:0.0288859470,Thorarchaeia_GCA_003345595_U_2:0.0297859107)96.1/76:0.1589446341,Thorarchaeia_GCA_003345545_U:0.0000028133)90.8/53:0.0943298919)76/23:0.0273019639,((((((((((Thorarchaeia_GCA_004524445_U:0.0000030413,Thorarchaeia_GCA_004524445_U_2:0.0312664681)99.3/100:0.2559030551,(Thorarchaeia_GCA_003662815_U:0.0000029222,Thorarchaeia_GCA_003662775_U:0.0000032531)0/87:0.0000031490)80.5/62:0.0392541179,(Thorarchaeia_GCA_016839465_U:0.0000023095,Thorarchaeia_GCA_016840685_U:0.0323736651)79/56:0.0335247317)76.2/65:0.0412578279,Thorarchaeia_GCA_004525575_U_2:0.0000023509)87.3/59:0.0387166827,(Thorarchaeia_GCA_022868585_U:0.0000023233,Thorarchaeia_GCA_004525575_U:0.0000023482)72.4/67:0.0319544665)0/32:0.0000024758,Thorarchaeia_GCA_016841005_U:0.0000031138)0/20:0.0000024258,Thorarchaeia_GCA_023132455_U:0.0000012233)0/24:0.0000023273,Thorarchaeia_GCA_016840965_U:0.0000012233)0/28:0.0000028125,Thorarchaeia_GCA_016840385_U:0.0320751664)93.7/68:0.0810275154,Thorarchaeia_GCA_021498125_U:0.0000028498)0/15:0.0000029079)82/40:0.0310190786,(Thorarchaeia_GCA_014730275_U:0.0000012233,Thorarchaeia_GCA_018335335_U:0.0000012233)97.9/99:0.1574557030)0/35:0.0000025080,(Thorarchaeia_GCA_004524435_U:0.0000028642,Thorarchaeia_GCA_004524435_U_2:0.0000026806)89.1/87:0.0821616250)86.8/65:0.1077094537,Thorarchaeia_GCA_011365025_U:0.0000024818)98/78:0.3542037561)75.2/39:0.0743156323,Lokiarchaeia_GCA_005191425_U:0.5580504913)40.7/33:0.0997164405,((((((((((((((((((((((Sifarchaeia_GCA_016840645_U_2:0.0000000000,Lokiarchaeia_GCA_016840695_U_2:0.0000000000):0.0000000000,Lokiarchaeia_GCA_016839425_U:0.0000000000):0.0000012233,(Lokiarchaeia_GCA_016840745_U:0.0000012233,Lokiarchaeia_GCA_016839425_U_2:0.0000031780)0/28:0.0000027484)0/30:0.0465388649,Lokiarchaeia_GCA_016930515_U:0.0287849754)0/65:0.0000026776,Lokiarchaeia_GCA_016930515_U_2:0.0000033476)77.4/68:0.0553864710,(Lokiarchaeia_GCA_016840745_U_2:0.0000027476,Lokiarchaeia_GCA_016840695_U:0.0000012233)76.6/78:0.0549134238)81.3/49:0.1068258134,Lokiarchaeia_GCA_019058355_U_2:0.0488132527)76.1/73:0.0775705533,Lokiarchaeia_GCA_019057775_U:0.0000027454)87.5/30:0.0622204905,Lokiarchaeia_GCA_016839705_U:0.0000029265)93.1/22:0.0536324861,(Lokiarchaeia_GCA_016839585_U:0.0813032863,(Lokiarchaeia_GCA_016840085_U:0.0000022996,Lokiarchaeia_GCA_000986845_U_2:0.0281928534)0/38:0.0000023328)85.5/45:0.0319533459)0/9:0.0000033560,Lokiarchaeia_GCA_019056755_U_2:0.0247523412)0/12:0.0000033964,Lokiarchaeia_GCA_000986845_U:0.0568610694)79.9/58:0.0394864468,(((((((Lokiarchaeia_GCA_019057995_U:0.0000000000,Lokiarchaeia_GCA_019058075_U:0.0000000000):0.0000000000,Lokiarchaeia_GCA_019057575_U:0.0000000000):0.0000000000,Lokiarchaeia_GCA_019057915_U:0.0000000000):0.0000000000,Lokiarchaeia_GCA_019056755_U:0.0000000000):0.0000012233,Lokiarchaeia_GCA_019058095_U:0.0000012233)0/50:0.0000030430,((Lokiarchaeia_GCA_004524725_U:0.0294413438,(Lokiarchaeia_GCA_004524725_U_2:0.0000012233,Lokiarchaeia_GCA_016840165_U:0.0000012233)0/86:0.0000033090)78.6/82:0.0372195216,Lokiarchaeia_GCA_019058055_U:0.0250247410)64.4/49:0.0182107244)0/14:0.0000026862,Lokiarchaeia_GCA_019057865_U:0.0250510231)77.4/35:0.0268997010)76.8/44:0.0394098839,Lokiarchaeia_GCA_016839635_U:0.0000028190)82.8/39:0.0382002700,(((((((((((Lokiarchaeia_GCA_019894885_U:0.0000029695,(Lokiarchaeia_GCA_016839745_U:0.0000012233,(Lokiarchaeia_GCA_013375495_U:0.0000012233,Lokiarchaeia_GCA_019894855_U:0.0250229620)0/33:0.0000026893)0/61:0.0000024642)0/54:0.0000024292,Lokiarchaeia_GCA_011364925_U:0.0747559854)93/62:0.0487669940,Lokiarchaeia_GCA_019894685_U:0.0000026901)81.5/50:0.0241911025,Lokiarchaeia_GCA_019057735_U:0.0000026192)90.9/62:0.0489905685,Lokiarchaeia_GCA_019057795_U:0.0000028535)20.8/54:0.0262936641,((Lokiarchaeia_GCA_005222975_U:0.0000026230,Lokiarchaeia_GCA_019057895_U:0.0000023536)0/57:0.0000034161,Lokiarchaeia_GCA_018238425_U:0.0295467197)0/61:0.0000028548)65.7/37:0.0266434895,(Lokiarchaeia_GCA_018238745_U:0.0301714882,Lokiarchaeia_GCA_018238625_U:0.0000030097)78.3/70:0.0301884151)0/39:0.0000024351,Lokiarchaeia_GCA_018238725_U:0.0000032402)94.9/67:0.0824396895,((((((Lokiarchaeia_GCA_014730295_U:0.0000000000,Lokiarchaeia_GCA_008080735_U:0.0000000000):0.0000000000,Lokiarchaeia_GCA_008080735_U_2:0.0000000000):0.0000028010,Lokiarchaeia_GCA_014730295_U_2:0.0000029887)0/75:0.0000024396,((Lokiarchaeia_GCA_016839555_U:0.0308021238,Lokiarchaeia_GCA_016839555_U_2:0.0000012233)84.6/94:0.0681437993,Lokiarchaeia_GCA_004524365_U:0.1020032266)85.8/68:0.0685404421)91.1/54:0.0644033127,((Lokiarchaeia_GCA_014730165_U:0.0000026525,Lokiarchaeia_GCA_014730125_U:0.0000025885)99/99:0.1171817343,(Lokiarchaeia_GCA_014730165_U_2:0.0000027656,Lokiarchaeia_GCA_014730125_U_2:0.0000029488)0/79:0.0000030319)61.4/37:0.0276033295)78.3/52:0.0273454356,(((((Lokiarchaeia_GCA_019058395_U:0.0000012233,Lokiarchaeia_GCA_019058515_U:0.0000012233)99.1/98:0.1240333056,(Lokiarchaeia_GCA_019058395_U_2:0.0000012233,Lokiarchaeia_GCA_019058515_U_2:0.0000012233)0/68:0.0000030101)78/55:0.0309117968,(Lokiarchaeia_GCA_014729315_U:0.0444446995,Lokiarchaeia_GCA_004524425_U:0.0281815809)79.7/67:0.0481659055)79.3/54:0.0442672043,Lokiarchaeia_GCA_004524425_U_2:0.1273583441)0/26:0.0000026251,Lokiarchaeia_GCA_014729315_U_2:0.0701901904)86.1/49:0.0441785604)0/27:0.0000025525)87.9/22:0.0324195770,((Lokiarchaeia_GCA_014729315_U_3:0.0863620302,Lokiarchaeia_GCA_008080755_U:0.0000030590)93.6/91:0.0921618926,(((Lokiarchaeia_GCA_019058135_U:0.0000000000,Lokiarchaeia_GCA_019058035_U:0.0000000000):0.0000000000,Lokiarchaeia_GCA_019058015_U:0.0000000000):0.0000024089,Lokiarchaeia_GCA_019058215_U:0.0000012233)0/89:0.0000027518)87.1/64:0.0684325126)0/8:0.0000029832,((((((Lokiarchaeia_GCA_013375485_U:0.0000026227,(Lokiarchaeia_GCA_019894875_U:0.0100667453,Lokiarchaeia_GCA_019894975_U:0.0798170946)91.8/93:0.1078498046)0/47:0.0000027993,(Lokiarchaeia_GCA_019057995_U_2:0.0944529137,Lokiarchaeia_GCA_005223125_U:0.0000029173)84.5/49:0.0233548310)78.5/57:0.0233559240,(((Lokiarchaeia_GCA_019058425_U:0.0000024974,Lokiarchaeia_GCA_016839655_U:0.0000025484)83.2/92:0.0584243992,(((Lokiarchaeia_GCA_019058365_U:0.0000027803,Lokiarchaeia_GCA_019058245_U:0.0570757267)79.4/64:0.0302371602,Lokiarchaeia_GCA_019058355_U:0.1542968355)75.9/59:0.0231887268,Lokiarchaeia_GCA_020344955_U:0.0000028007)77/52:0.0252547008)78.5/61:0.0268728545,(Lokiarchaeia_GCA_019058295_U:0.0000012233,Lokiarchaeia_GCA_019058445_U_2:0.0000012233)0/60:0.0000031528)78.1/60:0.0261721912)75.5/53:0.0276411636,Lokiarchaeia_GCA_004524535_U:0.0000032604)86.6/67:0.0563715312,Lokiarchaeia_GCA_004524515_U:0.1509525666)75.4/47:0.0292341588,(Lokiarchaeia_GCA_019057835_U_2:0.0286948328,((Lokiarchaeia_GCA_016926735_U:0.0000012233,Lokiarchaeia_GCA_019894715_U:0.0000028206)87.8/99:0.1545105621,Lokiarchaeia_GCA_019057355_U:0.1344167119)0/41:0.0000032093)0/19:0.0000027793)74.1/48:0.0271159808)95/21:0.1155282943)0/7:0.0000032081,((Lokiarchaeia_GCA_022866525_U:0.0000023530,(Lokiarchaeia_GCA_016840655_U:0.0582940966,(Lokiarchaeia_GCA_011364975_U:0.0000028406,Lokiarchaeia_GCA_016839315_U:0.0000028250)56.6/73:0.0242657897)0/65:0.0000027188)84.2/76:0.0605389218,((Lokiarchaeia_GCA_016839765_U:0.0534156730,Lokiarchaeia_GCA_019058445_U:0.0650352767)0/60:0.0000023530,Lokiarchaeia_GCA_004524705_U:0.6381006042)83.9/57:0.0569553658)74.6/22:0.0343821839)92/54:0.0965863940,Lokiarchaeia_GCA_019057835_U:0.0000026175)85.6/72:0.1551130477,Lokiarchaeia_GCA_004524495_U:0.0592984281)91.1/89:0.4287504193,(Lokiarchaeia_GCA_016839385_U:0.1850638797,(Lokiarchaeia_GCA_016933055_U:0.0873679860,Lokiarchaeia_GCA_004524545_U:0.0000012233)82.8/98:0.1236393475)91.3/97:0.3853023290)73.9/68:0.1084624689,(Lokiarchaeia_GCA_014729055_U:0.0489906529,Lokiarchaeia_GCA_012798355_U:0.9916065417)77.1/59:0.0564595920)79.2/56:0.1241900659,(((Lokiarchaeia_GCA_008000775_U:0.0000012233,Lokiarchaeia_GCA_018238505_U:0.0000012233)0/100:0.0000033485,Lokiarchaeia_GCA_021498095_U:0.0275067410)0/99:0.0000023006,(Lokiarchaeia_GCA_018238965_U:0.0000023432,Lokiarchaeia_GCA_018238315_U:0.0000028892)59.1/100:0.1481569137)96.1/100:0.4187220405)83.1/60:0.1700347133,(((Lokiarchaeia_GCA_016840125_U:0.0302591416,(Lokiarchaeia_GCA_013375455_U:0.1317793887,Lokiarchaeia_GCA_013375405_U:0.0000025380)86.8/90:0.0948701256)91/97:0.2043243812,Lokiarchaeia_GCA_005191415_U:0.0492169369)82.9/89:0.1856181049,Lokiarchaeia_GCA_011365055_U:0.6726768088)54.4/63:0.1995849901)58.1/42:0.0784144617)88.5/68:0.4921778238)81/76:0.5691506207,(((((Methanococcus_maripaludis_X1_C:0.0071069025,Methanococcus_maripaludis_C5_C:0.0305761893)100/100:0.2291154553,(Methanopyrus_sp._SNP6_C:0.1836150433,(((Thermococci_archaeon_C:0.0000024873,Thermococci_archaeon_C_2:0.0023749589)100/100:0.6590022890,((Thorarchaeia_GCA_016840365_C:0.9627715171,(Thorarchaeia_GCA_016840385_C:0.6123537776,(Thorarchaeia_GCA_018238285_C:0.0923101135,Thorarchaeia_GCA_016933575_C:0.1049599737)100/100:0.9903226006)95.2/98:0.2818740341)99.7/100:0.4679173290,(((Lokiarchaeia_GCA_019056755_C:0.3462646518,Lokiarchaeia_GCA_019057835_C:0.2818186933)10.3/57:0.0719167431,(Lokiarchaeia_GCA_016840655_C:0.4767713541,Lokiarchaeia_GCA_018238725_C:0.2589612130)98.1/100:0.1697056772)95.1/100:0.3583760918,Lokiarchaeia_GCA_016932935_C:1.1531235287)100/100:0.8384195136)99.7/100:0.4361651967)98/100:0.2479903679,Methanosphaera_stadtmanae_DSM_3091_C:0.6266876765)99.4/71:0.2310687400)98.9/66:0.1367194938)74.7/50:0.0414315247,(Methanotorris_formicicus_Mc_S_70_ctg159_C:0.0232058719,Methanotorris_igneus_Kol_5_C:0.0184480556)97.3/97:0.0434643757)90.7/48:0.0258454521,(Methanococcus_aeolicus_Nankai_3_C:0.1483755043,Methanothermococcus_okinawensis_IH1_C:0.0571843292)87.1/85:0.0329060817)72.2/47:0.0439547720,Methanocaldococcus_vulcanius_M7_C:0.0696733669)89.8/80:0.6080044421)94.1/99:0.7400521515,(Methanopyrus_kandleri_AV19_U:0.0000012233,Methanopyrus_kandleri__U:0.0000012233)0/99:0.0000033974)83.2/62:0.0313919964,Methanopyrus_sp._SNP6_U:0.0000023003);
