# Supplementary material for: Asgard archaeal selenoproteome reveals a roadmap for the archaea-to-eukaryote transition of selenocysteine incorporation machinery
Source: ISME J. 2024 Jun 19;18(1):wrae111. doi: 10.1093/ismejo/wrae111 (PMC11227280; doi:10.1093/ismejo/wrae111)
Supplement: Supplementary_data_2_wrae111 [file supplementary_data_2_wrae111.zip › Selenoproteins/iqtree/Coenzyme_F420_reducing_hydrogenase_delta_subunit_maffi_linsi_trimmed_iqtree.treefile]

(Methanopyrus_sp._KOL6_U:0.0000010068,(((((((((((Methanococcus_maripaludis_X1_U:0.0000000000,Methanococcus_maripaludis_OS7_DNA_U:0.0000000000):0.0000026615,Methanococcus_maripaludis_KA1_DNA_U:0.0000026993)99.1/100:0.0658787572,Methanococcus_maripaludis_strain_S2_U:0.0000023036)85/91:0.0227636674,(Methanococcus_vannielii_SB_U:0.0559734454,Methanococcus_maripaludis_C5_U:0.0000020535)78.5/78:0.0255238829)87.9/98:0.0441147279,Methanococcus_aeolicus_Nankai_3_U:0.1473125365)92.3/94:0.0598895325,Methanothermococcus_okinawensis_IH1_U:0.0753138032)55.5/66:0.0324467399,(Methanotorris_igneus_Kol_5_U:0.0351246377,Methanotorris_formicicus_Mc_S_70_ctg187_U:0.0188333375)82.2/85:0.0334800944)96.7/97:0.0697970710,((Methanocaldococcus_sp._FS406_22_U:0.0341563832,Methanocaldococcus_jannaschii_DSM_2661_U:0.0000025439)41.4/62:0.0253854869,Methanocaldococcus_vulcanius_M7_U:0.0265527337)95.9/97:0.0621856933)80/84:0.0267583875,(Methanofervidicoccus_sp._A16_U:0.1765945543,Methanocaldococcus_infernus_ME_U:0.1213878602)91.8/96:0.0586144707)94.2/97:0.1350007305,((((((((Methanocaldococcus_vulcanius_M7_C:0.0112407282,(((((Methanothermus_fervidus_DSM_2088_C:0.1280153241,Methanosphaera_stadtmanae_DSM_3091_C:0.2130466230)100/94:0.2758306921,((Methanococcus_maripaludis_KA1_DNA_C:0.0000010068,Methanococcus_maripaludis_X1_C:0.0000010068)0/100:0.0000027857,Methanococcus_maripaludis_C5_C:0.0084052582)85.7/100:0.0583150452)95.6/57:0.1224481728,Methanotorris_formicicus_Mc_S_70_ctg159_C:0.0010431273)99.8/57:0.1133653206,Methanococcus_aeolicus_Nankai_3_C:0.0933692011)19.9/32:0.0053305951,Methanocaldococcus_sp._FS406_22_C:0.0138249646)66.6/31:0.0095923621)98.1/58:0.1601838449,(Methanopyrus_kandleri_AV19_C:0.0072923657,Methanopyrus_sp._KOL6_C:0.0294797208)88.5/100:0.0907617054)99.5/95:0.2440692478,((Lokiarchaeia_GCA_019057915_C:0.2997414033,(Lokiarchaeia_GCA_011364925_C:0.1609300734,Lokiarchaeia_GCA_016839905_C:0.3004464248)94.2/95:0.1862378651)79.9/78:0.1120337204,(Lokiarchaeia_GCA_019057775_C:0.2412509937,Lokiarchaeia_GCA_018238725_C:0.1742397047)87.9/96:0.1293219091)91.8/90:0.1387151490)84.6/65:0.0879430822,(Lokiarchaeia_GCA_016839425_C:0.2908854961,Lokiarchaeia_GCA_019058245_C:0.3431010989)99.5/100:0.3600484311)46.9/60:0.0822217773,((Thorarchaeia_GCA_004524285_C:0.0175143032,Thorarchaeia_GCA_001940705_C:0.0919504682)21.4/72:0.0782500964,Thorarchaeia_GCA_016840795_C:0.0776617914)99.9/100:0.4232405291)33/51:0.0560841660,Lokiarchaeia_GCA_019058365_C:0.3651482256)99.6/100:0.4663290187,(((((Sifarchaeia_GCA_019057385_U_2:0.1257017285,((Sifarchaeia_GCA_016840645_U:0.0432922526,Sifarchaeia_GCA_016840515_U_2:0.0000021774)65.4/76:0.0420505051,Sifarchaeia_GCA_016294985_U:0.1316024355)57.7/68:0.0685045867)99.7/100:0.3471195864,((((((((((((Sifarchaeia_GCA_016840645_U_3:0.0624950004,((Lokiarchaeia_GCA_016839425_U_4:0.0000020297,Lokiarchaeia_GCA_016930515_U_3:0.1032916752)87/62:0.0314454825,Lokiarchaeia_GCA_019057355_U_3:0.0893518606)70.9/53:0.0286554871)58/19:0.0046691979,(((((((Lokiarchaeia_GCA_019894885_U:0.0085689034,Lokiarchaeia_GCA_019057735_U:0.0551392572)76.6/71:0.0102636626,Lokiarchaeia_GCA_011364925_U:0.0161949085)97.3/99:0.0679274989,((Lokiarchaeia_GCA_016840655_U_2:0.0000010068,Lokiarchaeia_GCA_016839315_U_3:0.0088431591)78.5/61:0.0088350452,Lokiarchaeia_GCA_011364975_U_3:0.0000020774)94.8/99:0.0488173357)79.3/78:0.0178843151,(Lokiarchaeia_GCA_022866525_U:0.0192676081,Lokiarchaeia_GCA_019894955_U:0.0341533198)99.2/100:0.0982843057)43.7/46:0.0117486166,(Lokiarchaeia_GCA_019058395_U_4:0.0871230910,(((Lokiarchaeia_GCA_019057865_U_3:0.0086274073,(Lokiarchaeia_GCA_019058095_U_3:0.0000010068,Lokiarchaeia_GCA_019058075_U_3:0.0000010068)0/98:0.0000028842)84.3/76:0.0089137326,Lokiarchaeia_GCA_019058055_U_2:0.0263774982)0/66:0.0000020278,Lokiarchaeia_GCA_019057915_U_3:0.0000027618)85.5/98:0.0475668606)88/68:0.0332326697)77.1/50:0.0137217687,Lokiarchaeia_GCA_019058355_U_3:0.0849930882)71.6/63:0.0131028093,Lokiarchaeia_GCA_016839905_U_2:0.0887835335)86.8/69:0.0212743404)67.9/22:0.0098514623,Lokiarchaeia_GCA_004524495_U_2:0.0928778130)91.8/85:0.0590111115,Lokiarchaeia_GCA_014729315_U:0.1037761544)87.2/58:0.0522040057,(Lokiarchaeia_GCA_014730165_U_2:0.0000010068,Lokiarchaeia_GCA_014730125_U_2:0.0000010068)99.8/100:0.1392314135)84/52:0.0388714952,Lokiarchaeia_GCA_008080755_U_2:0.1894121129)61.6/40:0.0246157900,(Lokiarchaeia_GCA_014730295_U_3:0.0000028437,Lokiarchaeia_GCA_008080735_U:0.0090049899)100/100:0.2035139277)77.7/47:0.0257157941,((((((((Lokiarchaeia_GCA_013375485_U_2:0.0257324326,(Lokiarchaeia_GCA_013375495_U_4:0.0085704678,Lokiarchaeia_GCA_005223125_U_2:0.0351789747)88.5/51:0.0173769641)0/26:0.0000020667,Lokiarchaeia_GCA_016839655_U_2:0.0432871272)6.7/34:0.0085124439,Lokiarchaeia_GCA_016839635_U_2:0.0259487260)0/19:0.0000020408,Lokiarchaeia_GCA_019058245_U_2:0.0434863897)75.3/27:0.0077303692,(Lokiarchaeia_GCA_019058425_U_2:0.0089045515,Lokiarchaeia_GCA_019058365_U_4:0.0434149260)76/62:0.0091206468)94.6/91:0.0351482815,Lokiarchaeia_GCA_019894975_U_2:0.0157391989)88.6/88:0.0375031280,(Lokiarchaeia_GCA_019894875_U_2:0.0000025895,Lokiarchaeia_GCA_016839705_U_2:0.0264626077)80.3/82:0.0120123102)95.2/95:0.0741956156,Lokiarchaeia_GCA_000986845_U:0.1413744020)98.6/100:0.1290240208)81.9/61:0.0348926658,(((Lokiarchaeia_GCA_014730295_U_5:0.1045645868,Lokiarchaeia_GCA_016839555_U:0.0889397880)96.7/99:0.1073624534,((((Lokiarchaeia_GCA_019058395_U_5:0.0000010068,Lokiarchaeia_GCA_019058335_U:0.0000010068)75/100:0.0089225097,Lokiarchaeia_GCA_004524535_U:0.0107074668)94.9/99:0.0718702602,Lokiarchaeia_GCA_004524425_U_3:0.0591652417)94.7/98:0.0854789050,Lokiarchaeia_GCA_019057775_U_2:0.1561355753)83.6/93:0.0534947417)87.2/77:0.0492403943,(((((Lokiarchaeia_GCA_016839745_U_2:0.0168535454,(((((Lokiarchaeia_GCA_019057795_U_4:0.0315155804,(Lokiarchaeia_GCA_019057955_U_2:0.0053520742,Lokiarchaeia_GCA_018238985_U_3:0.0000010068)0/35:0.0003600895)87.8/78:0.0195707037,Lokiarchaeia_GCA_005222975_U:0.0307750561)86.3/62:0.0195762151,Lokiarchaeia_GCA_018238985_U_2:0.0000020687)83.5/46:0.0087760511,(((Lokiarchaeia_GCA_018238725_U:0.0000000000,Lokiarchaeia_GCA_018238745_U:0.0000000000):0.0000000000,Lokiarchaeia_GCA_018238345_U:0.0000000000):0.0000010068,Lokiarchaeia_GCA_018238305_U_3:0.0000010068)0/94:0.0000029240)81.4/45:0.0087624156,Lokiarchaeia_GCA_018238145_U:0.0000023574)91.8/93:0.0491189141)100/98:0.1703453586,Lokiarchaeia_GCA_019057835_U_3:0.1279490505)76.2/63:0.0362840156,Lokiarchaeia_GCA_019058415_U_3:0.1122228654)71.2/45:0.0088593615,(((Lokiarchaeia_GCA_016839745_U_4:0.0000010068,Lokiarchaeia_GCA_016840545_U:0.0089162954)88.5/99:0.0272373179,((Lokiarchaeia_GCA_016839585_U_2:0.0000020928,Lokiarchaeia_GCA_019057575_U:0.0277185107)97.2/100:0.0739022857,Lokiarchaeia_GCA_016840085_U_2:0.0602502832)66.5/43:0.0104257895)90.8/79:0.0390594849,(Lokiarchaeia_GCA_004524725_U_2:0.0260345679,Lokiarchaeia_GCA_016840165_U_3:0.0202286705)96.6/96:0.0511097993)74.1/48:0.0098780902)83.5/64:0.0237647052,Lokiarchaeia_GCA_016840745_U_2:0.1360833427)90.8/67:0.0612542768)87.9/64:0.0435669504)48.3/37:0.0124359454,((((Lokiarchaeia_GCA_019058135_U_4:0.0000010068,Lokiarchaeia_GCA_019058215_U_5:0.0000010068)83.2/100:0.0086733874,(Lokiarchaeia_GCA_019058035_U_4:0.0000010068,Lokiarchaeia_GCA_019058015_U_2:0.0000010068)0/100:0.0000020046)94.1/100:0.1106894709,(Lokiarchaeia_GCA_023128565_U_3:0.0000010068,Lokiarchaeia_GCA_023127985_U_4:0.0000010068)98.3/100:0.1622380580)98.6/100:0.1836967264,(Lokiarchaeia_GCA_016926735_U:0.0679873949,Lokiarchaeia_GCA_019894715_U:0.0645745622)95.1/99:0.1066502208)65.8/70:0.0622758590)88.9/86:0.0925298437,(Jordarchaeia_GCA_019056875_U:0.2656212575,(Lokiarchaeia_GCA_008000775_U:0.1602654725,(Lokiarchaeia_GCA_018238965_U:0.0481011569,Lokiarchaeia_GCA_021498095_U:0.0583263207)75.6/73:0.0762343849)88.1/90:0.2257212052)54/73:0.2111074726)85.9/63:0.0992353499,(((((((((((((((Lokiarchaeia_GCA_019894885_U_3:0.0000027245,(Lokiarchaeia_GCA_013375495_U_3:0.0000026886,Lokiarchaeia_GCA_011364925_U_2:0.0606351612)84.3/59:0.0082577143)90.7/81:0.0165751579,Lokiarchaeia_GCA_019894735_U:0.0082637490)0/21:0.0000026903,Lokiarchaeia_GCA_016839745_U:0.0000029003)0/22:0.0000022394,Lokiarchaeia_GCA_016840345_U_2:0.0165082378)81.2/60:0.0084160231,((Lokiarchaeia_GCA_019057735_U_3:0.0000010068,Lokiarchaeia_GCA_004375715_U_3:0.0000010068)88.6/100:0.0164846102,Lokiarchaeia_GCA_023129555_U_2:0.0163750871)75.2/67:0.0084396142)91.3/93:0.0249023820,(((Lokiarchaeia_GCA_019057795_U_3:0.0000010068,Lokiarchaeia_GCA_019057745_U:0.0000010068)77.2/100:0.0079404131,((((((((((Lokiarchaeia_GCA_018238725_U_2:0.0000000000,Lokiarchaeia_GCA_018238565_U:0.0000000000):0.0000000000,Lokiarchaeia_GCA_018238705_U_2:0.0000000000):0.0000000000,Lokiarchaeia_GCA_018238625_U_2:0.0000000000):0.0000000000,Lokiarchaeia_GCA_018238345_U_4:0.0000000000):0.0000010068,Lokiarchaeia_GCA_018238305_U:0.0000010068)0/94:0.0000020138,(Lokiarchaeia_GCA_018238145_U_3:0.0000010068,Lokiarchaeia_GCA_018238985_U:0.0000010068)92.6/99:0.0162017656)82.8/69:0.0081007053,Lokiarchaeia_GCA_018238745_U_3:0.0000024947)0/28:0.0000023547,Lokiarchaeia_GCA_018238425_U:0.0081005983)90.9/82:0.0162000257,Lokiarchaeia_GCA_019057955_U:0.0000021426)85.5/62:0.0080720123,(Lokiarchaeia_GCA_005222975_U_4:0.0000010068,Lokiarchaeia_GCA_019057895_U:0.0000010068)0/96:0.0000029603)87.9/89:0.0166071664)91.1/94:0.0254699284,(Lokiarchaeia_GCA_016840655_U:0.0000010068,(Lokiarchaeia_GCA_011364975_U:0.0000010068,Lokiarchaeia_GCA_016839315_U_2:0.0000010068)0/100:0.0000024168)97.2/100:0.0535984809)73.8/65:0.0082864089)86.1/90:0.0235546618,(Lokiarchaeia_GCA_016839765_U:0.0000010068,Lokiarchaeia_GCA_016840545_U_4:0.0000010068)95.4/100:0.0371740454)83.9/79:0.0174020382,((Lokiarchaeia_GCA_004524725_U:0.0085028200,Lokiarchaeia_GCA_016840165_U_2:0.0255239106)94.8/96:0.0405553756,((Lokiarchaeia_GCA_022866525_U_2:0.0285534014,Lokiarchaeia_GCA_022866525_U_4:0.0158542949)45.2/50:0.0132404105,(Lokiarchaeia_GCA_019894955_U_4:0.0000026873,Lokiarchaeia_GCA_019894815_U:0.0000026997)86/95:0.0242074292)96.7/98:0.0554545331)0/65:0.0000020439)92.3/92:0.0298746223,((((Lokiarchaeia_GCA_014730295_U:0.0000020642,Lokiarchaeia_GCA_008080735_U_3:0.0246630333)91.5/95:0.0481218834,Lokiarchaeia_GCA_004524645_U_2:0.1058834946)92.4/85:0.0482467602,(Lokiarchaeia_GCA_014730165_U_4:0.0000024236,Lokiarchaeia_GCA_014730125_U_4:0.0000026657)95.6/100:0.0550192079)85.7/82:0.0354434419,(Lokiarchaeia_GCA_016926735_U_2:0.0686625563,Lokiarchaeia_GCA_019894715_U_2:0.0442249303)91.8/98:0.0392050375)88.9/91:0.0317239857)84.8/56:0.0165251953,(((Lokiarchaeia_GCA_014729315_U_3:0.0894600394,((Lokiarchaeia_GCA_016839555_U_3:0.0824236032,Lokiarchaeia_GCA_004524365_U_2:0.1354369026)91.1/90:0.0769418882,Lokiarchaeia_GCA_008080755_U:0.0677411470)85.2/78:0.0408223135)73.3/42:0.0369788134,(Lokiarchaeia_GCA_004524425_U_2:0.1019843298,Lokiarchaeia_GCA_004524515_U:0.0141113072)51.7/50:0.0098819019)57.8/36:0.0237514547,(Lokiarchaeia_GCA_019058415_U_2:0.0444524501,Lokiarchaeia_GCA_019057435_U_4:0.0290042922)81.1/83:0.0213220948)88.5/64:0.0292776660)71.8/39:0.0092447736,((((((((((Lokiarchaeia_GCA_013375485_U_3:0.0249415160,Lokiarchaeia_GCA_023129495_U:0.0000010068)0/82:0.0000022389,(Lokiarchaeia_GCA_000986845_U_3:0.0000025893,Lokiarchaeia_GCA_000986845_U_5:0.0250789170)99.9/100:0.1177681174)84.4/83:0.0268873342,(Lokiarchaeia_GCA_019057775_U_3:0.0562452546,Lokiarchaeia_GCA_016840085_U_3:0.0543899635)74.2/38:0.0096696201)79.2/49:0.0303571793,Lokiarchaeia_GCA_019058425_U_4:0.0308602525)67.9/51:0.0100562025,(Lokiarchaeia_GCA_019058365_U_2:0.0490142708,(Lokiarchaeia_GCA_004376705_U_2:0.0000020543,(Lokiarchaeia_GCA_023134555_U:0.0084197843,Lokiarchaeia_GCA_019057855_U_2:0.0000010068)83/66:0.0086337099)90.6/95:0.0372235784)82.9/74:0.0303065760)76.5/60:0.0142760249,Lokiarchaeia_GCA_016839655_U:0.0161329153)70.4/41:0.0084468978,(Lokiarchaeia_GCA_016839915_U:0.0442320255,(Lokiarchaeia_GCA_020344955_U:0.0083981876,Lokiarchaeia_GCA_020343655_U:0.0702982281)72.6/40:0.0078804474)75/40:0.0084558958)84.9/86:0.0380472788,((Lokiarchaeia_GCA_019894875_U_3:0.0480144296,Lokiarchaeia_GCA_016839705_U_3:0.0242880648)72.5/79:0.0608419075,Lokiarchaeia_GCA_000986845_U_4:0.0855797398)91.4/94:0.0510638436)89.6/86:0.0520232721,Lokiarchaeia_GCA_019058355_U_4:0.1162978899)88.7/77:0.0327720162,((((Lokiarchaeia_GCA_016839585_U_4:0.0244988683,((((Lokiarchaeia_GCA_019057995_U_2:0.0000010068,Lokiarchaeia_GCA_019057575_U_4:0.0000025291)0/86:0.0000029116,(Lokiarchaeia_GCA_019058075_U:0.0330834422,(Lokiarchaeia_GCA_019058055_U_3:0.0081759964,Lokiarchaeia_GCA_023133715_U:0.0000028189)0/67:0.0000021645)83.2/16:0.0081848728)85.1/16:0.0081853097,Lokiarchaeia_GCA_019057865_U:0.0082900245)0/6:0.0000020047,(Lokiarchaeia_GCA_019058095_U_4:0.0000010068,Lokiarchaeia_GCA_019056735_U:0.0000010068)0/27:0.0000028101)0/8:0.0000029955)35.1/6:0.0079451343,Lokiarchaeia_GCA_019057915_U_2:0.0084405718)99.7/100:0.1206350939,((Lokiarchaeia_GCA_016840745_U_3:0.0086881683,Lokiarchaeia_GCA_016840695_U_2:0.0000010068)95.4/100:0.0680454442,((Lokiarchaeia_GCA_016839425_U_3:0.0126325334,Lokiarchaeia_GCA_016930515_U:0.0233598771)87.5/98:0.0355102653,Lokiarchaeia_GCA_019057355_U:0.0612171798)93.9/98:0.0466054027)83/86:0.0243272576)51.9/48:0.0217557422,((Lokiarchaeia_GCA_019058415_U_6:0.0000010068,Lokiarchaeia_GCA_019058295_U_3:0.0000023548)81.3/97:0.0080369743,Lokiarchaeia_GCA_004524535_U_3:0.0000029939)97.7/100:0.0619029312)33.6/24:0.0077987168)76.5/54:0.0119894041)82.3/71:0.0286915710,(Lokiarchaeia_GCA_019058395_U:0.0000010068,Lokiarchaeia_GCA_019058515_U_3:0.0081460727)100/100:0.2297417697)78.2/61:0.0286857222,Lokiarchaeia_GCA_019057835_U_2:0.0305279313)99.4/100:0.1793090479,(Lokiarchaeia_GCA_014729055_U:0.2120650092,(((Lokiarchaeia_GCA_016839385_U:0.0751559134,Lokiarchaeia_GCA_004524545_U:0.0235147629)88.6/88:0.0575641186,Lokiarchaeia_GCA_016839865_U:0.0775386697)78.3/74:0.0304899411,Lokiarchaeia_GCA_016933055_U:0.0934896435)97.7/100:0.2198457464)97.5/97:0.1887799250)0/35:0.0179269833,((Lokiarchaeia_GCA_019058135_U:0.0529642847,((Lokiarchaeia_GCA_019058215_U_3:0.0000000000,Lokiarchaeia_GCA_019058015_U_3:0.0000000000):0.0000010068,Lokiarchaeia_GCA_019058035_U:0.0000010068)71.8/100:0.0078271929)0/50:0.0174165133,Lokiarchaeia_GCA_023127985_U:0.0277158385)99.9/100:0.2383588660)90.5/72:0.0722189135)83/83:0.0954682363)85.2/82:0.0776576875,((Lokiarchaeia_GCA_019058315_U:0.0173544638,Lokiarchaeia_GCA_013375355_U_2:0.0440015857)99.4/100:0.1946405454,(Lokiarchaeia_GCA_011365055_U:0.0641473022,Lokiarchaeia_GCA_016840985_U_2:0.0386618205)98.1/99:0.1516515941)99.5/100:0.1921708922)58/31:0.0204825292,((((Lokiarchaeia_GCA_016840125_U_2:0.0421814190,Lokiarchaeia_GCA_013375455_U_2:0.0415725518)78.7/80:0.0401767644,Lokiarchaeia_GCA_013375405_U:0.0257279885)94.6/100:0.0746941017,Lokiarchaeia_GCA_005191415_U:0.0155475586)99.3/100:0.1497323986,Lokiarchaeia_GCA_005191425_U_2:0.3185735690)5.8/35:0.0287484697)86.2/67:0.0423443762,(Jordarchaeia_GCA_019056875_U_3:0.3847807513,Lokiarchaeia_GCA_001940655_U_2:0.4464710619)0/37:0.0000023307)98/96:0.1739904778)84.1/79:0.0939450210,((((Sifarchaeia_GCA_019057385_U:0.0172631806,Sifarchaeia_GCA_016840645_U_2:0.0000010068)63.5/73:0.0147947119,Sifarchaeia_GCA_016840515_U:0.0110297659)99.3/100:0.2391807228,((Jordarchaeia_GCA_019056875_U_2:0.2422048870,((((((Lokiarchaeia_GCA_016840125_U:0.0439791966,Lokiarchaeia_GCA_016840985_U_3:0.1593230074)82.2/85:0.0274251752,Lokiarchaeia_GCA_013375405_U_2:0.0447862412)7.9/53:0.0259573343,Lokiarchaeia_GCA_013375455_U:0.0195912446)86.5/81:0.0414634267,((Lokiarchaeia_GCA_005191425_U:0.1933911287,Lokiarchaeia_GCA_005191425_U_3:0.0653039569)90.5/91:0.0458286607,Lokiarchaeia_GCA_005191415_U_2:0.0470456907)83.9/76:0.0218136464)26.9/51:0.0093937637,Lokiarchaeia_GCA_011365055_U_2:0.1012170831)99.7/100:0.2316678023,(Lokiarchaeia_GCA_019058315_U_2:0.0429010272,Lokiarchaeia_GCA_013375355_U:0.0000010068)99.2/100:0.2257532453)91/89:0.1181495974)86.7/68:0.0961052151,(((((((((((((((Lokiarchaeia_GCA_019894885_U_2:0.0166312599,(((Lokiarchaeia_GCA_019057995_U_4:0.0000010068,(Lokiarchaeia_GCA_004375715_U:0.0249158863,Lokiarchaeia_GCA_023129555_U_3:0.0082073921)0/23:0.0000025494)94.7/91:0.0252046570,Lokiarchaeia_GCA_019057735_U_4:0.0084255810)75.6/38:0.0084066332,Lokiarchaeia_GCA_019894855_U:0.0257802364)77.1/37:0.0082646366)0/29:0.0000028381,(((Lokiarchaeia_GCA_016839745_U_5:0.0082098150,Lokiarchaeia_GCA_013375495_U:0.0000010068)92.6/90:0.0165465916,Lokiarchaeia_GCA_013375475_U:0.0248913389)0/47:0.0000027940,Lokiarchaeia_GCA_011364925_U_4:0.0249837530)88.9/75:0.0165618743)98/99:0.0599754368,Lokiarchaeia_GCA_019057795_U_2:0.0261004444)89.7/94:0.0351611463,(((((Lokiarchaeia_GCA_018238725_U_3:0.0000000000,Lokiarchaeia_GCA_018238625_U:0.0000000000):0.0000000000,Lokiarchaeia_GCA_018238345_U_2:0.0000000000):0.0000010068,Lokiarchaeia_GCA_005222975_U_3:0.0000010068)0/98:0.0000022233,Lokiarchaeia_GCA_018238305_U_4:0.0083631684)80.7/67:0.0083571097,Lokiarchaeia_GCA_018238145_U_2:0.0000020324)98.5/100:0.0694308011)88.8/71:0.0350685778,(((((Lokiarchaeia_GCA_019058425_U_3:0.0397445130,Lokiarchaeia_GCA_016839655_U_4:0.0210890986)83.1/87:0.0337118992,(Lokiarchaeia_GCA_019058365_U:0.0365194493,Lokiarchaeia_GCA_016839915_U_2:0.0257621412)45.8/77:0.0263280102)27.7/52:0.0327848005,(Lokiarchaeia_GCA_005223125_U:0.0000010068,Lokiarchaeia_GCA_019057855_U:0.0000010068)92.8/100:0.0383477519)51.2/48:0.0161755726,Lokiarchaeia_GCA_019058245_U:0.0814622719)95.4/97:0.0580260764,Lokiarchaeia_GCA_016839635_U:0.0506447376)91.1/94:0.0560205425)82.8/52:0.0213239150,(((Lokiarchaeia_GCA_013375485_U:0.0430823278,Lokiarchaeia_GCA_020344955_U_2:0.0468340682)84.6/77:0.0322791675,Lokiarchaeia_GCA_000986845_U_2:0.0985303813)57/66:0.0193745109,((Lokiarchaeia_GCA_019894875_U:0.0715505876,Lokiarchaeia_GCA_019057775_U:0.0817782708)77.5/81:0.0247041773,Lokiarchaeia_GCA_019894975_U:0.0894929325)88.1/91:0.0416751407)86.4/79:0.0286468044)67.7/41:0.0093306325,((Lokiarchaeia_GCA_014730295_U_4:0.0374904218,Lokiarchaeia_GCA_008080735_U_2:0.0102663761)99.9/100:0.1604754692,(((((Lokiarchaeia_GCA_019057835_U_5:0.0300895176,(((Lokiarchaeia_GCA_019058395_U_3:0.0082171150,Lokiarchaeia_GCA_019058515_U_2:0.0000026614)99.3/100:0.1288484784,Lokiarchaeia_GCA_019058355_U_2:0.1189870354)89.9/82:0.0571899325,Lokiarchaeia_GCA_019058415_U:0.0504272550)87.5/70:0.0361278264)1/42:0.0060398999,(Lokiarchaeia_GCA_016840745_U_4:0.0000021820,Lokiarchaeia_GCA_016840695_U_3:0.0000023934)100/100:0.1494476299)87.8/44:0.0243782672,((((Lokiarchaeia_GCA_016839555_U_2:0.0625127522,Lokiarchaeia_GCA_008080765_U:0.0950457758)99.9/100:0.1288090489,((Lokiarchaeia_GCA_004524725_U_3:0.0000028487,Lokiarchaeia_GCA_004524495_U_3:0.0165994404)96.4/97:0.0345077020,Lokiarchaeia_GCA_016840165_U_4:0.0250943565)76.4/62:0.0126777762)76/72:0.0109681817,Lokiarchaeia_GCA_016840085_U_4:0.1324572745)79.2/49:0.0076919563,((Lokiarchaeia_GCA_014730165_U_3:0.0000023237,Lokiarchaeia_GCA_014730125_U_3:0.0000010068)99.4/100:0.1018086285,(Lokiarchaeia_GCA_019894955_U_2:0.0355072437,Lokiarchaeia_GCA_019894815_U_3:0.0161255955)99.3/100:0.0906352133)71.4/25:0.0072915749)85.8/42:0.0195948744)76.6/28:0.0091776991,Lokiarchaeia_GCA_008080755_U_4:0.1078615220)13.8/19:0.0097566790,Lokiarchaeia_GCA_004524425_U:0.1035770523)85.1/61:0.0214317530)92/77:0.0361459901)84.2/52:0.0185703467,((Lokiarchaeia_GCA_016840655_U_3:0.0000000000,Lokiarchaeia_GCA_016839315_U:0.0000000000):0.0000010068,Lokiarchaeia_GCA_011364975_U_2:0.0000010068)96.4/100:0.0527734043)74.6/60:0.0094016876,(Lokiarchaeia_GCA_016839765_U_2:0.0247166826,Lokiarchaeia_GCA_016840545_U_2:0.0271244443)95.5/99:0.0435734402)98.5/93:0.0642733377,Lokiarchaeia_GCA_019057435_U:0.0608314650)83.3/70:0.0213123415,(((Lokiarchaeia_GCA_016839585_U_3:0.0151825577,(((((Lokiarchaeia_GCA_019057995_U_3:0.0000000000,Lokiarchaeia_GCA_019057575_U_3:0.0000000000):0.0000010068,Lokiarchaeia_GCA_019057915_U:0.0000010068)0/94:0.0000028484,Lokiarchaeia_GCA_019058095_U:0.0083095385)88.2/75:0.0083206463,Lokiarchaeia_GCA_019058075_U_2:0.0083304364)0/63:0.0000020214,Lokiarchaeia_GCA_019057865_U_4:0.0252965137)74.8/75:0.0100961319)94.2/96:0.0590537481,(Lokiarchaeia_GCA_019058415_U_5:0.0000026084,Lokiarchaeia_GCA_019058295_U_2:0.0000010068)98.3/100:0.0749459399)84.4/79:0.0335139515,Lokiarchaeia_GCA_004524495_U:0.0921308339)72.9/69:0.0302738235)81.6/70:0.0298121137,Lokiarchaeia_GCA_016840985_U:0.1462402376)83.6/78:0.0409500112,Lokiarchaeia_GCA_016839905_U:0.1198049218)69.6/62:0.0451745656,Lokiarchaeia_GCA_016839425_U:0.1012525084)99.4/100:0.2580256950,((Lokiarchaeia_GCA_019058135_U_3:0.0026763606,(Lokiarchaeia_GCA_019058215_U:0.0000010068,(Lokiarchaeia_GCA_019058215_U_4:0.0083477647,(Lokiarchaeia_GCA_019058035_U_3:0.0000010068,Lokiarchaeia_GCA_019058015_U_4:0.0000010068)0/98:0.0000010069)0/83:0.0000020762)0/44:0.0138758301)0/39:0.0000022113,(Lokiarchaeia_GCA_023128565_U_2:0.0000010068,Lokiarchaeia_GCA_023127985_U_2:0.0000010068)86.8/100:0.0252224291)94.5/99:0.1289860274)98.6/96:0.2002375933)0/33:0.0239864526)95.3/89:0.1804301945,(((((((Lokiarchaeia_GCA_019894885_U_4:0.0000023077,Lokiarchaeia_GCA_019894885_U_5:0.0207925542)78/52:0.0084801812,(Lokiarchaeia_GCA_019057735_U_2:0.0083651752,Lokiarchaeia_GCA_004375715_U_2:0.0000028809)79.2/74:0.0085591103)81.1/79:0.0187236329,(((((Lokiarchaeia_GCA_016839745_U_3:0.0085076140,((Lokiarchaeia_GCA_013375495_U_2:0.0265049792,Lokiarchaeia_GCA_016840345_U:0.0267170882)75.9/49:0.0080944871,Lokiarchaeia_GCA_013375475_U_2:0.0085459604)77.1/50:0.0087271472)0/30:0.0000025836,Lokiarchaeia_GCA_019894735_U_2:0.0341025644)84.8/45:0.0084364691,Lokiarchaeia_GCA_023129555_U:0.0000026488)57.8/45:0.0038689631,Lokiarchaeia_GCA_019894755_U:0.0135470411)77.6/75:0.0123478885,(Lokiarchaeia_GCA_014729315_U_2:0.0000022983,Lokiarchaeia_GCA_011364925_U_3:0.0000020034)88.9/91:0.0339451244)76.8/69:0.0144825883)87.8/80:0.0584126608,(((((((((Lokiarchaeia_GCA_014730295_U_2:0.0046403542,Lokiarchaeia_GCA_008080735_U_4:0.0276891293)90.1/99:0.0387769603,Lokiarchaeia_GCA_004524645_U:0.1000949913)95.3/97:0.0840573590,Lokiarchaeia_GCA_004524365_U:0.2010806878)80/87:0.0237289181,(Lokiarchaeia_GCA_014730165_U:0.0000010068,Lokiarchaeia_GCA_014730125_U:0.0000010068)99.5/100:0.0975804024)92.2/94:0.0596855816,(Lokiarchaeia_GCA_016839555_U_4:0.1016767869,Lokiarchaeia_GCA_008080765_U_2:0.1203642074)94/99:0.0811892542)84.8/85:0.0281850403,(Lokiarchaeia_GCA_019057835_U_4:0.0505309079,Lokiarchaeia_GCA_019057435_U_2:0.0744063315)96.3/97:0.0736296715)30.2/45:0.0108254912,Lokiarchaeia_GCA_008080755_U_3:0.1764160110)76.2/44:0.0088425774,((((Lokiarchaeia_GCA_013375485_U_4:0.0165454647,Lokiarchaeia_GCA_004376705_U:0.0424370603)95.1/89:0.0387664927,(((((Lokiarchaeia_GCA_019058425_U:0.0174249262,Lokiarchaeia_GCA_016839915_U_3:0.0426267102)72.9/83:0.0090078083,(((Lokiarchaeia_GCA_019894875_U_4:0.0155727428,Lokiarchaeia_GCA_016839705_U:0.0382945747)93.1/96:0.0433792612,Lokiarchaeia_GCA_019058365_U_3:0.0151137937)76.5/41:0.0213232819,Lokiarchaeia_GCA_019057975_U:0.0591444216)71.8/22:0.0172136035)86.2/34:0.0288766157,(((Lokiarchaeia_GCA_019057775_U_4:0.1114642883,Lokiarchaeia_GCA_016839635_U_3:0.0145428957)85.8/43:0.0200181917,Lokiarchaeia_GCA_016839655_U_3:0.0319012181)83.5/36:0.0204425130,Lokiarchaeia_GCA_019894975_U_3:0.0526174628)0/12:0.0027808456)60.3/8:0.0090038846,(Lokiarchaeia_GCA_019058355_U:0.0760148093,Lokiarchaeia_GCA_019058245_U_3:0.0651361788)74.1/23:0.0074306469)79.8/7:0.0188694187,Lokiarchaeia_GCA_016840085_U:0.0936145155)68.6/6:0.0051468952)95.3/94:0.0507110476,(Lokiarchaeia_GCA_016840745_U:0.0000010068,Lokiarchaeia_GCA_016840695_U:0.0000010068)99.8/100:0.1275436586)68.5/44:0.0086293573,(Lokiarchaeia_GCA_016839765_U_3:0.0166303302,Lokiarchaeia_GCA_016840545_U_3:0.0000026783)100/100:0.1165686959)75.6/35:0.0092682033)82.4/39:0.0162276833,((((Lokiarchaeia_GCA_019057835_U:0.0822036884,((Lokiarchaeia_GCA_004524725_U_4:0.0712040015,Lokiarchaeia_GCA_016840165_U:0.0000020119)93.7/96:0.0637217383,(((Lokiarchaeia_GCA_019057795_U:0.0250072442,((Lokiarchaeia_GCA_018238305_U_2:0.0000010068,Lokiarchaeia_GCA_018238985_U_4:0.0084013199)0/34:0.0000020260,Lokiarchaeia_GCA_018238345_U_3:0.0082468341)78.9/47:0.0082989982)30.7/45:0.0082159740,(((Lokiarchaeia_GCA_018238745_U_2:0.0000000000,Lokiarchaeia_GCA_019057895_U_2:0.0000000000):0.0000010068,Lokiarchaeia_GCA_019057955_U_3:0.0000010068)0/91:0.0000029886,Lokiarchaeia_GCA_018238705_U:0.0081614418)0/49:0.0000029959)88.6/64:0.0167388032,Lokiarchaeia_GCA_005222975_U_2:0.0000029634)98.5/100:0.0815012696)56.9/60:0.0270056750)31.2/38:0.0071614041,((((((Lokiarchaeia_GCA_019058395_U_2:0.0000029716,Lokiarchaeia_GCA_019058515_U:0.0000022619)99.9/100:0.1626289621,((((Lokiarchaeia_GCA_022866525_U_3:0.0217801644,Lokiarchaeia_GCA_019894815_U_2:0.0464035599)91/95:0.0416289993,Lokiarchaeia_GCA_019894955_U_3:0.0673614000)93.4/93:0.0677924114,Lokiarchaeia_GCA_016840655_U_4:0.1705570818)82.8/78:0.0269537411,(Lokiarchaeia_GCA_016839425_U_2:0.0000020237,Lokiarchaeia_GCA_016930515_U_2:0.0530253891)99.6/100:0.0940883057)76.4/64:0.0210418415)0/26:0.0000025123,((Lokiarchaeia_GCA_019058415_U_4:0.0553505081,Lokiarchaeia_GCA_004524515_U_2:0.1261905259)16.5/54:0.0118315520,Lokiarchaeia_GCA_019057435_U_3:0.0622964366)96.8/99:0.0771541369)73.9/56:0.0391562433,Lokiarchaeia_GCA_004524425_U_4:0.0918701301)92.7/95:0.0516085424,Lokiarchaeia_GCA_004524535_U_2:0.1033297015)82/76:0.0266748685,Lokiarchaeia_GCA_019058295_U:0.1353864705)57.2/42:0.0074374033)84.3/42:0.0184339873,Lokiarchaeia_GCA_019058055_U:0.0699947901)73.4/56:0.0098233339,(((((Lokiarchaeia_GCA_016839585_U:0.0083138850,((Lokiarchaeia_GCA_019057865_U_2:0.0000010068,Lokiarchaeia_GCA_019057575_U_2:0.0000010068)0/97:0.0000020052,Lokiarchaeia_GCA_019058095_U_2:0.0167544795)80.7/66:0.0083288926)77/69:0.0083922845,Lokiarchaeia_GCA_019056755_U:0.0082207976)48.9/46:0.0083861306,Lokiarchaeia_GCA_019056735_U_2:0.0166352777)0/14:0.0000020388,(Lokiarchaeia_GCA_019057995_U:0.0000020050,Lokiarchaeia_GCA_019058075_U_4:0.0000010068)0/96:0.0000020036)99.2/100:0.0895162188,Lokiarchaeia_GCA_019057355_U_2:0.1209135055)0/18:0.0000028428)77.3/32:0.0095161605)31.8/52:0.0318250259)97.5/98:0.2160759725,((Lokiarchaeia_GCA_019058135_U_2:0.0000027730,(((Lokiarchaeia_GCA_019058215_U_2:0.0000000000,Lokiarchaeia_GCA_019058015_U:0.0000000000):0.0000010068,Lokiarchaeia_GCA_019058035_U_2:0.0000010068)90.4/95:0.0081243353,Lokiarchaeia_GCA_023128565_U:0.0080964920)0/15:0.0000021207)0/57:0.0000020027,Lokiarchaeia_GCA_023127985_U_3:0.0162515101)92.4/97:0.1452949522)99.6/100:0.4544218510,(Lokiarchaeia_GCA_016932935_U:0.0600817904,Lokiarchaeia_GCA_012798355_U:0.0672930013)100/100:0.5215493424)89.4/97:0.1742691772,Lokiarchaeia_GCA_001940655_U:0.3572430984)79.7/70:0.0510489935)89/86:0.1028345921)94.3/99:0.1509608164)99.9/100:0.3234355612,(Methanopyrus_kandleri_AV19_U:0.0000020419,Methanopyrus_kandleri__U:0.0000025305)75.2/100:0.0106225976)79/100:0.0155816618,Methanopyrus_sp._SNP6_U:0.0000023953);
