# Supplementary material for: Asgard archaeal selenoproteome reveals a roadmap for the archaea-to-eukaryote transition of selenocysteine incorporation machinery
Source: ISME J. 2024 Jun 19;18(1):wrae111. doi: 10.1093/ismejo/wrae111 (PMC11227280; doi:10.1093/ismejo/wrae111)
Supplement: Supplementary_data_2_wrae111 [file supplementary_data_2_wrae111.zip › Selenoproteins/iqtree/DsbA_like_maffi_linsi_trimmed_iqtree.treefile]

(Methanobrevibacter_sp._C:0.0072081610,Methanobrevibacter_olleyae_C:0.0000027169,((Methanosphaera_stadtmanae_C:0.1789444603,((Methanobrevibacter_sp._UBA212_C:0.1241308396,Methanobrevibacter_thaueri_C:0.0883786156)100/100:0.6677443909,((((Haloarcula_vallismortis_ATCC_29715_contig_22_C:0.0408525197,((Haloarcula_japonica_DSM_6131_contig_5_C:0.0151635334,Haloarcula_amylolytica_JCM_13557_contig_7_C:0.0156223957)83.6/77:0.0162847008,((Haloarcula_sinaiiensis_ATCC_33800_contig_8_C:0.0000010000,Haloarcula_marismortui_ATCC_43049_C:0.0000010000)78.6/100:0.0076218831,Haloarcula_hispanica_ATCC_33960_I_C:0.0483320210)74.5/62:0.0081464444)50.3/63:0.0147476649)99.1/100:0.2142286615,Natronolimnohabitans_innermongolicus_C:0.3035448978)90.4/93:0.1734162988,(Halolamina_sp._CBA1230_C:0.0825001298,Halolamina_sediminis_C:0.0697766094)90.6/95:0.1596969902)100/100:0.9311246582,(((Lokiarchaeia_GCA_019058315_U:0.0550961388,Lokiarchaeia_GCA_013375355_U:0.0410091528)100/100:0.7022638398,(((Lokiarchaeia_GCA_013375455_C:0.0689910888,Lokiarchaeia_GCA_016840125_C:0.1072005938)89.4/86:0.0721577922,Lokiarchaeia_GCA_013375405_C:0.0608440033)97.7/96:0.2041376777,Lokiarchaeia_GCA_016840985_C:0.2423076540)77.2/76:0.1692765267)97.6/100:0.4156473850,(((((((((Lokiarchaeia_GCA_001940655_C:0.4142676461,Lokiarchaeia_GCA_020343655_C:0.0406107447)87.9/67:0.0763567720,Lokiarchaeia_GCA_019057775_C:0.1281910740)89.4/51:0.0512441178,((((Lokiarchaeia_GCA_019894685_C:0.0235850247,Lokiarchaeia_GCA_019058115_C:0.0325792771)94.7/95:0.0627797023,(Lokiarchaeia_GCA_004375715_C:0.0746208409,Lokiarchaeia_GCA_019894885_C:0.0241600393)89.6/88:0.0454927737)93.3/95:0.0679219077,((Lokiarchaeia_GCA_013375475_C:0.1121054214,Lokiarchaeia_GCA_019894735_C:0.0743226745)80.1/75:0.0345104245,(Lokiarchaeia_GCA_016839745_C:0.0811934533,Lokiarchaeia_GCA_013375495_C:0.0871855155)76.8/74:0.0404133030)88.6/93:0.0587451536)99.2/100:0.1396792519,Lokiarchaeia_GCA_016840085_C:0.1104070837)74.9/51:0.0161153620)77.5/30:0.0170187188,Lokiarchaeia_GCA_019894975_C:0.2569085921)84.2/20:0.0240662701,(Lokiarchaeia_GCA_016840745_C:0.0000010000,Lokiarchaeia_GCA_016840695_C:0.0000010000)99.8/100:0.1521584862)70.2/11:0.0080994718,(((Lokiarchaeia_GCA_019058445_C:0.1073355717,Lokiarchaeia_GCA_019057555_C:0.0258246114)94.9/98:0.0929900580,Lokiarchaeia_GCA_000986845_C:0.1368082143)17.2/32:0.0277643389,Lokiarchaeia_GCA_004524515_C:0.1615255447)85.7/34:0.0395480812)75.6/53:0.0328398350,(((Lokiarchaeia_GCA_016839705_C:0.0323001986,Lokiarchaeia_GCA_019057975_C:0.0514568228)65.8/45:0.0364413810,Lokiarchaeia_GCA_019894875_C:0.1006796715)0/24:0.0000029450,Lokiarchaeia_GCA_023128465_C:0.0000020063)88.2/99:0.1473985376)76.3/49:0.0126778198,(((Lokiarchaeia_GCA_016840655_C:0.0702248253,Lokiarchaeia_GCA_004524255_C:0.1691356460)77.2/61:0.0153196277,(((Lokiarchaeia_GCA_016839905_C:0.0472933088,Lokiarchaeia_GCA_019058365_C:0.0161149221)73.8/63:0.0075433756,Lokiarchaeia_GCA_019058425_C:0.0738438235)86.5/83:0.0163868305,(Lokiarchaeia_GCA_019057865_C:0.0929370456,(Lokiarchaeia_GCA_016930515_C:0.1623596441,(Lokiarchaeia_GCA_011364975_C:0.0000010000,Lokiarchaeia_GCA_016839315_C:0.0000010000)94.6/100:0.0524027263)84.8/89:0.0294774499)0/64:0.0000010000)84.9/78:0.0204356928)45.2/53:0.0147634791,Lokiarchaeia_GCA_019058245_C:0.1214532877)96/99:0.0633148164)73.4/65:0.0589227627,(Lokiarchaeia_GCA_019058395_C:0.0000010000,Lokiarchaeia_GCA_019058515_C:0.0000010000)99.8/100:0.2671933840)91.6/95:0.1876693494)40.2/58:0.1743022612)99.7/100:0.6278276457)97.6/99:0.3768346536)73/75:0.0484241468,Methanobrevibacter_millerae_C:0.2138082623)96.4/100:0.1081078471);
