# Supplementary material for: Asgard archaeal selenoproteome reveals a roadmap for the archaea-to-eukaryote transition of selenocysteine incorporation machinery
Source: ISME J. 2024 Jun 19;18(1):wrae111. doi: 10.1093/ismejo/wrae111 (PMC11227280; doi:10.1093/ismejo/wrae111)
Supplement: Supplementary_data_2_wrae111 [file supplementary_data_2_wrae111.zip › Selenoproteins/iqtree/Heterodisulfide_reductase_subunit_A_maffi_linsi_trimmed_iqtree.treefile]

(Methanopyrus_sp._KOL6_U:0.0000012055,(((((((((((Methanococcus_maripaludis_X1_U:0.0029606495,Methanococcus_maripaludis_OS7_DNA_U:0.0006923367)33.4/67:0.0036951927,Methanococcus_maripaludis_C5_U:0.0136231445)48.3/68:0.0065755189,(Methanococcus_maripaludis_strain_S2_U:0.0036429493,Methanococcus_maripaludis_KA1_DNA_U:0.0000031175)75.5/72:0.0019528823)99.3/99:0.0388463241,Methanococcus_vannielii_SB_U:0.0343847136)99.9/100:0.0703130908,Methanococcus_aeolicus_Nankai_3_U:0.1196121540)99/99:0.0483684480,(Methanotorris_igneus_Kol_5_U:0.0053595500,Methanotorris_formicicus_Mc_S_70_ctg187_U:0.0112933587)98.8/100:0.0316409928)94.2/88:0.0258830981,((Methanocaldococcus_sp._FS406_22_U:0.0107417656,(Methanocaldococcus_vulcanius_M7_U:0.0249816951,Methanocaldococcus_jannaschii_DSM_2661_U:0.0008582982)86.2/92:0.0067816536)97.5/97:0.0325996296,Methanocaldococcus_infernus_ME_U:0.1026882315)71.4/53:0.0249936758)80.1/42:0.0216621517,Methanothermococcus_okinawensis_IH1_U:0.1494410623)29.1/32:0.0143806433,Methanofervidicoccus_sp._A16_U:0.0743962830)100/100:0.1267509760,(((((((Methanocaldococcus_sp._FS406_22_C:0.0064980178,Methanocaldococcus_vulcanius_M7_C:0.0346789456)35.8/53:0.0031263296,Methanotorris_igneus_Kol_5_C:0.0184206288)97.9/91:0.0336457328,((Methanococcus_vannielii_SB_C:0.0349769051,((Methanococcus_maripaludis_OS7_DNA_C:0.0037218260,Methanococcus_maripaludis_KA1_DNA_C:0.0000023308)64.4/73:0.0019128986,Methanococcus_maripaludis_C5_C:0.0055452194)98.3/100:0.0315939153)100/100:0.1098002711,Methanococcus_aeolicus_Nankai_3_C:0.1397664809)79.4/80:0.0387838327)99.8/100:0.0856749838,((Methanopyrus_sp._SNP6_C:0.0053393567,Methanopyrus_sp._KOL6_C:0.0098668414)94.5/99:0.0114858561,(Methanopyrus_kandleri_AV19_C:0.0000012055,Methanopyrus_kandleri_C:0.0000012055)90.7/100:0.0098586716)99.9/100:0.1088037837)99.7/100:0.0817157831,Methanothermus_fervidus_DSM_2088_C:0.1809218462)97.5/93:0.0689651278,(((Heimdallarchaeia_GCA_022096895_C:0.4867843732,Heimdallarchaeia_GCA_022096895_C_2:0.3675327177)89/82:0.0804970945,((Lokiarchaeia_GCA_008000775_C:0.5408198031,Thorarchaeia_GCA_016840385_C_2:0.8043712292)56.1/35:0.1262299662,Lokiarchaeia_GCA_008000775_C_2:0.6468577515)87.8/33:0.0626343351)24.8/36:0.0454280853,Thorarchaeia_GCA_016840385_C:1.0957740152)65.7/78:0.0601298321)100/100:0.1444538251,((((((Sifarchaeia_GCA_019057385_U:0.0372454611,(Sifarchaeia_GCA_016840645_U_2:0.0018179840,Sifarchaeia_GCA_016840515_U:0.0018375087)83.6/100:0.0122720926)100/100:0.3885208965,((((((Lokiarchaeia_GCA_016840125_U_4:0.0730811293,Lokiarchaeia_GCA_013375405_U_3:0.0564227663)93.9/89:0.0284177006,Lokiarchaeia_GCA_013375455_U:0.0640855691)90.3/63:0.0168695794,(Lokiarchaeia_GCA_005191425_U:0.1130804333,Lokiarchaeia_GCA_005191425_U_3:0.0792616372)92.4/70:0.0198808905)30.7/43:0.0089287509,Lokiarchaeia_GCA_005191415_U_3:0.0379769794)95/91:0.0326161669,(Lokiarchaeia_GCA_011365055_U_2:0.0728834469,Lokiarchaeia_GCA_016840985_U_4:0.0989751121)96.5/96:0.0434133749)100/100:0.2354165493,(Lokiarchaeia_GCA_019058315_U_3:0.0447604422,Lokiarchaeia_GCA_013375355_U:0.0480089399)100/100:0.1957824941)99.5/100:0.1093888295)26.3/57:0.0549866603,Jordarchaeia_GCA_019056875_U_2:0.3100502818)63.5/80:0.0722476454,((((((((((((Lokiarchaeia_GCA_019894885_U_4:0.0841183351,((Lokiarchaeia_GCA_016839745_U:0.0603661063,((Lokiarchaeia_GCA_013375495_U_5:0.0412876298,Lokiarchaeia_GCA_013375475_U_2:0.0296772276)96.5/99:0.0363925170,(Lokiarchaeia_GCA_019894855_U_3:0.0107791148,Lokiarchaeia_GCA_019894735_U_3:0.0057065694)89/94:0.0211540650)76.1/62:0.0064672042)85.5/74:0.0192231943,Lokiarchaeia_GCA_019894755_U_3:0.0522656462)26.9/53:0.0181771926)100/100:0.0850312619,(((((Lokiarchaeia_GCA_013375485_U_3:0.0505153150,(Lokiarchaeia_GCA_019058365_U:0.0607508913,(Lokiarchaeia_GCA_016839765_U:0.0561139455,Lokiarchaeia_GCA_020344955_U_2:0.0909684898)26.1/47:0.0103337421)98.7/99:0.0293068206)91.7/88:0.0158780507,(Lokiarchaeia_GCA_005223125_U_2:0.0089779900,Lokiarchaeia_GCA_019057855_U:0.0000032941)99.8/100:0.0328770295)88.2/90:0.0143551189,Lokiarchaeia_GCA_020343655_U_2:0.0917960045)98.3/100:0.0353591781,(Lokiarchaeia_GCA_016839585_U_4:0.0394273800,Lokiarchaeia_GCA_019057995_U_2:0.0307945495)100/100:0.0533555683)94.8/98:0.0236860817,((Lokiarchaeia_GCA_019894875_U:0.0367135630,Lokiarchaeia_GCA_019057975_U_2:0.0110942442)78.2/79:0.0092417585,Lokiarchaeia_GCA_019894975_U:0.0338380957)99.8/100:0.0623763776)92.7/92:0.0229120605)100/100:0.0867066874,(((Lokiarchaeia_GCA_016839585_U:0.0140602560,((((Lokiarchaeia_GCA_019057995_U:0.0035178565,Lokiarchaeia_GCA_023133715_U:0.0000012055)0/37:0.0000030372,(Lokiarchaeia_GCA_019057865_U_2:0.0052579593,Lokiarchaeia_GCA_019058095_U_3:0.0052954753)0/38:0.0000031754)75.7/52:0.0017496644,Lokiarchaeia_GCA_019056755_U:0.0035060443)96.2/93:0.0069361487,(Lokiarchaeia_GCA_019058075_U_3:0.0092258241,Lokiarchaeia_GCA_019056735_U_3:0.0000023760)82.7/81:0.0037150335)44.2/40:0.0017716059)73.7/71:0.0024043076,Lokiarchaeia_GCA_019057575_U_2:0.0048409694)99.9/100:0.0668289152,(Lokiarchaeia_GCA_016839765_U_4:0.0228630649,Lokiarchaeia_GCA_016840545_U_3:0.0137553947)99.9/100:0.0535255863)99.5/100:0.0468228765)33/29:0.0179378968,(((((Lokiarchaeia_GCA_013375485_U:0.0293041274,(((Lokiarchaeia_GCA_013375485_U_6:0.0201237434,(Lokiarchaeia_GCA_004376705_U:0.0084682437,(Lokiarchaeia_GCA_023134555_U:0.0000012055,Lokiarchaeia_GCA_023131085_U:0.0000026201)85.2/91:0.0074981779)85.7/80:0.0133932425)96.5/97:0.0174942964,(Lokiarchaeia_GCA_019058425_U:0.0287593202,(Lokiarchaeia_GCA_019058365_U_4:0.0176747085,Lokiarchaeia_GCA_016839915_U_2:0.0192930783)99.1/100:0.0239570037)64.6/59:0.0096348896)67/50:0.0089077021,Lokiarchaeia_GCA_019058245_U_3:0.0354642933)0/46:0.0122422151)0/44:0.0000756038,Lokiarchaeia_GCA_019057775_U_4:0.0576287181)43.6/31:0.0053332874,((Lokiarchaeia_GCA_016839655_U:0.0000031408,Lokiarchaeia_GCA_016839655_U_4:0.0006409057)85.9/89:0.0263047432,Lokiarchaeia_GCA_016839635_U_3:0.0424544994)92.8/84:0.0164497010)87.8/51:0.0079356024,((Lokiarchaeia_GCA_019894875_U_5:0.0525821099,Lokiarchaeia_GCA_016839705_U:0.0508245023)33/53:0.0210332405,(Lokiarchaeia_GCA_019894975_U_4:0.0468338244,Lokiarchaeia_GCA_016840085_U:0.0610708643)22.2/54:0.0081685960)88.8/66:0.0206165982)97.8/98:0.0286026773,Lokiarchaeia_GCA_019058355_U:0.0998933282)97.9/99:0.0439654167)21.3/19:0.0106833675,(((((Lokiarchaeia_GCA_019894885_U_5:0.0000025063,Lokiarchaeia_GCA_019894885_U_7:0.0000026792)85.8/99:0.0199101360,(Lokiarchaeia_GCA_019894885_U_6:0.0160838952,Lokiarchaeia_GCA_011364925_U_3:0.0808354845)0/28:0.0000025004)50.1/39:0.0053781389,(Lokiarchaeia_GCA_019894875_U_6:0.0268635800,((Lokiarchaeia_GCA_019057735_U_2:0.0000012055,Lokiarchaeia_GCA_004375715_U_2:0.0040817131)99.1/100:0.0337827284,Lokiarchaeia_GCA_019894855_U_2:0.0238215668)23.4/62:0.0081669542)78.1/68:0.0069268337)91.6/61:0.0190447673,((Lokiarchaeia_GCA_016839745_U_3:0.0096764890,(Lokiarchaeia_GCA_023129555_U:0.0292749388,Lokiarchaeia_GCA_016840345_U_2:0.0134295906)89.9/55:0.0143395439)85.6/33:0.0108019643,((Lokiarchaeia_GCA_013375495_U_2:0.0130598271,((Lokiarchaeia_GCA_013375475_U_3:0.0047531862,Lokiarchaeia_GCA_019894755_U:0.0353345043)87.7/84:0.0136573436,Lokiarchaeia_GCA_019894735_U_2:0.0325943265)87.1/74:0.0119313301)0/40:0.0000024170,Lokiarchaeia_GCA_016840345_U:0.0109747461)64.7/37:0.0113757196)47.3/67:0.0093865190)99.8/100:0.0829230956,Lokiarchaeia_GCA_019058055_U:0.1125900058)97.4/82:0.0329469668)28.8/59:0.0221976327,(Lokiarchaeia_GCA_019058295_U:0.0293615723,Lokiarchaeia_GCA_004524535_U_3:0.1013595674)100/100:0.0617249345)60.2/54:0.0133463545,(Lokiarchaeia_GCA_016840745_U_2:0.0000023975,Lokiarchaeia_GCA_016840695_U:0.0000033617)100/100:0.1499505786)78.2/17:0.0190762924,(((((((Lokiarchaeia_GCA_014730295_U_3:0.0227928667,Lokiarchaeia_GCA_008080735_U_4:0.0198845580)100/100:0.0593790857,Lokiarchaeia_GCA_004524645_U:0.0910731905)86.2/81:0.0199208162,((Lokiarchaeia_GCA_016839555_U_4:0.0753791392,Lokiarchaeia_GCA_008080765_U_2:0.0662713223)98.1/99:0.0394768945,Lokiarchaeia_GCA_004524365_U:0.1051228166)89.8/92:0.0321822839)23.5/53:0.0173918595,Lokiarchaeia_GCA_008080755_U_3:0.0866917403)96.1/92:0.0300492298,(Lokiarchaeia_GCA_004524725_U_4:0.0472606070,Lokiarchaeia_GCA_016840165_U:0.0576331374)100/100:0.1012102676)85.7/36:0.0161852059,Lokiarchaeia_GCA_019058355_U_3:0.1754636588)70.8/7:0.0120383502,((Lokiarchaeia_GCA_019057835_U:0.0875668856,((((Lokiarchaeia_GCA_019057795_U:0.0139147132,((Lokiarchaeia_GCA_005222975_U_2:0.0018482178,Lokiarchaeia_GCA_019057895_U_2:0.0055570362)66.9/77:0.0036923330,Lokiarchaeia_GCA_019057955_U_3:0.0000025616)94.7/96:0.0092980087)90.7/90:0.0085162885,(((Lokiarchaeia_GCA_018238725_U_5:0.0079621766,Lokiarchaeia_GCA_018238345_U_3:0.0019240444)51.9/59:0.0018613355,(Lokiarchaeia_GCA_018238305_U_2:0.0000030546,(Lokiarchaeia_GCA_018238625_U_3:0.0000027528,Lokiarchaeia_GCA_018238845_U_2:0.0000028459)91.9/92:0.0092296971)80.8/60:0.0019203602)86.8/74:0.0045187144,Lokiarchaeia_GCA_018238145_U_4:0.0122404622)0/31:0.0000027930)95.5/94:0.0102361924,Lokiarchaeia_GCA_018238745_U_2:0.0018488648)19.4/63:0.0035249407,Lokiarchaeia_GCA_018238705_U_2:0.0020289627)100/100:0.0710680090)84/76:0.0248389644,((((Lokiarchaeia_GCA_019058395_U_2:0.0047372400,Lokiarchaeia_GCA_019058515_U_2:0.0000032356)100/100:0.0935013700,(((Lokiarchaeia_GCA_014729315_U_2:0.0592966929,((Lokiarchaeia_GCA_014730165_U:0.0000027671,Lokiarchaeia_GCA_014730125_U:0.0000029676)100/100:0.0828153262,(Lokiarchaeia_GCA_016839425_U_3:0.0304546068,Lokiarchaeia_GCA_016930515_U_2:0.0119001626)100/100:0.0629239734)35.2/55:0.0165681863)92.6/87:0.0190026513,((Lokiarchaeia_GCA_022866525_U_2:0.0203648538,Lokiarchaeia_GCA_019894955_U_3:0.0505025162)83.4/90:0.0077140394,Lokiarchaeia_GCA_019894815_U_2:0.0119421208)100/100:0.1043788305)59.1/59:0.0110226233,((Lokiarchaeia_GCA_019058415_U_4:0.0755248061,Lokiarchaeia_GCA_019057435_U_3:0.0475003284)87.9/83:0.0217270368,Lokiarchaeia_GCA_004524515_U_2:0.0799566537)95.3/93:0.0218964354)77.2/68:0.0070088170)87.3/78:0.0171166071,Lokiarchaeia_GCA_004524425_U_4:0.0806370979)98.2/93:0.0341415590,Lokiarchaeia_GCA_019057355_U:0.1669856266)72.1/59:0.0195471228)60.1/52:0.0137474656)97.6/14:0.0405127955)88.4/47:0.0239905468,(Lokiarchaeia_GCA_019057835_U_4:0.0444009216,Lokiarchaeia_GCA_019057435_U_2:0.0670479769)100/100:0.1399740212)98.9/99:0.0809650744,((Lokiarchaeia_GCA_019058135_U_2:0.0237199594,((Lokiarchaeia_GCA_019058215_U_2:0.0000012055,Lokiarchaeia_GCA_019058035_U_2:0.0000012055)77.7/100:0.0017413842,Lokiarchaeia_GCA_019058015_U:0.0018209890)96.9/100:0.0123364565)83.3/75:0.0049596785,(Lokiarchaeia_GCA_019058135_U_5:0.0140561144,Lokiarchaeia_GCA_023128565_U:0.0083739415)71.3/61:0.0035698488)100/100:0.2037900230)95.8/95:0.0791654149,Lokiarchaeia_GCA_001940655_U:0.5301683795)9.9/61:0.0330879712,(Lokiarchaeia_GCA_016932935_U_3:0.0473795536,Lokiarchaeia_GCA_012798355_U_2:0.0621525420)100/100:0.3407671619)99.7/100:0.1147332396)97.9/97:0.0943169942,(((((((((((((Lokiarchaeia_GCA_019894885_U_2:0.0349344451,((Lokiarchaeia_GCA_019057735_U_4:0.0242085448,Lokiarchaeia_GCA_019894855_U:0.0181507238)95.9/86:0.0206744337,(Lokiarchaeia_GCA_004375715_U:0.0421205226,Lokiarchaeia_GCA_023129555_U_3:0.0530940711)22/51:0.0068147820)94.3/88:0.0171682052)76.3/43:0.0032226554,(((Lokiarchaeia_GCA_016839745_U_5:0.0221440825,Lokiarchaeia_GCA_013375475_U:0.0262141392)37.4/62:0.0060392061,Lokiarchaeia_GCA_011364925_U_4:0.0505708602)95.4/98:0.0166485497,(Lokiarchaeia_GCA_013375495_U:0.0337118100,Lokiarchaeia_GCA_019894685_U:0.0261442949)82.6/70:0.0112307976)83.9/67:0.0077666236)100/100:0.0622175285,((Lokiarchaeia_GCA_019057795_U_2:0.0311201285,((((Lokiarchaeia_GCA_018238725_U_3:0.0146582053,(Lokiarchaeia_GCA_018238305_U_4:0.0017575859,Lokiarchaeia_GCA_018238345_U_2:0.0000027037)92.8/95:0.0080498294)74.3/48:0.0026623374,Lokiarchaeia_GCA_018238725_U_4:0.0035287361)73.8/53:0.0017451310,Lokiarchaeia_GCA_018238625_U:0.0000029321)97.8/100:0.0186779638,Lokiarchaeia_GCA_018238145_U_2:0.0340770710)92.8/84:0.0138512831)44.8/58:0.0057561971,Lokiarchaeia_GCA_005222975_U_3:0.0182619237)99.9/100:0.0474042359)98.5/98:0.0365810083,(Lokiarchaeia_GCA_016840655_U_3:0.0147728270,(Lokiarchaeia_GCA_011364975_U_2:0.0000012055,Lokiarchaeia_GCA_016839315_U:0.0000012055)87.2/100:0.0052425749)100/100:0.1019254017)90.9/66:0.0197754239,((Lokiarchaeia_GCA_016839585_U_3:0.0274161131,(((Lokiarchaeia_GCA_019057995_U_4:0.0145164462,Lokiarchaeia_GCA_019057575_U_3:0.0072532576)82.4/81:0.0031344727,Lokiarchaeia_GCA_019057865_U_4:0.0094132429)92.6/87:0.0072791216,(Lokiarchaeia_GCA_019058095_U:0.0161154571,(Lokiarchaeia_GCA_019058075_U:0.0088290001,Lokiarchaeia_GCA_019057915_U:0.0037372011)70.6/56:0.0018649029)52.9/59:0.0023410711)97/92:0.0169679387)99.8/100:0.0403576097,(Lokiarchaeia_GCA_016839765_U_3:0.0119090571,Lokiarchaeia_GCA_016840545_U_2:0.0129273255)100/100:0.0591010465)78.6/66:0.0155816043)65.5/46:0.0021854688,((((Lokiarchaeia_GCA_013375485_U_2:0.0272997145,Lokiarchaeia_GCA_020344955_U_5:0.0417095069)75.9/18:0.0155513676,(((((Lokiarchaeia_GCA_019058425_U_3:0.0290019098,(Lokiarchaeia_GCA_019058365_U_2:0.0440544881,Lokiarchaeia_GCA_019058245_U:0.0486736620)95/98:0.0141538616)93.4/96:0.0103145276,Lokiarchaeia_GCA_016839915_U_3:0.0403123168)57.5/69:0.0067610428,((Lokiarchaeia_GCA_016839655_U_5:0.0332686190,Lokiarchaeia_GCA_016839635_U:0.0296521027)80.4/75:0.0063887691,Lokiarchaeia_GCA_019894975_U_2:0.0545656055)34.5/50:0.0098277232)85.2/65:0.0065104244,(((Lokiarchaeia_GCA_005223125_U:0.0020025864,Lokiarchaeia_GCA_019057855_U_2:0.0000032807)93.9/99:0.0158061042,(Lokiarchaeia_GCA_020344955_U_4:0.0906862135,Lokiarchaeia_GCA_023134555_U_3:0.0000025683)23.5/18:0.0157283675)82.9/18:0.0063674542,Lokiarchaeia_GCA_023134555_U_2:0.0914717702)93.9/19:0.0151146551)84.8/17:0.0085364934,Lokiarchaeia_GCA_019894875_U_2:0.0797496961)96.6/19:0.0173172200)99.5/88:0.0446514800,(Lokiarchaeia_GCA_000986845_U_2:0.0810767009,Lokiarchaeia_GCA_023131085_U_2:0.0423091026)96.7/97:0.0516481508)88.8/89:0.0271852828,Lokiarchaeia_GCA_019057775_U:0.1293672576)96.5/86:0.0278829305)90.4/50:0.0141310096,(((Lokiarchaeia_GCA_019058415_U_5:0.0000000000,Lokiarchaeia_GCA_019058335_U_3:0.0000000000):0.0000012055,Lokiarchaeia_GCA_019058295_U_2:0.0000012055)99.9/100:0.1275097506,Lokiarchaeia_GCA_016839905_U:0.1389776018)88.6/22:0.0389575988)79.1/16:0.0096518520,(Lokiarchaeia_GCA_019057835_U_5:0.0940215682,(Lokiarchaeia_GCA_016840085_U_4:0.1020436009,Lokiarchaeia_GCA_019058355_U_2:0.1152261581)97.5/97:0.0397846268)90.2/82:0.0229671757)89.4/22:0.0129798582,((((Lokiarchaeia_GCA_019058415_U:0.0298872302,Lokiarchaeia_GCA_004524425_U:0.0791127150)73.9/81:0.0269414109,Lokiarchaeia_GCA_004524495_U:0.0838775397)88.7/86:0.0155834205,Lokiarchaeia_GCA_016840985_U:0.2134146177)62.8/44:0.0144421883,Lokiarchaeia_GCA_019057435_U:0.0715479545)98.3/55:0.0289563807)74.5/24:0.0058379716,((Lokiarchaeia_GCA_019058395_U_3:0.0031758909,Lokiarchaeia_GCA_019058515_U:0.0000033872)100/100:0.1292397159,(Lokiarchaeia_GCA_022866525_U_4:0.0460299433,(Lokiarchaeia_GCA_019894955_U_2:0.0337734373,Lokiarchaeia_GCA_019894815_U_3:0.0316275510)83.2/97:0.0368652338)78.7/58:0.0401980422)34.5/19:0.0227912259)79.4/26:0.0155993564,((Lokiarchaeia_GCA_004524725_U_3:0.0417699775,Lokiarchaeia_GCA_016840165_U_4:0.0226530790)100/100:0.0992439256,((Lokiarchaeia_GCA_005223125_U_4:0.0829089245,Lokiarchaeia_GCA_016839425_U:0.0000033308)96.3/91:0.2560058377,Lokiarchaeia_GCA_016840695_U_3:0.1097792332)64.6/32:0.0327503106)79.6/25:0.0102006263)95.4/69:0.0305036973,((((Lokiarchaeia_GCA_014730295_U_5:0.0000029663,(Lokiarchaeia_GCA_014730165_U_3:0.0000012055,Lokiarchaeia_GCA_014730125_U_3:0.0000012055)0/100:0.0000032505)97.4/100:0.1326776402,Lokiarchaeia_GCA_008080755_U_4:0.1449001553)72/62:0.0273972151,((Lokiarchaeia_GCA_014730295_U_6:0.0176794396,Lokiarchaeia_GCA_008080735_U_2:0.0377270084)96.1/100:0.0581982269,Lokiarchaeia_GCA_004524365_U_3:0.0000033462)96/98:0.0663097650)54.8/44:0.0214862281,(Lokiarchaeia_GCA_016839555_U_2:0.0733331742,Lokiarchaeia_GCA_008080765_U:0.0966113509)99.6/100:0.0598328545)79.1/60:0.0132697112)89.4/87:0.0617728771,((((Lokiarchaeia_GCA_019058135_U_3:0.0084265352,Lokiarchaeia_GCA_023128565_U_2:0.0000012055)0/36:0.0000027924,((Lokiarchaeia_GCA_019058215_U:0.0041451628,Lokiarchaeia_GCA_019058035_U_3:0.0000031052)15.8/56:0.0042327403,Lokiarchaeia_GCA_019058015_U_4:0.0000033735)97.6/98:0.0220049062)77.2/44:0.0042120556,Lokiarchaeia_GCA_023127985_U_2:0.0083832171)0/47:0.0000031740,Lokiarchaeia_GCA_023128565_U_5:0.0000026922)100/100:0.3057369371)100/99:0.3760831854)94/92:0.1134035448,(((((Sifarchaeia_GCA_019057385_U_2:0.1049944279,(Sifarchaeia_GCA_016840645_U:0.0165456281,Sifarchaeia_GCA_016840515_U_2:0.0278440434)97.5/98:0.0597697334)100/100:0.2852711621,(((((Lokiarchaeia_GCA_016840125_U:0.1419479367,Lokiarchaeia_GCA_005191415_U_2:0.1731311158)95.1/92:0.0476075606,Lokiarchaeia_GCA_013375405_U_2:0.1235578614)74/76:0.0288800243,(Lokiarchaeia_GCA_016840125_U_2:0.0333840577,Lokiarchaeia_GCA_013375455_U_3:0.0725524548)99.7/100:0.0869678621)100/100:0.2210074164,Lokiarchaeia_GCA_005191425_U_4:0.4247431153)94.9/92:0.0870007102,(((Lokiarchaeia_GCA_019058315_U:0.0575246934,Lokiarchaeia_GCA_013375355_U_2:0.0621552388)100/100:0.2184992586,(Lokiarchaeia_GCA_011365055_U_3:0.1422498510,Lokiarchaeia_GCA_016840985_U_2:0.1359946905)100/100:0.1680331282)86.9/92:0.0961862256,Lokiarchaeia_GCA_011365055_U_4:0.4603128982)89.4/90:0.0771289590)96.9/93:0.0647366018)92.6/88:0.0394270094,(((((((((((((Lokiarchaeia_GCA_019894885_U_3:0.0245780239,((Lokiarchaeia_GCA_013375495_U_4:0.0246448495,Lokiarchaeia_GCA_019894735_U:0.0245020988)89.1/78:0.0068132511,(((Lokiarchaeia_GCA_019057735_U_3:0.0073601321,Lokiarchaeia_GCA_004375715_U_3:0.0073155559)99.4/100:0.0203245544,Lokiarchaeia_GCA_016840345_U_3:0.0246073800)0/74:0.0103811857,Lokiarchaeia_GCA_019894755_U_2:0.0000012055)0/50:0.0000025903)42/37:0.0025947773)92.4/93:0.0161947901,Lokiarchaeia_GCA_011364925_U_2:0.0221826748)100/100:0.0919878324,(Lokiarchaeia_GCA_016839765_U_2:0.0088601356,Lokiarchaeia_GCA_016840545_U_4:0.0076971180)100/100:0.0555109199)92.4/90:0.0224832900,(((Lokiarchaeia_GCA_019057795_U_3:0.0093211861,(Lokiarchaeia_GCA_005222975_U_4:0.0017627936,(Lokiarchaeia_GCA_019057955_U:0.0017926058,Lokiarchaeia_GCA_019057895_U:0.0000012055)92.7/98:0.0054276370)99.3/100:0.0127214942)84/85:0.0041189701,(((((((Lokiarchaeia_GCA_018238725_U_2:0.0000012055,Lokiarchaeia_GCA_018238625_U_2:0.0000012055)0/77:0.0000012057,(Lokiarchaeia_GCA_018238345_U_4:0.0017954879,Lokiarchaeia_GCA_018238705_U:0.0000012055)0/64:0.0000030200)0/43:0.0000028553,Lokiarchaeia_GCA_018238305_U:0.0036010258)92.6/96:0.0069481592,Lokiarchaeia_GCA_018238985_U:0.0021035550)40/58:0.0065498485,Lokiarchaeia_GCA_018238145_U_3:0.0077304292)85.9/82:0.0052305110,(Lokiarchaeia_GCA_018238745_U_3:0.0069221295,Lokiarchaeia_GCA_018238705_U_3:0.0241855682)99.7/100:0.0185763244)93.4/80:0.0082329996,(Lokiarchaeia_GCA_018238845_U:0.0000032145,Lokiarchaeia_GCA_019057745_U:0.0087465972)30.2/59:0.0087608174)89.5/82:0.0113767732)99.9/100:0.0564205722,(((Lokiarchaeia_GCA_022866525_U_5:0.0327574796,Lokiarchaeia_GCA_019894815_U:0.0150248422)85.8/83:0.0107005162,Lokiarchaeia_GCA_019894955_U_4:0.0257332938)96.8/100:0.0682738775,Lokiarchaeia_GCA_004524705_U:0.0946839842)84.7/89:0.0213003486)73.6/48:0.0110932894)72.2/45:0.0107595798,((Lokiarchaeia_GCA_004524725_U:0.0358336360,Lokiarchaeia_GCA_016840165_U_2:0.0227906723)99.8/100:0.0380626676,(Lokiarchaeia_GCA_016840655_U:0.0036488744,(Lokiarchaeia_GCA_011364975_U:0.0000012055,Lokiarchaeia_GCA_016839315_U_2:0.0000012055)89.4/100:0.0053738029)100/100:0.0486710997)88.1/79:0.0103500396)99.4/96:0.0320197641,(((((((((Lokiarchaeia_GCA_013375485_U_5:0.0123312506,Lokiarchaeia_GCA_023129495_U:0.0355412512)73.8/69:0.0064651962,(Lokiarchaeia_GCA_004376705_U_2:0.0055654465,Lokiarchaeia_GCA_019057855_U_3:0.0018197698)100/100:0.0363993545)94.8/96:0.0150712484,Lokiarchaeia_GCA_020344955_U:0.0344814619)91/85:0.0097236982,((Lokiarchaeia_GCA_019058365_U_3:0.0626723973,Lokiarchaeia_GCA_016839655_U_2:0.0523252697)86.8/94:0.0115203577,Lokiarchaeia_GCA_020343655_U:0.0357554790)88.4/64:0.0099278377)89.1/61:0.0077912236,(Lokiarchaeia_GCA_019058425_U_4:0.0470211156,Lokiarchaeia_GCA_019056735_U:0.0269514607)54.8/33:0.0047951497)73.5/34:0.0036943159,Lokiarchaeia_GCA_016839915_U:0.0505776320)92.9/84:0.0188802773,((((Lokiarchaeia_GCA_019894875_U_4:0.0236620721,Lokiarchaeia_GCA_016839705_U_3:0.0276450703)82.4/86:0.0173342336,Lokiarchaeia_GCA_000986845_U_3:0.0975920655)37/59:0.0179091237,Lokiarchaeia_GCA_019057975_U:0.0328893036)31.8/65:0.0179199774,Lokiarchaeia_GCA_019057775_U_3:0.0938411985)81.1/75:0.0156268754)93.6/90:0.0242709380,Lokiarchaeia_GCA_016840085_U_3:0.0726665881)100/100:0.0496056423,((((((((Lokiarchaeia_GCA_016839585_U_5:0.0142303535,Lokiarchaeia_GCA_023133715_U_2:0.0022554252)86.9/73:0.0054657558,(Lokiarchaeia_GCA_019057575_U_4:0.0018135761,Lokiarchaeia_GCA_019056735_U_2:0.0018095494)64.9/61:0.0019961308)75.5/66:0.0016287012,Lokiarchaeia_GCA_019057995_U_3:0.0018117486)75.2/71:0.0018205437,Lokiarchaeia_GCA_019058055_U_3:0.0073003866)98.1/98:0.0176439856,Lokiarchaeia_GCA_019057865_U:0.0258702209)78.1/71:0.0038707612,(Lokiarchaeia_GCA_019058095_U_2:0.0097898907,Lokiarchaeia_GCA_019057915_U_2:0.0103391058)92.8/94:0.0071518624)100/100:0.0841586393,Lokiarchaeia_GCA_019058355_U_5:0.1017825157)80.9/67:0.0147774390,(((Lokiarchaeia_GCA_019058415_U_6:0.0000026318,Lokiarchaeia_GCA_019058335_U:0.0145726538)0/65:0.0017960741,Lokiarchaeia_GCA_019058295_U_3:0.0018372294)97.6/100:0.0326923868,Lokiarchaeia_GCA_004524535_U:0.0426619852)97.6/100:0.0386543301)83.9/77:0.0226489978)64.9/49:0.0117001975)85.6/63:0.0164458217,((((((Lokiarchaeia_GCA_014730295_U:0.0090242256,Lokiarchaeia_GCA_008080735_U_3:0.0170241452)100/100:0.0580695805,((Lokiarchaeia_GCA_016839555_U_3:0.0949942412,Lokiarchaeia_GCA_004524365_U_2:0.1091786137)99.8/100:0.0669173103,Lokiarchaeia_GCA_008080755_U:0.1555932904)90.6/65:0.0221586251)83.5/57:0.0131132011,(Lokiarchaeia_GCA_014730165_U_4:0.0000012055,Lokiarchaeia_GCA_014730125_U_4:0.0000030177)100/100:0.0813092446)93.1/64:0.0235255973,(Lokiarchaeia_GCA_016926735_U_2:0.0637342685,Lokiarchaeia_GCA_019894715_U_2:0.0698666416)100/100:0.1082732665)98.6/87:0.0330127260,(Lokiarchaeia_GCA_019058395_U:0.0000012055,Lokiarchaeia_GCA_019058515_U_4:0.0000012055)100/100:0.1146327618)92.5/65:0.0174779297,((Lokiarchaeia_GCA_019057835_U_2:0.1014698602,(Lokiarchaeia_GCA_019058415_U_2:0.0574268535,Lokiarchaeia_GCA_004524515_U:0.0512497808)86.3/84:0.0117218505)75.6/75:0.0213967414,(Lokiarchaeia_GCA_014729315_U_3:0.0962404928,Lokiarchaeia_GCA_004524425_U_2:0.0777589975)66.2/73:0.0162503952)93.2/81:0.0234144752)84.5/50:0.0156851046)85.8/61:0.0099931322,((Lokiarchaeia_GCA_016840745_U:0.0000028045,Lokiarchaeia_GCA_016840695_U_2:0.0000031490)99.1/100:0.0602864163,(Lokiarchaeia_GCA_016839425_U_4:0.0132793380,Lokiarchaeia_GCA_016930515_U:0.0121492927)100/100:0.0656886264)98.3/100:0.0393365086)98.2/96:0.0658811667,(Lokiarchaeia_GCA_016839425_U_2:0.0324609379,Lokiarchaeia_GCA_016930515_U_3:0.0385081127)100/100:0.4095313848)99.1/99:0.0904887974,((Lokiarchaeia_GCA_019058135_U:0.0092975212,((Lokiarchaeia_GCA_019058215_U_3:0.0000029415,Lokiarchaeia_GCA_019058035_U:0.0000029852)85/91:0.0018303660,Lokiarchaeia_GCA_019058015_U_3:0.0000033246)73.6/100:0.0018236006)99.3/100:0.0885719365,(Lokiarchaeia_GCA_023128565_U_4:0.0038909487,Lokiarchaeia_GCA_023127985_U_3:0.0045665991)100/100:0.1360222971)100/100:0.1625421707)99.6/100:0.0983090815,(Lokiarchaeia_GCA_001940655_U_2:0.4678044411,Lokiarchaeia_GCA_001940655_U_3:0.3059134328)31.8/63:0.0610845496)90.6/84:0.0509867272,(Lokiarchaeia_GCA_016932935_U:0.0278194979,Lokiarchaeia_GCA_012798355_U:0.0811603631)100/100:0.6199173222)42.4/59:0.0268245300,((Lokiarchaeia_GCA_014729055_U:0.2420349066,(Lokiarchaeia_GCA_014729055_U_2:0.1712198196,(((Lokiarchaeia_GCA_016839385_U:0.0387267639,Lokiarchaeia_GCA_016839865_U:0.0707849881)89.8/96:0.0202678865,Lokiarchaeia_GCA_004524545_U:0.0538726379)96.2/94:0.0306292457,Lokiarchaeia_GCA_016933055_U:0.0723345098)100/100:0.1314591820)95.3/93:0.0712883092)99.7/100:0.1150624123,((Lokiarchaeia_GCA_008000775_U:0.1277465078,(Lokiarchaeia_GCA_018238965_U:0.0626551152,Lokiarchaeia_GCA_021498095_U:0.0745686363)98.5/100:0.0593264889)98.1/99:0.0760278735,(Lokiarchaeia_GCA_018238965_U_2:0.0435527273,Lokiarchaeia_GCA_018238405_U:0.0209223175)100/100:0.2384393031)99.9/99:0.2102684512)97.5/97:0.0601415471)100/98:0.1303966606)89.6/80:0.0321111468,(((((((((((Sifarchaeia_GCA_016840645_U_3:0.0766104902,Lokiarchaeia_GCA_019057355_U_2:0.1174023462)55/49:0.0218033731,(Lokiarchaeia_GCA_016839425_U_5:0.0324373338,Lokiarchaeia_GCA_016930515_U_4:0.0404800404)98.5/99:0.0372171700)33.7/56:0.0236613646,((Lokiarchaeia_GCA_022866525_U:0.0046756349,Lokiarchaeia_GCA_019894955_U:0.0482950597)77.5/70:0.0089554710,Lokiarchaeia_GCA_022866525_U_3:0.0012418177)100/100:0.1468663001)89.2/80:0.0222296338,((((((((Lokiarchaeia_GCA_019894885_U:0.0224264276,(Lokiarchaeia_GCA_013375495_U_3:0.0230333593,Lokiarchaeia_GCA_013375475_U_4:0.0190997849)97.7/98:0.0279128788)53.3/64:0.0105756622,(Lokiarchaeia_GCA_019057735_U:0.0362353264,Lokiarchaeia_GCA_023129555_U_2:0.0092557030)88.6/78:0.0245733845)51.8/72:0.0083207484,Lokiarchaeia_GCA_011364925_U:0.0418639122)99.2/100:0.0455494753,Lokiarchaeia_GCA_000986845_U:0.1478763146)33/48:0.0270035271,((Lokiarchaeia_GCA_019058395_U_4:0.0000031526,Lokiarchaeia_GCA_019058515_U_3:0.0000023577)100/100:0.1089671519,((Lokiarchaeia_GCA_019057865_U_3:0.0054821732,(Lokiarchaeia_GCA_019058095_U_4:0.0018240299,Lokiarchaeia_GCA_019058075_U_2:0.0000028114)0/78:0.0000032797)41.7/67:0.0024297752,(Lokiarchaeia_GCA_019057915_U_3:0.0073965825,Lokiarchaeia_GCA_019058055_U_2:0.0072476887)46.3/74:0.0031239421)99.8/100:0.0570740298)23.6/48:0.0205752430)75/32:0.0142925480,(Lokiarchaeia_GCA_016840655_U_2:0.0073255867,(Lokiarchaeia_GCA_011364975_U_3:0.0000027593,Lokiarchaeia_GCA_016839315_U_3:0.0000012055)77/65:0.0036077743)100/100:0.0766649618)92.4/50:0.0206859374,(((((((Lokiarchaeia_GCA_013375485_U_4:0.0178001564,Lokiarchaeia_GCA_005223125_U_3:0.0622144266)90/71:0.0125869888,((((Lokiarchaeia_GCA_019058425_U_2:0.0237690238,Lokiarchaeia_GCA_019058245_U_2:0.0353520388)89/62:0.0091969015,(Lokiarchaeia_GCA_016839655_U_3:0.0190524157,Lokiarchaeia_GCA_016839635_U_2:0.0349302069)60.9/58:0.0052077685)86.8/76:0.0098961193,Lokiarchaeia_GCA_019058365_U_5:0.0543006505)89.8/54:0.0071870714,Lokiarchaeia_GCA_013375495_U_6:0.0253514873)72.2/38:0.0028495658)74.5/46:0.0067122219,Lokiarchaeia_GCA_020344955_U_3:0.0253017370)84.7/67:0.0089937995,((Lokiarchaeia_GCA_019894875_U_3:0.0290031789,Lokiarchaeia_GCA_016839705_U_2:0.0375189510)91.8/88:0.0212382847,Lokiarchaeia_GCA_019894975_U_3:0.0491537329)97/96:0.0259189905)99.3/100:0.0441841288,Lokiarchaeia_GCA_019058355_U_4:0.1047854657)68.9/45:0.0144371982,Lokiarchaeia_GCA_016839905_U_2:0.0826522119)89.4/70:0.0197866439,(Lokiarchaeia_GCA_016926735_U:0.0443019373,Lokiarchaeia_GCA_019894715_U:0.0544899377)100/100:0.0752700359)85.4/46:0.0200879634)22.7/22:0.0140045497,Lokiarchaeia_GCA_019057775_U_2:0.1198493572)80/73:0.0197318555)62.7/65:0.0164332857,Lokiarchaeia_GCA_004524495_U_2:0.0900381097)98.6/85:0.0362107551,((((Lokiarchaeia_GCA_016839745_U_2:0.0207289985,(((Lokiarchaeia_GCA_019057795_U_4:0.0045558053,Lokiarchaeia_GCA_005222975_U:0.0116918031)79.1/78:0.0057784320,(((Lokiarchaeia_GCA_018238725_U:0.0034765441,Lokiarchaeia_GCA_018238145_U:0.0090208224)77.7/87:0.0020686529,(Lokiarchaeia_GCA_018238305_U_3:0.0000030885,(Lokiarchaeia_GCA_018238745_U:0.0035790241,Lokiarchaeia_GCA_018238345_U:0.0017854490)0/34:0.0000028010)88/91:0.0035539064)75/64:0.0017503794,Lokiarchaeia_GCA_018238985_U_2:0.0036666874)98.9/100:0.0155882811)88/93:0.0062243661,Lokiarchaeia_GCA_019057955_U_2:0.0128409143)99.5/100:0.0334801594)100/100:0.0894345142,Lokiarchaeia_GCA_019057835_U_3:0.1163472175)42.2/45:0.0197528764,(((((Lokiarchaeia_GCA_016839745_U_4:0.0056219821,Lokiarchaeia_GCA_016840545_U:0.0053774128)99.5/100:0.0310678279,((Lokiarchaeia_GCA_016839585_U_2:0.0152030603,Lokiarchaeia_GCA_019057575_U:0.0288188605)99.6/100:0.0321076465,Lokiarchaeia_GCA_016840085_U_2:0.0496360614)50.1/49:0.0066569276)95.2/78:0.0211446031,Lokiarchaeia_GCA_019058415_U_3:0.0550156560)84.4/77:0.0179712357,((Lokiarchaeia_GCA_016839555_U:0.1126741816,Lokiarchaeia_GCA_016840745_U_4:0.0596091101)97.4/96:0.0709521040,(Lokiarchaeia_GCA_004524725_U_2:0.0110695544,Lokiarchaeia_GCA_016840165_U_3:0.0166046239)96.8/100:0.0219384729)24.8/50:0.0190957999)94/69:0.0232370720,Lokiarchaeia_GCA_016840745_U_3:0.1143822035)94.1/76:0.0242110776)97.6/99:0.0333280813,((((Lokiarchaeia_GCA_019058395_U_5:0.0000028165,Lokiarchaeia_GCA_019058295_U_4:0.0000012055)79.2/75:0.0026682318,Lokiarchaeia_GCA_019058335_U_2:0.0118483221)26.7/46:0.0030094831,Lokiarchaeia_GCA_004524535_U_2:0.0201733445)100/100:0.0727109669,Lokiarchaeia_GCA_004524425_U_3:0.0424437596)97.8/99:0.0384972227)99.9/100:0.0539514155)49.9/50:0.0146892696,(((Lokiarchaeia_GCA_014730295_U_2:0.0126064383,(Lokiarchaeia_GCA_014730165_U_2:0.0000027129,Lokiarchaeia_GCA_014730125_U_2:0.0000027893)83.2/100:0.0119413899)96.1/100:0.0503189711,(Lokiarchaeia_GCA_014730295_U_4:0.0105118869,Lokiarchaeia_GCA_008080735_U:0.0041127505)99.5/100:0.0699701332)99.8/100:0.0709952285,Lokiarchaeia_GCA_014729315_U:0.0911793264)51.2/24:0.0156532002)87.6/63:0.0212403770,Lokiarchaeia_GCA_008080755_U_2:0.1029722705)100/100:0.1016017418,((Lokiarchaeia_GCA_019058135_U_4:0.0072177441,(Lokiarchaeia_GCA_019058215_U_4:0.0000033582,(Lokiarchaeia_GCA_019058035_U_4:0.0000012055,Lokiarchaeia_GCA_019058015_U_2:0.0000029103)85.9/85:0.0018378435)76.8/98:0.0020197360)98.5/100:0.0742040517,(Lokiarchaeia_GCA_023128565_U_3:0.0000027759,Lokiarchaeia_GCA_023127985_U:0.0046088277)100/100:0.1322862458)100/100:0.1450816752)89.5/92:0.0808602143,Lokiarchaeia_GCA_016932935_U_2:0.5181735747)58.7/89:0.0913463955,((((Lokiarchaeia_GCA_016840125_U_3:0.0944243487,(Lokiarchaeia_GCA_013375455_U_2:0.0453504682,Lokiarchaeia_GCA_013375405_U:0.0624156689)74.3/77:0.0269379247)91.7/92:0.0271604084,Lokiarchaeia_GCA_005191415_U:0.0418653178)100/100:0.1767139436,((Lokiarchaeia_GCA_019058315_U_2:0.0321575581,Lokiarchaeia_GCA_013375355_U_3:0.0291861526)100/100:0.2014284684,(Lokiarchaeia_GCA_011365055_U:0.0493067763,Lokiarchaeia_GCA_016840985_U_3:0.0962889463)99.9/100:0.1762328495)100/100:0.2510466473)0/35:0.0347285490,Lokiarchaeia_GCA_005191425_U_2:0.3411337529)82/80:0.0636344181)100/99:0.1264673950)49.7/56:0.0255618875,(Jordarchaeia_GCA_019056875_U:0.3094304142,Jordarchaeia_GCA_019056875_U_3:0.2531814317)99.9/100:0.1639738914)99.7/99:0.1159032895)99.8/99:0.1004299632)99.9/100:0.1019845207)100/100:0.1521105774,(Methanopyrus_kandleri_AV19_U:0.0000024824,Methanopyrus_kandleri_U:0.0000012055)87.3/100:0.0066394740)78.6/89:0.0045268784,Methanopyrus_sp._SNP6_U:0.0018539642);
