# Supplementary material for: Asgard archaeal selenoproteome reveals a roadmap for the archaea-to-eukaryote transition of selenocysteine incorporation machinery
Source: ISME J. 2024 Jun 19;18(1):wrae111. doi: 10.1093/ismejo/wrae111 (PMC11227280; doi:10.1093/ismejo/wrae111)
Supplement: Supplementary_data_2_wrae111 [file supplementary_data_2_wrae111.zip › Selenoproteins/iqtree/Homolog_of_AhpF_N_terminal_domain_maffi_linsi_trimmed_iqtree.treefile]

(Thermococcus_sp._C:0.0188635695,Thermococcus_waiotapuensis_C:0.0940722119,((Thermococcus_siculi_C:0.0328205984,(Thermococcus_sp._IRI35c_C:0.0000010000,Thermococcus_sp._IRI35c_C_2:0.0000010000)92.3/100:0.0243563279)99.5/97:0.0697931005,(((((Thermococcus_sp._2319x1_strain_Essen_C:0.0000010000,Thermococcus_sp._2319x1_strain_Essen_C_2:0.0000029447)76.3/99:0.0050958363,(Thermococcus_sp._2319x1_C:0.0000010000,Thermococcus_sp._2319x1_C_2:0.0000010000)78.4/100:0.0050614262)89.6/69:0.0101862355,(Thermococcus_litoralis_DSM_5473_C:0.0000010000,Thermococcus_litoralis_DSM_5473_C_2:0.0000010000)0/100:0.0000022226)25.4/52:0.0170210101,(Thermococcus_aggregans_strain_TY_C:0.0000010000,Thermococcus_aggregans_strain_TY_C_2:0.0000010000)94.9/100:0.0418151154)42.7/62:0.0611597873,((((Sifarchaeia_GCA_019057385_U:0.0271449590,Sifarchaeia_GCA_016840645_U:0.0326058450)93.6/96:0.0636106348,(Sifarchaeia_GCA_016840515_U:0.0420167633,Sifarchaeia_GCA_016294985_U:0.1022945556)23.4/51:0.0276427483)98.3/100:0.3177377197,((((Lokiarchaeia_GCA_016839915_C:0.0680942090,Lokiarchaeia_GCA_023129495_C:0.0699080199)3.5/40:0.0094477797,Lokiarchaeia_GCA_016840655_C:0.1610020296)100/100:0.5708097152,(((Lokiarchaeia_GCA_016839915_C_2:0.0863261502,Lokiarchaeia_GCA_023129495_C_2:0.1013190036)90.7/83:0.0587293133,Lokiarchaeia_GCA_016840655_C_2:0.0665369797)84.4/88:0.1702574183,Lokiarchaeia_GCA_016839915_C_3:0.3194146036)98.9/99:0.4089498844)99.5/100:0.4647773440,(Lokiarchaeia_GCA_016932935_C:0.2942573305,Lokiarchaeia_GCA_016932935_C_2:0.5014558083)98.3/100:0.3804068061)70.6/76:0.2118823895)100/100:0.5977400689,((((((Thorarchaeia_GCA_016839485_C:0.1196479542,Thorarchaeia_GCA_004524305_C:0.3938445491)35.5/56:0.0329218509,Thorarchaeia_GCA_016840845_C:0.3131240955)43/41:0.0475893870,((Thorarchaeia_GCA_018238575_C:0.0669608953,Thorarchaeia_GCA_003345555_C:0.5043271158)76.7/58:0.0353581057,(Thorarchaeia_GCA_023132455_C:0.1836836842,Thorarchaeia_GCA_016839445_C:0.1864800122)97.1/91:0.1040104662)81.2/36:0.0265828784)73.1/25:0.0245654331,Thorarchaeia_GCA_016840845_C_2:0.1616373892)84/61:0.1266453831,Thorarchaeia_GCA_014730275_C:0.3571079329)100/100:0.4511028887,(Heimdallarchaeia_GCA_023136245_C:0.1787011628,Heimdallarchaeia_GCA_023132955_C:0.0775679441)100/100:0.4657071875)77.5/77:0.1354350958)99.8/100:0.3722187057)67.2/78:0.0900729146)82.3/87:0.0132153129);
