# Supplementary material for: Asgard archaeal selenoproteome reveals a roadmap for the archaea-to-eukaryote transition of selenocysteine incorporation machinery
Source: ISME J. 2024 Jun 19;18(1):wrae111. doi: 10.1093/ismejo/wrae111 (PMC11227280; doi:10.1093/ismejo/wrae111)
Supplement: Supplementary_data_2_wrae111 [file supplementary_data_2_wrae111.zip › Selenoproteins/iqtree/Prx_like_thiol_disulfide_oxidoreductase_maffi_linsi_trimmed_iqtree.treefile]

(Halomicroarcula_rubra_C:0.4484097096,(Halonotius_sp._J07HN4_C:0.6821692094,((((Halobacteriales_archaeon_QH_10_70_21_C:0.2709272004,((Halobellus_clavatus_C:0.1208109156,Haloplanus_sp._HW8-1_C:0.1205861721)89.5/67:0.0666499975,Halobacteriales_C:0.1666342085)64.1/30:0.0594711886)9.9/20:0.0482045492,Halosimplex_litoreum_C:0.3085310467)88.9/81:0.1247597172,(Halovenus_rubra_C:0.1325267038,Halovenus_salina_C:0.0751254589)99.8/100:0.2990512277)87.5/85:0.1461095652,((((((((Sifarchaeia_GCA_019057385_U:0.0000023174,Sifarchaeia_GCA_016840515_U:0.0978630934)99.9/100:0.6163189022,Lokiarchaeia_GCA_016840125_U_2:0.1932479017)68.1/57:0.0552579207,(Jordarchaeia_GCA_019056875_U:0.2756645248,Lokiarchaeia_GCA_019058315_U:0.3164950371)82.7/64:0.0490396218)84.6/58:0.0510121243,((Sifarchaeia_GCA_019057385_U_2:0.0048622821,(Sifarchaeia_GCA_016840645_U:0.0470597608,Sifarchaeia_GCA_016840515_U_2:0.0075439715)89.8/93:0.0261108180)100/100:0.2852719040,((((((((((Lokiarchaeia_GCA_019894885_U:0.0498556740,Lokiarchaeia_GCA_013375495_U:0.0502009060)16.7/59:0.0164246809,Lokiarchaeia_GCA_016839745_U_2:0.0000027283)97/97:0.0687741842,Lokiarchaeia_GCA_013375475_U:0.0429153408)94.8/95:0.0603654488,((Lokiarchaeia_GCA_016840655_U:0.0325409230,Lokiarchaeia_GCA_011364975_U:0.0000027381)29.7/57:0.0080288192,Lokiarchaeia_GCA_016839315_U:0.0000028790)94.3/100:0.0546536681)89.6/83:0.0491888320,Lokiarchaeia_GCA_011364925_U:0.1035993023)90.8/74:0.0492612277,(((((((((Lokiarchaeia_GCA_013375485_U_3:0.0582056797,Lokiarchaeia_GCA_016839915_U_3:0.0618066933)90.1/67:0.0283574632,((Lokiarchaeia_GCA_016839585_U_3:0.0459423258,Lokiarchaeia_GCA_008080755_U:0.5462515229)0/18:0.0000021367,(Lokiarchaeia_GCA_019058425_U_2:0.0681143966,Lokiarchaeia_GCA_019058365_U:0.0354236635)73.2/65:0.0107911740)85/47:0.0267642703)84.9/47:0.0309000972,Lokiarchaeia_GCA_016839635_U_3:0.0368870670)27.7/37:0.0266915417,Lokiarchaeia_GCA_016839655_U_2:0.0663435741)96.7/77:0.0907566826,(Lokiarchaeia_GCA_004524425_U:0.1105520778,Lokiarchaeia_GCA_019058445_U_2:0.0454091082)98/94:0.1120578029)77.7/58:0.0285440559,((Lokiarchaeia_GCA_004524725_U:0.1600973823,(Lokiarchaeia_GCA_016840165_U_2:0.0886636993,Lokiarchaeia_GCA_019057355_U:0.1789860122)29.5/43:0.0451060489)89.5/86:0.0781690158,Lokiarchaeia_GCA_016930515_U:0.2320286996)88.5/57:0.0579008362)93.2/63:0.0510102156,Lokiarchaeia_GCA_016840085_U_2:0.1276366689)74.5/34:0.0374054009,((Lokiarchaeia_GCA_014729315_U_2:0.2068057704,Lokiarchaeia_GCA_004524705_U:0.1985925581)19.8/38:0.0281930406,(Lokiarchaeia_GCA_016926735_U:0.1313903685,Lokiarchaeia_GCA_016926735_U_2:0.2595269012)100/100:0.3165081357)82.8/47:0.0241368671)95.2/70:0.0774153035,(Lokiarchaeia_GCA_019058395_U:0.0000010000,Lokiarchaeia_GCA_019058515_U_2:0.0000010000)99.9/100:0.2508155482)0/12:0.0017693809)47.3/42:0.0232360799,(Lokiarchaeia_GCA_019057835_U_2:0.1992543545,(Lokiarchaeia_GCA_016840745_U:0.0000010000,Lokiarchaeia_GCA_016840695_U_2:0.0000010000)99.4/100:0.1917834746)92.9/96:0.0916529609)84.2/64:0.0496475516,((((Lokiarchaeia_GCA_014730295_U:0.0148835967,Lokiarchaeia_GCA_008080735_U:0.0254066373)91.3/98:0.0641252997,(Lokiarchaeia_GCA_014730165_U:0.0000026259,Lokiarchaeia_GCA_014730125_U:0.0000020207)99.8/100:0.1372943834)87.8/86:0.0435722171,Lokiarchaeia_GCA_008080755_U_3:0.2597151392)97.1/98:0.1012495050,((Lokiarchaeia_GCA_016839555_U:0.1103849930,Lokiarchaeia_GCA_004524365_U:0.1659887923)56.7/60:0.0346610434,Lokiarchaeia_GCA_008080765_U_3:0.1631643844)89.5/87:0.0525173626)94.6/94:0.0744652476)92.5/76:0.0744630683,(((Lokiarchaeia_GCA_016839585_U_2:0.0452698310,(Lokiarchaeia_GCA_019058425_U:0.2785931438,Lokiarchaeia_GCA_016839765_U:0.1628423174)96.5/99:0.1393807498)75.3/57:0.0087702468,((Lokiarchaeia_GCA_019057865_U_2:0.0000010000,Lokiarchaeia_GCA_019058075_U_2:0.0000010000)0/100:0.0000010000,Lokiarchaeia_GCA_019058055_U:0.0080374504)98.1/100:0.0646972080)85.4/81:0.0651805981,Lokiarchaeia_GCA_019894955_U:0.1767031066)99.9/100:0.2508117241)89.9/66:0.0633387821,(Lokiarchaeia_GCA_014729055_U_3:0.3535523840,(Lokiarchaeia_GCA_016839385_U:0.1944275535,Lokiarchaeia_GCA_016933055_U:0.2222679322)96.8/97:0.1809289813)94.7/89:0.1503799475)22/27:0.0151779088)81.6/29:0.0440830851)17.8/35:0.0334347955,(Lokiarchaeia_GCA_016932935_U:0.1326746389,Lokiarchaeia_GCA_012798355_U:0.1486529856)100/100:0.6536742811)72.9/53:0.0302984633,((Lokiarchaeia_GCA_011365055_U:0.0563958966,Lokiarchaeia_GCA_016840985_U:0.1152131211)99.6/100:0.2352455277,(Lokiarchaeia_GCA_008000775_U_2:0.3531911172,(Lokiarchaeia_GCA_018238965_U:0.0822862365,(Lokiarchaeia_GCA_018238405_U:0.0000010000,Lokiarchaeia_GCA_018238315_U:0.0000010000)0/100:0.0000010000)98.8/100:0.2952168224)97.4/99:0.1960573326)78.7/70:0.0707669241)99.1/99:0.4876153492,Lokiarchaeia_GCA_001940655_U:0.5197995583)96.2/99:0.3995845260,(((((((((((((((((((((((Lokiarchaeia_GCA_019894885_U_2:0.0390225047,((Lokiarchaeia_GCA_011364925_U_2:0.0403668934,(Lokiarchaeia_GCA_019057735_U:0.0239841315,Lokiarchaeia_GCA_004375715_U:0.0316230587)87.6/79:0.0160506645)84.2/65:0.0152794996,Lokiarchaeia_GCA_013375475_U_2:0.0341123064)72.8/51:0.0101392242)79.3/49:0.0122869213,((Lokiarchaeia_GCA_019057795_U:0.0563620979,(((((Lokiarchaeia_GCA_018238725_U:0.0000010000,Lokiarchaeia_GCA_018238625_U:0.0000010000)0/74:0.0000010000,Lokiarchaeia_GCA_018238305_U:0.0000010000)0/43:0.0000023906,(Lokiarchaeia_GCA_018238745_U:0.0000028211,Lokiarchaeia_GCA_018238845_U:0.0152952061)85.2/68:0.0076392559)84.7/62:0.0076865580,Lokiarchaeia_GCA_018238145_U:0.0487410291)0/43:0.0000029429,Lokiarchaeia_GCA_018238705_U:0.0000010000)85.3/93:0.0156458765)72.7/84:0.0088487873,Lokiarchaeia_GCA_019894855_U_2:0.0304926333)96.5/99:0.0500336167)74.9/61:0.0106081523,Lokiarchaeia_GCA_013375495_U_2:0.0664100904)74.8/61:0.0159925862,Lokiarchaeia_GCA_019894735_U_2:0.0374929665)85.2/89:0.0311337536,(Lokiarchaeia_GCA_016839745_U:0.0000023071,(Lokiarchaeia_GCA_019058395_U_2:0.0000026294,Lokiarchaeia_GCA_019058515_U:0.0000026293)100/100:0.4448344873)79.9/64:0.0306606151)92.3/74:0.0421953318,(Lokiarchaeia_GCA_016839745_U_3:0.2294640026,Lokiarchaeia_GCA_019894855_U_3:0.3234393458)79.4/61:0.0515115874)85.6/64:0.0374026557,((((Lokiarchaeia_GCA_016839585_U:0.0924864444,Lokiarchaeia_GCA_019058095_U:0.0077972734)0/84:0.0000025249,Lokiarchaeia_GCA_019057915_U:0.0096207785)91.3/86:0.0391563879,Lokiarchaeia_GCA_019057575_U:0.0079017197)86.6/78:0.0231682219,(Lokiarchaeia_GCA_019057865_U:0.0235274188,Lokiarchaeia_GCA_019058075_U:0.0000010000)87.1/87:0.0170713022)99.6/100:0.1105659075)92.5/70:0.0463849189,Lokiarchaeia_GCA_019057775_U:0.1714182304)80.7/40:0.0184675226,((((Lokiarchaeia_GCA_013375485_U:0.0832977390,Lokiarchaeia_GCA_005223125_U:0.0065030464)75.5/72:0.0110213821,(Lokiarchaeia_GCA_004376705_U_2:0.0000020309,Lokiarchaeia_GCA_023131085_U_2:0.0811688670)73.4/76:0.0221384990)97.4/97:0.0650476182,Lokiarchaeia_GCA_016839915_U:0.1170840905)86.8/89:0.0325984873,((Lokiarchaeia_GCA_019894875_U:0.1015724818,Lokiarchaeia_GCA_016839705_U:0.1128330801)92/88:0.0717795606,(Lokiarchaeia_GCA_019894975_U:0.0805621700,Lokiarchaeia_GCA_019057975_U:0.0728980280)62/68:0.0315079806)76.4/55:0.0192282800)83.6/56:0.0181402219)73.4/27:0.0075177444,Lokiarchaeia_GCA_020343655_U:0.1190826897)77/13:0.0131070725,(Lokiarchaeia_GCA_016839655_U:0.0853859730,(Lokiarchaeia_GCA_016840085_U:0.1283279136,Lokiarchaeia_GCA_016839635_U:0.0282603785)76.7/65:0.0198496333)76.5/64:0.0322533990)60.3/24:0.0245882619,(Lokiarchaeia_GCA_019058425_U_3:0.0813525723,Lokiarchaeia_GCA_019058365_U_2:0.0897329469)89.2/88:0.0507499447)36.8/38:0.0311230848,((((Lokiarchaeia_GCA_019058425_U_4:0.2078222422,Lokiarchaeia_GCA_005223125_U_2:0.1071820839)34.4/62:0.0286953799,((Lokiarchaeia_GCA_016839635_U_2:0.1251370711,Lokiarchaeia_GCA_016839915_U_2:0.0927909140)69.3/66:0.0361424819,Lokiarchaeia_GCA_019058245_U:0.2093568668)84.7/82:0.0434188533)98.5/100:0.1808260214,(Lokiarchaeia_GCA_016840745_U_2:0.0000021557,Lokiarchaeia_GCA_016840695_U:0.0000010000)100/100:0.3381539633)80.1/81:0.0553068673,Lokiarchaeia_GCA_019057775_U_2:0.1195623980)91.1/90:0.0668592775)91.4/90:0.0837378380,((Lokiarchaeia_GCA_004524725_U_2:0.0238064182,Lokiarchaeia_GCA_004524495_U:0.0365742757)92.9/96:0.0864584134,Lokiarchaeia_GCA_016840165_U:0.1079530591)98/100:0.1571369319)97.6/97:0.1139331879,((Lokiarchaeia_GCA_014730295_U_3:0.3519849990,((Lokiarchaeia_GCA_016839555_U_2:0.2851007199,Lokiarchaeia_GCA_008080765_U:0.2117208085)15.7/54:0.0625998735,Lokiarchaeia_GCA_008080765_U_2:0.3538708523)91.4/82:0.1149069055)86.4/88:0.0699486078,Lokiarchaeia_GCA_008080755_U_2:0.3296747234)94.4/92:0.1125262480)76.6/55:0.0511051651,(Lokiarchaeia_GCA_014729315_U_3:0.0000010000,Lokiarchaeia_GCA_014729055_U_2:0.0000010000)100/100:0.6827060607)16.8/38:0.0214319961,((((((Lokiarchaeia_GCA_019894885_U_3:0.1008253897,Lokiarchaeia_GCA_004375715_U_2:0.0178833930)94.6/83:0.0410231177,(Lokiarchaeia_GCA_019057995_U:0.0785263960,(Lokiarchaeia_GCA_019894855_U:0.0351173481,Lokiarchaeia_GCA_023129555_U:0.0626889305)47.2/65:0.0257398698)75.3/52:0.0096360488)0/16:0.0000020059,((Lokiarchaeia_GCA_019057835_U:0.0644793006,Lokiarchaeia_GCA_019894735_U:0.0758046358)51.3/55:0.0228989626,Lokiarchaeia_GCA_019894685_U:0.0880193169)73/42:0.0092788303)98.5/99:0.1507198323,(Lokiarchaeia_GCA_019057775_U_3:0.3270790585,((Lokiarchaeia_GCA_000986845_U:0.0649749642,Lokiarchaeia_GCA_000986845_U_3:0.0226247427)99.5/100:0.2181466670,Lokiarchaeia_GCA_023129555_U_2:0.1854860827)95.6/99:0.1780365680)75.7/66:0.0422916384)71.4/64:0.0309008197,Lokiarchaeia_GCA_019894975_U_2:0.3466807276)97.9/100:0.1531616477,(((Lokiarchaeia_GCA_014730295_U_2:0.0465502677,Lokiarchaeia_GCA_008080735_U_2:0.1242047500)99.3/100:0.3089876102,Lokiarchaeia_GCA_008080765_U_4:0.2430478715)98.9/100:0.3155943882,Lokiarchaeia_GCA_019057435_U_2:0.1991827488)93.6/98:0.1263631494)91.7/95:0.0793979114)95.9/85:0.1429064107,((((((Lokiarchaeia_GCA_013375485_U_2:0.0937293327,Lokiarchaeia_GCA_023131085_U:0.0074403815)65/56:0.0080011655,Lokiarchaeia_GCA_004376705_U:0.0000010000)81/67:0.0171321888,Lokiarchaeia_GCA_019058155_U:0.0095293834)49.6/58:0.0156937480,Lokiarchaeia_GCA_005223125_U_3:0.0344188969)92.9/98:0.0726904935,((Lokiarchaeia_GCA_019894975_U_3:0.0746492040,Lokiarchaeia_GCA_016839705_U_2:0.1036015925)64.1/71:0.0373343621,Lokiarchaeia_GCA_000986845_U_2:0.1438834535)84.9/80:0.0418728575)99.7/100:0.2989380660,(Lokiarchaeia_GCA_019057435_U:0.1374941761,Lokiarchaeia_GCA_019058445_U:0.2511535301)96.2/96:0.1565497684)31/51:0.0373448310)90.3/84:0.1165510281,((Lokiarchaeia_GCA_014729315_U:0.2603916588,Lokiarchaeia_GCA_004524325_U:0.2520111690)100/100:0.4727916310,(Lokiarchaeia_GCA_016840125_U:0.2632513157,Lokiarchaeia_GCA_013375455_U:0.2120768903)96.7/100:0.1990188875)71.6/67:0.0325704125)70.9/71:0.0866687422,(((Lokiarchaeia_GCA_014729055_U:0.3610293055,(Lokiarchaeia_GCA_016839385_U_2:0.1399369135,(Lokiarchaeia_GCA_004524545_U:0.1298314258,Lokiarchaeia_GCA_016839865_U:0.1475905458)70.6/85:0.0927267063)99.8/100:0.5569730398)86.9/86:0.2437701995,(Lokiarchaeia_GCA_008000775_U_3:0.1702301142,Lokiarchaeia_GCA_018238505_U:0.3432407113)89.1/87:0.3419179171)96.7/85:0.3574790705,Lokiarchaeia_GCA_008000775_U:0.5324498051)89.8/78:0.2494136048)93.6/85:0.6008469535,Lokiarchaeia_GCA_016840125_U_3:0.3777747642)64.3/81:0.1360101135,(((Thorarchaeia_GCA_004524435_C:0.7848111823,((Thorarchaeia_GCA_008080745_C:0.3817641584,(Thorarchaeia_GCA_008080745_C_2:0.1183109504,Thorarchaeia_GCA_016840885_C:0.2548629021)93/97:0.1560103515)84.7/89:0.1985340469,Thorarchaeia_GCA_016840885_C_2:0.3518519688)100/100:0.9799092656)18.4/46:0.1714425331,(Thorarchaeia_GCA_004524435_C_2:0.1827231790,Thorarchaeia_GCA_008080745_C_3:0.1536532430)99.3/100:0.5884014169)83.1/67:0.1606917035,Thorarchaeia_GCA_020348985_C:1.0792625355)94.9/96:0.3262645663)87/84:0.1784965111,(((Lokiarchaeia_GCA_013375485_C:0.0633928457,Lokiarchaeia_GCA_016840085_C:0.1663173746)90.1/99:0.1293204973,(Lokiarchaeia_GCA_019058445_C:0.1668084611,Lokiarchaeia_GCA_016839655_C:0.2120719839)0/30:0.0126916198)99/100:0.9246158112,Heimdallarchaeia_GCA_023139025_C:1.1882877369)97.3/98:0.5532893656)76.4/59:0.0793487596)99.9/100:0.6891825022)24.2/33:0.0807038444)95.4/96:0.2786423867,Halomicrobium_sp._LC1Hm_C:0.2161520361);
