# Supplementary material for: Asgard archaeal selenoproteome reveals a roadmap for the archaea-to-eukaryote transition of selenocysteine incorporation machinery
Source: ISME J. 2024 Jun 19;18(1):wrae111. doi: 10.1093/ismejo/wrae111 (PMC11227280; doi:10.1093/ismejo/wrae111)
Supplement: Supplementary_data_2_wrae111 [file supplementary_data_2_wrae111.zip › Selenoproteins/iqtree/Selenophosphate_synthetase_maffi_linsi_trimmed_iqtree.treefile]

(Methanopyrus_sp._KOL6_U:0.0042261249,(((((((((Methanococcus_maripaludis_X1_U:0.0037584024,Methanococcus_maripaludis_strain_S2_U:0.0000024517)0/37:0.0000035137,(Methanococcus_maripaludis_KA1_DNA_U:0.0000013097,Methanococcus_maripaludis_OS7_DNA_U:0.0000013097)71.2/86:0.0037542262)37.1/52:0.0150972671,Methanococcus_maripaludis_C5_U:0.0502993759)100/100:0.2162272399,Methanococcus_vannielii_SB_U:0.1558476431)93/94:0.1212988882,(((((Methanocaldococcus_sp._FS406_22_U:0.0386140186,Methanocaldococcus_jannaschii_DSM_2661_U:0.0541768642)83.3/86:0.0659779026,Methanocaldococcus_vulcanius_M7_U:0.1730525365)51.6/67:0.0531273368,Methanocaldococcus_infernus_ME_U:0.2677709510)65.2/72:0.0607726413,(Methanotorris_igneus_Kol_5_U:0.0703183336,Methanotorris_formicicus_Mc_S_70_ctg128_U:0.0925272444)99.6/100:0.1492335319)99.9/100:0.1893133398,(Methanococcus_aeolicus_Nankai_3_U:0.2829124785,(Methanofervidicoccus_sp._A16_U:0.3358783576,Methanothermococcus_okinawensis_IH1_U:0.1605961986)98.2/98:0.0994880661)75.8/58:0.0352928826)28.8/54:0.0297092674)100/100:0.6586310279,((((Sifarchaeia_GCA_019057385_U:0.0173949584,Sifarchaeia_GCA_016840645_U:0.0460842702)80.6/80:0.0066892767,Sifarchaeia_GCA_016840515_U:0.0000028794)96.9/100:0.1488452841,Sifarchaeia_GCA_016294985_U:0.0577361327)99.9/100:0.4965934368,(((((((((((((((Thorarchaeia_GCA_016839485_U:0.0771546724,(Thorarchaeia_GCA_001940705_U:0.0560336601,Thorarchaeia_GCA_019057595_U:0.1195914537)48.9/71:0.0231960622)0/14:0.0042553270,((Thorarchaeia_GCA_016840175_U:0.0412112516,Thorarchaeia_GCA_016839715_U:0.0312914968)95.2/97:0.0335072083,Thorarchaeia_GCA_017654525_U:0.1065348853)83.7/70:0.0165027850)84.4/66:0.0182143615,(Thorarchaeia_GCA_011364905_U:0.1225705499,(Thorarchaeia_GCA_016839345_U:0.0000013097,Thorarchaeia_GCA_016840925_U:0.0000013097)99.9/100:0.0957196212)90.4/86:0.0337056698)70.9/58:0.0199153583,(((Thorarchaeia_GCA_016839465_U:0.0110515795,Thorarchaeia_GCA_016840685_U:0.0000033642)91/99:0.0163463678,Thorarchaeia_GCA_016840855_U:0.0416267595)84.6/93:0.0128411040,Thorarchaeia_GCA_016840965_U:0.0266234459)100/100:0.1346293316)63.3/64:0.0151870462,(Thorarchaeia_GCA_001563335_U:0.0534204280,Thorarchaeia_GCA_002825515_U:0.0648766581)98.3/99:0.0511529709)99.6/100:0.1253136287,(((((Thorarchaeia_GCA_016840885_U:0.0315837139,(Thorarchaeia_GCA_002825535_U_2:0.0000013097,Thorarchaeia_GCA_002825465_U:0.0000013097)99.8/100:0.0846997097)100/100:0.1602215346,(Thorarchaeia_GCA_016840385_U:0.0671819057,Thorarchaeia_GCA_004524565_U:0.0862777418)94.1/91:0.0349830871)61.5/65:0.0230514917,((Thorarchaeia_GCA_023132455_U:0.0183807816,((Thorarchaeia_GCA_018238935_U:0.0034800471,((Thorarchaeia_GCA_018238765_U:0.0185936968,Thorarchaeia_GCA_018238265_U:0.0000026499)95.4/30:0.0097082754,((Thorarchaeia_GCA_018238685_U:0.0000013097,Thorarchaeia_GCA_018238825_U:0.0000013097)0/99:0.0000030026,Thorarchaeia_GCA_018238665_U:0.0105043925)0/70:0.0000035776)7.7/63:0.0098415689)94.3/84:0.0136069124,(Thorarchaeia_GCA_023141005_U:0.0160757770,Thorarchaeia_GCA_023139955_U:0.0163727335)99.4/100:0.0290366404)30.6/58:0.0047464034)95.7/99:0.0362765894,(Thorarchaeia_GCA_018238185_U:0.0096801805,(Thorarchaeia_GCA_018238285_U:0.0069546058,Thorarchaeia_GCA_018238205_U:0.0000031823)93.6/94:0.0196961644)93.6/93:0.0464768022)91.2/92:0.0569054247)99.5/100:0.1109613802,((Thorarchaeia_GCA_002825535_U:0.0000032269,Thorarchaeia_GCA_002825465_U_2:0.0101369485)99.2/100:0.0708543857,(Thorarchaeia_GCA_016840785_U:0.0000013097,Thorarchaeia_GCA_016839275_U:0.0000013097)99.7/100:0.0883481309)99.9/100:0.1088258217)93.6/94:0.0575218743,(Thorarchaeia_GCA_016839245_U:0.1316283285,Thorarchaeia_GCA_004524595_U:0.1341242685)66.7/67:0.0509591660)98.1/98:0.0947675102)81.5/69:0.0527388692,Thorarchaeia_GCA_004524145_U:0.4222631847)85.3/77:0.0380272911,(Thorarchaeia_GCA_003662815_U:0.0000013097,Thorarchaeia_GCA_003662775_U:0.0000013097)100/100:0.2705408331)91.1/87:0.0595787605,(Thorarchaeia_GCA_013388835_U:0.5394803652,Thorarchaeia_GCA_004524445_U:0.3076220459)41.4/45:0.0617030119)78.4/25:0.0349534757,((((Thorarchaeia_GCA_016839485_U_2:0.3699437842,((Thorarchaeia_GCA_020355105_U:0.1052749541,(Thorarchaeia_GCA_001563325_U:0.0000033699,(Thorarchaeia_GCA_016840795_U:0.0000013097,Thorarchaeia_GCA_016840435_U:0.0000013097)78.9/100:0.0034678203)97.6/100:0.0682041317)99.7/100:0.1738334470,(Thorarchaeia_GCA_016839605_U:0.1558399052,Thorarchaeia_GCA_016840625_U:0.1260664870)100/100:0.2567036823)31.4/59:0.0553842118)86.8/86:0.0793018812,(Thorarchaeia_GCA_003345555_U:0.1663130855,Thorarchaeia_GCA_003345595_U:0.2992965080)99.7/100:0.1762424075)79.2/35:0.0421145969,(Thorarchaeia_GCA_016840245_U:0.2164490623,Thorarchaeia_GCA_020348985_U:0.4822650467)91.1/87:0.0996937080)7.5/20:0.0175504034,((((Thorarchaeia_GCA_019057475_U:0.0250685059,((Thorarchaeia_GCA_018238575_U:0.0000013097,Thorarchaeia_GCA_018238525_U:0.0000013097)0/96:0.0000033093,((((Thorarchaeia_GCA_018238215_U:0.0000000000,Thorarchaeia_GCA_018238755_U:0.0000000000):0.0000000000,Thorarchaeia_GCA_018238375_U:0.0000000000):0.0000013097,Thorarchaeia_GCA_018238445_U:0.0000013097)0/94:0.0000031785,Thorarchaeia_GCA_018238865_U:0.0034730917)81.8/70:0.0034788724)99.9/100:0.0546184500)81.5/84:0.0240097400,Thorarchaeia_GCA_023131185_U:0.0451882494)51.9/49:0.0040915884,((Thorarchaeia_GCA_018238925_U:0.0168194264,Thorarchaeia_GCA_004376425_U:0.0253352607)77.1/85:0.0240723449,Thorarchaeia_GCA_018239005_U:0.0307087400)93.9/85:0.0182988231)75/51:0.0088596735,(Thorarchaeia_GCA_019058235_U:0.0059370183,Thorarchaeia_GCA_023128605_U:0.0044885737)97.3/100:0.0403901243)100/100:0.2783636822)93.4/59:0.0526066706)78.5/31:0.0280006600,((Thorarchaeia_GCA_021498125_U:0.1784794593,(Thorarchaeia_GCA_003662805_U:0.0129854356,Thorarchaeia_GCA_003662765_U:0.0052439830)100/100:0.2162795504)99.7/98:0.1494763657,(Thorarchaeia_GCA_014728035_U:0.2329857026,Thorarchaeia_GCA_008080745_U:0.1876031227)99.9/100:0.1798504575)72.7/47:0.0306758762)84/31:0.0364550074,((Thorarchaeia_GCA_016840885_U_2:0.2815939739,Thorarchaeia_GCA_016840825_U:0.1807379985)80.5/74:0.0622415422,Thorarchaeia_GCA_016841005_U:0.2955352653)77.1/92:0.0755610222)100/100:0.7600415337,(((((((((((((Lokiarchaeia_GCA_019894885_U:0.0734460318,(Lokiarchaeia_GCA_019894855_U:0.0944389806,Lokiarchaeia_GCA_004375715_U:0.0939861162)96.3/81:0.0392027079)87.8/57:0.0190271315,((Lokiarchaeia_GCA_016839745_U_2:0.0625294968,((Lokiarchaeia_GCA_011364925_U_2:0.1895102744,Lokiarchaeia_GCA_019894735_U_2:0.1296211575)92.7/83:0.0314558340,Lokiarchaeia_GCA_013375475_U_2:0.0569274427)37.5/42:0.0121516245)89.5/64:0.0185923675,Lokiarchaeia_GCA_013375495_U_2:0.0388708557)87.5/55:0.0120942659)91.8/57:0.0384819124,((Lokiarchaeia_GCA_019894885_U_3:0.0484799572,Lokiarchaeia_GCA_019894685_U:0.0366771827)20.6/55:0.0237875756,Lokiarchaeia_GCA_019894755_U_2:0.1089369102)41.1/64:0.0125628564)95.9/99:0.0933348011,(((((((Lokiarchaeia_GCA_019894885_U_2:0.0640265753,(((Lokiarchaeia_GCA_016839745_U:0.0244721206,Lokiarchaeia_GCA_016840345_U:0.0368299858)86.9/83:0.0105295800,(Lokiarchaeia_GCA_013375495_U:0.0431160719,(Lokiarchaeia_GCA_013375475_U:0.0648293128,Lokiarchaeia_GCA_019894755_U:0.0466076563)75.8/48:0.0074620735)78.5/51:0.0061642456)73.5/43:0.0045584770,Lokiarchaeia_GCA_019894735_U:0.0717157851)92.5/76:0.0211394843)24.9/37:0.0052332348,(((((Lokiarchaeia_GCA_022866525_U:0.0689873987,Lokiarchaeia_GCA_019894955_U:0.1080357703)100/100:0.1069469592,Lokiarchaeia_GCA_019894855_U_2:0.0393711530)76.6/42:0.0069477745,Lokiarchaeia_GCA_004375715_U_2:0.0289577661)49.2/41:0.0107379933,Lokiarchaeia_GCA_019057735_U:0.0305088790)97/81:0.0343228306,Lokiarchaeia_GCA_023129555_U:0.0285634745)94.2/68:0.0275739039)51.9/51:0.0195129542,Lokiarchaeia_GCA_011364925_U:0.0921478985)97/97:0.0506869710,(((Lokiarchaeia_GCA_019057795_U:0.0133627228,(Lokiarchaeia_GCA_019057955_U:0.0069293716,Lokiarchaeia_GCA_019057895_U:0.0000013097)97.3/100:0.0185435433)0/56:0.0036806772,(((((((((((Lokiarchaeia_GCA_018238725_U:0.0000000000,Lokiarchaeia_GCA_018238625_U:0.0000000000):0.0000000000,Lokiarchaeia_GCA_018238705_U:0.0000000000):0.0000000000,Lokiarchaeia_GCA_018238845_U:0.0000000000):0.0000000000,Lokiarchaeia_GCA_018238565_U:0.0000000000):0.0000000000,Lokiarchaeia_GCA_018238345_U:0.0000000000):0.0000000000,Lokiarchaeia_GCA_018238895_U_2:0.0000000000):0.0000013097,Lokiarchaeia_GCA_018238745_U:0.0000013097)0/93:0.0000032259,Lokiarchaeia_GCA_018238305_U:0.0069704208)0/66:0.0000013096,Lokiarchaeia_GCA_018238425_U_2:0.0034821517)95.3/98:0.0209343023,Lokiarchaeia_GCA_018238985_U:0.0063193433)94.1/96:0.0147903847,Lokiarchaeia_GCA_005222975_U:0.0140525099)44/40:0.0041916518)72.7/61:0.0085867860,Lokiarchaeia_GCA_019057745_U:0.0188539288)99.9/100:0.0941169665)99.6/100:0.1003531697,((Lokiarchaeia_GCA_019057775_U:0.0694621321,Lokiarchaeia_GCA_016839705_U:0.1387279633)98.6/100:0.0696429507,(Lokiarchaeia_GCA_019894975_U:0.0959337511,Lokiarchaeia_GCA_019057975_U:0.0786480943)97.3/97:0.0632712233)96/99:0.0593820998)89.8/92:0.0313257628,(((Lokiarchaeia_GCA_013375485_U_2:0.0704480408,((Lokiarchaeia_GCA_005223125_U_2:0.0248099901,Lokiarchaeia_GCA_019058155_U:0.0245540746)24/44:0.0034849342,Lokiarchaeia_GCA_004376705_U:0.0128055673)97.2/100:0.0376778820)98.1/98:0.0401129480,(Lokiarchaeia_GCA_019058425_U:0.0808722769,((Lokiarchaeia_GCA_019058365_U:0.1007981101,(Lokiarchaeia_GCA_020344955_U:0.0771312929,Lokiarchaeia_GCA_020343655_U:0.0992119164)90.3/78:0.0319233402)89.5/69:0.0164486256,(((Lokiarchaeia_GCA_016839655_U_2:0.1009742143,Lokiarchaeia_GCA_016839635_U:0.1212155981)80.6/85:0.0358481228,Lokiarchaeia_GCA_016839915_U:0.1216937874)90.9/66:0.0220121521,Lokiarchaeia_GCA_016840085_U:0.1777860532)88/49:0.0192606376)84.5/55:0.0099864438)90.7/74:0.0191101089)97.4/100:0.0385943364,Lokiarchaeia_GCA_019894875_U:0.1071370073)86.5/88:0.0283191474)98.1/98:0.0787044682,(((Lokiarchaeia_GCA_016839585_U:0.0373541729,(Lokiarchaeia_GCA_019057865_U:0.0035813580,Lokiarchaeia_GCA_019058075_U:0.0142986079)99.4/100:0.0443007654)23.1/52:0.0053343689,((Lokiarchaeia_GCA_019057915_U:0.0150302420,Lokiarchaeia_GCA_019056735_U:0.0083626495)23/75:0.0159511854,Lokiarchaeia_GCA_019058055_U:0.0000013097)0/60:0.0000030179)15.3/52:0.0065889589,(Lokiarchaeia_GCA_019057995_U:0.0182647939,Lokiarchaeia_GCA_019058095_U:0.0175849419)86.1/86:0.0133217212)100/100:0.2114860104)100/100:0.3091940950)51.8/25:0.0563532459,((Lokiarchaeia_GCA_022866525_U_2:0.0769868877,Lokiarchaeia_GCA_019894955_U_2:0.0771250877)95.5/98:0.0800329088,Lokiarchaeia_GCA_019894815_U:0.1202468469)99.1/99:0.1057905579)97.9/53:0.0778080586,(Lokiarchaeia_GCA_019057835_U:0.1640626730,(((Lokiarchaeia_GCA_019058415_U:0.0000013097,Lokiarchaeia_GCA_019058295_U:0.0000013097)0/100:0.0000030209,Lokiarchaeia_GCA_019058335_U:0.0295197330)85.3/99:0.0248307159,Lokiarchaeia_GCA_004524535_U:0.0215332717)100/100:0.1391373390)99.3/97:0.1096869093)76.2/30:0.0308513119,(((((Lokiarchaeia_GCA_016839585_U_2:0.0249091266,Lokiarchaeia_GCA_019057915_U_2:0.0293442413)84.7/40:0.0096779372,((Lokiarchaeia_GCA_019057995_U_2:0.0000013097,Lokiarchaeia_GCA_019057575_U:0.0070478891)81.1/94:0.0068882577,((Lokiarchaeia_GCA_019057865_U_2:0.0047213466,Lokiarchaeia_GCA_019058075_U_2:0.0000030762)86.4/78:0.0094790383,Lokiarchaeia_GCA_019058095_U_2:0.0070227570)99.3/95:0.0404062243)48.3/30:0.0094981948)80.7/57:0.0068660410,Lokiarchaeia_GCA_023133715_U:0.0000027505)99.7/100:0.1128774003,(Lokiarchaeia_GCA_019057775_U_2:0.2938903292,(Lokiarchaeia_GCA_019894975_U_2:0.1255355790,Lokiarchaeia_GCA_019057975_U_2:0.2810768473)56.4/46:0.0249010378)76.1/67:0.0332066594)49.3/53:0.0473208733,(Lokiarchaeia_GCA_019894875_U_2:0.0947414879,Lokiarchaeia_GCA_016839705_U_2:0.0764422450)99.3/100:0.0847061213)99/97:0.0742355986)61.3/29:0.0182235280,((((((((((((Lokiarchaeia_GCA_014730295_U:0.0490271151,Lokiarchaeia_GCA_008080735_U:0.0460874611)84.1/88:0.0477541144,(Lokiarchaeia_GCA_014730165_U:0.0000030867,Lokiarchaeia_GCA_014730125_U:0.0000030545)99.8/100:0.1054655626)100/100:0.1266894039,((Lokiarchaeia_GCA_016839555_U:0.2014909311,Lokiarchaeia_GCA_004524365_U:0.2300683170)82.1/81:0.0386960254,Lokiarchaeia_GCA_004524185_U:0.3311886686)65.7/63:0.0284788048)97/89:0.0672070323,((Lokiarchaeia_GCA_016926735_U:0.2280795381,Lokiarchaeia_GCA_019894715_U:0.1105071513)91.1/92:0.0632058224,Lokiarchaeia_GCA_019894835_U:0.1708007522)98.8/100:0.0975147079)99.1/98:0.1063357781,(Lokiarchaeia_GCA_014729315_U:0.3298003860,((Lokiarchaeia_GCA_008080755_U:0.3384451123,(Lokiarchaeia_GCA_016839425_U:0.1192985676,Lokiarchaeia_GCA_016930515_U:0.0683241563)100/100:0.2011198488)92.2/82:0.0713838706,Lokiarchaeia_GCA_016840695_U:0.2881880200)39.9/47:0.0287040392)88.7/58:0.0377495563)57.9/35:0.0448653196,((Lokiarchaeia_GCA_004524425_U:0.1939794812,((Lokiarchaeia_GCA_019057435_U:0.1019103280,Lokiarchaeia_GCA_019058445_U:0.1201536329)98.5/100:0.0813623386,Lokiarchaeia_GCA_004524515_U:0.1257869483)97.8/92:0.0867366794)94/88:0.0631672812,Lokiarchaeia_GCA_004524325_U:0.3006839007)18.6/25:0.0067352246)88.4/55:0.0166135368,((Lokiarchaeia_GCA_004524725_U:0.1412937060,Lokiarchaeia_GCA_016840165_U:0.0970886332)99.8/100:0.1750512590,Lokiarchaeia_GCA_004524705_U:0.3133301452)98.2/95:0.0990163348)28.6/29:0.0089039437,((Lokiarchaeia_GCA_019058395_U:0.0000013097,Lokiarchaeia_GCA_019058515_U:0.0000013097)100/100:0.2860402697,(Lokiarchaeia_GCA_016840655_U:0.0174841015,(Lokiarchaeia_GCA_011364975_U:0.0034321103,Lokiarchaeia_GCA_016839315_U:0.0000025819)90/100:0.0176017043)100/100:0.2667250969)96.2/94:0.0919834894)82.1/34:0.0137413149,(Lokiarchaeia_GCA_016839765_U:0.0746077812,Lokiarchaeia_GCA_016840545_U:0.0399328675)100/100:0.1694252253)59.3/60:0.0300455686,(Lokiarchaeia_GCA_019057795_U_2:0.0189417383,((((((((((Lokiarchaeia_GCA_018238725_U_2:0.0000000000,Lokiarchaeia_GCA_018238565_U_2:0.0000000000):0.0000000000,Lokiarchaeia_GCA_018238705_U_2:0.0000000000):0.0000000000,Lokiarchaeia_GCA_018238345_U_2:0.0000000000):0.0000000000,Lokiarchaeia_GCA_018238625_U_2:0.0000000000):0.0000000000,Lokiarchaeia_GCA_018238745_U_2:0.0000000000):0.0000000000,Lokiarchaeia_GCA_018238425_U:0.0000000000):0.0000000000,Lokiarchaeia_GCA_018238895_U:0.0000000000):0.0000013097,Lokiarchaeia_GCA_018238305_U_2:0.0000013097)98.5/100:0.0360420652,Lokiarchaeia_GCA_019057745_U_2:0.0384103996)89.1/87:0.0150906535,(Lokiarchaeia_GCA_005222975_U_2:0.0035643817,Lokiarchaeia_GCA_019057955_U_2:0.0172392390)95.8/96:0.0166970104)29.2/51:0.0065269028)100/100:0.1830704794)86.8/57:0.0284896916,(((((Lokiarchaeia_GCA_013375485_U:0.0804760870,Lokiarchaeia_GCA_023129495_U:0.0973153799)38.6/63:0.0429625139,Lokiarchaeia_GCA_016840085_U_2:0.1237834951)19.9/35:0.0110689362,((((Lokiarchaeia_GCA_019057995_U_3:0.0000013097,Lokiarchaeia_GCA_005223125_U:0.0310222023)77.1/59:0.0066774532,Lokiarchaeia_GCA_004376705_U_2:0.0426409137)85.4/74:0.0079337785,Lokiarchaeia_GCA_019058155_U_2:0.0458067643)98.8/96:0.0517325624,Lokiarchaeia_GCA_020343655_U_2:0.0934962900)74.6/65:0.0209100520)92.2/60:0.0259842463,Lokiarchaeia_GCA_016839915_U_2:0.1325043629)86.5/46:0.0196580505,(((Lokiarchaeia_GCA_019058425_U_2:0.0861763731,Lokiarchaeia_GCA_019058365_U_2:0.1558296100)98.2/96:0.0549521739,((Lokiarchaeia_GCA_016839655_U:0.0989342390,Lokiarchaeia_GCA_016839635_U_2:0.0455789036)81.8/82:0.0270645488,Lokiarchaeia_GCA_023134555_U:0.0644039342)21.1/32:0.0122645875)59.7/29:0.0037045848,Lokiarchaeia_GCA_020344955_U_2:0.1226560393)70.9/38:0.0062549836)100/100:0.1390702223)66.3/58:0.0074345051,Lokiarchaeia_GCA_016839905_U:0.3044471827)84.6/59:0.0260275997)95/85:0.1539407414,(Lokiarchaeia_GCA_019058135_U:0.1150900974,(Lokiarchaeia_GCA_019058215_U:0.0074603096,Lokiarchaeia_GCA_019058035_U:0.0038104241)96.3/100:0.0603703741)100/100:0.2705549275)99.2/100:0.3481232409,Lokiarchaeia_GCA_007133855_U:0.8895502291)88.1/87:0.2456189180,((Lokiarchaeia_GCA_014729055_U:0.4034925078,(((Lokiarchaeia_GCA_004524495_U:0.1891239525,Lokiarchaeia_GCA_016839865_U:0.1850339991)0/43:0.0247787484,(Lokiarchaeia_GCA_016933055_U:0.3147659078,Lokiarchaeia_GCA_019057415_U:0.1431156737)71.4/40:0.0473302762)91.2/55:0.1024080005,Lokiarchaeia_GCA_016839385_U:0.0979201040)100/100:0.6818452423)100/100:0.6127901852,((Lokiarchaeia_GCA_008000775_U:0.1079050714,Lokiarchaeia_GCA_018238505_U:0.0933533916)100/100:0.4865983094,((Lokiarchaeia_GCA_018238965_U:0.0122336861,(Lokiarchaeia_GCA_018238405_U:0.0000013097,Lokiarchaeia_GCA_018238315_U:0.0034428944)88/97:0.0196631830)99.9/100:0.3391165927,Lokiarchaeia_GCA_021498095_U:0.4484708713)99.8/100:0.4124729657)99.9/100:0.5060452391)86.3/77:0.1289127404)84.9/76:0.1009393325,Lokiarchaeia_GCA_001940655_U:1.1161527249)91.7/99:0.1412514457,(Lokiarchaeia_GCA_016932935_U:0.2336781626,Lokiarchaeia_GCA_012798355_U:0.3712750599)100/100:1.0893257340)83.7/80:0.1554150314)97.7/98:0.2149183863,((Lokiarchaeia_GCA_019058315_U:0.0696351845,Lokiarchaeia_GCA_013375355_U:0.0673904192)100/100:0.4649295436,Lokiarchaeia_GCA_011365055_U:0.8593589781)91.8/93:0.1246534243)93.1/88:0.0885947423,(Lokiarchaeia_GCA_016840125_U:0.1842184335,(Lokiarchaeia_GCA_013375455_U:0.1737577460,Lokiarchaeia_GCA_013375405_U:0.1018119723)18.8/60:0.0566296032)100/100:0.5321513277)92.3/88:0.1316824619)99/100:0.2845989005)31.2/50:0.0468425526,(((((Thorarchaeia_GCA_016933575_C:0.2252698724,Thorarchaeia_GCA_003345545_C:0.2101575973)90.1/73:0.0389803692,Thorarchaeia_GCA_004524305_C:0.2173587087)71.7/66:0.0353600510,Thorarchaeia_GCA_013388835_C:0.2651997859)98.3/94:0.0706542812,((Thorarchaeia_GCA_016840845_C:0.2274749769,(Thorarchaeia_GCA_011365025_C:0.0924818918,Thorarchaeia_GCA_011364985_C:0.0930163282)99.9/100:0.1034744552)96.8/96:0.0523170342,Thorarchaeia_GCA_004524435_C:0.2048994870)87.5/85:0.0629338557)82.3/83:0.0774472391,(Thorarchaeia_GCA_014730275_C:0.0555802413,Thorarchaeia_GCA_018335335_C:0.1040448862)93.4/98:0.1414224446)100/100:1.3613369120)16.7/57:0.1954297475,(((Haloarcula_vallismortis_ATCC_29715_contig_54_C:0.0907885598,(Haloarcula_amylolytica_JCM_13557_contig_35_C:0.0739845028,Haloarcula_hispanica_ATCC_33960_plasmid_pHH400_C:0.0635370435)42.5/52:0.0163476826)92.7/79:0.0248620487,((Haloarcula_sinaiiensis_ATCC_33800_contig_30_C:0.0000029634,(Haloarcula_californiae_ATCC_33799_contig_115_C:0.0031051215,Haloarcula_marismortui_ATCC_43049_plasmid_pHMA411_C:0.0030971306)71.3/67:0.0030933660)78.8/68:0.0035174224,Haloarcula_quadrata_C:0.0035677732)94.9/98:0.0236166311)86/83:0.0378639577,Haloarcula_japonica_DSM_6131_contig_45_C:0.0253733890)100/100:1.2296493000)100/100:0.7465374729,Methanopyrus_kandleri_AV19_U:0.0330409338)92.8/99:0.0645073649,Methanopyrus_sp._SNP6_U:0.0082210188);
