# Supplementary material for: Asgard archaeal selenoproteome reveals a roadmap for the archaea-to-eukaryote transition of selenocysteine incorporation machinery
Source: ISME J. 2024 Jun 19;18(1):wrae111. doi: 10.1093/ismejo/wrae111 (PMC11227280; doi:10.1093/ismejo/wrae111)
Supplement: Supplementary_data_2_wrae111 [file supplementary_data_2_wrae111.zip › Selenoproteins/itol/Coenzyme_F420_reducing_hydrogenase_alpha_subunit_style.txt]

DATASET_STYLE
SEPARATOR COMMA
DATASET_LABEL,Coenzyme_F420_reducing_hydrogenase_alpha_subunit style
COLOR,#ffff00
DATA
Methanopyrus_sp._KOL6_U,label,clade,#ff0000,1,normal
Methanococcus_maripaludis_X1_U,label,clade,#ff0000,1,normal
Methanocaldococcus_sp._FS406_22_U,label,clade,#ff0000,1,normal
Methanocaldococcus_vulcanius_M7_U,label,clade,#ff0000,1,normal
Methanococcus_vannielii_SB_U,label,clade,#ff0000,1,normal
Methanococcus_aeolicus_Nankai_3_U,label,clade,#ff0000,1,normal
Methanopyrus_kandleri_AV19_U,label,clade,#ff0000,1,normal
Methanofervidicoccus_sp._A16_U,label,clade,#ff0000,1,normal
Methanothermococcus_okinawensis_IH1_U,label,clade,#ff0000,1,normal
Methanopyrus_kandleri__U,label,clade,#ff0000,1,normal
Methanopyrus_sp._SNP6_U,label,clade,#ff0000,1,normal
Methanococcus_maripaludis_KA1_DNA_U,label,clade,#ff0000,1,normal
Methanotorris_igneus_Kol_5_U,label,clade,#ff0000,1,normal
Methanocaldococcus_infernus_ME_U,label,clade,#ff0000,1,normal
Methanococcus_maripaludis_OS7_DNA_U,label,clade,#ff0000,1,normal
Methanocaldococcus_jannaschii_DSM_2661_U,label,clade,#ff0000,1,normal
Methanococcus_maripaludis_C5_U,label,clade,#ff0000,1,normal
Methanotorris_formicicus_Mc_S_70_ctg187_U,label,clade,#ff0000,1,normal
Methanococcus_maripaludis_X1_C,label,clade,#0000ff,1,normal
Methanocaldococcus_vulcanius_M7_C,label,clade,#0000ff,1,normal
Methanococcus_aeolicus_Nankai_3_C,label,clade,#0000ff,1,normal
Methanothermococcus_okinawensis_IH1_C,label,clade,#0000ff,1,normal
Methanotorris_formicicus_Mc_S_70_ctg159_C,label,clade,#0000ff,1,normal
Methanococcus_maripaludis_C5_C,label,clade,#0000ff,1,normal
Methanotorris_igneus_Kol_5_C,label,clade,#0000ff,1,normal
Methanopyrus_sp._SNP6_C,label,clade,#0000ff,1,normal
Thermococci_archaeon_C,label,clade,#0000ff,1,normal
Thermococci_archaeon_C_2,label,clade,#0000ff,1,normal
Methanosphaera_stadtmanae_DSM_3091_C,label,clade,#0000ff,1,normal
Sifarchaeia_GCA_019057385_U,label,clade,#ff0000,1,normal
Sifarchaeia_GCA_016840645_U,label,clade,#ff0000,1,normal
Sifarchaeia_GCA_016840645_U_2,label,clade,#ff0000,1,normal
Sifarchaeia_GCA_016840515_U,label,clade,#ff0000,1,normal
Sifarchaeia_GCA_016294985_U,label,clade,#ff0000,1,normal
Thorarchaeia_GCA_016839485_U,label,clade,#ff0000,1,normal
Thorarchaeia_GCA_016839485_U_2,label,clade,#ff0000,1,normal
Thorarchaeia_GCA_003345555_U,label,clade,#ff0000,1,normal
Thorarchaeia_GCA_003345555_U_2,label,clade,#ff0000,1,normal
Thorarchaeia_GCA_013388835_U,label,clade,#ff0000,1,normal
Thorarchaeia_GCA_013388835_U_2,label,clade,#ff0000,1,normal
Thorarchaeia_GCA_016840885_U,label,clade,#ff0000,1,normal
Thorarchaeia_GCA_002825535_U,label,clade,#ff0000,1,normal
Thorarchaeia_GCA_016840825_U,label,clade,#ff0000,1,normal
Thorarchaeia_GCA_016840825_U_2,label,clade,#ff0000,1,normal
Thorarchaeia_GCA_016840245_U,label,clade,#ff0000,1,normal
Thorarchaeia_GCA_016840245_U_2,label,clade,#ff0000,1,normal
Thorarchaeia_GCA_003345595_U,label,clade,#ff0000,1,normal
Thorarchaeia_GCA_003345595_U_2,label,clade,#ff0000,1,normal
Thorarchaeia_GCA_004524445_U,label,clade,#ff0000,1,normal
Thorarchaeia_GCA_004524445_U_2,label,clade,#ff0000,1,normal
Thorarchaeia_GCA_016841005_U,label,clade,#ff0000,1,normal
Thorarchaeia_GCA_016841005_U_2,label,clade,#ff0000,1,normal
Thorarchaeia_GCA_002825465_U,label,clade,#ff0000,1,normal
Thorarchaeia_GCA_019057475_U,label,clade,#ff0000,1,normal
Thorarchaeia_GCA_019057475_U_2,label,clade,#ff0000,1,normal
Thorarchaeia_GCA_018238925_U,label,clade,#ff0000,1,normal
Thorarchaeia_GCA_018238925_U_2,label,clade,#ff0000,1,normal
Thorarchaeia_GCA_016840385_U,label,clade,#ff0000,1,normal
Thorarchaeia_GCA_016839465_U,label,clade,#ff0000,1,normal
Thorarchaeia_GCA_018238575_U,label,clade,#ff0000,1,normal
Thorarchaeia_GCA_023132455_U,label,clade,#ff0000,1,normal
Thorarchaeia_GCA_003662815_U,label,clade,#ff0000,1,normal
Thorarchaeia_GCA_016840965_U,label,clade,#ff0000,1,normal
Thorarchaeia_GCA_018238935_U,label,clade,#ff0000,1,normal
Thorarchaeia_GCA_018238215_U,label,clade,#ff0000,1,normal
Thorarchaeia_GCA_001940705_U,label,clade,#ff0000,1,normal
Thorarchaeia_GCA_016840785_U,label,clade,#ff0000,1,normal
Thorarchaeia_GCA_020355105_U,label,clade,#ff0000,1,normal
Thorarchaeia_GCA_004524435_U,label,clade,#ff0000,1,normal
Thorarchaeia_GCA_004524435_U_2,label,clade,#ff0000,1,normal
Thorarchaeia_GCA_018239005_U,label,clade,#ff0000,1,normal
Thorarchaeia_GCA_018238525_U,label,clade,#ff0000,1,normal
Thorarchaeia_GCA_016839605_U,label,clade,#ff0000,1,normal
Thorarchaeia_GCA_019058235_U,label,clade,#ff0000,1,normal
Thorarchaeia_GCA_001563335_U,label,clade,#ff0000,1,normal
Thorarchaeia_GCA_021498125_U,label,clade,#ff0000,1,normal
Thorarchaeia_GCA_001563325_U,label,clade,#ff0000,1,normal
Thorarchaeia_GCA_023128605_U,label,clade,#ff0000,1,normal
Thorarchaeia_GCA_018238445_U,label,clade,#ff0000,1,normal
Thorarchaeia_GCA_018238765_U,label,clade,#ff0000,1,normal
Thorarchaeia_GCA_014728035_U,label,clade,#ff0000,1,normal
Thorarchaeia_GCA_011364905_U,label,clade,#ff0000,1,normal
Thorarchaeia_GCA_018238375_U,label,clade,#ff0000,1,normal
Thorarchaeia_GCA_022868585_U,label,clade,#ff0000,1,normal
Thorarchaeia_GCA_018238265_U,label,clade,#ff0000,1,normal
Thorarchaeia_GCA_023131185_U,label,clade,#ff0000,1,normal
Thorarchaeia_GCA_016840175_U,label,clade,#ff0000,1,normal
Thorarchaeia_GCA_002825515_U,label,clade,#ff0000,1,normal
Thorarchaeia_GCA_016840685_U,label,clade,#ff0000,1,normal
Thorarchaeia_GCA_003662775_U,label,clade,#ff0000,1,normal
Thorarchaeia_GCA_016840855_U,label,clade,#ff0000,1,normal
Thorarchaeia_GCA_016839245_U,label,clade,#ff0000,1,normal
Thorarchaeia_GCA_004524595_U,label,clade,#ff0000,1,normal
Thorarchaeia_GCA_003662805_U,label,clade,#ff0000,1,normal
Thorarchaeia_GCA_004525575_U,label,clade,#ff0000,1,normal
Thorarchaeia_GCA_004525575_U_2,label,clade,#ff0000,1,normal
Thorarchaeia_GCA_018238185_U,label,clade,#ff0000,1,normal
Thorarchaeia_GCA_016933575_U,label,clade,#ff0000,1,normal
Thorarchaeia_GCA_014730275_U,label,clade,#ff0000,1,normal
Thorarchaeia_GCA_011365025_U,label,clade,#ff0000,1,normal
Thorarchaeia_GCA_016840225_U,label,clade,#ff0000,1,normal
Thorarchaeia_GCA_018239015_U,label,clade,#ff0000,1,normal
Thorarchaeia_GCA_018335335_U,label,clade,#ff0000,1,normal
Thorarchaeia_GCA_003345545_U,label,clade,#ff0000,1,normal
Jordarchaeia_GCA_019056875_U,label,clade,#ff0000,1,normal
Lokiarchaeia_GCA_019894885_U,label,clade,#ff0000,1,normal
Lokiarchaeia_GCA_014730295_U,label,clade,#ff0000,1,normal
Lokiarchaeia_GCA_014730295_U_2,label,clade,#ff0000,1,normal
Lokiarchaeia_GCA_013375485_U,label,clade,#ff0000,1,normal
Lokiarchaeia_GCA_016839745_U,label,clade,#ff0000,1,normal
Lokiarchaeia_GCA_019057835_U,label,clade,#ff0000,1,normal
Lokiarchaeia_GCA_019057835_U_2,label,clade,#ff0000,1,normal
Lokiarchaeia_GCA_019058395_U,label,clade,#ff0000,1,normal
Lokiarchaeia_GCA_019058395_U_2,label,clade,#ff0000,1,normal
Lokiarchaeia_GCA_016839585_U,label,clade,#ff0000,1,normal
Lokiarchaeia_GCA_019058425_U,label,clade,#ff0000,1,normal
Lokiarchaeia_GCA_013375495_U,label,clade,#ff0000,1,normal
Lokiarchaeia_GCA_019894875_U,label,clade,#ff0000,1,normal
Lokiarchaeia_GCA_019057775_U,label,clade,#ff0000,1,normal
Lokiarchaeia_GCA_019058365_U,label,clade,#ff0000,1,normal
Lokiarchaeia_GCA_016839655_U,label,clade,#ff0000,1,normal
Lokiarchaeia_GCA_019057995_U,label,clade,#ff0000,1,normal
Lokiarchaeia_GCA_019057995_U_2,label,clade,#ff0000,1,normal
Lokiarchaeia_GCA_008080735_U,label,clade,#ff0000,1,normal
Lokiarchaeia_GCA_008080735_U_2,label,clade,#ff0000,1,normal
Lokiarchaeia_GCA_014729315_U,label,clade,#ff0000,1,normal
Lokiarchaeia_GCA_014729315_U_2,label,clade,#ff0000,1,normal
Lokiarchaeia_GCA_014729315_U_3,label,clade,#ff0000,1,normal
Lokiarchaeia_GCA_019057865_U,label,clade,#ff0000,1,normal
Lokiarchaeia_GCA_016839555_U,label,clade,#ff0000,1,normal
Lokiarchaeia_GCA_016839555_U_2,label,clade,#ff0000,1,normal
Lokiarchaeia_GCA_019894975_U,label,clade,#ff0000,1,normal
Lokiarchaeia_GCA_016840085_U,label,clade,#ff0000,1,normal
Lokiarchaeia_GCA_000986845_U,label,clade,#ff0000,1,normal
Lokiarchaeia_GCA_000986845_U_2,label,clade,#ff0000,1,normal
Lokiarchaeia_GCA_011364925_U,label,clade,#ff0000,1,normal
Lokiarchaeia_GCA_008080755_U,label,clade,#ff0000,1,normal
Lokiarchaeia_GCA_004524725_U,label,clade,#ff0000,1,normal
Lokiarchaeia_GCA_004524725_U_2,label,clade,#ff0000,1,normal
Lokiarchaeia_GCA_005223125_U,label,clade,#ff0000,1,normal
Lokiarchaeia_GCA_016840745_U,label,clade,#ff0000,1,normal
Lokiarchaeia_GCA_016840745_U_2,label,clade,#ff0000,1,normal
Lokiarchaeia_GCA_019057795_U,label,clade,#ff0000,1,normal
Lokiarchaeia_GCA_014730165_U,label,clade,#ff0000,1,normal
Lokiarchaeia_GCA_014730165_U_2,label,clade,#ff0000,1,normal
Lokiarchaeia_GCA_016839635_U,label,clade,#ff0000,1,normal
Lokiarchaeia_GCA_016840125_U,label,clade,#ff0000,1,normal
Lokiarchaeia_GCA_022866525_U,label,clade,#ff0000,1,normal
Lokiarchaeia_GCA_016839425_U,label,clade,#ff0000,1,normal
Lokiarchaeia_GCA_016839425_U_2,label,clade,#ff0000,1,normal
Lokiarchaeia_GCA_014730125_U,label,clade,#ff0000,1,normal
Lokiarchaeia_GCA_014730125_U_2,label,clade,#ff0000,1,normal
Lokiarchaeia_GCA_004524425_U,label,clade,#ff0000,1,normal
Lokiarchaeia_GCA_004524425_U_2,label,clade,#ff0000,1,normal
Lokiarchaeia_GCA_019058095_U,label,clade,#ff0000,1,normal
Lokiarchaeia_GCA_016840165_U,label,clade,#ff0000,1,normal
Lokiarchaeia_GCA_019058075_U,label,clade,#ff0000,1,normal
Lokiarchaeia_GCA_019058515_U,label,clade,#ff0000,1,normal
Lokiarchaeia_GCA_019058515_U_2,label,clade,#ff0000,1,normal
Lokiarchaeia_GCA_018238725_U,label,clade,#ff0000,1,normal
Lokiarchaeia_GCA_016839705_U,label,clade,#ff0000,1,normal
Lokiarchaeia_GCA_019057735_U,label,clade,#ff0000,1,normal
Lokiarchaeia_GCA_019057915_U,label,clade,#ff0000,1,normal
Lokiarchaeia_GCA_016930515_U,label,clade,#ff0000,1,normal
Lokiarchaeia_GCA_016930515_U_2,label,clade,#ff0000,1,normal
Lokiarchaeia_GCA_019058355_U,label,clade,#ff0000,1,normal
Lokiarchaeia_GCA_019058355_U_2,label,clade,#ff0000,1,normal
Lokiarchaeia_GCA_019058135_U,label,clade,#ff0000,1,normal
Lokiarchaeia_GCA_019058215_U,label,clade,#ff0000,1,normal
Lokiarchaeia_GCA_019057575_U,label,clade,#ff0000,1,normal
Lokiarchaeia_GCA_005222975_U,label,clade,#ff0000,1,normal
Lokiarchaeia_GCA_016840695_U,label,clade,#ff0000,1,normal
Lokiarchaeia_GCA_016840695_U_2,label,clade,#ff0000,1,normal
Lokiarchaeia_GCA_016840655_U,label,clade,#ff0000,1,normal
Lokiarchaeia_GCA_016839765_U,label,clade,#ff0000,1,normal
Lokiarchaeia_GCA_013375455_U,label,clade,#ff0000,1,normal
Lokiarchaeia_GCA_019894855_U,label,clade,#ff0000,1,normal
Lokiarchaeia_GCA_019058315_U,label,clade,#ff0000,1,normal
Lokiarchaeia_GCA_020344955_U,label,clade,#ff0000,1,normal
Lokiarchaeia_GCA_019058035_U,label,clade,#ff0000,1,normal
Lokiarchaeia_GCA_018238745_U,label,clade,#ff0000,1,normal
Lokiarchaeia_GCA_019058055_U,label,clade,#ff0000,1,normal
Lokiarchaeia_GCA_013375355_U,label,clade,#ff0000,1,normal
Lokiarchaeia_GCA_019058295_U,label,clade,#ff0000,1,normal
Lokiarchaeia_GCA_018238625_U,label,clade,#ff0000,1,normal
Lokiarchaeia_GCA_011364975_U,label,clade,#ff0000,1,normal
Lokiarchaeia_GCA_016839315_U,label,clade,#ff0000,1,normal
Lokiarchaeia_GCA_005191425_U,label,clade,#ff0000,1,normal
Lokiarchaeia_GCA_019058015_U,label,clade,#ff0000,1,normal
Lokiarchaeia_GCA_011365055_U,label,clade,#ff0000,1,normal
Lokiarchaeia_GCA_004524535_U,label,clade,#ff0000,1,normal
Lokiarchaeia_GCA_013375405_U,label,clade,#ff0000,1,normal
Lokiarchaeia_GCA_016926735_U,label,clade,#ff0000,1,normal
Lokiarchaeia_GCA_014729055_U,label,clade,#ff0000,1,normal
Lokiarchaeia_GCA_004524365_U,label,clade,#ff0000,1,normal
Lokiarchaeia_GCA_019058245_U,label,clade,#ff0000,1,normal
Lokiarchaeia_GCA_004524495_U,label,clade,#ff0000,1,normal
Lokiarchaeia_GCA_008000775_U,label,clade,#ff0000,1,normal
Lokiarchaeia_GCA_019894715_U,label,clade,#ff0000,1,normal
Lokiarchaeia_GCA_019057355_U,label,clade,#ff0000,1,normal
Lokiarchaeia_GCA_012798355_U,label,clade,#ff0000,1,normal
Lokiarchaeia_GCA_005191415_U,label,clade,#ff0000,1,normal
Lokiarchaeia_GCA_016839385_U,label,clade,#ff0000,1,normal
Lokiarchaeia_GCA_018238965_U,label,clade,#ff0000,1,normal
Lokiarchaeia_GCA_004524515_U,label,clade,#ff0000,1,normal
Lokiarchaeia_GCA_019057895_U,label,clade,#ff0000,1,normal
Lokiarchaeia_GCA_019058445_U,label,clade,#ff0000,1,normal
Lokiarchaeia_GCA_019058445_U_2,label,clade,#ff0000,1,normal
Lokiarchaeia_GCA_016933055_U,label,clade,#ff0000,1,normal
Lokiarchaeia_GCA_019056755_U,label,clade,#ff0000,1,normal
Lokiarchaeia_GCA_019056755_U_2,label,clade,#ff0000,1,normal
Lokiarchaeia_GCA_018238425_U,label,clade,#ff0000,1,normal
Lokiarchaeia_GCA_004524705_U,label,clade,#ff0000,1,normal
Lokiarchaeia_GCA_019894685_U,label,clade,#ff0000,1,normal
Lokiarchaeia_GCA_004524545_U,label,clade,#ff0000,1,normal
Lokiarchaeia_GCA_018238505_U,label,clade,#ff0000,1,normal
Lokiarchaeia_GCA_021498095_U,label,clade,#ff0000,1,normal
Lokiarchaeia_GCA_018238315_U,label,clade,#ff0000,1,normal
Thorarchaeia_GCA_016840365_C,label,clade,#0000ff,1,normal
Thorarchaeia_GCA_016840385_C,label,clade,#0000ff,1,normal
Thorarchaeia_GCA_018238285_C,label,clade,#0000ff,1,normal
Thorarchaeia_GCA_016933575_C,label,clade,#0000ff,1,normal
Lokiarchaeia_GCA_019056755_C,label,clade,#0000ff,1,normal
Lokiarchaeia_GCA_019057835_C,label,clade,#0000ff,1,normal
Lokiarchaeia_GCA_016932935_C,label,clade,#0000ff,1,normal
Lokiarchaeia_GCA_016840655_C,label,clade,#0000ff,1,normal
Lokiarchaeia_GCA_018238725_C,label,clade,#0000ff,1,normal
