# Supplementary material for: Asgard archaeal selenoproteome reveals a roadmap for the archaea-to-eukaryote transition of selenocysteine incorporation machinery
Source: ISME J. 2024 Jun 19;18(1):wrae111. doi: 10.1093/ismejo/wrae111 (PMC11227280; doi:10.1093/ismejo/wrae111)
Supplement: Supplementary_data_2_wrae111 [file supplementary_data_2_wrae111.zip › Selenoproteins/itol/DsbA_like_ranges.txt]

TREE_COLORS
SEPARATOR TAB
DATA
Methanobrevibacter_sp._C	range	#eeffee	Euryarchaeota
Methanobrevibacter_olleyae_C	range	#eeffee	Euryarchaeota
Methanosphaera_stadtmanae_C	range	#eeffee	Euryarchaeota
Methanobrevibacter_millerae_C	range	#eeffee	Euryarchaeota
Methanobrevibacter_sp._UBA212_C	range	#eeffee	Euryarchaeota
Methanobrevibacter_thaueri_C	range	#eeffee	Euryarchaeota
Haloarcula_vallismortis_ATCC_29715_contig_22_C	range	#eeffee	Euryarchaeota
Haloarcula_japonica_DSM_6131_contig_5_C	range	#eeffee	Euryarchaeota
Haloarcula_sinaiiensis_ATCC_33800_contig_8_C	range	#eeffee	Euryarchaeota
Haloarcula_amylolytica_JCM_13557_contig_7_C	range	#eeffee	Euryarchaeota
Haloarcula_marismortui_ATCC_43049_C	range	#eeffee	Euryarchaeota
Haloarcula_hispanica_ATCC_33960_I_C	range	#eeffee	Euryarchaeota
Halolamina_sp._CBA1230_C	range	#eeffee	Euryarchaeota
Halolamina_sediminis_C	range	#eeffee	Euryarchaeota
Natronolimnohabitans_innermongolicus_C	range	#eeffee	Euryarchaeota
Lokiarchaeia_GCA_019058315_U	range	#ddddff	Asgard archaea
Lokiarchaeia_GCA_013375355_U	range	#ddddff	Asgard archaea
Lokiarchaeia_GCA_001940655_C	range	#ddddff	Asgard archaea
Lokiarchaeia_GCA_016840655_C	range	#ddddff	Asgard archaea
Lokiarchaeia_GCA_016839705_C	range	#ddddff	Asgard archaea
Lokiarchaeia_GCA_016840745_C	range	#ddddff	Asgard archaea
Lokiarchaeia_GCA_013375455_C	range	#ddddff	Asgard archaea
Lokiarchaeia_GCA_013375405_C	range	#ddddff	Asgard archaea
Lokiarchaeia_GCA_019058445_C	range	#ddddff	Asgard archaea
Lokiarchaeia_GCA_019894875_C	range	#ddddff	Asgard archaea
Lokiarchaeia_GCA_019057775_C	range	#ddddff	Asgard archaea
Lokiarchaeia_GCA_016839905_C	range	#ddddff	Asgard archaea
Lokiarchaeia_GCA_019058365_C	range	#ddddff	Asgard archaea
Lokiarchaeia_GCA_019057865_C	range	#ddddff	Asgard archaea
Lokiarchaeia_GCA_016840985_C	range	#ddddff	Asgard archaea
Lokiarchaeia_GCA_019058395_C	range	#ddddff	Asgard archaea
Lokiarchaeia_GCA_019894685_C	range	#ddddff	Asgard archaea
Lokiarchaeia_GCA_016930515_C	range	#ddddff	Asgard archaea
Lokiarchaeia_GCA_013375475_C	range	#ddddff	Asgard archaea
Lokiarchaeia_GCA_011364975_C	range	#ddddff	Asgard archaea
Lokiarchaeia_GCA_016840125_C	range	#ddddff	Asgard archaea
Lokiarchaeia_GCA_016839315_C	range	#ddddff	Asgard archaea
Lokiarchaeia_GCA_019057975_C	range	#ddddff	Asgard archaea
Lokiarchaeia_GCA_023128465_C	range	#ddddff	Asgard archaea
Lokiarchaeia_GCA_019894975_C	range	#ddddff	Asgard archaea
Lokiarchaeia_GCA_004524255_C	range	#ddddff	Asgard archaea
Lokiarchaeia_GCA_016840085_C	range	#ddddff	Asgard archaea
Lokiarchaeia_GCA_004524515_C	range	#ddddff	Asgard archaea
Lokiarchaeia_GCA_020343655_C	range	#ddddff	Asgard archaea
Lokiarchaeia_GCA_019058425_C	range	#ddddff	Asgard archaea
Lokiarchaeia_GCA_016839745_C	range	#ddddff	Asgard archaea
Lokiarchaeia_GCA_004375715_C	range	#ddddff	Asgard archaea
Lokiarchaeia_GCA_019894885_C	range	#ddddff	Asgard archaea
Lokiarchaeia_GCA_000986845_C	range	#ddddff	Asgard archaea
Lokiarchaeia_GCA_019057555_C	range	#ddddff	Asgard archaea
Lokiarchaeia_GCA_019894735_C	range	#ddddff	Asgard archaea
Lokiarchaeia_GCA_019058245_C	range	#ddddff	Asgard archaea
Lokiarchaeia_GCA_019058115_C	range	#ddddff	Asgard archaea
Lokiarchaeia_GCA_013375495_C	range	#ddddff	Asgard archaea
Lokiarchaeia_GCA_019058515_C	range	#ddddff	Asgard archaea
Lokiarchaeia_GCA_016840695_C	range	#ddddff	Asgard archaea
