# Supplementary material for: Asgard archaeal selenoproteome reveals a roadmap for the archaea-to-eukaryote transition of selenocysteine incorporation machinery
Source: ISME J. 2024 Jun 19;18(1):wrae111. doi: 10.1093/ismejo/wrae111 (PMC11227280; doi:10.1093/ismejo/wrae111)
Supplement: Supplementary_data_2_wrae111 [file supplementary_data_2_wrae111.zip › Selenoproteins/itol/DsbA_like_style.txt]

DATASET_STYLE
SEPARATOR COMMA
DATASET_LABEL,DsbA_like style
COLOR,#ffff00
DATA
Methanobrevibacter_sp._C,label,clade,#0000ff,1,normal
Methanobrevibacter_olleyae_C,label,clade,#0000ff,1,normal
Methanosphaera_stadtmanae_C,label,clade,#0000ff,1,normal
Methanobrevibacter_millerae_C,label,clade,#0000ff,1,normal
Methanobrevibacter_sp._UBA212_C,label,clade,#0000ff,1,normal
Methanobrevibacter_thaueri_C,label,clade,#0000ff,1,normal
Haloarcula_vallismortis_ATCC_29715_contig_22_C,label,clade,#0000ff,1,normal
Haloarcula_japonica_DSM_6131_contig_5_C,label,clade,#0000ff,1,normal
Haloarcula_sinaiiensis_ATCC_33800_contig_8_C,label,clade,#0000ff,1,normal
Haloarcula_amylolytica_JCM_13557_contig_7_C,label,clade,#0000ff,1,normal
Haloarcula_marismortui_ATCC_43049_C,label,clade,#0000ff,1,normal
Haloarcula_hispanica_ATCC_33960_I_C,label,clade,#0000ff,1,normal
Halolamina_sp._CBA1230_C,label,clade,#0000ff,1,normal
Halolamina_sediminis_C,label,clade,#0000ff,1,normal
Natronolimnohabitans_innermongolicus_C,label,clade,#0000ff,1,normal
Lokiarchaeia_GCA_019058315_U,label,clade,#ff0000,1,normal
Lokiarchaeia_GCA_013375355_U,label,clade,#ff0000,1,normal
Lokiarchaeia_GCA_001940655_C,label,clade,#0000ff,1,normal
Lokiarchaeia_GCA_016840655_C,label,clade,#0000ff,1,normal
Lokiarchaeia_GCA_016839705_C,label,clade,#0000ff,1,normal
Lokiarchaeia_GCA_016840745_C,label,clade,#0000ff,1,normal
Lokiarchaeia_GCA_013375455_C,label,clade,#0000ff,1,normal
Lokiarchaeia_GCA_013375405_C,label,clade,#0000ff,1,normal
Lokiarchaeia_GCA_019058445_C,label,clade,#0000ff,1,normal
Lokiarchaeia_GCA_019894875_C,label,clade,#0000ff,1,normal
Lokiarchaeia_GCA_019057775_C,label,clade,#0000ff,1,normal
Lokiarchaeia_GCA_016839905_C,label,clade,#0000ff,1,normal
Lokiarchaeia_GCA_019058365_C,label,clade,#0000ff,1,normal
Lokiarchaeia_GCA_019057865_C,label,clade,#0000ff,1,normal
Lokiarchaeia_GCA_016840985_C,label,clade,#0000ff,1,normal
Lokiarchaeia_GCA_019058395_C,label,clade,#0000ff,1,normal
Lokiarchaeia_GCA_019894685_C,label,clade,#0000ff,1,normal
Lokiarchaeia_GCA_016930515_C,label,clade,#0000ff,1,normal
Lokiarchaeia_GCA_013375475_C,label,clade,#0000ff,1,normal
Lokiarchaeia_GCA_011364975_C,label,clade,#0000ff,1,normal
Lokiarchaeia_GCA_016840125_C,label,clade,#0000ff,1,normal
Lokiarchaeia_GCA_016839315_C,label,clade,#0000ff,1,normal
Lokiarchaeia_GCA_019057975_C,label,clade,#0000ff,1,normal
Lokiarchaeia_GCA_023128465_C,label,clade,#0000ff,1,normal
Lokiarchaeia_GCA_019894975_C,label,clade,#0000ff,1,normal
Lokiarchaeia_GCA_004524255_C,label,clade,#0000ff,1,normal
Lokiarchaeia_GCA_016840085_C,label,clade,#0000ff,1,normal
Lokiarchaeia_GCA_004524515_C,label,clade,#0000ff,1,normal
Lokiarchaeia_GCA_020343655_C,label,clade,#0000ff,1,normal
Lokiarchaeia_GCA_019058425_C,label,clade,#0000ff,1,normal
Lokiarchaeia_GCA_016839745_C,label,clade,#0000ff,1,normal
Lokiarchaeia_GCA_004375715_C,label,clade,#0000ff,1,normal
Lokiarchaeia_GCA_019894885_C,label,clade,#0000ff,1,normal
Lokiarchaeia_GCA_000986845_C,label,clade,#0000ff,1,normal
Lokiarchaeia_GCA_019057555_C,label,clade,#0000ff,1,normal
Lokiarchaeia_GCA_019894735_C,label,clade,#0000ff,1,normal
Lokiarchaeia_GCA_019058245_C,label,clade,#0000ff,1,normal
Lokiarchaeia_GCA_019058115_C,label,clade,#0000ff,1,normal
Lokiarchaeia_GCA_013375495_C,label,clade,#0000ff,1,normal
Lokiarchaeia_GCA_019058515_C,label,clade,#0000ff,1,normal
Lokiarchaeia_GCA_016840695_C,label,clade,#0000ff,1,normal
