# Supplementary material for: Asgard archaeal selenoproteome reveals a roadmap for the archaea-to-eukaryote transition of selenocysteine incorporation machinery
Source: ISME J. 2024 Jun 19;18(1):wrae111. doi: 10.1093/ismejo/wrae111 (PMC11227280; doi:10.1093/ismejo/wrae111)
Supplement: Supplementary_data_2_wrae111 [file supplementary_data_2_wrae111.zip › Selenoproteins/itol/Heterodisulfide_reductase_subunit_A_ranges.txt]

TREE_COLORS
SEPARATOR TAB
DATA
Methanopyrus_sp._KOL6_U	range	#eeffee	Euryarchaeota
Methanococcus_maripaludis_X1_U	range	#eeffee	Euryarchaeota
Methanocaldococcus_sp._FS406_22_U	range	#eeffee	Euryarchaeota
Methanocaldococcus_vulcanius_M7_U	range	#eeffee	Euryarchaeota
Methanococcus_vannielii_SB_U	range	#eeffee	Euryarchaeota
Methanococcus_aeolicus_Nankai_3_U	range	#eeffee	Euryarchaeota
Methanopyrus_kandleri_AV19_U	range	#eeffee	Euryarchaeota
Methanofervidicoccus_sp._A16_U	range	#eeffee	Euryarchaeota
Methanothermococcus_okinawensis_IH1_U	range	#eeffee	Euryarchaeota
Methanopyrus_kandleri_U	range	#eeffee	Euryarchaeota
Methanococcus_maripaludis_strain_S2_U	range	#eeffee	Euryarchaeota
Methanopyrus_sp._SNP6_U	range	#eeffee	Euryarchaeota
Methanococcus_maripaludis_KA1_DNA_U	range	#eeffee	Euryarchaeota
Methanotorris_igneus_Kol_5_U	range	#eeffee	Euryarchaeota
Methanocaldococcus_infernus_ME_U	range	#eeffee	Euryarchaeota
Methanococcus_maripaludis_OS7_DNA_U	range	#eeffee	Euryarchaeota
Methanocaldococcus_jannaschii_DSM_2661_U	range	#eeffee	Euryarchaeota
Methanococcus_maripaludis_C5_U	range	#eeffee	Euryarchaeota
Methanotorris_formicicus_Mc_S_70_ctg187_U	range	#eeffee	Euryarchaeota
Methanocaldococcus_sp._FS406_22_C	range	#eeffee	Euryarchaeota
Methanopyrus_sp._SNP6_C	range	#eeffee	Euryarchaeota
Methanothermus_fervidus_DSM_2088_C	range	#eeffee	Euryarchaeota
Methanococcus_vannielii_SB_C	range	#eeffee	Euryarchaeota
Methanopyrus_kandleri_AV19_C	range	#eeffee	Euryarchaeota
Methanopyrus_kandleri_C	range	#eeffee	Euryarchaeota
Methanococcus_maripaludis_OS7_DNA_C	range	#eeffee	Euryarchaeota
Methanopyrus_sp._KOL6_C	range	#eeffee	Euryarchaeota
Methanocaldococcus_vulcanius_M7_C	range	#eeffee	Euryarchaeota
Methanotorris_igneus_Kol_5_C	range	#eeffee	Euryarchaeota
Methanococcus_aeolicus_Nankai_3_C	range	#eeffee	Euryarchaeota
Methanococcus_maripaludis_C5_C	range	#eeffee	Euryarchaeota
Methanococcus_maripaludis_KA1_DNA_C	range	#eeffee	Euryarchaeota
Sifarchaeia_GCA_019057385_U	range	#ddddff	Asgard archaea
Sifarchaeia_GCA_019057385_U_2	range	#ddddff	Asgard archaea
Sifarchaeia_GCA_016840645_U	range	#ddddff	Asgard archaea
Sifarchaeia_GCA_016840645_U_2	range	#ddddff	Asgard archaea
Sifarchaeia_GCA_016840645_U_3	range	#ddddff	Asgard archaea
Sifarchaeia_GCA_016840515_U	range	#ddddff	Asgard archaea
Sifarchaeia_GCA_016840515_U_2	range	#ddddff	Asgard archaea
Jordarchaeia_GCA_019056875_U	range	#ddddff	Asgard archaea
Jordarchaeia_GCA_019056875_U_2	range	#ddddff	Asgard archaea
Jordarchaeia_GCA_019056875_U_3	range	#ddddff	Asgard archaea
Lokiarchaeia_GCA_019894885_U	range	#ddddff	Asgard archaea
Lokiarchaeia_GCA_019894885_U_2	range	#ddddff	Asgard archaea
Lokiarchaeia_GCA_019894885_U_3	range	#ddddff	Asgard archaea
Lokiarchaeia_GCA_019894885_U_4	range	#ddddff	Asgard archaea
Lokiarchaeia_GCA_019894885_U_5	range	#ddddff	Asgard archaea
Lokiarchaeia_GCA_019894885_U_6	range	#ddddff	Asgard archaea
Lokiarchaeia_GCA_019894885_U_7	range	#ddddff	Asgard archaea
Lokiarchaeia_GCA_014730295_U	range	#ddddff	Asgard archaea
Lokiarchaeia_GCA_014730295_U_2	range	#ddddff	Asgard archaea
Lokiarchaeia_GCA_014730295_U_3	range	#ddddff	Asgard archaea
Lokiarchaeia_GCA_014730295_U_4	range	#ddddff	Asgard archaea
Lokiarchaeia_GCA_014730295_U_5	range	#ddddff	Asgard archaea
Lokiarchaeia_GCA_014730295_U_6	range	#ddddff	Asgard archaea
Lokiarchaeia_GCA_013375485_U	range	#ddddff	Asgard archaea
Lokiarchaeia_GCA_013375485_U_2	range	#ddddff	Asgard archaea
Lokiarchaeia_GCA_013375485_U_3	range	#ddddff	Asgard archaea
Lokiarchaeia_GCA_013375485_U_4	range	#ddddff	Asgard archaea
Lokiarchaeia_GCA_013375485_U_5	range	#ddddff	Asgard archaea
Lokiarchaeia_GCA_013375485_U_6	range	#ddddff	Asgard archaea
Lokiarchaeia_GCA_016839745_U	range	#ddddff	Asgard archaea
Lokiarchaeia_GCA_016839745_U_2	range	#ddddff	Asgard archaea
Lokiarchaeia_GCA_016839745_U_3	range	#ddddff	Asgard archaea
Lokiarchaeia_GCA_016839745_U_4	range	#ddddff	Asgard archaea
Lokiarchaeia_GCA_016839745_U_5	range	#ddddff	Asgard archaea
Lokiarchaeia_GCA_019057835_U	range	#ddddff	Asgard archaea
Lokiarchaeia_GCA_019057835_U_2	range	#ddddff	Asgard archaea
Lokiarchaeia_GCA_019057835_U_3	range	#ddddff	Asgard archaea
Lokiarchaeia_GCA_019057835_U_4	range	#ddddff	Asgard archaea
Lokiarchaeia_GCA_019057835_U_5	range	#ddddff	Asgard archaea
Lokiarchaeia_GCA_019058395_U	range	#ddddff	Asgard archaea
Lokiarchaeia_GCA_019058395_U_2	range	#ddddff	Asgard archaea
Lokiarchaeia_GCA_019058395_U_3	range	#ddddff	Asgard archaea
Lokiarchaeia_GCA_019058395_U_4	range	#ddddff	Asgard archaea
Lokiarchaeia_GCA_019058395_U_5	range	#ddddff	Asgard archaea
Lokiarchaeia_GCA_016839585_U	range	#ddddff	Asgard archaea
Lokiarchaeia_GCA_016839585_U_2	range	#ddddff	Asgard archaea
Lokiarchaeia_GCA_016839585_U_3	range	#ddddff	Asgard archaea
Lokiarchaeia_GCA_016839585_U_4	range	#ddddff	Asgard archaea
Lokiarchaeia_GCA_016839585_U_5	range	#ddddff	Asgard archaea
Lokiarchaeia_GCA_019058425_U	range	#ddddff	Asgard archaea
Lokiarchaeia_GCA_019058425_U_2	range	#ddddff	Asgard archaea
Lokiarchaeia_GCA_019058425_U_3	range	#ddddff	Asgard archaea
Lokiarchaeia_GCA_019058425_U_4	range	#ddddff	Asgard archaea
Lokiarchaeia_GCA_013375495_U	range	#ddddff	Asgard archaea
Lokiarchaeia_GCA_013375495_U_2	range	#ddddff	Asgard archaea
Lokiarchaeia_GCA_013375495_U_3	range	#ddddff	Asgard archaea
Lokiarchaeia_GCA_013375495_U_4	range	#ddddff	Asgard archaea
Lokiarchaeia_GCA_013375495_U_5	range	#ddddff	Asgard archaea
Lokiarchaeia_GCA_013375495_U_6	range	#ddddff	Asgard archaea
Lokiarchaeia_GCA_019894875_U	range	#ddddff	Asgard archaea
Lokiarchaeia_GCA_019894875_U_2	range	#ddddff	Asgard archaea
Lokiarchaeia_GCA_019894875_U_3	range	#ddddff	Asgard archaea
Lokiarchaeia_GCA_019894875_U_4	range	#ddddff	Asgard archaea
Lokiarchaeia_GCA_019894875_U_5	range	#ddddff	Asgard archaea
Lokiarchaeia_GCA_019894875_U_6	range	#ddddff	Asgard archaea
Lokiarchaeia_GCA_019057775_U	range	#ddddff	Asgard archaea
Lokiarchaeia_GCA_019057775_U_2	range	#ddddff	Asgard archaea
Lokiarchaeia_GCA_019057775_U_3	range	#ddddff	Asgard archaea
Lokiarchaeia_GCA_019057775_U_4	range	#ddddff	Asgard archaea
Lokiarchaeia_GCA_019058365_U	range	#ddddff	Asgard archaea
Lokiarchaeia_GCA_019058365_U_2	range	#ddddff	Asgard archaea
Lokiarchaeia_GCA_019058365_U_3	range	#ddddff	Asgard archaea
Lokiarchaeia_GCA_019058365_U_4	range	#ddddff	Asgard archaea
Lokiarchaeia_GCA_019058365_U_5	range	#ddddff	Asgard archaea
Lokiarchaeia_GCA_016839655_U	range	#ddddff	Asgard archaea
Lokiarchaeia_GCA_016839655_U_2	range	#ddddff	Asgard archaea
Lokiarchaeia_GCA_016839655_U_3	range	#ddddff	Asgard archaea
Lokiarchaeia_GCA_016839655_U_4	range	#ddddff	Asgard archaea
Lokiarchaeia_GCA_016839655_U_5	range	#ddddff	Asgard archaea
Lokiarchaeia_GCA_019057995_U	range	#ddddff	Asgard archaea
Lokiarchaeia_GCA_019057995_U_2	range	#ddddff	Asgard archaea
Lokiarchaeia_GCA_019057995_U_3	range	#ddddff	Asgard archaea
Lokiarchaeia_GCA_019057995_U_4	range	#ddddff	Asgard archaea
Lokiarchaeia_GCA_008080735_U	range	#ddddff	Asgard archaea
Lokiarchaeia_GCA_008080735_U_2	range	#ddddff	Asgard archaea
Lokiarchaeia_GCA_008080735_U_3	range	#ddddff	Asgard archaea
Lokiarchaeia_GCA_008080735_U_4	range	#ddddff	Asgard archaea
Lokiarchaeia_GCA_014729315_U	range	#ddddff	Asgard archaea
Lokiarchaeia_GCA_014729315_U_2	range	#ddddff	Asgard archaea
Lokiarchaeia_GCA_014729315_U_3	range	#ddddff	Asgard archaea
Lokiarchaeia_GCA_019057865_U	range	#ddddff	Asgard archaea
Lokiarchaeia_GCA_019057865_U_2	range	#ddddff	Asgard archaea
Lokiarchaeia_GCA_019057865_U_3	range	#ddddff	Asgard archaea
Lokiarchaeia_GCA_019057865_U_4	range	#ddddff	Asgard archaea
Lokiarchaeia_GCA_016839555_U	range	#ddddff	Asgard archaea
Lokiarchaeia_GCA_016839555_U_2	range	#ddddff	Asgard archaea
Lokiarchaeia_GCA_016839555_U_3	range	#ddddff	Asgard archaea
Lokiarchaeia_GCA_016839555_U_4	range	#ddddff	Asgard archaea
Lokiarchaeia_GCA_019894975_U	range	#ddddff	Asgard archaea
Lokiarchaeia_GCA_019894975_U_2	range	#ddddff	Asgard archaea
Lokiarchaeia_GCA_019894975_U_3	range	#ddddff	Asgard archaea
Lokiarchaeia_GCA_019894975_U_4	range	#ddddff	Asgard archaea
Lokiarchaeia_GCA_016840085_U	range	#ddddff	Asgard archaea
Lokiarchaeia_GCA_016840085_U_2	range	#ddddff	Asgard archaea
Lokiarchaeia_GCA_016840085_U_3	range	#ddddff	Asgard archaea
Lokiarchaeia_GCA_016840085_U_4	range	#ddddff	Asgard archaea
Lokiarchaeia_GCA_000986845_U	range	#ddddff	Asgard archaea
Lokiarchaeia_GCA_000986845_U_2	range	#ddddff	Asgard archaea
Lokiarchaeia_GCA_000986845_U_3	range	#ddddff	Asgard archaea
Lokiarchaeia_GCA_011364925_U	range	#ddddff	Asgard archaea
Lokiarchaeia_GCA_011364925_U_2	range	#ddddff	Asgard archaea
Lokiarchaeia_GCA_011364925_U_3	range	#ddddff	Asgard archaea
Lokiarchaeia_GCA_011364925_U_4	range	#ddddff	Asgard archaea
Lokiarchaeia_GCA_008080755_U	range	#ddddff	Asgard archaea
Lokiarchaeia_GCA_008080755_U_2	range	#ddddff	Asgard archaea
Lokiarchaeia_GCA_008080755_U_3	range	#ddddff	Asgard archaea
Lokiarchaeia_GCA_008080755_U_4	range	#ddddff	Asgard archaea
Lokiarchaeia_GCA_004524725_U	range	#ddddff	Asgard archaea
Lokiarchaeia_GCA_004524725_U_2	range	#ddddff	Asgard archaea
Lokiarchaeia_GCA_004524725_U_3	range	#ddddff	Asgard archaea
Lokiarchaeia_GCA_004524725_U_4	range	#ddddff	Asgard archaea
Lokiarchaeia_GCA_019058415_U	range	#ddddff	Asgard archaea
Lokiarchaeia_GCA_019058415_U_2	range	#ddddff	Asgard archaea
Lokiarchaeia_GCA_019058415_U_3	range	#ddddff	Asgard archaea
Lokiarchaeia_GCA_019058415_U_4	range	#ddddff	Asgard archaea
Lokiarchaeia_GCA_019058415_U_5	range	#ddddff	Asgard archaea
Lokiarchaeia_GCA_019058415_U_6	range	#ddddff	Asgard archaea
Lokiarchaeia_GCA_005223125_U	range	#ddddff	Asgard archaea
Lokiarchaeia_GCA_005223125_U_2	range	#ddddff	Asgard archaea
Lokiarchaeia_GCA_005223125_U_3	range	#ddddff	Asgard archaea
Lokiarchaeia_GCA_005223125_U_4	range	#ddddff	Asgard archaea
Lokiarchaeia_GCA_016840745_U	range	#ddddff	Asgard archaea
Lokiarchaeia_GCA_016840745_U_2	range	#ddddff	Asgard archaea
Lokiarchaeia_GCA_016840745_U_3	range	#ddddff	Asgard archaea
Lokiarchaeia_GCA_016840745_U_4	range	#ddddff	Asgard archaea
Lokiarchaeia_GCA_019057795_U	range	#ddddff	Asgard archaea
Lokiarchaeia_GCA_019057795_U_2	range	#ddddff	Asgard archaea
Lokiarchaeia_GCA_019057795_U_3	range	#ddddff	Asgard archaea
Lokiarchaeia_GCA_019057795_U_4	range	#ddddff	Asgard archaea
Lokiarchaeia_GCA_014730165_U	range	#ddddff	Asgard archaea
Lokiarchaeia_GCA_014730165_U_2	range	#ddddff	Asgard archaea
Lokiarchaeia_GCA_014730165_U_3	range	#ddddff	Asgard archaea
Lokiarchaeia_GCA_014730165_U_4	range	#ddddff	Asgard archaea
Lokiarchaeia_GCA_016839635_U	range	#ddddff	Asgard archaea
Lokiarchaeia_GCA_016839635_U_2	range	#ddddff	Asgard archaea
Lokiarchaeia_GCA_016839635_U_3	range	#ddddff	Asgard archaea
Lokiarchaeia_GCA_016840125_U	range	#ddddff	Asgard archaea
Lokiarchaeia_GCA_016840125_U_2	range	#ddddff	Asgard archaea
Lokiarchaeia_GCA_016840125_U_3	range	#ddddff	Asgard archaea
Lokiarchaeia_GCA_016840125_U_4	range	#ddddff	Asgard archaea
Lokiarchaeia_GCA_022866525_U	range	#ddddff	Asgard archaea
Lokiarchaeia_GCA_022866525_U_2	range	#ddddff	Asgard archaea
Lokiarchaeia_GCA_022866525_U_3	range	#ddddff	Asgard archaea
Lokiarchaeia_GCA_022866525_U_4	range	#ddddff	Asgard archaea
Lokiarchaeia_GCA_022866525_U_5	range	#ddddff	Asgard archaea
Lokiarchaeia_GCA_016839425_U	range	#ddddff	Asgard archaea
Lokiarchaeia_GCA_016839425_U_2	range	#ddddff	Asgard archaea
Lokiarchaeia_GCA_016839425_U_3	range	#ddddff	Asgard archaea
Lokiarchaeia_GCA_016839425_U_4	range	#ddddff	Asgard archaea
Lokiarchaeia_GCA_016839425_U_5	range	#ddddff	Asgard archaea
Lokiarchaeia_GCA_014730125_U	range	#ddddff	Asgard archaea
Lokiarchaeia_GCA_014730125_U_2	range	#ddddff	Asgard archaea
Lokiarchaeia_GCA_014730125_U_3	range	#ddddff	Asgard archaea
Lokiarchaeia_GCA_014730125_U_4	range	#ddddff	Asgard archaea
Lokiarchaeia_GCA_004524425_U	range	#ddddff	Asgard archaea
Lokiarchaeia_GCA_004524425_U_2	range	#ddddff	Asgard archaea
Lokiarchaeia_GCA_004524425_U_3	range	#ddddff	Asgard archaea
Lokiarchaeia_GCA_004524425_U_4	range	#ddddff	Asgard archaea
Lokiarchaeia_GCA_019058095_U	range	#ddddff	Asgard archaea
Lokiarchaeia_GCA_019058095_U_2	range	#ddddff	Asgard archaea
Lokiarchaeia_GCA_019058095_U_3	range	#ddddff	Asgard archaea
Lokiarchaeia_GCA_019058095_U_4	range	#ddddff	Asgard archaea
Lokiarchaeia_GCA_016840165_U	range	#ddddff	Asgard archaea
Lokiarchaeia_GCA_016840165_U_2	range	#ddddff	Asgard archaea
Lokiarchaeia_GCA_016840165_U_3	range	#ddddff	Asgard archaea
Lokiarchaeia_GCA_016840165_U_4	range	#ddddff	Asgard archaea
Lokiarchaeia_GCA_019058075_U	range	#ddddff	Asgard archaea
Lokiarchaeia_GCA_019058075_U_2	range	#ddddff	Asgard archaea
Lokiarchaeia_GCA_019058075_U_3	range	#ddddff	Asgard archaea
Lokiarchaeia_GCA_019058515_U	range	#ddddff	Asgard archaea
Lokiarchaeia_GCA_019058515_U_2	range	#ddddff	Asgard archaea
Lokiarchaeia_GCA_019058515_U_3	range	#ddddff	Asgard archaea
Lokiarchaeia_GCA_019058515_U_4	range	#ddddff	Asgard archaea
Lokiarchaeia_GCA_018238725_U	range	#ddddff	Asgard archaea
Lokiarchaeia_GCA_018238725_U_2	range	#ddddff	Asgard archaea
Lokiarchaeia_GCA_018238725_U_3	range	#ddddff	Asgard archaea
Lokiarchaeia_GCA_018238725_U_4	range	#ddddff	Asgard archaea
Lokiarchaeia_GCA_018238725_U_5	range	#ddddff	Asgard archaea
Lokiarchaeia_GCA_016839915_U	range	#ddddff	Asgard archaea
Lokiarchaeia_GCA_016839915_U_2	range	#ddddff	Asgard archaea
Lokiarchaeia_GCA_016839915_U_3	range	#ddddff	Asgard archaea
Lokiarchaeia_GCA_016839705_U	range	#ddddff	Asgard archaea
Lokiarchaeia_GCA_016839705_U_2	range	#ddddff	Asgard archaea
Lokiarchaeia_GCA_016839705_U_3	range	#ddddff	Asgard archaea
Lokiarchaeia_GCA_019057735_U	range	#ddddff	Asgard archaea
Lokiarchaeia_GCA_019057735_U_2	range	#ddddff	Asgard archaea
Lokiarchaeia_GCA_019057735_U_3	range	#ddddff	Asgard archaea
Lokiarchaeia_GCA_019057735_U_4	range	#ddddff	Asgard archaea
Lokiarchaeia_GCA_019057915_U	range	#ddddff	Asgard archaea
Lokiarchaeia_GCA_019057915_U_2	range	#ddddff	Asgard archaea
Lokiarchaeia_GCA_019057915_U_3	range	#ddddff	Asgard archaea
Lokiarchaeia_GCA_019894955_U	range	#ddddff	Asgard archaea
Lokiarchaeia_GCA_019894955_U_2	range	#ddddff	Asgard archaea
Lokiarchaeia_GCA_019894955_U_3	range	#ddddff	Asgard archaea
Lokiarchaeia_GCA_019894955_U_4	range	#ddddff	Asgard archaea
Lokiarchaeia_GCA_016930515_U	range	#ddddff	Asgard archaea
Lokiarchaeia_GCA_016930515_U_2	range	#ddddff	Asgard archaea
Lokiarchaeia_GCA_016930515_U_3	range	#ddddff	Asgard archaea
Lokiarchaeia_GCA_016930515_U_4	range	#ddddff	Asgard archaea
Lokiarchaeia_GCA_019058355_U	range	#ddddff	Asgard archaea
Lokiarchaeia_GCA_019058355_U_2	range	#ddddff	Asgard archaea
Lokiarchaeia_GCA_019058355_U_3	range	#ddddff	Asgard archaea
Lokiarchaeia_GCA_019058355_U_4	range	#ddddff	Asgard archaea
Lokiarchaeia_GCA_019058355_U_5	range	#ddddff	Asgard archaea
Lokiarchaeia_GCA_019058135_U	range	#ddddff	Asgard archaea
Lokiarchaeia_GCA_019058135_U_2	range	#ddddff	Asgard archaea
Lokiarchaeia_GCA_019058135_U_3	range	#ddddff	Asgard archaea
Lokiarchaeia_GCA_019058135_U_4	range	#ddddff	Asgard archaea
Lokiarchaeia_GCA_019058135_U_5	range	#ddddff	Asgard archaea
Lokiarchaeia_GCA_019058215_U	range	#ddddff	Asgard archaea
Lokiarchaeia_GCA_019058215_U_2	range	#ddddff	Asgard archaea
Lokiarchaeia_GCA_019058215_U_3	range	#ddddff	Asgard archaea
Lokiarchaeia_GCA_019058215_U_4	range	#ddddff	Asgard archaea
Lokiarchaeia_GCA_019057575_U	range	#ddddff	Asgard archaea
Lokiarchaeia_GCA_019057575_U_2	range	#ddddff	Asgard archaea
Lokiarchaeia_GCA_019057575_U_3	range	#ddddff	Asgard archaea
Lokiarchaeia_GCA_019057575_U_4	range	#ddddff	Asgard archaea
Lokiarchaeia_GCA_005222975_U	range	#ddddff	Asgard archaea
Lokiarchaeia_GCA_005222975_U_2	range	#ddddff	Asgard archaea
Lokiarchaeia_GCA_005222975_U_3	range	#ddddff	Asgard archaea
Lokiarchaeia_GCA_005222975_U_4	range	#ddddff	Asgard archaea
Lokiarchaeia_GCA_018238305_U	range	#ddddff	Asgard archaea
Lokiarchaeia_GCA_018238305_U_2	range	#ddddff	Asgard archaea
Lokiarchaeia_GCA_018238305_U_3	range	#ddddff	Asgard archaea
Lokiarchaeia_GCA_018238305_U_4	range	#ddddff	Asgard archaea
Lokiarchaeia_GCA_016840695_U	range	#ddddff	Asgard archaea
Lokiarchaeia_GCA_016840695_U_2	range	#ddddff	Asgard archaea
Lokiarchaeia_GCA_016840695_U_3	range	#ddddff	Asgard archaea
Lokiarchaeia_GCA_016840655_U	range	#ddddff	Asgard archaea
Lokiarchaeia_GCA_016840655_U_2	range	#ddddff	Asgard archaea
Lokiarchaeia_GCA_016840655_U_3	range	#ddddff	Asgard archaea
Lokiarchaeia_GCA_016839765_U	range	#ddddff	Asgard archaea
Lokiarchaeia_GCA_016839765_U_2	range	#ddddff	Asgard archaea
Lokiarchaeia_GCA_016839765_U_3	range	#ddddff	Asgard archaea
Lokiarchaeia_GCA_016839765_U_4	range	#ddddff	Asgard archaea
Lokiarchaeia_GCA_013375455_U	range	#ddddff	Asgard archaea
Lokiarchaeia_GCA_013375455_U_2	range	#ddddff	Asgard archaea
Lokiarchaeia_GCA_013375455_U_3	range	#ddddff	Asgard archaea
Lokiarchaeia_GCA_019894855_U	range	#ddddff	Asgard archaea
Lokiarchaeia_GCA_019894855_U_2	range	#ddddff	Asgard archaea
Lokiarchaeia_GCA_019894855_U_3	range	#ddddff	Asgard archaea
Lokiarchaeia_GCA_019057435_U	range	#ddddff	Asgard archaea
Lokiarchaeia_GCA_019057435_U_2	range	#ddddff	Asgard archaea
Lokiarchaeia_GCA_019057435_U_3	range	#ddddff	Asgard archaea
Lokiarchaeia_GCA_019058315_U	range	#ddddff	Asgard archaea
Lokiarchaeia_GCA_019058315_U_2	range	#ddddff	Asgard archaea
Lokiarchaeia_GCA_019058315_U_3	range	#ddddff	Asgard archaea
Lokiarchaeia_GCA_013375475_U	range	#ddddff	Asgard archaea
Lokiarchaeia_GCA_013375475_U_2	range	#ddddff	Asgard archaea
Lokiarchaeia_GCA_013375475_U_3	range	#ddddff	Asgard archaea
Lokiarchaeia_GCA_013375475_U_4	range	#ddddff	Asgard archaea
Lokiarchaeia_GCA_020344955_U	range	#ddddff	Asgard archaea
Lokiarchaeia_GCA_020344955_U_2	range	#ddddff	Asgard archaea
Lokiarchaeia_GCA_020344955_U_3	range	#ddddff	Asgard archaea
Lokiarchaeia_GCA_020344955_U_4	range	#ddddff	Asgard archaea
Lokiarchaeia_GCA_020344955_U_5	range	#ddddff	Asgard archaea
Lokiarchaeia_GCA_019058035_U	range	#ddddff	Asgard archaea
Lokiarchaeia_GCA_019058035_U_2	range	#ddddff	Asgard archaea
Lokiarchaeia_GCA_019058035_U_3	range	#ddddff	Asgard archaea
Lokiarchaeia_GCA_019058035_U_4	range	#ddddff	Asgard archaea
Lokiarchaeia_GCA_018238745_U	range	#ddddff	Asgard archaea
Lokiarchaeia_GCA_018238745_U_2	range	#ddddff	Asgard archaea
Lokiarchaeia_GCA_018238745_U_3	range	#ddddff	Asgard archaea
Lokiarchaeia_GCA_004375715_U	range	#ddddff	Asgard archaea
Lokiarchaeia_GCA_004375715_U_2	range	#ddddff	Asgard archaea
Lokiarchaeia_GCA_004375715_U_3	range	#ddddff	Asgard archaea
Lokiarchaeia_GCA_018238345_U	range	#ddddff	Asgard archaea
Lokiarchaeia_GCA_018238345_U_2	range	#ddddff	Asgard archaea
Lokiarchaeia_GCA_018238345_U_3	range	#ddddff	Asgard archaea
Lokiarchaeia_GCA_018238345_U_4	range	#ddddff	Asgard archaea
Lokiarchaeia_GCA_016840545_U	range	#ddddff	Asgard archaea
Lokiarchaeia_GCA_016840545_U_2	range	#ddddff	Asgard archaea
Lokiarchaeia_GCA_016840545_U_3	range	#ddddff	Asgard archaea
Lokiarchaeia_GCA_016840545_U_4	range	#ddddff	Asgard archaea
Lokiarchaeia_GCA_019058055_U	range	#ddddff	Asgard archaea
Lokiarchaeia_GCA_019058055_U_2	range	#ddddff	Asgard archaea
Lokiarchaeia_GCA_019058055_U_3	range	#ddddff	Asgard archaea
Lokiarchaeia_GCA_013375355_U	range	#ddddff	Asgard archaea
Lokiarchaeia_GCA_013375355_U_2	range	#ddddff	Asgard archaea
Lokiarchaeia_GCA_013375355_U_3	range	#ddddff	Asgard archaea
Lokiarchaeia_GCA_019058295_U	range	#ddddff	Asgard archaea
Lokiarchaeia_GCA_019058295_U_2	range	#ddddff	Asgard archaea
Lokiarchaeia_GCA_019058295_U_3	range	#ddddff	Asgard archaea
Lokiarchaeia_GCA_019058295_U_4	range	#ddddff	Asgard archaea
Lokiarchaeia_GCA_018238625_U	range	#ddddff	Asgard archaea
Lokiarchaeia_GCA_018238625_U_2	range	#ddddff	Asgard archaea
Lokiarchaeia_GCA_018238625_U_3	range	#ddddff	Asgard archaea
Lokiarchaeia_GCA_011364975_U	range	#ddddff	Asgard archaea
Lokiarchaeia_GCA_011364975_U_2	range	#ddddff	Asgard archaea
Lokiarchaeia_GCA_011364975_U_3	range	#ddddff	Asgard archaea
Lokiarchaeia_GCA_016839315_U	range	#ddddff	Asgard archaea
Lokiarchaeia_GCA_016839315_U_2	range	#ddddff	Asgard archaea
Lokiarchaeia_GCA_016839315_U_3	range	#ddddff	Asgard archaea
Lokiarchaeia_GCA_023129555_U	range	#ddddff	Asgard archaea
Lokiarchaeia_GCA_023129555_U_2	range	#ddddff	Asgard archaea
Lokiarchaeia_GCA_023129555_U_3	range	#ddddff	Asgard archaea
Lokiarchaeia_GCA_005191425_U	range	#ddddff	Asgard archaea
Lokiarchaeia_GCA_005191425_U_2	range	#ddddff	Asgard archaea
Lokiarchaeia_GCA_005191425_U_3	range	#ddddff	Asgard archaea
Lokiarchaeia_GCA_005191425_U_4	range	#ddddff	Asgard archaea
Lokiarchaeia_GCA_019058015_U	range	#ddddff	Asgard archaea
Lokiarchaeia_GCA_019058015_U_2	range	#ddddff	Asgard archaea
Lokiarchaeia_GCA_019058015_U_3	range	#ddddff	Asgard archaea
Lokiarchaeia_GCA_019058015_U_4	range	#ddddff	Asgard archaea
Lokiarchaeia_GCA_019894735_U	range	#ddddff	Asgard archaea
Lokiarchaeia_GCA_019894735_U_2	range	#ddddff	Asgard archaea
Lokiarchaeia_GCA_019894735_U_3	range	#ddddff	Asgard archaea
Lokiarchaeia_GCA_011365055_U	range	#ddddff	Asgard archaea
Lokiarchaeia_GCA_011365055_U_2	range	#ddddff	Asgard archaea
Lokiarchaeia_GCA_011365055_U_3	range	#ddddff	Asgard archaea
Lokiarchaeia_GCA_011365055_U_4	range	#ddddff	Asgard archaea
Lokiarchaeia_GCA_004524535_U	range	#ddddff	Asgard archaea
Lokiarchaeia_GCA_004524535_U_2	range	#ddddff	Asgard archaea
Lokiarchaeia_GCA_004524535_U_3	range	#ddddff	Asgard archaea
Lokiarchaeia_GCA_004376705_U	range	#ddddff	Asgard archaea
Lokiarchaeia_GCA_004376705_U_2	range	#ddddff	Asgard archaea
Lokiarchaeia_GCA_013375405_U	range	#ddddff	Asgard archaea
Lokiarchaeia_GCA_013375405_U_2	range	#ddddff	Asgard archaea
Lokiarchaeia_GCA_013375405_U_3	range	#ddddff	Asgard archaea
Lokiarchaeia_GCA_016926735_U	range	#ddddff	Asgard archaea
Lokiarchaeia_GCA_016926735_U_2	range	#ddddff	Asgard archaea
Lokiarchaeia_GCA_018238145_U	range	#ddddff	Asgard archaea
Lokiarchaeia_GCA_018238145_U_2	range	#ddddff	Asgard archaea
Lokiarchaeia_GCA_018238145_U_3	range	#ddddff	Asgard archaea
Lokiarchaeia_GCA_018238145_U_4	range	#ddddff	Asgard archaea
Lokiarchaeia_GCA_008080765_U	range	#ddddff	Asgard archaea
Lokiarchaeia_GCA_008080765_U_2	range	#ddddff	Asgard archaea
Lokiarchaeia_GCA_016840985_U	range	#ddddff	Asgard archaea
Lokiarchaeia_GCA_016840985_U_2	range	#ddddff	Asgard archaea
Lokiarchaeia_GCA_016840985_U_3	range	#ddddff	Asgard archaea
Lokiarchaeia_GCA_016840985_U_4	range	#ddddff	Asgard archaea
Lokiarchaeia_GCA_018238705_U	range	#ddddff	Asgard archaea
Lokiarchaeia_GCA_018238705_U_2	range	#ddddff	Asgard archaea
Lokiarchaeia_GCA_018238705_U_3	range	#ddddff	Asgard archaea
Lokiarchaeia_GCA_014729055_U	range	#ddddff	Asgard archaea
Lokiarchaeia_GCA_014729055_U_2	range	#ddddff	Asgard archaea
Lokiarchaeia_GCA_019057955_U	range	#ddddff	Asgard archaea
Lokiarchaeia_GCA_019057955_U_2	range	#ddddff	Asgard archaea
Lokiarchaeia_GCA_019057955_U_3	range	#ddddff	Asgard archaea
Lokiarchaeia_GCA_004524365_U	range	#ddddff	Asgard archaea
Lokiarchaeia_GCA_004524365_U_2	range	#ddddff	Asgard archaea
Lokiarchaeia_GCA_004524365_U_3	range	#ddddff	Asgard archaea
Lokiarchaeia_GCA_019058245_U	range	#ddddff	Asgard archaea
Lokiarchaeia_GCA_019058245_U_2	range	#ddddff	Asgard archaea
Lokiarchaeia_GCA_019058245_U_3	range	#ddddff	Asgard archaea
Lokiarchaeia_GCA_023128565_U	range	#ddddff	Asgard archaea
Lokiarchaeia_GCA_023128565_U_2	range	#ddddff	Asgard archaea
Lokiarchaeia_GCA_023128565_U_3	range	#ddddff	Asgard archaea
Lokiarchaeia_GCA_023128565_U_4	range	#ddddff	Asgard archaea
Lokiarchaeia_GCA_023128565_U_5	range	#ddddff	Asgard archaea
Lokiarchaeia_GCA_004524495_U	range	#ddddff	Asgard archaea
Lokiarchaeia_GCA_004524495_U_2	range	#ddddff	Asgard archaea
Lokiarchaeia_GCA_008000775_U	range	#ddddff	Asgard archaea
Lokiarchaeia_GCA_023134555_U	range	#ddddff	Asgard archaea
Lokiarchaeia_GCA_023134555_U_2	range	#ddddff	Asgard archaea
Lokiarchaeia_GCA_023134555_U_3	range	#ddddff	Asgard archaea
Lokiarchaeia_GCA_001940655_U	range	#ddddff	Asgard archaea
Lokiarchaeia_GCA_001940655_U_2	range	#ddddff	Asgard archaea
Lokiarchaeia_GCA_001940655_U_3	range	#ddddff	Asgard archaea
Lokiarchaeia_GCA_016932935_U	range	#ddddff	Asgard archaea
Lokiarchaeia_GCA_016932935_U_2	range	#ddddff	Asgard archaea
Lokiarchaeia_GCA_016932935_U_3	range	#ddddff	Asgard archaea
Lokiarchaeia_GCA_018238985_U	range	#ddddff	Asgard archaea
Lokiarchaeia_GCA_018238985_U_2	range	#ddddff	Asgard archaea
Lokiarchaeia_GCA_019894815_U	range	#ddddff	Asgard archaea
Lokiarchaeia_GCA_019894815_U_2	range	#ddddff	Asgard archaea
Lokiarchaeia_GCA_019894815_U_3	range	#ddddff	Asgard archaea
Lokiarchaeia_GCA_019894715_U	range	#ddddff	Asgard archaea
Lokiarchaeia_GCA_019894715_U_2	range	#ddddff	Asgard archaea
Lokiarchaeia_GCA_023127985_U	range	#ddddff	Asgard archaea
Lokiarchaeia_GCA_023127985_U_2	range	#ddddff	Asgard archaea
Lokiarchaeia_GCA_023127985_U_3	range	#ddddff	Asgard archaea
Lokiarchaeia_GCA_019057355_U	range	#ddddff	Asgard archaea
Lokiarchaeia_GCA_019057355_U_2	range	#ddddff	Asgard archaea
Lokiarchaeia_GCA_012798355_U	range	#ddddff	Asgard archaea
Lokiarchaeia_GCA_012798355_U_2	range	#ddddff	Asgard archaea
Lokiarchaeia_GCA_005191415_U	range	#ddddff	Asgard archaea
Lokiarchaeia_GCA_005191415_U_2	range	#ddddff	Asgard archaea
Lokiarchaeia_GCA_005191415_U_3	range	#ddddff	Asgard archaea
Lokiarchaeia_GCA_019056735_U	range	#ddddff	Asgard archaea
Lokiarchaeia_GCA_019056735_U_2	range	#ddddff	Asgard archaea
Lokiarchaeia_GCA_019056735_U_3	range	#ddddff	Asgard archaea
Lokiarchaeia_GCA_019894755_U	range	#ddddff	Asgard archaea
Lokiarchaeia_GCA_019894755_U_2	range	#ddddff	Asgard archaea
Lokiarchaeia_GCA_019894755_U_3	range	#ddddff	Asgard archaea
Lokiarchaeia_GCA_016839385_U	range	#ddddff	Asgard archaea
Lokiarchaeia_GCA_018238965_U	range	#ddddff	Asgard archaea
Lokiarchaeia_GCA_018238965_U_2	range	#ddddff	Asgard archaea
Lokiarchaeia_GCA_019057975_U	range	#ddddff	Asgard archaea
Lokiarchaeia_GCA_019057975_U_2	range	#ddddff	Asgard archaea
Lokiarchaeia_GCA_004524515_U	range	#ddddff	Asgard archaea
Lokiarchaeia_GCA_004524515_U_2	range	#ddddff	Asgard archaea
Lokiarchaeia_GCA_020343655_U	range	#ddddff	Asgard archaea
Lokiarchaeia_GCA_020343655_U_2	range	#ddddff	Asgard archaea
Lokiarchaeia_GCA_019057895_U	range	#ddddff	Asgard archaea
Lokiarchaeia_GCA_019057895_U_2	range	#ddddff	Asgard archaea
Lokiarchaeia_GCA_016840345_U	range	#ddddff	Asgard archaea
Lokiarchaeia_GCA_016840345_U_2	range	#ddddff	Asgard archaea
Lokiarchaeia_GCA_016840345_U_3	range	#ddddff	Asgard archaea
Lokiarchaeia_GCA_016839905_U	range	#ddddff	Asgard archaea
Lokiarchaeia_GCA_016839905_U_2	range	#ddddff	Asgard archaea
Lokiarchaeia_GCA_016933055_U	range	#ddddff	Asgard archaea
Lokiarchaeia_GCA_019058335_U	range	#ddddff	Asgard archaea
Lokiarchaeia_GCA_019058335_U_2	range	#ddddff	Asgard archaea
Lokiarchaeia_GCA_019058335_U_3	range	#ddddff	Asgard archaea
Lokiarchaeia_GCA_023131085_U	range	#ddddff	Asgard archaea
Lokiarchaeia_GCA_023131085_U_2	range	#ddddff	Asgard archaea
Lokiarchaeia_GCA_019057855_U	range	#ddddff	Asgard archaea
Lokiarchaeia_GCA_019057855_U_2	range	#ddddff	Asgard archaea
Lokiarchaeia_GCA_019057855_U_3	range	#ddddff	Asgard archaea
Lokiarchaeia_GCA_019056755_U	range	#ddddff	Asgard archaea
Lokiarchaeia_GCA_004524705_U	range	#ddddff	Asgard archaea
Lokiarchaeia_GCA_018238845_U	range	#ddddff	Asgard archaea
Lokiarchaeia_GCA_018238845_U_2	range	#ddddff	Asgard archaea
Lokiarchaeia_GCA_019894685_U	range	#ddddff	Asgard archaea
Lokiarchaeia_GCA_004524545_U	range	#ddddff	Asgard archaea
Lokiarchaeia_GCA_019057745_U	range	#ddddff	Asgard archaea
Lokiarchaeia_GCA_016839865_U	range	#ddddff	Asgard archaea
Lokiarchaeia_GCA_023133715_U	range	#ddddff	Asgard archaea
Lokiarchaeia_GCA_023133715_U_2	range	#ddddff	Asgard archaea
Lokiarchaeia_GCA_021498095_U	range	#ddddff	Asgard archaea
Lokiarchaeia_GCA_023129495_U	range	#ddddff	Asgard archaea
Lokiarchaeia_GCA_004524645_U	range	#ddddff	Asgard archaea
Lokiarchaeia_GCA_018238405_U	range	#ddddff	Asgard archaea
Heimdallarchaeia_GCA_022096895_C	range	#ddddff	Asgard archaea
Heimdallarchaeia_GCA_022096895_C_2	range	#ddddff	Asgard archaea
Lokiarchaeia_GCA_008000775_C	range	#ddddff	Asgard archaea
Lokiarchaeia_GCA_008000775_C_2	range	#ddddff	Asgard archaea
Thorarchaeia_GCA_016840385_C	range	#ddddff	Asgard archaea
Thorarchaeia_GCA_016840385_C_2	range	#ddddff	Asgard archaea
