# Supplementary material for: Asgard archaeal selenoproteome reveals a roadmap for the archaea-to-eukaryote transition of selenocysteine incorporation machinery
Source: ISME J. 2024 Jun 19;18(1):wrae111. doi: 10.1093/ismejo/wrae111 (PMC11227280; doi:10.1093/ismejo/wrae111)
Supplement: Supplementary_data_2_wrae111 [file supplementary_data_2_wrae111.zip › Selenoproteins/itol/Homolog_of_AhpF_N_terminal_domain_ranges.txt]

TREE_COLORS
SEPARATOR TAB
DATA
Thermococcus_sp._C	range	#eeffee	Euryarchaeota
Thermococcus_waiotapuensis_C	range	#eeffee	Euryarchaeota
Thermococcus_siculi_C	range	#eeffee	Euryarchaeota
Thermococcus_sp._2319x1_strain_Essen_C	range	#eeffee	Euryarchaeota
Thermococcus_sp._2319x1_C	range	#eeffee	Euryarchaeota
Thermococcus_aggregans_strain_TY_C	range	#eeffee	Euryarchaeota
Thermococcus_litoralis_DSM_5473_C	range	#eeffee	Euryarchaeota
Thermococcus_sp._IRI35c_C	range	#eeffee	Euryarchaeota
Sifarchaeia_GCA_019057385_U	range	#ddddff	Asgard archaea
Sifarchaeia_GCA_016840645_U	range	#ddddff	Asgard archaea
Sifarchaeia_GCA_016840515_U	range	#ddddff	Asgard archaea
Sifarchaeia_GCA_016294985_U	range	#ddddff	Asgard archaea
Thorarchaeia_GCA_016839485_C	range	#ddddff	Asgard archaea
Lokiarchaeia_GCA_016839915_C	range	#ddddff	Asgard archaea
Lokiarchaeia_GCA_016839915_C_2	range	#ddddff	Asgard archaea
Lokiarchaeia_GCA_016839915_C_3	range	#ddddff	Asgard archaea
Thorarchaeia_GCA_014730275_C	range	#ddddff	Asgard archaea
Thorarchaeia_GCA_018238575_C	range	#ddddff	Asgard archaea
Lokiarchaeia_GCA_023129495_C	range	#ddddff	Asgard archaea
Lokiarchaeia_GCA_023129495_C_2	range	#ddddff	Asgard archaea
Heimdallarchaeia_GCA_023136245_C	range	#ddddff	Asgard archaea
Thorarchaeia_GCA_016840845_C	range	#ddddff	Asgard archaea
Thorarchaeia_GCA_016840845_C_2	range	#ddddff	Asgard archaea
Heimdallarchaeia_GCA_023132955_C	range	#ddddff	Asgard archaea
Thorarchaeia_GCA_023132455_C	range	#ddddff	Asgard archaea
Thorarchaeia_GCA_003345555_C	range	#ddddff	Asgard archaea
Lokiarchaeia_GCA_016932935_C	range	#ddddff	Asgard archaea
Lokiarchaeia_GCA_016932935_C_2	range	#ddddff	Asgard archaea
Thorarchaeia_GCA_004524305_C	range	#ddddff	Asgard archaea
Thorarchaeia_GCA_016839445_C	range	#ddddff	Asgard archaea
Lokiarchaeia_GCA_016840655_C	range	#ddddff	Asgard archaea
Lokiarchaeia_GCA_016840655_C_2	range	#ddddff	Asgard archaea
Thermococcus_sp._2319x1_strain_Essen_C_2	range	#eeffee	Euryarchaeota
Thermococcus_sp._2319x1_C_2	range	#eeffee	Euryarchaeota
Thermococcus_aggregans_strain_TY_C_2	range	#eeffee	Euryarchaeota
Thermococcus_litoralis_DSM_5473_C_2	range	#eeffee	Euryarchaeota
Thermococcus_sp._IRI35c_C_2	range	#eeffee	Euryarchaeota
