# Supplementary material for: Asgard archaeal selenoproteome reveals a roadmap for the archaea-to-eukaryote transition of selenocysteine incorporation machinery
Source: ISME J. 2024 Jun 19;18(1):wrae111. doi: 10.1093/ismejo/wrae111 (PMC11227280; doi:10.1093/ismejo/wrae111)
Supplement: Supplementary_data_2_wrae111 [file supplementary_data_2_wrae111.zip › Selenoproteins/itol/Homolog_of_AhpF_N_terminal_domain_style.txt]

DATASET_STYLE
SEPARATOR COMMA
DATASET_LABEL,Homolog_of_AhpF_N_terminal_domain style
COLOR,#ffff00
DATA
Thermococcus_sp._C,label,clade,#0000ff,1,normal
Thermococcus_waiotapuensis_C,label,clade,#0000ff,1,normal
Thermococcus_siculi_C,label,clade,#0000ff,1,normal
Thermococcus_sp._2319x1_strain_Essen_C,label,clade,#0000ff,1,normal
Thermococcus_sp._2319x1_C,label,clade,#0000ff,1,normal
Thermococcus_aggregans_strain_TY_C,label,clade,#0000ff,1,normal
Thermococcus_litoralis_DSM_5473_C,label,clade,#0000ff,1,normal
Thermococcus_sp._IRI35c_C,label,clade,#0000ff,1,normal
Sifarchaeia_GCA_019057385_U,label,clade,#ff0000,1,normal
Sifarchaeia_GCA_016840645_U,label,clade,#ff0000,1,normal
Sifarchaeia_GCA_016840515_U,label,clade,#ff0000,1,normal
Sifarchaeia_GCA_016294985_U,label,clade,#ff0000,1,normal
Thorarchaeia_GCA_016839485_C,label,clade,#0000ff,1,normal
Lokiarchaeia_GCA_016839915_C,label,clade,#0000ff,1,normal
Lokiarchaeia_GCA_016839915_C_2,label,clade,#0000ff,1,normal
Lokiarchaeia_GCA_016839915_C_3,label,clade,#0000ff,1,normal
Thorarchaeia_GCA_014730275_C,label,clade,#0000ff,1,normal
Thorarchaeia_GCA_018238575_C,label,clade,#0000ff,1,normal
Lokiarchaeia_GCA_023129495_C,label,clade,#0000ff,1,normal
Lokiarchaeia_GCA_023129495_C_2,label,clade,#0000ff,1,normal
Heimdallarchaeia_GCA_023136245_C,label,clade,#0000ff,1,normal
Thorarchaeia_GCA_016840845_C,label,clade,#0000ff,1,normal
Thorarchaeia_GCA_016840845_C_2,label,clade,#0000ff,1,normal
Heimdallarchaeia_GCA_023132955_C,label,clade,#0000ff,1,normal
Thorarchaeia_GCA_023132455_C,label,clade,#0000ff,1,normal
Thorarchaeia_GCA_003345555_C,label,clade,#0000ff,1,normal
Lokiarchaeia_GCA_016932935_C,label,clade,#0000ff,1,normal
Lokiarchaeia_GCA_016932935_C_2,label,clade,#0000ff,1,normal
Thorarchaeia_GCA_004524305_C,label,clade,#0000ff,1,normal
Thorarchaeia_GCA_016839445_C,label,clade,#0000ff,1,normal
Lokiarchaeia_GCA_016840655_C,label,clade,#0000ff,1,normal
Lokiarchaeia_GCA_016840655_C_2,label,clade,#0000ff,1,normal
Thermococcus_sp._2319x1_strain_Essen_C_2,label,clade,#0000ff,1,normal
Thermococcus_sp._2319x1_C_2,label,clade,#0000ff,1,normal
Thermococcus_aggregans_strain_TY_C_2,label,clade,#0000ff,1,normal
Thermococcus_litoralis_DSM_5473_C_2,label,clade,#0000ff,1,normal
Thermococcus_sp._IRI35c_C_2,label,clade,#0000ff,1,normal
