# Supplementary material for: Asgard archaeal selenoproteome reveals a roadmap for the archaea-to-eukaryote transition of selenocysteine incorporation machinery
Source: ISME J. 2024 Jun 19;18(1):wrae111. doi: 10.1093/ismejo/wrae111 (PMC11227280; doi:10.1093/ismejo/wrae111)
Supplement: Supplementary_data_2_wrae111 [file supplementary_data_2_wrae111.zip › Selenoproteins/itol/Prx_like_thiol_disulfide_oxidoreductase_ranges.txt]

TREE_COLORS
SEPARATOR TAB
DATA
Halomicroarcula_rubra_C	range	#eeffee	Euryarchaeota
Halonotius_sp._J07HN4_C	range	#eeffee	Euryarchaeota
Halomicrobium_sp._LC1Hm_C	range	#eeffee	Euryarchaeota
Halobacteriales_archaeon_QH_10_70_21_C	range	#eeffee	Euryarchaeota
Halobellus_clavatus_C	range	#eeffee	Euryarchaeota
Halobacteriales_C	range	#eeffee	Euryarchaeota
Haloplanus_sp._HW8-1_C	range	#eeffee	Euryarchaeota
Halosimplex_litoreum_C	range	#eeffee	Euryarchaeota
Halovenus_rubra_C	range	#eeffee	Euryarchaeota
Halovenus_salina_C	range	#eeffee	Euryarchaeota
Sifarchaeia_GCA_019057385_U	range	#ddddff	Asgard archaea
Sifarchaeia_GCA_019057385_U_2	range	#ddddff	Asgard archaea
Sifarchaeia_GCA_016840645_U	range	#ddddff	Asgard archaea
Sifarchaeia_GCA_016840515_U	range	#ddddff	Asgard archaea
Sifarchaeia_GCA_016840515_U_2	range	#ddddff	Asgard archaea
Jordarchaeia_GCA_019056875_U	range	#ddddff	Asgard archaea
Lokiarchaeia_GCA_019894885_U	range	#ddddff	Asgard archaea
Lokiarchaeia_GCA_019894885_U_2	range	#ddddff	Asgard archaea
Lokiarchaeia_GCA_019894885_U_3	range	#ddddff	Asgard archaea
Lokiarchaeia_GCA_014730295_U	range	#ddddff	Asgard archaea
Lokiarchaeia_GCA_014730295_U_2	range	#ddddff	Asgard archaea
Lokiarchaeia_GCA_014730295_U_3	range	#ddddff	Asgard archaea
Lokiarchaeia_GCA_013375485_U	range	#ddddff	Asgard archaea
Lokiarchaeia_GCA_013375485_U_2	range	#ddddff	Asgard archaea
Lokiarchaeia_GCA_013375485_U_3	range	#ddddff	Asgard archaea
Lokiarchaeia_GCA_016839745_U	range	#ddddff	Asgard archaea
Lokiarchaeia_GCA_016839745_U_2	range	#ddddff	Asgard archaea
Lokiarchaeia_GCA_016839745_U_3	range	#ddddff	Asgard archaea
Lokiarchaeia_GCA_019057835_U	range	#ddddff	Asgard archaea
Lokiarchaeia_GCA_019057835_U_2	range	#ddddff	Asgard archaea
Lokiarchaeia_GCA_019058395_U	range	#ddddff	Asgard archaea
Lokiarchaeia_GCA_019058395_U_2	range	#ddddff	Asgard archaea
Lokiarchaeia_GCA_016839585_U	range	#ddddff	Asgard archaea
Lokiarchaeia_GCA_016839585_U_2	range	#ddddff	Asgard archaea
Lokiarchaeia_GCA_016839585_U_3	range	#ddddff	Asgard archaea
Lokiarchaeia_GCA_019058425_U	range	#ddddff	Asgard archaea
Lokiarchaeia_GCA_019058425_U_2	range	#ddddff	Asgard archaea
Lokiarchaeia_GCA_019058425_U_3	range	#ddddff	Asgard archaea
Lokiarchaeia_GCA_019058425_U_4	range	#ddddff	Asgard archaea
Lokiarchaeia_GCA_013375495_U	range	#ddddff	Asgard archaea
Lokiarchaeia_GCA_013375495_U_2	range	#ddddff	Asgard archaea
Lokiarchaeia_GCA_019894875_U	range	#ddddff	Asgard archaea
Lokiarchaeia_GCA_019057775_U	range	#ddddff	Asgard archaea
Lokiarchaeia_GCA_019057775_U_2	range	#ddddff	Asgard archaea
Lokiarchaeia_GCA_019057775_U_3	range	#ddddff	Asgard archaea
Lokiarchaeia_GCA_019058365_U	range	#ddddff	Asgard archaea
Lokiarchaeia_GCA_019058365_U_2	range	#ddddff	Asgard archaea
Lokiarchaeia_GCA_016839655_U	range	#ddddff	Asgard archaea
Lokiarchaeia_GCA_016839655_U_2	range	#ddddff	Asgard archaea
Lokiarchaeia_GCA_019057995_U	range	#ddddff	Asgard archaea
Lokiarchaeia_GCA_008080735_U	range	#ddddff	Asgard archaea
Lokiarchaeia_GCA_008080735_U_2	range	#ddddff	Asgard archaea
Lokiarchaeia_GCA_014729315_U	range	#ddddff	Asgard archaea
Lokiarchaeia_GCA_014729315_U_2	range	#ddddff	Asgard archaea
Lokiarchaeia_GCA_014729315_U_3	range	#ddddff	Asgard archaea
Lokiarchaeia_GCA_019057865_U	range	#ddddff	Asgard archaea
Lokiarchaeia_GCA_019057865_U_2	range	#ddddff	Asgard archaea
Lokiarchaeia_GCA_016839555_U	range	#ddddff	Asgard archaea
Lokiarchaeia_GCA_016839555_U_2	range	#ddddff	Asgard archaea
Lokiarchaeia_GCA_019894975_U	range	#ddddff	Asgard archaea
Lokiarchaeia_GCA_019894975_U_2	range	#ddddff	Asgard archaea
Lokiarchaeia_GCA_019894975_U_3	range	#ddddff	Asgard archaea
Lokiarchaeia_GCA_016840085_U	range	#ddddff	Asgard archaea
Lokiarchaeia_GCA_016840085_U_2	range	#ddddff	Asgard archaea
Lokiarchaeia_GCA_000986845_U	range	#ddddff	Asgard archaea
Lokiarchaeia_GCA_000986845_U_2	range	#ddddff	Asgard archaea
Lokiarchaeia_GCA_000986845_U_3	range	#ddddff	Asgard archaea
Lokiarchaeia_GCA_011364925_U	range	#ddddff	Asgard archaea
Lokiarchaeia_GCA_011364925_U_2	range	#ddddff	Asgard archaea
Lokiarchaeia_GCA_008080755_U	range	#ddddff	Asgard archaea
Lokiarchaeia_GCA_008080755_U_2	range	#ddddff	Asgard archaea
Lokiarchaeia_GCA_008080755_U_3	range	#ddddff	Asgard archaea
Lokiarchaeia_GCA_004524725_U	range	#ddddff	Asgard archaea
Lokiarchaeia_GCA_004524725_U_2	range	#ddddff	Asgard archaea
Lokiarchaeia_GCA_005223125_U	range	#ddddff	Asgard archaea
Lokiarchaeia_GCA_005223125_U_2	range	#ddddff	Asgard archaea
Lokiarchaeia_GCA_005223125_U_3	range	#ddddff	Asgard archaea
Lokiarchaeia_GCA_016840745_U	range	#ddddff	Asgard archaea
Lokiarchaeia_GCA_016840745_U_2	range	#ddddff	Asgard archaea
Lokiarchaeia_GCA_019057795_U	range	#ddddff	Asgard archaea
Lokiarchaeia_GCA_014730165_U	range	#ddddff	Asgard archaea
Lokiarchaeia_GCA_016839635_U	range	#ddddff	Asgard archaea
Lokiarchaeia_GCA_016839635_U_2	range	#ddddff	Asgard archaea
Lokiarchaeia_GCA_016839635_U_3	range	#ddddff	Asgard archaea
Lokiarchaeia_GCA_016840125_U	range	#ddddff	Asgard archaea
Lokiarchaeia_GCA_016840125_U_2	range	#ddddff	Asgard archaea
Lokiarchaeia_GCA_016840125_U_3	range	#ddddff	Asgard archaea
Lokiarchaeia_GCA_014730125_U	range	#ddddff	Asgard archaea
Lokiarchaeia_GCA_004524425_U	range	#ddddff	Asgard archaea
Lokiarchaeia_GCA_019058095_U	range	#ddddff	Asgard archaea
Lokiarchaeia_GCA_016840165_U	range	#ddddff	Asgard archaea
Lokiarchaeia_GCA_016840165_U_2	range	#ddddff	Asgard archaea
Lokiarchaeia_GCA_019058075_U	range	#ddddff	Asgard archaea
Lokiarchaeia_GCA_019058075_U_2	range	#ddddff	Asgard archaea
Lokiarchaeia_GCA_019058515_U	range	#ddddff	Asgard archaea
Lokiarchaeia_GCA_019058515_U_2	range	#ddddff	Asgard archaea
Lokiarchaeia_GCA_018238725_U	range	#ddddff	Asgard archaea
Lokiarchaeia_GCA_016839915_U	range	#ddddff	Asgard archaea
Lokiarchaeia_GCA_016839915_U_2	range	#ddddff	Asgard archaea
Lokiarchaeia_GCA_016839915_U_3	range	#ddddff	Asgard archaea
Lokiarchaeia_GCA_016839705_U	range	#ddddff	Asgard archaea
Lokiarchaeia_GCA_016839705_U_2	range	#ddddff	Asgard archaea
Lokiarchaeia_GCA_019057735_U	range	#ddddff	Asgard archaea
Lokiarchaeia_GCA_019057915_U	range	#ddddff	Asgard archaea
Lokiarchaeia_GCA_019894955_U	range	#ddddff	Asgard archaea
Lokiarchaeia_GCA_016930515_U	range	#ddddff	Asgard archaea
Lokiarchaeia_GCA_019057575_U	range	#ddddff	Asgard archaea
Lokiarchaeia_GCA_018238305_U	range	#ddddff	Asgard archaea
Lokiarchaeia_GCA_016840695_U	range	#ddddff	Asgard archaea
Lokiarchaeia_GCA_016840695_U_2	range	#ddddff	Asgard archaea
Lokiarchaeia_GCA_016840655_U	range	#ddddff	Asgard archaea
Lokiarchaeia_GCA_016839765_U	range	#ddddff	Asgard archaea
Lokiarchaeia_GCA_013375455_U	range	#ddddff	Asgard archaea
Lokiarchaeia_GCA_019894855_U	range	#ddddff	Asgard archaea
Lokiarchaeia_GCA_019894855_U_2	range	#ddddff	Asgard archaea
Lokiarchaeia_GCA_019894855_U_3	range	#ddddff	Asgard archaea
Lokiarchaeia_GCA_019057435_U	range	#ddddff	Asgard archaea
Lokiarchaeia_GCA_019057435_U_2	range	#ddddff	Asgard archaea
Lokiarchaeia_GCA_019058315_U	range	#ddddff	Asgard archaea
Lokiarchaeia_GCA_013375475_U	range	#ddddff	Asgard archaea
Lokiarchaeia_GCA_013375475_U_2	range	#ddddff	Asgard archaea
Lokiarchaeia_GCA_018238745_U	range	#ddddff	Asgard archaea
Lokiarchaeia_GCA_004375715_U	range	#ddddff	Asgard archaea
Lokiarchaeia_GCA_004375715_U_2	range	#ddddff	Asgard archaea
Lokiarchaeia_GCA_019058055_U	range	#ddddff	Asgard archaea
Lokiarchaeia_GCA_018238625_U	range	#ddddff	Asgard archaea
Lokiarchaeia_GCA_011364975_U	range	#ddddff	Asgard archaea
Lokiarchaeia_GCA_016839315_U	range	#ddddff	Asgard archaea
Lokiarchaeia_GCA_023129555_U	range	#ddddff	Asgard archaea
Lokiarchaeia_GCA_023129555_U_2	range	#ddddff	Asgard archaea
Lokiarchaeia_GCA_019894735_U	range	#ddddff	Asgard archaea
Lokiarchaeia_GCA_019894735_U_2	range	#ddddff	Asgard archaea
Lokiarchaeia_GCA_011365055_U	range	#ddddff	Asgard archaea
Lokiarchaeia_GCA_004376705_U	range	#ddddff	Asgard archaea
Lokiarchaeia_GCA_004376705_U_2	range	#ddddff	Asgard archaea
Lokiarchaeia_GCA_016926735_U	range	#ddddff	Asgard archaea
Lokiarchaeia_GCA_016926735_U_2	range	#ddddff	Asgard archaea
Lokiarchaeia_GCA_018238145_U	range	#ddddff	Asgard archaea
Lokiarchaeia_GCA_008080765_U	range	#ddddff	Asgard archaea
Lokiarchaeia_GCA_008080765_U_2	range	#ddddff	Asgard archaea
Lokiarchaeia_GCA_008080765_U_3	range	#ddddff	Asgard archaea
Lokiarchaeia_GCA_008080765_U_4	range	#ddddff	Asgard archaea
Lokiarchaeia_GCA_016840985_U	range	#ddddff	Asgard archaea
Lokiarchaeia_GCA_018238705_U	range	#ddddff	Asgard archaea
Lokiarchaeia_GCA_014729055_U	range	#ddddff	Asgard archaea
Lokiarchaeia_GCA_014729055_U_2	range	#ddddff	Asgard archaea
Lokiarchaeia_GCA_014729055_U_3	range	#ddddff	Asgard archaea
Lokiarchaeia_GCA_004524365_U	range	#ddddff	Asgard archaea
Lokiarchaeia_GCA_019058245_U	range	#ddddff	Asgard archaea
Lokiarchaeia_GCA_004524495_U	range	#ddddff	Asgard archaea
Lokiarchaeia_GCA_008000775_U	range	#ddddff	Asgard archaea
Lokiarchaeia_GCA_008000775_U_2	range	#ddddff	Asgard archaea
Lokiarchaeia_GCA_008000775_U_3	range	#ddddff	Asgard archaea
Lokiarchaeia_GCA_001940655_U	range	#ddddff	Asgard archaea
Lokiarchaeia_GCA_016932935_U	range	#ddddff	Asgard archaea
Lokiarchaeia_GCA_019057355_U	range	#ddddff	Asgard archaea
Lokiarchaeia_GCA_012798355_U	range	#ddddff	Asgard archaea
Lokiarchaeia_GCA_016839385_U	range	#ddddff	Asgard archaea
Lokiarchaeia_GCA_016839385_U_2	range	#ddddff	Asgard archaea
Lokiarchaeia_GCA_018238965_U	range	#ddddff	Asgard archaea
Lokiarchaeia_GCA_019057975_U	range	#ddddff	Asgard archaea
Lokiarchaeia_GCA_020343655_U	range	#ddddff	Asgard archaea
Lokiarchaeia_GCA_019058445_U	range	#ddddff	Asgard archaea
Lokiarchaeia_GCA_019058445_U_2	range	#ddddff	Asgard archaea
Lokiarchaeia_GCA_016933055_U	range	#ddddff	Asgard archaea
Lokiarchaeia_GCA_023131085_U	range	#ddddff	Asgard archaea
Lokiarchaeia_GCA_023131085_U_2	range	#ddddff	Asgard archaea
Lokiarchaeia_GCA_004524705_U	range	#ddddff	Asgard archaea
Lokiarchaeia_GCA_018238845_U	range	#ddddff	Asgard archaea
Lokiarchaeia_GCA_019894685_U	range	#ddddff	Asgard archaea
Lokiarchaeia_GCA_004524545_U	range	#ddddff	Asgard archaea
Lokiarchaeia_GCA_018238505_U	range	#ddddff	Asgard archaea
Lokiarchaeia_GCA_016839865_U	range	#ddddff	Asgard archaea
Lokiarchaeia_GCA_018238405_U	range	#ddddff	Asgard archaea
Lokiarchaeia_GCA_019058155_U	range	#ddddff	Asgard archaea
Lokiarchaeia_GCA_018238315_U	range	#ddddff	Asgard archaea
Lokiarchaeia_GCA_004524325_U	range	#ddddff	Asgard archaea
Lokiarchaeia_GCA_013375485_C	range	#ddddff	Asgard archaea
Lokiarchaeia_GCA_016840085_C	range	#ddddff	Asgard archaea
Lokiarchaeia_GCA_019058445_C	range	#ddddff	Asgard archaea
Lokiarchaeia_GCA_016839655_C	range	#ddddff	Asgard archaea
Thorarchaeia_GCA_004524435_C	range	#ddddff	Asgard archaea
Thorarchaeia_GCA_004524435_C_2	range	#ddddff	Asgard archaea
Thorarchaeia_GCA_008080745_C	range	#ddddff	Asgard archaea
Thorarchaeia_GCA_008080745_C_2	range	#ddddff	Asgard archaea
Thorarchaeia_GCA_008080745_C_3	range	#ddddff	Asgard archaea
Heimdallarchaeia_GCA_023139025_C	range	#ddddff	Asgard archaea
Thorarchaeia_GCA_016840885_C	range	#ddddff	Asgard archaea
Thorarchaeia_GCA_016840885_C_2	range	#ddddff	Asgard archaea
Thorarchaeia_GCA_020348985_C	range	#ddddff	Asgard archaea
