# Supplementary material for: Asgard archaeal selenoproteome reveals a roadmap for the archaea-to-eukaryote transition of selenocysteine incorporation machinery
Source: ISME J. 2024 Jun 19;18(1):wrae111. doi: 10.1093/ismejo/wrae111 (PMC11227280; doi:10.1093/ismejo/wrae111)
Supplement: Supplementary_data_2_wrae111 [file supplementary_data_2_wrae111.zip › Selenoproteins/itol/Selenophosphate_synthetase_ranges.txt]

TREE_COLORS
SEPARATOR TAB
DATA
Methanopyrus_sp._KOL6_U	range	#eeffee	Euryarchaeota
Methanococcus_maripaludis_X1_U	range	#eeffee	Euryarchaeota
Methanocaldococcus_sp._FS406_22_U	range	#eeffee	Euryarchaeota
Methanocaldococcus_vulcanius_M7_U	range	#eeffee	Euryarchaeota
Methanococcus_vannielii_SB_U	range	#eeffee	Euryarchaeota
Methanococcus_aeolicus_Nankai_3_U	range	#eeffee	Euryarchaeota
Methanopyrus_kandleri_AV19_U	range	#eeffee	Euryarchaeota
Methanofervidicoccus_sp._A16_U	range	#eeffee	Euryarchaeota
Methanothermococcus_okinawensis_IH1_U	range	#eeffee	Euryarchaeota
Methanococcus_maripaludis_strain_S2_U	range	#eeffee	Euryarchaeota
Methanopyrus_sp._SNP6_U	range	#eeffee	Euryarchaeota
Methanococcus_maripaludis_KA1_DNA_U	range	#eeffee	Euryarchaeota
Methanotorris_igneus_Kol_5_U	range	#eeffee	Euryarchaeota
Methanocaldococcus_infernus_ME_U	range	#eeffee	Euryarchaeota
Methanococcus_maripaludis_OS7_DNA_U	range	#eeffee	Euryarchaeota
Methanocaldococcus_jannaschii_DSM_2661_U	range	#eeffee	Euryarchaeota
Methanococcus_maripaludis_C5_U	range	#eeffee	Euryarchaeota
Methanotorris_formicicus_Mc_S_70_ctg128_U	range	#eeffee	Euryarchaeota
Haloarcula_vallismortis_ATCC_29715_contig_54_C	range	#eeffee	Euryarchaeota
Haloarcula_japonica_DSM_6131_contig_45_C	range	#eeffee	Euryarchaeota
Haloarcula_sinaiiensis_ATCC_33800_contig_30_C	range	#eeffee	Euryarchaeota
Haloarcula_californiae_ATCC_33799_contig_115_C	range	#eeffee	Euryarchaeota
Haloarcula_amylolytica_JCM_13557_contig_35_C	range	#eeffee	Euryarchaeota
Haloarcula_marismortui_ATCC_43049_plasmid_pHMA411_C	range	#eeffee	Euryarchaeota
Haloarcula_hispanica_ATCC_33960_plasmid_pHH400_C	range	#eeffee	Euryarchaeota
Haloarcula_quadrata_C	range	#eeffee	Euryarchaeota
Sifarchaeia_GCA_019057385_U	range	#ddddff	Asgard archaea
Sifarchaeia_GCA_016840645_U	range	#ddddff	Asgard archaea
Sifarchaeia_GCA_016840515_U	range	#ddddff	Asgard archaea
Sifarchaeia_GCA_016294985_U	range	#ddddff	Asgard archaea
Thorarchaeia_GCA_016839485_U	range	#ddddff	Asgard archaea
Thorarchaeia_GCA_016839485_U_2	range	#ddddff	Asgard archaea
Thorarchaeia_GCA_003345555_U	range	#ddddff	Asgard archaea
Thorarchaeia_GCA_013388835_U	range	#ddddff	Asgard archaea
Thorarchaeia_GCA_016840885_U	range	#ddddff	Asgard archaea
Thorarchaeia_GCA_016840885_U_2	range	#ddddff	Asgard archaea
Thorarchaeia_GCA_002825535_U	range	#ddddff	Asgard archaea
Thorarchaeia_GCA_002825535_U_2	range	#ddddff	Asgard archaea
Thorarchaeia_GCA_016840825_U	range	#ddddff	Asgard archaea
Thorarchaeia_GCA_016840245_U	range	#ddddff	Asgard archaea
Thorarchaeia_GCA_003345595_U	range	#ddddff	Asgard archaea
Thorarchaeia_GCA_004524445_U	range	#ddddff	Asgard archaea
Thorarchaeia_GCA_016841005_U	range	#ddddff	Asgard archaea
Thorarchaeia_GCA_002825465_U	range	#ddddff	Asgard archaea
Thorarchaeia_GCA_002825465_U_2	range	#ddddff	Asgard archaea
Thorarchaeia_GCA_019057475_U	range	#ddddff	Asgard archaea
Thorarchaeia_GCA_018238925_U	range	#ddddff	Asgard archaea
Thorarchaeia_GCA_016840385_U	range	#ddddff	Asgard archaea
Thorarchaeia_GCA_016839465_U	range	#ddddff	Asgard archaea
Thorarchaeia_GCA_018238575_U	range	#ddddff	Asgard archaea
Thorarchaeia_GCA_023132455_U	range	#ddddff	Asgard archaea
Thorarchaeia_GCA_003662815_U	range	#ddddff	Asgard archaea
Thorarchaeia_GCA_016840965_U	range	#ddddff	Asgard archaea
Thorarchaeia_GCA_018238935_U	range	#ddddff	Asgard archaea
Thorarchaeia_GCA_018238215_U	range	#ddddff	Asgard archaea
Thorarchaeia_GCA_001940705_U	range	#ddddff	Asgard archaea
Thorarchaeia_GCA_016840785_U	range	#ddddff	Asgard archaea
Thorarchaeia_GCA_020355105_U	range	#ddddff	Asgard archaea
Thorarchaeia_GCA_018239005_U	range	#ddddff	Asgard archaea
Thorarchaeia_GCA_018238525_U	range	#ddddff	Asgard archaea
Thorarchaeia_GCA_016839605_U	range	#ddddff	Asgard archaea
Thorarchaeia_GCA_019058235_U	range	#ddddff	Asgard archaea
Thorarchaeia_GCA_001563335_U	range	#ddddff	Asgard archaea
Thorarchaeia_GCA_021498125_U	range	#ddddff	Asgard archaea
Thorarchaeia_GCA_001563325_U	range	#ddddff	Asgard archaea
Thorarchaeia_GCA_023128605_U	range	#ddddff	Asgard archaea
Thorarchaeia_GCA_018238445_U	range	#ddddff	Asgard archaea
Thorarchaeia_GCA_018238765_U	range	#ddddff	Asgard archaea
Thorarchaeia_GCA_014728035_U	range	#ddddff	Asgard archaea
Thorarchaeia_GCA_011364905_U	range	#ddddff	Asgard archaea
Thorarchaeia_GCA_018238375_U	range	#ddddff	Asgard archaea
Thorarchaeia_GCA_018238265_U	range	#ddddff	Asgard archaea
Thorarchaeia_GCA_023131185_U	range	#ddddff	Asgard archaea
Thorarchaeia_GCA_016840175_U	range	#ddddff	Asgard archaea
Thorarchaeia_GCA_002825515_U	range	#ddddff	Asgard archaea
Thorarchaeia_GCA_016840685_U	range	#ddddff	Asgard archaea
Thorarchaeia_GCA_003662775_U	range	#ddddff	Asgard archaea
Thorarchaeia_GCA_016840855_U	range	#ddddff	Asgard archaea
Thorarchaeia_GCA_016839245_U	range	#ddddff	Asgard archaea
Thorarchaeia_GCA_004524595_U	range	#ddddff	Asgard archaea
Thorarchaeia_GCA_003662805_U	range	#ddddff	Asgard archaea
Thorarchaeia_GCA_018238185_U	range	#ddddff	Asgard archaea
Thorarchaeia_GCA_018238285_U	range	#ddddff	Asgard archaea
Thorarchaeia_GCA_023141005_U	range	#ddddff	Asgard archaea
Thorarchaeia_GCA_016839345_U	range	#ddddff	Asgard archaea
Thorarchaeia_GCA_016840795_U	range	#ddddff	Asgard archaea
Thorarchaeia_GCA_008080745_U	range	#ddddff	Asgard archaea
Thorarchaeia_GCA_019057595_U	range	#ddddff	Asgard archaea
Thorarchaeia_GCA_016840435_U	range	#ddddff	Asgard archaea
Thorarchaeia_GCA_017654525_U	range	#ddddff	Asgard archaea
Thorarchaeia_GCA_004524565_U	range	#ddddff	Asgard archaea
Thorarchaeia_GCA_020348985_U	range	#ddddff	Asgard archaea
Thorarchaeia_GCA_004524145_U	range	#ddddff	Asgard archaea
Thorarchaeia_GCA_018238685_U	range	#ddddff	Asgard archaea
Thorarchaeia_GCA_023139955_U	range	#ddddff	Asgard archaea
Thorarchaeia_GCA_016839715_U	range	#ddddff	Asgard archaea
Thorarchaeia_GCA_003662765_U	range	#ddddff	Asgard archaea
Thorarchaeia_GCA_018238825_U	range	#ddddff	Asgard archaea
Thorarchaeia_GCA_018238755_U	range	#ddddff	Asgard archaea
Thorarchaeia_GCA_016840925_U	range	#ddddff	Asgard archaea
Thorarchaeia_GCA_016840625_U	range	#ddddff	Asgard archaea
Thorarchaeia_GCA_018238205_U	range	#ddddff	Asgard archaea
Thorarchaeia_GCA_016839275_U	range	#ddddff	Asgard archaea
Thorarchaeia_GCA_004376425_U	range	#ddddff	Asgard archaea
Thorarchaeia_GCA_018238665_U	range	#ddddff	Asgard archaea
Thorarchaeia_GCA_018238865_U	range	#ddddff	Asgard archaea
Lokiarchaeia_GCA_019894885_U	range	#ddddff	Asgard archaea
Lokiarchaeia_GCA_019894885_U_2	range	#ddddff	Asgard archaea
Lokiarchaeia_GCA_019894885_U_3	range	#ddddff	Asgard archaea
Lokiarchaeia_GCA_014730295_U	range	#ddddff	Asgard archaea
Lokiarchaeia_GCA_013375485_U	range	#ddddff	Asgard archaea
Lokiarchaeia_GCA_013375485_U_2	range	#ddddff	Asgard archaea
Lokiarchaeia_GCA_016839745_U	range	#ddddff	Asgard archaea
Lokiarchaeia_GCA_016839745_U_2	range	#ddddff	Asgard archaea
Lokiarchaeia_GCA_019057835_U	range	#ddddff	Asgard archaea
Lokiarchaeia_GCA_019058395_U	range	#ddddff	Asgard archaea
Lokiarchaeia_GCA_016839585_U	range	#ddddff	Asgard archaea
Lokiarchaeia_GCA_016839585_U_2	range	#ddddff	Asgard archaea
Lokiarchaeia_GCA_019058425_U	range	#ddddff	Asgard archaea
Lokiarchaeia_GCA_019058425_U_2	range	#ddddff	Asgard archaea
Lokiarchaeia_GCA_013375495_U	range	#ddddff	Asgard archaea
Lokiarchaeia_GCA_013375495_U_2	range	#ddddff	Asgard archaea
Lokiarchaeia_GCA_019894875_U	range	#ddddff	Asgard archaea
Lokiarchaeia_GCA_019894875_U_2	range	#ddddff	Asgard archaea
Lokiarchaeia_GCA_019057775_U	range	#ddddff	Asgard archaea
Lokiarchaeia_GCA_019057775_U_2	range	#ddddff	Asgard archaea
Lokiarchaeia_GCA_019058365_U	range	#ddddff	Asgard archaea
Lokiarchaeia_GCA_019058365_U_2	range	#ddddff	Asgard archaea
Lokiarchaeia_GCA_016839655_U	range	#ddddff	Asgard archaea
Lokiarchaeia_GCA_016839655_U_2	range	#ddddff	Asgard archaea
Lokiarchaeia_GCA_019057995_U	range	#ddddff	Asgard archaea
Lokiarchaeia_GCA_019057995_U_2	range	#ddddff	Asgard archaea
Lokiarchaeia_GCA_019057995_U_3	range	#ddddff	Asgard archaea
Lokiarchaeia_GCA_008080735_U	range	#ddddff	Asgard archaea
Lokiarchaeia_GCA_014729315_U	range	#ddddff	Asgard archaea
Lokiarchaeia_GCA_019057865_U	range	#ddddff	Asgard archaea
Lokiarchaeia_GCA_019057865_U_2	range	#ddddff	Asgard archaea
Lokiarchaeia_GCA_016839555_U	range	#ddddff	Asgard archaea
Lokiarchaeia_GCA_019894975_U	range	#ddddff	Asgard archaea
Lokiarchaeia_GCA_019894975_U_2	range	#ddddff	Asgard archaea
Lokiarchaeia_GCA_016840085_U	range	#ddddff	Asgard archaea
Lokiarchaeia_GCA_016840085_U_2	range	#ddddff	Asgard archaea
Lokiarchaeia_GCA_011364925_U	range	#ddddff	Asgard archaea
Lokiarchaeia_GCA_011364925_U_2	range	#ddddff	Asgard archaea
Lokiarchaeia_GCA_008080755_U	range	#ddddff	Asgard archaea
Lokiarchaeia_GCA_004524725_U	range	#ddddff	Asgard archaea
Lokiarchaeia_GCA_019058415_U	range	#ddddff	Asgard archaea
Lokiarchaeia_GCA_005223125_U	range	#ddddff	Asgard archaea
Lokiarchaeia_GCA_005223125_U_2	range	#ddddff	Asgard archaea
Lokiarchaeia_GCA_019057795_U	range	#ddddff	Asgard archaea
Lokiarchaeia_GCA_019057795_U_2	range	#ddddff	Asgard archaea
Lokiarchaeia_GCA_014730165_U	range	#ddddff	Asgard archaea
Lokiarchaeia_GCA_016839635_U	range	#ddddff	Asgard archaea
Lokiarchaeia_GCA_016839635_U_2	range	#ddddff	Asgard archaea
Lokiarchaeia_GCA_016840125_U	range	#ddddff	Asgard archaea
Lokiarchaeia_GCA_022866525_U	range	#ddddff	Asgard archaea
Lokiarchaeia_GCA_022866525_U_2	range	#ddddff	Asgard archaea
Lokiarchaeia_GCA_016839425_U	range	#ddddff	Asgard archaea
Lokiarchaeia_GCA_014730125_U	range	#ddddff	Asgard archaea
Lokiarchaeia_GCA_004524425_U	range	#ddddff	Asgard archaea
Lokiarchaeia_GCA_019058095_U	range	#ddddff	Asgard archaea
Lokiarchaeia_GCA_019058095_U_2	range	#ddddff	Asgard archaea
Lokiarchaeia_GCA_016840165_U	range	#ddddff	Asgard archaea
Lokiarchaeia_GCA_019058075_U	range	#ddddff	Asgard archaea
Lokiarchaeia_GCA_019058075_U_2	range	#ddddff	Asgard archaea
Lokiarchaeia_GCA_019058515_U	range	#ddddff	Asgard archaea
Lokiarchaeia_GCA_018238725_U	range	#ddddff	Asgard archaea
Lokiarchaeia_GCA_018238725_U_2	range	#ddddff	Asgard archaea
Lokiarchaeia_GCA_016839915_U	range	#ddddff	Asgard archaea
Lokiarchaeia_GCA_016839915_U_2	range	#ddddff	Asgard archaea
Lokiarchaeia_GCA_016839705_U	range	#ddddff	Asgard archaea
Lokiarchaeia_GCA_016839705_U_2	range	#ddddff	Asgard archaea
Lokiarchaeia_GCA_019057735_U	range	#ddddff	Asgard archaea
Lokiarchaeia_GCA_019057915_U	range	#ddddff	Asgard archaea
Lokiarchaeia_GCA_019057915_U_2	range	#ddddff	Asgard archaea
Lokiarchaeia_GCA_019894955_U	range	#ddddff	Asgard archaea
Lokiarchaeia_GCA_019894955_U_2	range	#ddddff	Asgard archaea
Lokiarchaeia_GCA_016930515_U	range	#ddddff	Asgard archaea
Lokiarchaeia_GCA_019058135_U	range	#ddddff	Asgard archaea
Lokiarchaeia_GCA_019058215_U	range	#ddddff	Asgard archaea
Lokiarchaeia_GCA_019057575_U	range	#ddddff	Asgard archaea
Lokiarchaeia_GCA_005222975_U	range	#ddddff	Asgard archaea
Lokiarchaeia_GCA_005222975_U_2	range	#ddddff	Asgard archaea
Lokiarchaeia_GCA_018238305_U	range	#ddddff	Asgard archaea
Lokiarchaeia_GCA_018238305_U_2	range	#ddddff	Asgard archaea
Lokiarchaeia_GCA_016840695_U	range	#ddddff	Asgard archaea
Lokiarchaeia_GCA_016840655_U	range	#ddddff	Asgard archaea
Lokiarchaeia_GCA_016839765_U	range	#ddddff	Asgard archaea
Lokiarchaeia_GCA_013375455_U	range	#ddddff	Asgard archaea
Lokiarchaeia_GCA_019894855_U	range	#ddddff	Asgard archaea
Lokiarchaeia_GCA_019894855_U_2	range	#ddddff	Asgard archaea
Lokiarchaeia_GCA_019057435_U	range	#ddddff	Asgard archaea
Lokiarchaeia_GCA_019058315_U	range	#ddddff	Asgard archaea
Lokiarchaeia_GCA_013375475_U	range	#ddddff	Asgard archaea
Lokiarchaeia_GCA_013375475_U_2	range	#ddddff	Asgard archaea
Lokiarchaeia_GCA_020344955_U	range	#ddddff	Asgard archaea
Lokiarchaeia_GCA_020344955_U_2	range	#ddddff	Asgard archaea
Lokiarchaeia_GCA_019058035_U	range	#ddddff	Asgard archaea
Lokiarchaeia_GCA_018238745_U	range	#ddddff	Asgard archaea
Lokiarchaeia_GCA_018238745_U_2	range	#ddddff	Asgard archaea
Lokiarchaeia_GCA_004375715_U	range	#ddddff	Asgard archaea
Lokiarchaeia_GCA_004375715_U_2	range	#ddddff	Asgard archaea
Lokiarchaeia_GCA_018238345_U	range	#ddddff	Asgard archaea
Lokiarchaeia_GCA_018238345_U_2	range	#ddddff	Asgard archaea
Lokiarchaeia_GCA_016840545_U	range	#ddddff	Asgard archaea
Lokiarchaeia_GCA_019058055_U	range	#ddddff	Asgard archaea
Lokiarchaeia_GCA_013375355_U	range	#ddddff	Asgard archaea
Lokiarchaeia_GCA_019058295_U	range	#ddddff	Asgard archaea
Lokiarchaeia_GCA_018238625_U	range	#ddddff	Asgard archaea
Lokiarchaeia_GCA_018238625_U_2	range	#ddddff	Asgard archaea
Lokiarchaeia_GCA_011364975_U	range	#ddddff	Asgard archaea
Lokiarchaeia_GCA_016839315_U	range	#ddddff	Asgard archaea
Lokiarchaeia_GCA_023129555_U	range	#ddddff	Asgard archaea
Lokiarchaeia_GCA_019894735_U	range	#ddddff	Asgard archaea
Lokiarchaeia_GCA_019894735_U_2	range	#ddddff	Asgard archaea
Lokiarchaeia_GCA_011365055_U	range	#ddddff	Asgard archaea
Lokiarchaeia_GCA_004524535_U	range	#ddddff	Asgard archaea
Lokiarchaeia_GCA_004376705_U	range	#ddddff	Asgard archaea
Lokiarchaeia_GCA_004376705_U_2	range	#ddddff	Asgard archaea
Lokiarchaeia_GCA_013375405_U	range	#ddddff	Asgard archaea
Lokiarchaeia_GCA_016926735_U	range	#ddddff	Asgard archaea
Lokiarchaeia_GCA_018238705_U	range	#ddddff	Asgard archaea
Lokiarchaeia_GCA_018238705_U_2	range	#ddddff	Asgard archaea
Lokiarchaeia_GCA_014729055_U	range	#ddddff	Asgard archaea
Lokiarchaeia_GCA_019057955_U	range	#ddddff	Asgard archaea
Lokiarchaeia_GCA_019057955_U_2	range	#ddddff	Asgard archaea
Lokiarchaeia_GCA_004524365_U	range	#ddddff	Asgard archaea
Lokiarchaeia_GCA_004524495_U	range	#ddddff	Asgard archaea
Lokiarchaeia_GCA_008000775_U	range	#ddddff	Asgard archaea
Lokiarchaeia_GCA_023134555_U	range	#ddddff	Asgard archaea
Lokiarchaeia_GCA_001940655_U	range	#ddddff	Asgard archaea
Lokiarchaeia_GCA_016932935_U	range	#ddddff	Asgard archaea
Lokiarchaeia_GCA_018238985_U	range	#ddddff	Asgard archaea
Lokiarchaeia_GCA_019894815_U	range	#ddddff	Asgard archaea
Lokiarchaeia_GCA_019894715_U	range	#ddddff	Asgard archaea
Lokiarchaeia_GCA_012798355_U	range	#ddddff	Asgard archaea
Lokiarchaeia_GCA_019056735_U	range	#ddddff	Asgard archaea
Lokiarchaeia_GCA_019894755_U	range	#ddddff	Asgard archaea
Lokiarchaeia_GCA_019894755_U_2	range	#ddddff	Asgard archaea
Lokiarchaeia_GCA_016839385_U	range	#ddddff	Asgard archaea
Lokiarchaeia_GCA_018238965_U	range	#ddddff	Asgard archaea
Lokiarchaeia_GCA_019057975_U	range	#ddddff	Asgard archaea
Lokiarchaeia_GCA_019057975_U_2	range	#ddddff	Asgard archaea
Lokiarchaeia_GCA_004524515_U	range	#ddddff	Asgard archaea
Lokiarchaeia_GCA_020343655_U	range	#ddddff	Asgard archaea
Lokiarchaeia_GCA_020343655_U_2	range	#ddddff	Asgard archaea
Lokiarchaeia_GCA_019057895_U	range	#ddddff	Asgard archaea
Lokiarchaeia_GCA_016840345_U	range	#ddddff	Asgard archaea
Lokiarchaeia_GCA_019058445_U	range	#ddddff	Asgard archaea
Lokiarchaeia_GCA_016839905_U	range	#ddddff	Asgard archaea
Lokiarchaeia_GCA_016933055_U	range	#ddddff	Asgard archaea
Lokiarchaeia_GCA_019058335_U	range	#ddddff	Asgard archaea
Lokiarchaeia_GCA_018238425_U	range	#ddddff	Asgard archaea
Lokiarchaeia_GCA_018238425_U_2	range	#ddddff	Asgard archaea
Lokiarchaeia_GCA_004524705_U	range	#ddddff	Asgard archaea
Lokiarchaeia_GCA_018238845_U	range	#ddddff	Asgard archaea
Lokiarchaeia_GCA_019894685_U	range	#ddddff	Asgard archaea
Lokiarchaeia_GCA_018238505_U	range	#ddddff	Asgard archaea
Lokiarchaeia_GCA_019057745_U	range	#ddddff	Asgard archaea
Lokiarchaeia_GCA_019057745_U_2	range	#ddddff	Asgard archaea
Lokiarchaeia_GCA_016839865_U	range	#ddddff	Asgard archaea
Lokiarchaeia_GCA_023133715_U	range	#ddddff	Asgard archaea
Lokiarchaeia_GCA_021498095_U	range	#ddddff	Asgard archaea
Lokiarchaeia_GCA_023129495_U	range	#ddddff	Asgard archaea
Lokiarchaeia_GCA_018238895_U	range	#ddddff	Asgard archaea
Lokiarchaeia_GCA_018238895_U_2	range	#ddddff	Asgard archaea
Lokiarchaeia_GCA_018238405_U	range	#ddddff	Asgard archaea
Lokiarchaeia_GCA_019058155_U	range	#ddddff	Asgard archaea
Lokiarchaeia_GCA_019058155_U_2	range	#ddddff	Asgard archaea
Lokiarchaeia_GCA_018238565_U	range	#ddddff	Asgard archaea
Lokiarchaeia_GCA_018238565_U_2	range	#ddddff	Asgard archaea
Lokiarchaeia_GCA_018238315_U	range	#ddddff	Asgard archaea
Lokiarchaeia_GCA_004524325_U	range	#ddddff	Asgard archaea
Lokiarchaeia_GCA_019894835_U	range	#ddddff	Asgard archaea
Lokiarchaeia_GCA_019057415_U	range	#ddddff	Asgard archaea
Lokiarchaeia_GCA_007133855_U	range	#ddddff	Asgard archaea
Lokiarchaeia_GCA_004524185_U	range	#ddddff	Asgard archaea
Thorarchaeia_GCA_016933575_C	range	#ddddff	Asgard archaea
Thorarchaeia_GCA_014730275_C	range	#ddddff	Asgard archaea
Thorarchaeia_GCA_016840845_C	range	#ddddff	Asgard archaea
Thorarchaeia_GCA_004524305_C	range	#ddddff	Asgard archaea
Thorarchaeia_GCA_004524435_C	range	#ddddff	Asgard archaea
Thorarchaeia_GCA_013388835_C	range	#ddddff	Asgard archaea
Thorarchaeia_GCA_011365025_C	range	#ddddff	Asgard archaea
Thorarchaeia_GCA_011364985_C	range	#ddddff	Asgard archaea
Thorarchaeia_GCA_018335335_C	range	#ddddff	Asgard archaea
Thorarchaeia_GCA_003345545_C	range	#ddddff	Asgard archaea
