# Supplementary material for: Asgard archaeal selenoproteome reveals a roadmap for the archaea-to-eukaryote transition of selenocysteine incorporation machinery
Source: ISME J. 2024 Jun 19;18(1):wrae111. doi: 10.1093/ismejo/wrae111 (PMC11227280; doi:10.1093/ismejo/wrae111)
Supplement: Supplementary_data_2_wrae111 [file supplementary_data_2_wrae111.zip › Selenoproteins/sequences/Coenzyme_F420_reducing_hydrogenase_alpha_subunit.fasta]

>Methanopyrus_sp._KOL6_U
MAEKRDVLNYLEMVIRSYDIXLSCAAHVLDRVKFRIKRKGED
>Methanococcus_maripaludis_X1_U
VVKMVDEAKLNLIEIVLRAYDPXYSCAAHMIVKDEQGKVLLEVKKEE
>Methanocaldococcus_sp._FS406_22_U
LVINMAEKSTVKVDEVKLNLIEMVLRAYDPXYSCAAHIIVKDEKGNKIIEVIKE
>Methanocaldococcus_vulcanius_M7_U
MTEKSTVKVDEVKLNLIEMVLRAYDPXYSCAAHIIVKDEKGNKIIEVIKE
>Methanococcus_vannielii_SB_U
LKFLLVVTMVDETKLNLIEIVLRAYDPXYSCAAHMIVKDEKGNIILEVVKEE
>Methanococcus_aeolicus_Nankai_3_U
MEIEESKLNLIEMVLRAYDPXYSCAAHVIVKNEKGEVIFEINKEE
>Methanopyrus_kandleri_AV19_U
MAEKRDVLNYLEMVIRSYDIXLSCAAHVLDRVKFRIERKDED
>Methanofervidicoccus_sp._A16_U
VMIMEIDEKKLNLLEAVLRAYDPXYSCAAHVIVKNEKGDLLFEIKKEE
>Methanothermococcus_okinawensis_IH1_U
LVIGMEIDEKKLNLIELVLRAYDPXYSCAAHMIVKDEKGKVLFELVKDE
>Methanopyrus_kandleri__U
MAEKRDVLNYLEMVIRSYDIXLSCAAHVLDRVKFRIERKDED
>Methanopyrus_sp._SNP6_U
MAEKRDVLNYLEMVIRSYDIXLSCAAHVLDRVKFRIERKGED
>Methanococcus_maripaludis_KA1_DNA_U
VVKMVDEAKLNLIEIVLRAYDPXYSCAAHMIVKDEQGKVLLEVKKEE
>Methanotorris_igneus_Kol_5_U
VMCVVDEKKLNLIEMVLRAYDPXYSCAAHIIVKDEKGNVILEIVKEE
>Methanocaldococcus_infernus_ME_U
MVKVMEMDKVKLNLIEVVLRAYDPXYSCAAHIIINKKKKKEEKKNK
>Methanococcus_maripaludis_OS7_DNA_U
VVKMVDEAKLNLIEIVLRAYDPXYSCAAHMIVKDEQGKVLLEVQKEE
>Methanocaldococcus_jannaschii_DSM_2661_U
MVMVINMAEKSTVKVDEVKLNLIEMVLRAYDPXYSCAAHIIVKDEKGNKIIEVIKE
>Methanococcus_maripaludis_C5_U
VVKMVDEAKLNLIEIVLRAYDPXYSCAAHMIVKDEQGKVLLEVIKEE
>Methanotorris_formicicus_Mc_S_70_ctg187_U
MVDEKKLNLLEMVLRAYDPXYSCAAHIIVKDEKGNVILEVVKEE
>Methanococcus_maripaludis_X1_C
MTKLSIEPVTRVEGHGKVTLSFDDSGKLDKVNFHVVEVRGFEKFLEGRYIEDAPVFTPRICGICQVSHNLASARAVDNVFGVKIPKTADMLRNLMQQASNVHSHALHFGMLASPDLMFPMTDDALKRNVLGVASENMDVVKDAISMRKIGQTIIQKVGGRAIHPVTAVVGGQSKPLTEEERDELLKMSENLVDTAERTLVVGKQLLDGLKEQDLLELGYFESYHMGMVNNGAQDIYEGKIRVVNPEGKIEYEYDPSEYLNYMSEGVRPYSYLKFPYLTEKGPVDGVYRVNTLSRLNVCDKMPTPIAQKYYEEFVKTFGKPAHHPMLFHYARLIELISSAELIRKFLEDDAIVGTDIRVEPTDLVGEGVGCLEAPRGTLVHHFKTDDKGIITDANLVVATVQNNPAMDIGVQKVAEKYIKTPEDAKPHVLNHMEMVIRAYDPCLSCATHTIDGKERMLSMDVYKGGKLIKTL
>Methanocaldococcus_vulcanius_M7_C
MMVKLSVEPITRVEGHGKITISFDENGNLDKVHFHVVEVRGFEKFLEGRYIEDAPIYTPRICGICQVSHHLASAKAVDMIFNVKIPETAELLRNLMHQGATIHSHALHFYFLAAPDLMFPTTDDILKRNILGIAKEHPEVVKEAIELRKIGQTIVKTVGGRAIHPATAVVGGQSKPLTEEERDKLLKLSDRAIELAEKSIEIGKKLIENIKENNLLDIGYFESYHMGMVNKGTHELYDGMLRVVNPKGKVEYEFNPKDYLQYIAEEVRPYSYLKFPYLKDKGPEDGIYRVNSLSRLNVSDKMATPLAQKYYKEFIDTFGKPCHYPILFNYARLIEILSSAEKVKELLENDKIVDTDIRAEPNEITGEGVGCVEAPRGTLIHHFKTDEQGIITDVNLIVATVQNNPAMDIGVRKVAEKYIKNPEDAKPNVLNYMEMVIRAYDPCLSCATHIIGKKTNNEDKLTLEIIQNKNNKISKKIVG
>Methanococcus_aeolicus_Nankai_3_C
MVKLSVEPVTRVEGHGKITVSFDESGALDTVHFNVVEVRGFEKFMEGRYVEDAPILTPRICGICQVSHHLASAKAVDEIYGVKIPETAMLLRNLMHQSSTVHSHALHFYALAAPDLMFPTTDDILKRNLMGMAKEHPEVVKEAIELRKIGQTIVRVVGGRAIHPCTAVVGGQSISLSETKRDELLKLSDRAVELSEKSIEIGKKLIENIKNNDLLDIGYFESYHAGMVNDGTHELYDGKIRVCDSKGKTAYEYNPSEYLNYIAEGVKPYSYLKFPYLKDLGEEEGVYRVNTLSRLNVADRMATPLAQKYYKEFIEEYGEPCHYPVLFNYARLIEMLSSAELTKKLLENDKIVDTDIKAEPSGDVVGEGVGCVEAPRGTLFHHFKTDDKGVITDTNLIVATTQNNPAMDIGVKKVAEKYIKTPEDATPNILNYMEMVIRAYDPCLSCATHVIGDSGGSGLILETYEENKLIKSVRN
>Methanothermococcus_okinawensis_IH1_C
MVKLSVEPVTRVEGHGKITVSFDESGNLDKVHFHVVEVRGFEKFLEGRYIEDAPTYTPRICGICQVAHHLASAKAVDKVFGVKIPETAKLLRNLMHQGATVHSHALHFYALAAPDLMYPTTDDILKRNLLGMAKENPEVVKEAIELRKIGQTIVKTVGGRAIHPVTAVVGGQSKSLGEEERDELLKLSDRAIELSEKSIKLGKKLIENIKENDLLDIGYFESYHAGMVNDGTHELYDGKIRVVNPKGKTEYEFDPSEYSNYIAEGVKPYSYLKFPYLKDKGEEEGIYRVNTLSRLNVSDKMATPLAQKYYEEFIEEFGKPCHYPILFNYARLIELLSSAEKIKELLENDKIVGTDIRAEPADDIVGEGVGCVEAPRGTLIHHFKTDNDGIIKDTNLVVATVQNNPAMDLGVRKVAEKYLKKPEDANEKILNYMEMVIRAYDPCLSCATHVIGDNNGSLSLEVYKGNNWVKSVKI
>Methanotorris_formicicus_Mc_S_70_ctg159_C
MVKLSVEPVTRVEGHGKITVSFDENGNLDKVHFHVVEVRGFEKFLEGRYIEDAPIYTPRICGICQVAHHLASAKAVDAVFGVKIPETAELLRNLMHQGATVHSHALHFYMLAAPDLMLIDDALKRNILAIAKEHPEIVKDAIELRKIGQTIVKVVGGKAIHPVTCVVGGQSKPLKEDEREELLKLSERAVELSEKSIEIGKKLIENLKENDLLDIGYFESYHAGMVNDGVHELYDGKIRVVNAEGKVEYEFDPSEYMNYIAEGVRPYSYLKFPYLKDKGEEGVYRVNTLSRLNVADKMATLLAQKYYEEFVKEFGKPCHYPMLFHYARLIELLSSAEKVKELLENDKIVVEDIRAEPEDIVGEGVGCVEAPRGTLIHHFKTDEEGIITDANLIVATVQNNPAMDIGVRKVAEKYLKSPDDANPQILNYMEMVIRAYDPCLSCATHVIGNSNNGLSLEVYKKNELVKVIRG
>Methanococcus_maripaludis_C5_C
MTKLSIEPVTRVEGHGKVTLSFDDSGKLDKVNFHVVEVRGFEKFLEGRYVEDASVFTPRICGICQVSHNLASARAVDNVFGVKIPKTADMLRNLMQQASNVHSHALHFGMLASPDLMFPMTDDALKRNVLGVAAENMDVVKDAISMRKIGQTIIQKVGGKAIHPVTAVVGGQSKPLTEEERDELLKMSEDLVDTAERTLIVGKQLLEGLKEQDLLDLGYFESYHMGMVNNGAQDIYEGKIRVVNPEGKIEYEYDPSEYLNYMSEGVRPYSYLKFPYLTEKGPVDGVYRVNTLSRLNVCDRMPTPIAQKYYEEFVKTFGKPAHQPMLFHYARLIEIVSSAELIRQFLEDDTIVGTDIRAEPTDLVGEGVGCLEAPRGTLVHHFKTDDKGIITDANLVVATVQNNPAMDIGVQKVAEKYIKTPEDAKPHVLNHMEMVIRAYDPCLSCATHTIDGKERMLSMDVFKGGKLIKTV
>Methanotorris_igneus_Kol_5_C
MVKLSIEPVTRVEGHGKITVSFDENGNLDKVHFHVVEVRGFEKFLEGRYIEDAPIYTPRICGICQVAHHLASAKAVDAVFGVKIPETANLLRNLMHQGSTIHSHALHFYMLAAPDLMFPTTDDVLKRNLIGIAKEHPEIVKDAIELRKIGQTIVKVVGGRAIHPVTCVVGGQSKPLKEEEREELLKLSERAIELSEKSIEIGKKLIENIKEKDLLDIGYFESYHMGMVNDGVHELYDGKIRVVNAEGKVEYEFDPSEYMNYIAEGVRPYSYLKFPYLKDKGEEGGVYRVNTLSRLNVADKMATPLAQKYYEEFVKEFGKPCHYPMLFHYARLIELLSSAEKVKELLENDKIVGEDIRAEPEDIVGEGVGCVEAPRGTLIHHFKTNEEGIITDANLIVATVQNNPAMDIGVRKVAEKYLKSPDDANPQVLNYMEMVIRAYDPCLSCATHVIGNSENGLSLEVYKKNELVKVIRG
>Methanopyrus_sp._SNP6_C
VRGEVDTLSEIVDIEPVTRVEGHGKIVVEFDEDGKLKDARFHVVEVRGFEKFLEGRPIEDAPILTPRICGICQVAHHLASAKAADEVFGVDPPEPAQKLRGLMHHAATVHSHALHFYFLAAPDLVKPEEEDPMKRHVLALARENPEVVKYAIELRKIGQTIVEAVGGKPIHPITAVPGGVSKPLEEDRREELLELARSAIKLAERTVDMAEELTRRLEEEGLLELGYLESHHMGMVSDGVHELYDGVIRVVDPQGNVDREFDPSEYLDHIAEAVRPYSYLKFPYLRDKGEEDGLYRVNTLSRLNVCDKMATPRAQERYEEFIDEYGKPCHHPMLYHYARTIELLSSAERCVELLEDDEITGDDVREEVDPDDVVGEGVGCVEAPRGTLIHHFKTDEEGIITEVNLIVATVQNNPAMDLGVKRVAEEYLRSPEDASPKVLNRMEMVIRAYDPCLSCATHILGERPRLTLEVHRAGKLVRVVEG
>Thermococci_archaeon_C
MKKMIKIDPVTRLEGEAKISIFMDESGKTVEDVLFQVTEFRAFEKFCIGRDVMEMPRITSAICGFCSWAH
HLASVKAVDNLLGKNVPEPAEKLRELGYCAHILHSHLAHMYLLALPDFLQLKEKNVFHLMKENPSLVRDI
LEKRRYSYFIQEMVGGKAIHPVFAIPGGVSKSISEKERVKIEEMSRELVDFSKKSIEVFMEATLKFREND
PYYHETHYMSLVKNGKLNFYSGKIRVVNTEGKKIHEFSPEEYSDYIGEVVKDWSYTKFPYLREMGWKGLT
WGKESGIFRVGPLARMNVCERMETEGAQWEYERFIEEMGKPCHNTMAFHWARAIEILYASEKMLELSREE
DIVDSKEIFDPDGELRGRGVGALEAPRGTLYHDYEVDEEGRVTFVNLIVPTTENNPSICISVKKGAEELL
SNGKRIDRNILNKIEVAFRAYDPCLACSTHNLDQSIRVEIFHGSELVKTL
>Thermococci_archaeon_C_2
MKKMIKIDPVTRLEGEAKISIFMDESGKIVEDVLFQVTEFRAFEKFCIGRDVMEMPRITSAICGFCSWAH
HLASVKAVDNLLGKNVPEPAEKLRELGYCAHILHSHLAHMYLLALPDFLQLKEKNVFHLMKENPSLVRDI
LEKRRYSYFIQEMVGGKAIHPVFAIPGGVSKSISEKERVKIEEMSRELVDFSKKSIEVFMEATLKFREND
PYYHETHYMSLVKNGKLNFYSGKIRVVNTEGKKIHEFSPEEYSDYIGEVVKDWSYTKFPYLREMGWKGLT
WGKESGIFRVGPLARMNVCERMETEGAQWEYERFIEEMGKPCHNTMAFHWARAIEILYASEKMLELSREE
DIVDSKEIFDPDGELRGRGVGALEAPRGTLYHDYEVDEEGRVTFVNLIVPTTENNPSICISVKKGAEELL
SNGKRIDRNILNKIEVAFRAYDPCLACSTHNLDQSIRVEIFHGSELVKTL
>Methanosphaera_stadtmanae_DSM_3091_C
MVELTLEPVTRIEGHAKITVDLDEEGNVKDTKLHVMEFRGFEKFLQGRPIEEVPRIVPRICGICDVQHHLAAAKACDQVFGYNDDEILPAAYKMREIMNWASVMHSHTLSFYFLSAPDFIGGKDRKTRNVFQIIKDAPELAKKALALRRNSQDIVTAIGGRPIHQVSNTPGGITTELTDEEQKDNLVKAQEALELSLDTWDAAQPIFEENMDLIKTLGNVETYHCGLVDKKDGSWDMYNGNVRMTDKKGDIYAEFGSQDYTDYMAEGVKPYSWLKFPYIKELGYPEGIYRVAPLSRINVCTKMPDAAERAQDYLNEFRKDFGYAQEPLLFHPARLIELVAASELAVDGLEGDLSGEKRPGAIDRSQITGKGVGIVEASRGTLTHHYETDENGLVTKANIVVATVQNNPAMEMGIQQVAKNYIKPGVEVDDKIFNLMEMVIRAYDPCLSCATHQLDTQMRLSTVEVYDHMGNLVKKV
>Sifarchaeia_GCA_019057385_U
MVEIDEKLLNLFEMLIRCYDCXIACSAHLIVKDEKGNVLAKKDMVIATG
>Sifarchaeia_GCA_016840645_U
MVEIDEKLLNLFEMLIRCYDCXIACSAHLIVKDEKGNVLAKKDMVIATG
>Sifarchaeia_GCA_016840645_U_2
MSDVPEGVVNVLEMIVRCFDCXLSCAAHVTVVDERGEEIYSRKLNVGLG
>Sifarchaeia_GCA_016840515_U
MVEVDEKLLNLFEMLIRCYDCXIACSAHLIVKDDKGKVIAEKDMTIATG
>Sifarchaeia_GCA_016294985_U
MLIRCYDCXIACSAHLIVKDEKGNVLAKKDMTVSTG
>Thorarchaeia_GCA_016839485_U
VKQIMSEEIPEGLLNLVEMVVRCYDCXLSCGAHLVVVDEEDRILVEKELVTGGG
>Thorarchaeia_GCA_016839485_U_2
MVQKMTEEIPEGILNLIEMVVRCYDCXLSCGAHLVVVDDEGHELVRKELVTGGG
>Thorarchaeia_GCA_003345555_U
MKEDIDEGLLNLLEMVVRCYDCXLSCAAHIVVVDDEGHTIAEKELTAGDE
>Thorarchaeia_GCA_003345555_U_2
MTDEIPEGVLNLLEMVVRCYDCXLSCAAHIVIVDEEGREIAKKEIVTCEE
>Thorarchaeia_GCA_013388835_U
MVNMMTDEIPEGLLNLLEMVVRCYDCXLSCGAHLVIVDEEDRVIVERELVTGGE
>Thorarchaeia_GCA_013388835_U_2
MVVRCYDCXLSCGAHLVIVDEEDRVIVEKELVTGGE
>Thorarchaeia_GCA_016840885_U
MTEEIPEGVLNIIEMVVRCYDCXLSCAAHISIVREDDDGELHEVARKELVLGGG
>Thorarchaeia_GCA_002825535_U
MVQKMTEEIPEGILNLIEMVVRCYDCXLSCGAHLVIVDDEGREIVRKELVTGGG
>Thorarchaeia_GCA_016840825_U
MTDEIPEGILNLLEMVVRCYDCXLSCAAHMVIVDEEGREIARKELVLGGG
>Thorarchaeia_GCA_016840825_U_2
MTDEIPEGVLNLIEMVVRCYDCXLSCAAHMVVIREDDDGELHEIARKELVLGGA
>Thorarchaeia_GCA_016840245_U
MTEEIPEGVLNLLEMVVRCYDCXLSCAAHMVVVDEEGREIVRKELVLGGG
>Thorarchaeia_GCA_016840245_U_2
MTDEIPEGVLNILEMVVRCYDCXLSCAAHMVVVDEEGREIVRKELVLGGG
>Thorarchaeia_GCA_003345595_U
MTDEIPEGVLNLLEMVVRCYDCXLSCAAHIVIVDEEGREIARRELVTSSE
>Thorarchaeia_GCA_003345595_U_2
MNMTDEIPEGVLNLLEMVVRCYDCXLSCAAHIVIVDEEGREIVSKELVTSSE
>Thorarchaeia_GCA_004524445_U
LKKITDDIPEGLLNLLEMVVRCYDCXLSCGAHLTIVDDEGREIARKEIVTSGG
>Thorarchaeia_GCA_004524445_U_2
VNKKMTDDIPEGLLNLLEMVVRCYDCXLSCGAHLTIVDDEGREIARKEIVTSGG
>Thorarchaeia_GCA_016841005_U
MSEEIPEGLLNLLEMVVRCYDCXLSCGAHLVVVDDEGHELVRKELVTGGG
>Thorarchaeia_GCA_016841005_U_2
MRSRVWNYQNLWSRHRSSIKMTEEIPEGVLNIIEMVVRCYDCXLSCAAHMVVVDEEGREIVRKELVLGGG
>Thorarchaeia_GCA_002825465_U
MVQKMTEEIPEGILNLIEMVVRCYDCXLSCGAHLVIVDDEGREIVRKELVTGGG
>Thorarchaeia_GCA_019057475_U
LMIMTEEIPEGVLNIIEMVVRCYDCXLSCGAHLVIIDEEGRELVRKELQTGGG
>Thorarchaeia_GCA_019057475_U_2
LMIMTDEIPEGVLNIIEMVVRCYDCXLSCGAHLVIVDEEGREIVRKELVTGGG
>Thorarchaeia_GCA_018238925_U
LMIMTEEIPEGVLNIIEMVVRCYDCXLSCGAHLVIVDEEGRELVRKELQTGGG
>Thorarchaeia_GCA_018238925_U_2
LMIMTDEIPEGVLNIIEMVVRCYDCXLSCGAHLVIVDEEGREIVRKELVTGGG
>Thorarchaeia_GCA_016840385_U
MSEEIPEGLLNLLEMVVRCYDCXLSCGAHLVVVDDDGHELVRKELVTGGG
>Thorarchaeia_GCA_016839465_U
MSEEIPEGLLNLLEMVVRCYDCXLSCGAHFVIVDDEGRELVRKELVTGGG
>Thorarchaeia_GCA_018238575_U
LMIMTEEIPEGVLNIIEMVIRCYDCXLSCGAHLVIVDEEGREIVRKELVTGGG
>Thorarchaeia_GCA_023132455_U
MSEEIPEGLLNLLEMVVRCYDCXLSCGAHLVVVDDEGHELVRKELVTGGG
>Thorarchaeia_GCA_003662815_U
VKTMDEIPEGLLNLLEMVVRCYDCXLSCGAHLVIVDDEGRELVRKELVTGGG
>Thorarchaeia_GCA_016840965_U
MVVRCYDCXLSCGAHLVVVDDEGHELVRKELVTGGG
>Thorarchaeia_GCA_018238935_U
MSEEIPEGLLNLLEMVVRCYDCXLSCGAHLVIVDDDGREIVRKELVTGGG
>Thorarchaeia_GCA_018238215_U
LMIMTEEIPEGVLNIIEMVIRCYDCXLSCGAHLVIVDEEGREIVRKELVTGGG
>Thorarchaeia_GCA_001940705_U
MVQNMTEEIPEGLLNLIEMVVRCYDCXLSCGAHFVIVDDEGREIVRKELVTGGG
>Thorarchaeia_GCA_016840785_U
MVQKMTEEIPEGILNLIEMVVRCYDCXLSCGAHLVVVDDEGHELVRKELVTGGG
>Thorarchaeia_GCA_020355105_U
MVVRCYDCXLSCGAHFVVVDEEGRELVRKELVTGGG
>Thorarchaeia_GCA_004524435_U
MTDEIDEGLLNLLEMVVRCYDCXLSCGAHFVVVDDEGREIVRKELVTGGG
>Thorarchaeia_GCA_004524435_U_2
VIKMTDEIDEGLLNLLEMVVRCYDCXLSCGAHFVVVDDEGREIVRKELVTGGG
>Thorarchaeia_GCA_018239005_U
LMIMTDEIPEGVLNIIEMVVRCYDCXLSCGAHLVIVDEEGREIVRKELVTGGG
>Thorarchaeia_GCA_018238525_U
LMIMTEEIPEGVLNIIEMVIRCYDCXLSCGAHLVIVDEEGREIVRKELVTGGG
>Thorarchaeia_GCA_016839605_U
MTEEIPEGLLNLIEMVVRCYDCXLSCGAHFVVVEEDDDGECREIVRKELVTGGG
>Thorarchaeia_GCA_019058235_U
MTEEIPEGVLNIIEMVVRCYDCXLSCGAHLVIVDEEGREIVRKELVTGGG
>Thorarchaeia_GCA_001563335_U
MTDEIPEGILNLIEMVVRCYDCXLSCGAHLVIVDDEGRELVRKELVTGGG
>Thorarchaeia_GCA_021498125_U
MKMTEEIPEGLLNLLEMVVRCYDCXLSCGAHLVVVDEEGREIVRKELVTGGG
>Thorarchaeia_GCA_001563325_U
MTEEIPEGLLNLIEMVVRCYDCXLSCGAHFVVVDEEGRELVRKELVTGGG
>Thorarchaeia_GCA_023128605_U
LMIMTEEIPEGVLNIIEMVVRCYDCXLSCGAHLVIVDEEGREIVRKELVTGGG
>Thorarchaeia_GCA_018238445_U
LMIMTEEIPEGVLNIIEMVIRCYDCXLSCGAHLVIVDEEGREIVRKELVTGGG
>Thorarchaeia_GCA_018238765_U
MSEEIPEGLLNLLEMVVRCYDCXLSCGAHLVIVDDDGREIVRKELVTGGG
>Thorarchaeia_GCA_014728035_U
MTEEIPEGLLNLLEMVVRCYDCXLSCGAHLVVVDEEDREIVRKELVTSGG
>Thorarchaeia_GCA_011364905_U
VYTMTDEIPEGILNIIEMVVRCYDCXLSCGAHLVVVDDEGRELVRKELVTGGG
>Thorarchaeia_GCA_018238375_U
LMIMTEEIPEGVLNIIEMVIRCYDCXLSCGAHLVIVDEEGREIVRKELVTGGG
>Thorarchaeia_GCA_022868585_U
MSEEIPEGLLNLLEMVVRCYDCXLSCGAHIVVVDDEGHELVRKELVTGGG
>Thorarchaeia_GCA_018238265_U
MSEEIPEGLLNLLEMVVRCYDCXLSCGAHLVIVDDDGREIVRKELVTGGG
>Thorarchaeia_GCA_023131185_U
LMIMTDEIPEGVLNIIEMVVRCYDCXLSCGAHLVIVDEEGREIVRKELVTGGG
>Thorarchaeia_GCA_016840175_U
MTEEIPEGLLNLIEMVVRCYDCXLSCGAHFVIVDDEGREIVRKELVTGGG
>Thorarchaeia_GCA_002825515_U
MVYTMTDEIPEGILNLIEMVVRCYDCXLSCGAHMVIVDDEGREIVRKELVTGGG
>Thorarchaeia_GCA_016840685_U
MSEEIPEGLLNLLEMVVRCYDCXLSCGAHFVIVDDEGREIVRKELVTGGG
>Thorarchaeia_GCA_003662775_U
VKTMDEIPEGLLNLLEMVVRCYDCXLSCGAHLVIVDDEGRELVRKELVTGGG
>Thorarchaeia_GCA_016840855_U
MTDEIPEGILNLIEMVVRCYDCXLSCGAHLVVVDDEGRELVRKELVTGGG
>Thorarchaeia_GCA_016839245_U
VNIMSEEIPQGLLNLLEMVVRCYDCXLSCGAHLVIVDDDGREIVRKELVTGGG
>Thorarchaeia_GCA_004524595_U
MSEEIPQGLLNLLEMVVRCYDCXLSCGAHLVVVDDDGREIVRKELVTGGG
>Thorarchaeia_GCA_003662805_U
VNDMTEEIPEGLLNLIEMVVRCYDCXLSCGAHLVVVDEEGREIVRKELVTGGG
>Thorarchaeia_GCA_004525575_U
MSEEIPEGLLNLLEMVVRCYDCXLSCGAHIVVVDDEGHELVRKELVTGGG
>Thorarchaeia_GCA_004525575_U_2
MSEEIPEGLLNLLEMVVRCYDCXLSCGAHLVIVDDEGHELVRKELVTGGG
>Thorarchaeia_GCA_018238185_U
MSEEIPEGLLNLLEMVVRCYDCXLSCGAHLVIVDDDGREIVRKELVTGGG
>Thorarchaeia_GCA_016933575_U
MSEEIPEGLLNLLEMVVRCYDCXLSCGAHLVVVDEDGREIVRKELVTGGG
>Thorarchaeia_GCA_014730275_U
MTQTEQIDEGLLNLLEMVVRCYDCXLSCGAHLVVVDDEGREIARKELQTSGG
>Thorarchaeia_GCA_011365025_U
MTEIDEGILNLLEMVVRCYDCXLSCGAHLVVVDDEGHEIVRKELVTGGG
>Thorarchaeia_GCA_016840225_U
MTDEIPEGILNLLEMVVRCYDCXLSCGAHLVVVDDEGREIVRKELVTGGG
>Thorarchaeia_GCA_018239015_U
MSEEIPEGLLNLLEMVVRCYDCXLSCGAHLVIVDDDGREIVRKELVTGGG
>Thorarchaeia_GCA_018335335_U
MTETEQIDEGLLNLLEMVVRCYDCXLSCGAHLVVVDDEGREIARKELQTSGG
>Thorarchaeia_GCA_003345545_U
MSEEIPEGVLNLLEMVVRCYDCXLSCGAHLVVVDDEGREIVRKELVTSSG
>Jordarchaeia_GCA_019056875_U
MVEIDPKILNLMEMVMRAYDCXLACSAHLVILDSEGKEIVRKEIVIGSG
>Lokiarchaeia_GCA_019894885_U
VIKKMSEEVPEGVVNLLEMIVRCFDCXLSCAAHITVVKENGEEVYSRKLNVGLG
>Lokiarchaeia_GCA_014730295_U
MSEDIDEGVVNLLEMIVRCYDCXLSCAAHITVVDEEGKEVYSRKLNVGLG
>Lokiarchaeia_GCA_014730295_U_2
MSEDIDEGVVNLLEMIVRCYDCXLSCAAHITVVDEEGKEVYSRKLNVGLG
>Lokiarchaeia_GCA_013375485_U
MSDIPEGVVNILEMIVRCFDCXLSCAAHITVVDEDGKEIYSREMHVGLG
>Lokiarchaeia_GCA_016839745_U
MSEEVPEGVVNLLEMIVRCFDCXLSCAAHITVVKENGEEVYSRKLNVGLG
>Lokiarchaeia_GCA_019057835_U
VYKKMNEDVPEGVVNLLEMIVRCFDCXLSCAAHITVVSEDGKEIYTRKLNVGLG
>Lokiarchaeia_GCA_019057835_U_2
MSDIPEGVVNLLEMIVRCYDCXLSCAAHITIVDEDGKEIYSRKLNVGLG
>Lokiarchaeia_GCA_019058395_U
MSDEVPEGVVNLLEMVVRCYDCXLSCAAHVTVVDEEGKEIYSRKLHVGLG
>Lokiarchaeia_GCA_019058395_U_2
MSEDIPEGVVNLLEMVVRCYDCXLSCAAHITVVDEEGKEIYSRKLHVGLG
>Lokiarchaeia_GCA_016839585_U
VNKKMSDIPEGMVNLLEMVVRCFDCXLSCAAHITVVDE
>Lokiarchaeia_GCA_019058425_U
MSDIPEGVVNVLEMIVRCFDCXLSCAAHITVVDESGEEIYSRKLHVGL
>Lokiarchaeia_GCA_013375495_U
MSEEVPEGVVNLLEMIVRCFDCXLSCAAHITVVKENGEEVYSRKLNVGLG
>Lokiarchaeia_GCA_019894875_U
VKIKMSEIPEGVVNILEMIVRCFDCXLSCAAHITVVDERGKEIYSREMHVGLG
>Lokiarchaeia_GCA_019057775_U
VNKKMSDVPEGVVNLLEMIVRCFDCXLSCAAHITVVDERGEEIYSREMNVGLG
>Lokiarchaeia_GCA_019058365_U
VNKKMSDIPEGVVNVLEMVVRCFDCXLSCAAHITVVDERGKEIYSRELNVGLG
>Lokiarchaeia_GCA_016839655_U
MSDIPEGVVNVLEMIVRCFDCXLSCAAHITVVDESGEEIYS
>Lokiarchaeia_GCA_019057995_U
VNDKMSEDVPEGVVNLLEMIVRCFDCXLSCAAHITVVDEEGTEIYSRKLNVGLG
>Lokiarchaeia_GCA_019057995_U_2
MSDDIPEGVVNILEMIVRCFDCXLSCAAHITVVDEEGAEIYSREMNVGLG
>Lokiarchaeia_GCA_008080735_U
MSEDIDEGVVNLLEMIVRCYDCXLSCAAHITVVDEEGKEVYSRKLNVGLG
>Lokiarchaeia_GCA_008080735_U_2
MSEDIDEGVVNLLEMIVRCYDCXLSCAAHITVVDEEGKEVYSRKLNVGLG
>Lokiarchaeia_GCA_014729315_U
LDKINNLIIKSNNTKVKKMSEDVPEGVVNLLEMIVRCYDCXLSCAAHITVVDEEGKEIYSRKMHVGLG
>Lokiarchaeia_GCA_014729315_U_2
MSEDIPEGVVNLLEMIVRCYDCXLSCAAHITVVNEDGDEIYSRRLHVGLG
>Lokiarchaeia_GCA_014729315_U_3
MSEDEVPEGVVNLLEMIVRCYDCXLSCAAHITVVDEDGEEIYSREMNVGLG
>Lokiarchaeia_GCA_019057865_U
VNDKMSEDVPEGVVNLLEMIVRCFDCXLSCAAHITVVDEEGNEIYSRKLNVGLG
>Lokiarchaeia_GCA_016839555_U
MSEEVDEGLVNLLEMIVRCYDCXLSCAAHITVVDEEGKELYSRQLNVGLG
>Lokiarchaeia_GCA_016839555_U_2
VIIKMGEEVDEGLVNLLEMIVRCYDCXLSCAAHITVVDEEGKELYSRKLNVGLG
>Lokiarchaeia_GCA_019894975_U
MSEVPEGVVNILEMIVRCFDCXLSCAAHITVVDEKGEEIYSREMHVGLG
>Lokiarchaeia_GCA_016840085_U
LDQINILKLKEKVNKKMSDVPEGVVNLLEMVVRCFDCXLSCAAHITVVDEEGTEIYSRKLNVGLG
>Lokiarchaeia_GCA_000986845_U
MSDVPEGVINILEMIVRCFDCXLSCAAHITVVDTEGTEIYSRKLNVGLG
>Lokiarchaeia_GCA_000986845_U_2
MSDVPEGVVNILEMVVRCFDCXLSCAAHITVVDTEGTEIYSRKLNVGLG
>Lokiarchaeia_GCA_011364925_U
VIRKMSEEVPEGVVNLLEMVVRCFDCXLSCAAHITVVKEDGEEVYSRKLNVGLG
>Lokiarchaeia_GCA_008080755_U
MSDEDVPEGVVNLLEMIVRCYDCXLSCAAHITVVDEDGEEIYSREMNVGLG
>Lokiarchaeia_GCA_004524725_U
MSEEVPEGVVNLLEMIVRCYDCXLSCAAHITVVDEDGTEIYSRKLNVGLG
>Lokiarchaeia_GCA_004524725_U_2
MSEEVPEGVVNLLEMIVRCYDCXLSCAAHITVVDEEGTEIYSRKLNVGLG
>Lokiarchaeia_GCA_005223125_U
VNKKMSDIPEGVVNILEMIVRCFDCXLSCAAHITVVDEDGKEIYSREMNVGLG
>Lokiarchaeia_GCA_016840745_U
MSDVPEGVVNVLEMIVRCFDCXLSCAAHVTVVDERGEEIYSRKLNVGLG
>Lokiarchaeia_GCA_016840745_U_2
MSDVPEGVVNVLEMIVRCFDCXLSCAAHITVVDEKGDEIYSRKLNVGLG
>Lokiarchaeia_GCA_019057795_U
VIKKMSEEIPEGVVNILEMIVRCFDCXLSCAAHITVVKEDGEEIYSRRLNVGLG
>Lokiarchaeia_GCA_014730165_U
VKKMSDEVDEGVVNLLEMIVRCYDCXLSCAAHVTVVDEEGKEIYSRKLNVGLG
>Lokiarchaeia_GCA_014730165_U_2
MTEDIDEGVVNLLEMIVRCYDCXLSCAAHVTVVDEDGKEIYSRKLNVGLG
>Lokiarchaeia_GCA_016839635_U
RCFDCXLSCAAHITVVDEEGKEIYSRKLNVGLG
>Lokiarchaeia_GCA_016840125_U
MVDLSGIPEDIVQERVLNLMEMVVRNFDCXLSCAAHLVVIDKDGNRIVDREIEIGSG
>Lokiarchaeia_GCA_022866525_U
MGEDVPEGVVNLLEMIVRCFDCXLSCAAHITVVKENGEEIYSRKLNVGLG
>Lokiarchaeia_GCA_016839425_U
MSDVPEGVVNVLEMIVRCFDCXLSCAAHVTVVDERGEEIYSRKLNVGLG
>Lokiarchaeia_GCA_016839425_U_2
MRSDYQMSDVPEGVVNVLEMIVRCFDCXLSCAAHVTVVDERGEEIYSRKLNVGLG
>Lokiarchaeia_GCA_014730125_U
VKKMSDEVDEGVVNLLEMIVRCYDCXLSCAAHVTVVDEEGKEIYSRKLNVGLG
>Lokiarchaeia_GCA_014730125_U_2
MTEDIDEGVVNLLEMIVRCYDCXLSCAAHVTVVDEDGKEIYSRKLNVGLG
>Lokiarchaeia_GCA_004524425_U
MSDDIPEGVVNLLEMIVRCYDCXLSCAAHITVVDEEGKEIYSRKMHVGLG
>Lokiarchaeia_GCA_004524425_U_2
MSEDVPEGVINLLEMIVRCYDCXLSCAAHITVVDEDGKEIFRRKLHVGLG
>Lokiarchaeia_GCA_019058095_U
VNDKMSEDVPEGVVNLLEMIVRCFDCXLSCAAHITVVDEEGTEIYSRKLNVGLG
>Lokiarchaeia_GCA_016840165_U
MSEEVPEGVVNLLEMIVRCYDCXLSCAAHITVVDEEGTEIYSRKLNVGLG
>Lokiarchaeia_GCA_019058075_U
VNDKMSEDVPEGVVNLLEMIVRCFDCXLSCAAHITVVDEEGTEIYSRKLNVGLG
>Lokiarchaeia_GCA_019058515_U
MSDEVPEGVVNLLEMVVRCYDCXLSCAAHVTVVDEEGKEIYSRKLHVGLG
>Lokiarchaeia_GCA_019058515_U_2
MSEDIPEGVVNLLEMVVRCYDCXLSCAAHITVVDEEGKEIYSRKLHVGLG
>Lokiarchaeia_GCA_018238725_U
MSEEIPEGVVNLLEMIVRCFDCXLSCAAHITVVKEDGEEIYSRKLNVGLG
>Lokiarchaeia_GCA_016839705_U
MSDVPEGVVNLLEMIVRCFDCXLSCAAHITVVDEEGTEIYSREMNVGLG
>Lokiarchaeia_GCA_019057735_U
VIKKMSEEIPEGVVNLLEMIVRCFDCXLSCAAHITVVKENGEEIYSRRLNVGLG
>Lokiarchaeia_GCA_019057915_U
VNDKMSEDVPEGVVNLLEMIVRCFDCXLSCAAHITVVDEEGTEIYSRKLNVGLG
>Lokiarchaeia_GCA_016930515_U
MSDVPEGVVNVLEMIVRCFDCXLSCAAHVTVVDEQGEEIYSRKLNVGLG
>Lokiarchaeia_GCA_016930515_U_2
MRSDNKMSDVPEGVVNVLEMIVRCFDCXLSCAAHVTVVDERGEEIYSRKLNVGLG
>Lokiarchaeia_GCA_019058355_U
MKNRTFKKMSDIPEGVINVLEMVVRCFDCXLSCAAHITVVDEKGTEIYSRELHVGLG
>Lokiarchaeia_GCA_019058355_U_2
RCFDCXLSCAAHITVVDERGEEIYSRELHVGLG
>Lokiarchaeia_GCA_019058135_U
VKKNMEDIPEGVVNLLEMIVRCYDCXLSCAAHITVVNEDGKEIYSRELNVGLG
>Lokiarchaeia_GCA_019058215_U
VKKNMEDIPEGVVNLLEMIVRCYDCXLSCAAHITVVNEDGKEIYSRELNVGLG
>Lokiarchaeia_GCA_019057575_U
VNDKMSEDVPEGVVNLLEMIVRCFDCXLSCAAHITVVDEEGTEIYSRKLNVGLG
>Lokiarchaeia_GCA_005222975_U
MSEEIPEGVVNILEMIVRCFDCXLSCAAHITVVKEDGEEIYSRKLNVGLG
>Lokiarchaeia_GCA_016840695_U
MSDVPEGVVNVLEMIVRCFDCXLSCAAHITVVDEKGDEIYSRKLNVGLG
>Lokiarchaeia_GCA_016840695_U_2
MSDVPEGVVNVLEMIVRCFDCXLSCAAHVTVVDERGEEIYSRKLNVGLG
>Lokiarchaeia_GCA_016840655_U
MKIKGENVNIKMSEDVPEGVVNLLEMIVRCFDCXLSCAAHITVVDEKGTEIYSRKLNVGLG
>Lokiarchaeia_GCA_016839765_U
VKDKMSEDVPEGVVNLLEMVVRCFDCXLSCAAHITVVKEDGEEVYSRKLNVGLG
>Lokiarchaeia_GCA_013375455_U
VVVRNFDCXLSCAAHLVVIDKDGKKIVDREIQIGAG
>Lokiarchaeia_GCA_019894855_U
LIKKKRGNREKIMSEEVPEGVVNLLEMIVRCFDCXLSCAAHITVVKENGEEVYSRKLNVGLG
>Lokiarchaeia_GCA_019058315_U
MNEEELMERKLNLIEMVIRNFDCXLSCAAHLIVKNEKDEIIFEKEIVIGSG
>Lokiarchaeia_GCA_020344955_U
MSDIPEGVVNVLEMVVRCFDCXLSCAAHITVVDESGKEIYSRELHVGLG
>Lokiarchaeia_GCA_019058035_U
VKKNMEDIPEGVVNLLEMIVRCYDCXLSCAAHITVVNEDGKEIYSRELNVGLG
>Lokiarchaeia_GCA_018238745_U
MSEEIPEGVVNFLEMIVRCFDCXLSCAAHITVVKEDGEEIYSRKLNVGFG
>Lokiarchaeia_GCA_019058055_U
VNDKMSEVVPEGVVNLLEMIVRCFDCXLSCAAHITVVDEEGTEIYSRKLNVGLG
>Lokiarchaeia_GCA_013375355_U
MIILSEEINERLLNLLEMVIRNFDCXLSCAAHLIVKNEKDEIIFEKEIVIGSG
>Lokiarchaeia_GCA_019058295_U
MSDIPEGVVNVLEMIVRCFDCXLSCAAHITVVDEDGKEIYSRELHVGLG
>Lokiarchaeia_GCA_018238625_U
MSEEIPEGVVNFLEMIVRCFDCXLSCAAHITVVKEDGEEIYSRKLNVGLG
>Lokiarchaeia_GCA_011364975_U
VNIKMSEDVPEGVVNLLEMIVRCFDCXLSCAAHLTVVKENGEEIYSRKLNVGLG
>Lokiarchaeia_GCA_016839315_U
VNIKMSEDVPEGVVNLLEMIVRCFDCXLSCAAHLTVVKENGEEIYSRKLNVGLG
>Lokiarchaeia_GCA_005191425_U
MPIDEKFLNIFEMVIRSYDNXLSCSAHLAILDSEGNEIISREIKIGTE
>Lokiarchaeia_GCA_019058015_U
VKKNMEDIPEGVVNLLEMIVRCYDCXLSCAAHITVVNEDGKEIYSRELNVGLG
>Lokiarchaeia_GCA_011365055_U
VNNMPFDLNDPKVQDVALNLIEMVIRNYDFXLSCAAHLTIVDEHGKEIAKREIYLGVE
>Lokiarchaeia_GCA_004524535_U
MSDIPEGVVNILEMIVRCYDCXLSCAAHITVVDEDGKEIYSRELHVGLG
>Lokiarchaeia_GCA_013375405_U
VVVRNFDCXLSCAAHLVVIDKDGQRIVDREIQIGSG
>Lokiarchaeia_GCA_016926735_U
MSDIPEGVINLLEMVVRCYDCXLSCAAHITVVNEDGKEIYTRKLNVGLG
>Lokiarchaeia_GCA_014729055_U
MVEVNEGVLNLLEMVIRCFDCXLSCAAHLTVVDEDGKEIYKRPMKIGAG
>Lokiarchaeia_GCA_004524365_U
MGEEIDEGLVNLLEMVVRCYDCXLSCAAHITVTDEEGNEVYSRKLNVGTG
>Lokiarchaeia_GCA_019058245_U
MSDIPEGVVNVLEMIVRCYDCXLSCAAHITVVDERGKEIYSRELNVGLG
>Lokiarchaeia_GCA_004524495_U
MRRKRIAHIKGVYKKMSEDIPEGVVNLLEMIVRCYDCXLSCAAHITVVDESGKEIYKRKLNVGLG
>Lokiarchaeia_GCA_008000775_U
MKMVVEVNDNILNLLEMVIRCYDCXLSCAAHITIVEPDGTERVIRKLEVDCG
>Lokiarchaeia_GCA_019894715_U
VKYQMSDIPEGVINLLEMVVRCYDCXLSCAAHITVVDEDGKEIYTRKLNVGLG
>Lokiarchaeia_GCA_019057355_U
MTDIPEGVLNMLEMIVRCYDCXLSCAAHITVVDEKGKEIYSRKLNVGLG
>Lokiarchaeia_GCA_012798355_U
MTGKGLEEKDGHPELNILETVIRIYDFXLSCAAHDIVIEKNGEEIYRRPLSINSTNL
>Lokiarchaeia_GCA_005191415_U
MVDLSGLPEDVVQERVLNLLEMVIRNFDCXLSCAAHLIILDENGNEIVKKEIQIGSG
>Lokiarchaeia_GCA_016839385_U
MPEDKLNEGITNLLEMVIRCYDPXLSCAAHLTVVNESGEELLKKRIKLGMG
>Lokiarchaeia_GCA_018238965_U
MVVEVNDSILNLLEMVIRCYDCXLSCAAHITIVDPEGNEHVIRRLEVDCG
>Lokiarchaeia_GCA_004524515_U
MDKINYNKINYTSDKKMSDVPEGVVNILEMIVRCYDCXLSCAAHITVVDEDGKEIYSRKLNVGLG
>Lokiarchaeia_GCA_019057895_U
MSEEIPEGVVNILEMIVRCFDCXLSCAAHITVVKEDGEEIYSRKLNVGLG
>Lokiarchaeia_GCA_019058445_U
MSEDVPEGVVNLLEMVVRCFDCXLSCAAHITVVNEDGEEIYKRQLNVGLG
>Lokiarchaeia_GCA_019058445_U_2
MSDIPEGVVNVLEMIVRCFDCXLSCAAHITVVDEDGKEIYSRELHVGLG
>Lokiarchaeia_GCA_016933055_U
MVEIDEKITNLLEMIIRCYDPXLSCAAHLTVVDESGDVLHDKKIKLGMG
>Lokiarchaeia_GCA_019056755_U
VNDKMSEDVPEGVVNLLEMIVRCFDCXLSCAAHITVVDEEGTEIYSRKLNVGLG
>Lokiarchaeia_GCA_019056755_U_2
VNKKMSDVPEGVVNLLEMIVRCFDCXLSCAAHITVVDEGGTEIYSRKLNVGLG
>Lokiarchaeia_GCA_018238425_U
MSEEIPEGVVNILEMIVRCFDCXLSGAAHITVVKEDGEEIYSRKLNVGLG
>Lokiarchaeia_GCA_004524705_U
LTLRLVQSREVNCXLSCAAHITVVKEDGEEIYSRKLNVGLG
>Lokiarchaeia_GCA_019894685_U
MSEEIPEGVVNLLEMIVRCFDCXLSCAAHITVVKENGEEVYSRRLNVGLG
>Lokiarchaeia_GCA_004524545_U
MMVEINEGITNLLEMIIRCYDPXLSCAAHLTVVNESGEVLHDKKIKLGMG
>Lokiarchaeia_GCA_018238505_U
MKMVVEVNDNILNLLEMVIRCYDCXLSCAAHITIVEPDGTERVIRKLEVDCG
>Lokiarchaeia_GCA_021498095_U
MVEVTDNILNLLEMVIRCYDCXLSCAAHITIVDPDGTERVIRKLEVDCG
>Lokiarchaeia_GCA_018238315_U
MVVEVNDSILNLLEMVIRCYDCXLSCAAHITIVDPEGNEHVIRRLEVDCG
>Thorarchaeia_GCA_016840365_C
LSLCCGYTLIPGVEFLMTTEEIACKHIARVEGHGSLYVTTKDGQLVDVKMSVDEGARLFEAFLVDRHYTEVPEMACRICAICSASHRIVSTVAIEKAFGIQVDKQVTDLRRLLIWGEYVESHILHALYLALPDYVGHESVISALADFPDVVKIALKLKKLGNDLQILTGGREIHQVTPMVGGFSSYPTKQALMEIKDRINDARPDLQACVDVWAGLEEIPFHRETEYLAIRREDEYALVDGEIATLGGIRAPVEDYKKFITERVPDYSFAKAGELNGRSFFVGALARLNINNDHLSPFAKKVIDQLGIKLPSFNTFHNNAAQLIETAQVFDMAIDTIDSLLASDLEWHEPEVVPKAGVGTHITEAPRGSLVHSYEFGSDGLLRKADIIAPTTMNYTNMEDDVRAFFPQIAHKSKEEIQFDLNRLIRAYDPCISCSCHMVEVK
>Thorarchaeia_GCA_016840385_C
MTKKEIVIEPLARVEGHGGIRVEIDGNKISNVEVRILEGPRLFEELVIGKTPEEDLSIVPRICAICNLSHKYAALRGLEKALGVTIPHVTQEYRHLTHHGEIIESHSLHLYFLALPDFLGYDNAVAMADKYGDVVVKALQLKKFGNKIMKLMGGRMIHGENPVLGGFNKLPSKKDLVAIKEEAEELLPFAMATIDILAGLEIDDHMERETQFLCCKPPHDGYDYYGDVLITSDGKEHPAENYRNVVVERVVGHSFAKRAMYNESPFTVGALARVILLKDRLNGKAKEACDKLFNERWYRNPLYNNFAQAIEQVFSLEGIIKVVNELLESDPPEIAQRTQESGSGTGVIEAPRGTLIHSYTIKDGKTTAADFITPTAMFLDDIEQFIRIGGETLLEKNQMDNIELKFEMIARAYDPCISCSAHLVEVVYK
>Thorarchaeia_GCA_018238285_C
VMSESTKSKPTKKKITRPISIDHIARIEGKAGIEVHHDGKTVQVSHVNIFEGPRYFEAITLGKPIEEATAVFPRVCSFCAAAHKITGVQAAENAIGLHPTGQTVSLRELLYIGDFIESHALHLFLLAFPDFLGYPDAFSMGKDHPAILSAGMAMKDIGADIQTIIGSRYIHQENAMIGGFGKLPTTKKLETLKKRLVGIRNEAEQALETLVSYRNWPEVDAERMHLALEPYDGTYTMLGNMVHASDGSKFKVDAYKMRIKESVVEHSFAKHGHYKDKPFMTGALSRYVLFGKNMTGRAKELADMYIEYLDANNPMSNNFAQAIEIVYYVHRAEEIIHNLLDSYKPLEKRIIPQITKAGTGVSMTEAPRGMLAYTISIDKKGRVKGADIITPTAMFLPILEDDLRRMSEGMLQQGIKDAKIIGPKLETVVRSYDPCVSCSVHVSEIK
>Thorarchaeia_GCA_016933575_C
MTENPKSKSSKKIIRPISVDHIARIEGKAGIEIRHDGKNVQVSQVNIFEGPRYFEAITLGKPIEEATAVFPRVCSFCAAAHKITGLQAAEKAIGLHPTKQTVKLRELLYIGDYIESHALHLFLLALPDFLGYPDAFSMSKDHPTILAAGMALKDIGADIQTVIGSRYIHQENVMLGGFGKLPTKKKLVSLGQRLRGLQNEAEQALETLVSYRNWPEVDASRIHLALEPYDGTYTMLGDVVHASDNSKFKVDAYKMRLRESIVSHSFAKHSHYNEQPFMTGSLSRYHLFGGGMTGRAKELAEMYVEFLDPNNPMSNNFAQAVEIIYFVQRAESIISDIASALKPNEKRIKPQITKAGTGVSMTEAPRGLLAYTISVDKNGKVKSVDIITPTAMFLPILENDLRRMSEGLLKQGVKDAKVIGPKLETVVRSYDPCVSCSVHVTEVTDRK
>Lokiarchaeia_GCA_019056755_C
MQKVIDVCTRVEGHGNVKIFIQNDEISNVEFEILAFRGFENILIGKKLSDVPKIVSRICGLCHASQTIVSCKSIEEIYNIKANHQSVLIRRLLMAGELLKSHSMHYFFQSFPDLLNIFNIYTKPIDIYDLIKYNPQLTSHIYDIIKIGNNIDKIFGGRSIHTITPIPGGVIYRPSRKRKNIAEKYFAKVISNLEWIMENFIDLFSEFTPPEDFMLPNVKFLSLNNNRSYDRYDGILTMKKGLTKYQDFRLEEYLNYFDKDPTMWGIDFVDKNQNYLVGPISRNQIVETYGSDEISGYLNLFDKKWRNNILFANFLRLLEMFVESQNSLNILEDPILKSTIPLPNFNSIISREGIGVVEAPRGTLIHHYRINKRNILEEAKLFIATEINIPLINEMISNYARKLYEKEDIHSVKKKIQKIIRAFDPCISCATH
>Lokiarchaeia_GCA_019057835_C
LKRIINVCTRVEGHATVNIYIENKNDEISYVNFVIDAFRGFENFLLKKKLLDIPKLASRICGLCYASQMIVSCKAIEDIYGLNQIPEQSVLLRKLLMIGELIKSHCMNFFFQSLPDLLIIFNIRKNPLSPYDLIKFDPQLTTNIYELIKIGNDIDRIFGGRSIHPITLIPGGIAYTPSRKNITLARRYFQKAVDNLEYVIDYFIKLFSGFNPPIEFNLPNPTYLGLNKQGNYNRYDGSLGIKQDKTKIINFLKNDYSTYFDKDPNLQGINFDERENVLVGPLARNKVIENYGIDEVSTYLSYFDRSWKNNILYANFLRLIEMYIETHQGLKILDDPTLNNKETLPSLKSIKKFDGIGVVEAPRGILMHHYHLNKANTIDQVKLFIATEINIPIINQMITKYAKKLYEKLDINIVKKNIQMIIRAFDPCISCATH
>Lokiarchaeia_GCA_016932935_C
LLPQGRDPLHGPRDAGRVRGTLHQEGRPLRGLHGPAVAGIHVERGQLLQHAPALGRVEGLHWYGLQVREAAHQEGNEAMNSNVDLCTRIEGHASIEYIVSKNELMAVNFKTDVFRGFEGILRGKHYLDAPRIASRICGLCHASQAIASTRAIEAMLGVQPSASARAMRAVLMCGELVKSHVMHFYFQGFPDISAVLHDKPLGLEELVRNNPEFTQSMFELIKLGKDVCEAFGGREIHAISPAVGGKSFTVFPKEINQTRKHLEKIQEISRPVLDDLLEDFHNASPAEDFAFKNVAFLALANEPGVDGIYRQDGKIAIELPSGSVRRIAPDGFKELVWTEEGLRGYETSLDESIGLLVGPMARARLGALEVDDHELKDAVARAWSKWKDNMLFNYALQLVDVHESASMALEILSSLSGETARDQTIPDTPPNPAGTGIVEAPRGTLIHHYASGEDNRLGEVDLYIPTRINIPLIDRMLTTRCRALADKGLAMDEIKRRAAMIVRTFDPCISCATHLVTHRP
>Lokiarchaeia_GCA_016840655_C
VKIVDKVIDICTRVEGHGNLNFVFKNEELSHTEFTFSLYRGFENILIGKKLCDVPKIVSRICGLCYSSQTIASCKAIEDIYEIEPSIQSILLRKLLMTSELIKSHLLHFFFQTLPDLLKILDINRYINNAYDIFNNNDQFTSNVYNLLKISSDINRLIGGRVIHPITVIPGGVINNPEKKNLLLIQKYLKRAKDYAQDLIEYFITLFSKYNPPNEYDLSKLSFLGLSNENIHSRYEGNIIIKQLESKPQLFAPHNYQDFFNKDQELYGINFHTIKDSKVLTGPYSRFNIKNYYSNDLISEYINQFEKPWKTNLLFINLLQLIEIFLEIIQNLETINDDLISSKWNITSLKAIKNRDGIGVVEAPRGLLMHHYHIDNDQRIDGVKLYIATEINLPIINEMIAKYAQELFLKHDINTVKDKVQIMLRAFDPCISCLSH
>Lokiarchaeia_GCA_018238725_C
LMDKVVEACTRVEGCGNLNIYLKNDEIYQTELSFSVFRGFENILVGKKLLDIPKIASRICGQCSASQTIASCKAIESIYGIEPSHQSILLRKVLLSGELIKSHIMHYFLQSFPDLLKIFKIKTIDNDSYNLINYNPHLATNVFNLIKIGSEINKLIGGRALHPITPIPGGLIFNPTRKSLIFTEKYLKKGIYYIETLIENFIDLFSAFEPPTEFNLSNPIYFGLKNNMGFDRYEGDLRIKRSETTYDDFQAKNYSKYFDKDSNLYGITFKSNSKNKILTGPIARYRLTQNYGIDKISEYMGNFGKKWKSNLLFLNFLQLIESYCEIQKSIEILNTTSLKSKTQLKQLNSIKKSNGIGVIEAPRGILMHHYHLNKAKTVDQVKLFIATEINLPIINKMITEYAKKLYEKEDIESVKEKTQIMIRAFDPCISCASH
