# Supplementary material for: Asgard archaeal selenoproteome reveals a roadmap for the archaea-to-eukaryote transition of selenocysteine incorporation machinery
Source: ISME J. 2024 Jun 19;18(1):wrae111. doi: 10.1093/ismejo/wrae111 (PMC11227280; doi:10.1093/ismejo/wrae111)
Supplement: Supplementary_data_2_wrae111 [file supplementary_data_2_wrae111.zip › Selenoproteins/sequences/Coenzyme_F420_reducing_hydrogenase_delta_subunit.fasta]

>Methanopyrus_sp._KOL6_U
VMTMSEEPVVVAFCCYEXGYGAADLAGTGRSQYPSSVRIVRVPCTGRVGIEHILTALAKGAWTVFVAGXKKEECSYEDGNLKCERRVQAAKKLLEELGIEPERVEMYFMSSAEADKFVAAVKEMHERAKELGPLA
>Methanococcus_maripaludis_X1_U
MAEPVIIAFGCYQXGYSAADLAGTSRMQYPATVRLIRVPCTGKFDITYALRAFQKGADAVFVAGCKPNECAFDIGNFKAEERVKFGKQILDELGIGGERLEMFFMSGADAGKFTEAVKEMTDRVKKLGPNPIKA
>Methanocaldococcus_sp._FS406_22_U
LNLIPIILSLYNITIIEGLVMDPVIITFCCYQXGYGAADLAGTSRMQYPATVRIVRLPCTGKFDITYALRAFQKGADAVMVVGXKKGECVYETGNLKAEERVRFAKQLLDELGIGGDRIEMFFMSAAEADKFVSAVNEMTARIEKLGPNPLKAK
>Methanocaldococcus_vulcanius_M7_U
MDPVIIAFCCYQXGYGAADLAGTSRMQYPATVRIVRLPCTGKFDITYALRAFQKGADAVMVVGXKKGECAYETGNFKAEERVRFTQQLLDELGIGGERIDMFFMSAAEADKFVSAVNEMTSRIEKLGPNPLKE
>Methanococcus_vannielii_SB_U
MAEPVIMAFVCYQXGYGAADLAGTSRMQYPASVRPIRVPCTGKFDITYALRAFEKGADAVFVAGXKPNECAFETGNFKAEERVNFGKQLLDELGINGERLEMFFMSGADAVKFTESVKEMTERVKKLGPNPFKA
>Methanococcus_aeolicus_Nankai_3_U
MSEPVIMSFVCYQXGYGAADLAGTSRMQYPSSIRPIRIPCTGKFDITYALRAFQKGADAVFVVGXKPNECAFESGNYRAEDRVKLTKLILDEMGIGGERIEMYMMSGADAGKFLEASNEMTERVKKLGPNPLKG
>Methanopyrus_kandleri_AV19_U
VHDRVMTMSEESVVVAFCCYEXGYGAADLAGTGRAQYPSSVRIVRVPCTGRVGIEHILTALAKGAWTVFVAGXKKGECSYEDGNLKCERRVQAAKKLLEELGIEPERVEIYFMSSAEADKFVAAVKEMHERAKELGPLA
>Methanofervidicoccus_sp._A16_U
MDSPVIIAFACYQXGYGAADLAGTSKMQYPPSVRIIRIPCTGRFDISYALRAFQKGADGVMVVGXKPNECVYESGNFRAMERVKLMKEILEELGIGGERIEIFLMSAADAAKFVEAVNTMTERVNRLGPNPLKSQCG
>Methanothermococcus_okinawensis_IH1_U
MAEPTIMAFVCYQXGYGAADLAGTSRLQYPASVRIVRMPCTGKFDITYALRAFQKGADAVFVAGXKPHECAFETGNFKAEERVKLTKQILDELGIGGERIEMFFMSSAEADKFASAVKEMTERVKKLGPNPLKA
>Methanopyrus_kandleri__U
VHDRVMTMSEESVVVAFCCYEXGYGAADLAGTGRAQYPSSVRIVRVPCTGRVGIEHILTALAKGAWTVFVAGXKKGECSYEDGNLKCERRVQAAKKLLEELGIEPERVEIYFMSSAEADKFVAAVKEMHERAKELGPLA
>Methanococcus_maripaludis_strain_S2_U
MAEPVIMAFVCYQXGYGAADLAGTSRMQYPASVRAIRVPCTGKFDITYALRAFQKGADAVFVAGXKPNECAFETGNFKAEERVKFGKQILDELGIGGERLEMFFMSGADAGKFTEAVKEMTDRVKKLGPNPIKA
>Methanopyrus_sp._SNP6_U
VMTMSEEPVVVAFCCYEXGYGAADLAGTGRSQYPSSVRIVRVPCTGRVGIEHILTALAKGAWTVFVAGXKKEECSYEDGNLKCERRVQAAKKLLEELGIEPERVEMYFMSSAEADKFVAAVKEMHERAKELGPLA
>Methanococcus_maripaludis_KA1_DNA_U
MAEPVIIAFGCYQXGYSAADLAGTSRMQYPATVRLIRVPCTGKFDITYALRAFQKGADAVFVAGCKPNECAFDIGNFKAEERVKFGKQILDELGIGGERLEMFFMSGADAGKFTEAVKEMTDRVKKLGPNPIKA
>Methanotorris_igneus_Kol_5_U
MSEPIIVAFVCYQXGYGAADLAGTSRMQYPASVRPIRIPCTGKFDITYALRAFQKGADAVFVAGXKPHECAFETGNFRAEERVRFTKKLLDELGIGGERIEMYFMTAAEADKFVAAVNEMTERVKKLGPNPLKAQ
>Methanocaldococcus_infernus_ME_U
MEPVIIAFCCYQXGYGAADLAGTSRMQYPPYIRIIRIPCTGRFDITHAMRAFQLGADAVMVVGXKKGECVYEHGNYRAEERVRLAKKLLDEYGLGGDRIEIFFMSAADADKFVKASNEMVERVKKLGPNPLKAQN
>Methanococcus_maripaludis_OS7_DNA_U
MAEPVIIAFGCYQXGYSAADLAGTSRMQYPATVRLIRVPCTGKFDITYALRAFQKGADAVFVAGCKPNECAFDIGNFKAEERVKFGKQILDELGIGGERLEMFFMSGADAGKFTEAVKEMTDRVKKLGPNPIKA
>Methanocaldococcus_jannaschii_DSM_2661_U
VPSSKLNYKFNSHVVIEFIKLIIYRGISMDPVIIAFCCYQXGYGAADLAGTSRMQYPATVRIVRLPCTGKFDITYALRAFQKGADAVMVVGXKKGECAYETGNLKAEERVRFAKQLLDELGIGGDRIDMFFMSAAEADKFVSAVNEMTARVEKLGPNPLKAQ
>Methanococcus_maripaludis_C5_U
MAEPVIMAFVCYQXGYGAADLAGTSRMQYPASVRAIRVPCTGKFDITYALRAFEKGADAVFVAGXKPNECAFETGNFKAEERVKFGKQILDELGIGGERLEMFFMSGADAGKFTESVNEMTERVKKLGPNPFKA
>Methanotorris_formicicus_Mc_S_70_ctg187_U
MSEPVIVAFVCYQXGYGAADLAGTSRMQYPAGVRTIRIPCTGKFDITYALRAFQKGADAVFVAGXKPHECAFESGNFKAEERVRFTKKLLDELGIGGERIEMYFMSAAEADKFVAAVNEMTERVKKLGPNPLKA
>Methanocaldococcus_vulcanius_M7_C
LEIEMYILVFLIGERMEWEPKIIGFCCNWCTYGGADTAGVGRMQYPPSIRIIRVMCSGRIEPSLILKAFKEGADGVFVGGCHLGDCHYDAGNYKWQRRAIFLKQLLPEFGIEPERFRFEWISASEGEKFQKTMIEFHNTIKSLGPLKLNEKLKE
>Methanopyrus_kandleri_AV19_C
LSNNKLFLMWTKELRRASMGEWKPKIIAFCCNWCSYGGADTAGVGRMQYPPSTRIIRVMCSGRIEPSLVLKAFREGADGVFVGGCHLGDCHYQSGNYKWWRRAELLKKFLAEIGIEPERFRYEWISASEGEKFAEVMTEFHQTLLELGPLELRERLKRL
>Methanothermus_fervidus_DSM_2088_C
LGGISMAFEPKIVMFCCNWCSYGGADTAGTARMQYPPNVRIIRVMCSGRVEPQFILKAFREGADGVLVTGCHLGDCHYDAGNYKLDRRMRLVYKLLDEIGIGRERVYHDWISASEGEKFAETVKMMVERIKELGPLNLKKQISES
>Methanopyrus_sp._KOL6_C
MWTKEPRRVSMGEWEPKIIAFCCNWCSYGGADTAGVGRMQYPPSVRIIRVMCSGRIEPSLVLKAFREGADGVFVGGCHLGDCHYQSGNYKWWKRAELLKKFLAEIGIEPERFKYEWISASEGEKFAEVMTEFHQMLLELGPLELHEKLERL
>Methanocaldococcus_sp._FS406_22_C
MEWEPKIIGFCCNWCTYGGADTAGVGRMQYPPSIRIIRVMCSGRIEPSLILKAFREGADGVFVGGCHLGDCHYDSGNYKWQRRAIFLKQLLPEFGIEPERFRFEWISASEGEKFQKTMIEFYNTIKALGPLKLNEKLKE
>Methanococcus_aeolicus_Nankai_3_C
VTDWEPKIIGFCCNWCTYGGADTAGVGRMQYPPSIRIIRVMCSGRIEPSLILKAFHEGADGVFVGGCHLADCHYDSGNYKWRRRAIFLEELLPELGIEPDRFKFEWISASEGEKFQKTMAEVYNTVKSLGPLKLKDELNKE
>Methanococcus_maripaludis_KA1_DNA_C
LSEEWEPKIVGFCCNWCTYGGADTAGVGRMQYPPSIRIIRVMCSGRIEPSFILKAFKEGADGVFIGGCHLGDCHYDAGNYKWQRRVMMLYDMLDELGIGRERVLHEWISASEGEKFQTKMNEIYDRIKALGPCTLNENLK
>Methanococcus_maripaludis_X1_C
LSEEWEPKIVGFCCNWCTYGGADTAGVGRMQYPPSIRIIRVMCSGRIEPSFILKAFKEGADGVFIGGCHLGDCHYDAGNYKWQRRVMMLYDMLDELGIGRERVLHEWISASEGEKFQTKMNEIYDRIKALGPCTLNENLK
>Methanotorris_formicicus_Mc_S_70_ctg159_C
LVLNVLLYILKIVMICSISFRNMDIKIFNGGLMSEWEPKIIGFCCNWCTYGGADTAGVGRMQYPPSIRIIRVMCSGRIEPSLVLKAFKEGADGVFVGGCHLGDCHYDSGNYKWQRRVMMLYELLEELGIERERLRHEWISASEGEKFQQTMIEFYNTIKSLGPCKLKEKLNK
>Methanococcus_maripaludis_C5_C
LSEEWEPKIVGFCCNWCTYGGADTAGVGRMQYPPSIRIIRVMCSGRIEPSFILKVFKEGADGVFIGGCHLGDCHYDAGNYKWQRRVMMLYDMLDELGIGRERVLHEWISASEGEKFQTKMNEIYDRIKALGPCTLNENLK
>Methanosphaera_stadtmanae_DSM_3091_C
MANDDIKIIVFSCNWCCYGGADTAGTSRMQYPPNIRMIRVMCSGRIEPQFILKALREGADGVFVGGCHMGDCHYDAGNYKFDRRMRLVYRLLDELGLEKERVQHDWISASEGEKFANTIRRVTAEIQELGPSPLKEQINQEA
>Sifarchaeia_GCA_019057385_U
VEIEPMDDNYNIVALACDKXGYPAADLAGTCRMKYPPNINIVRIRCTGRINAGHLLHAIRQGADGVMVVGCHKGECEFPDGNLKADRNVNFVKRILKRHGLGENRVNMYFLSAAEAGRFVAAVEDTLKKVEKLGPNPLKTE
>Sifarchaeia_GCA_019057385_U_2
MGQSKKQKVDAIEFVPKIVTFACWKXGYEAADMAGVTRTQYPANVLPIRVPCAGRVSPDLIIRALRRADAVIVVGXYEGECDFEIGNKIAKMQIDYLKEMLKTIGLDERRIQMKWCSAAEGEKFALMANEVTNEILELGPNPLKNRPAAKE
>Sifarchaeia_GCA_016840645_U
MTQSQEQKVEEFVPNIVAFVCWKXGYGAADMAGIIRMQYPAAIKPIRVPCAGRVSPDLIIRALRRADAVLVVGXYEGECDFEIGNKVAKMQIDYLKKLATSIGLDESRIQMRWCSAAEGERFAKTAIEVTNEILKLGPNPLKNRPAAKE
>Sifarchaeia_GCA_016840645_U_2
VEIEPMDDNYNIVALACDKXGYPAADLAGTCRMKYPPNINIVRIRCTGRLNAGHLLHAIRQGADGVMVVGCHKGECEFPDGNLKADRNVNFVKRILKRHGLGENRVNMYFLSAAEADRFVAAVEDTLKKVEKLGPNPLKPE
>Sifarchaeia_GCA_016840645_U_3
MAEEENFKIIAFLCWKXGYGSADMAGTIRAQYPSSLRTILVPCTGRVDADVVMRSFGRGADGVMIVGXYPKECDYETGNYFAYRQVDYLKEVLKTAGIDERRLKMGYCTAAEGQKFQKEATQFDKEIKELGPSPFKSKGGSTKKEAKA
>Sifarchaeia_GCA_016840515_U
VEIEPMDDNYNIVALACNKXGYPAADLAGTCRMKYPPNINIVRIRCTGRLNAGHLLHAIRQGADGVMVVGCHKGECEFPDGNLKAERNVNFVKRILKRHDLGENRVNMYFLSAAEADRFVAAVEDTLKKVEKLGPNPLKLE
>Sifarchaeia_GCA_016840515_U_2
MTQSQEQKVEEFVPNIVAFVCWKXGYGAADMAGIVRMQYPATIKPIRIPCAGRVSPDLIIRALRKGADAVLVVGXYEGECDFEIGNKVAKMQIDYLKKLATLIGLDERRIQMKWCSAAEGERFAKTAIEVTNEILKLGPNPLKNRPAAKE
>Sifarchaeia_GCA_016294985_U
MVQEQKVEAKEFIPQIVAFVCWKXGYGAADIAGVARIQYPATVKPIRIPCAGRVSPDLIIRALRKGADAVLIVGXYPGECDYEIGNIVAEKQINYLKNLAKLIGLDERRIQMRWCSAAEGERFAKMAIEVTNEIEKLGPNPLKNRPAAKE
>Jordarchaeia_GCA_019056875_U
ILAFLCWKXGYGAADMAGTIREQYPASVRTVRVTCAGMVHPDLVLRAFNRGADGVIIVG
>Jordarchaeia_GCA_019056875_U_2
VNVGGKKLTYQVIMFACWKXGYGVADLTGVSRVSYDTSVRIVRLRCTGRVDSSLLLEAIVKGADGVMVVGXHTGECDFETGNIMAEKHVDFVKRILERRGLGADRVNMYNCSAAEVGRFKESIEDMMKKLEKLGPNPIREE
>Jordarchaeia_GCA_019056875_U_3
VLRVNMESETFIPRIAAFLCLKXGYGAADMAGTIRVQYPPSIRTIKVRCLGMIHPDFILRTLCKGADGVLLVGXRIGECDYESGNIVATKQVEYLKQLLKSIGLNEKRLQIYYCSSAEGVRFADIVTEMTEKISKLGPNPIREEKS
>Lokiarchaeia_GCA_019894885_U
MNYFQWRIREVMEMAEEQDIKIIAFLCWKXGYGSADMAGTIRAQYPVSIRVVLVPCTGRIGSDMVMRSFGRGADGVMIIGXYPKECDYETGNYVAYRQVEYLKEVLKTMGLSEERIMFGYCTAAEGQKFQQEAIKFDKVIRELGPSPLKNKDDAPTKKAKA
>Lokiarchaeia_GCA_019894885_U_2
MENNFKILLFACLKXGYSAADLAGVSRMKYTASVKIIKVRCTGRVDVKHILYGIKAGADGIMIVGXRPNECEFKQGNFTAQRHVDLANRILDSRGYGNQRINMYWLSGAEADKLVKSVEDAYEKIKRSGPNPIKLMDVKKAKQKVITPVE
>Lokiarchaeia_GCA_019894885_U_3
MTAKVKDQVKILAFMCWKXGYGAGDMAGTIRAQYPATIRPIRINCTGRVTPSLMMRAIGKGADGVIVAGXYEGECDYETGNLVAAKNVEYTREILKTAGVAPERIQMFNCSAAEGQKFQEEVTRVSGIIENLGTNPIKESLIKEGEKKDSEEKKKKDKTE
>Lokiarchaeia_GCA_019894885_U_4
MTESINERKIIAFGCEKXGYSAADLTGTMRKSYSPNFHLIRVRCTGRIGIHLIMESFLNGADGVAIISXKEGECEFGNGNMNTYEHVKFLKRLFNHLGLAEERIQQYFCSAAEVEKFIKSVEDITSKVEKLPPLPK
>Lokiarchaeia_GCA_019894885_U_5
MTESIIERKIIAFGCEKXGYSAADLTGTTRKSYSPNFHLIRVKCTGRIGIHLIMESFLNGADGVAIISXKEGECEFGNGNMNTYEHIKFLKRLFNHLGLAEERIQQYFCSAAEVEKFIKSVE
>Lokiarchaeia_GCA_014730295_U
VDKITENNLKIISFMCWKXGYGAGDMAGTIRAQYPATIRPIRINCTGRVTPSLMMRAIGKGADGIIVAGXYPGECDYETGNYVAERNVNYVREIISSMGIEPERVQMFHCSAAEGQRFQQEVTRISEEIEKLGSSPLKESKEKEEMDSNTGKKKKTE
>Lokiarchaeia_GCA_014730295_U_2
MSSENNKRNIIAFACDKXGYAAADLTGTTRKTYSTDVNLIRVRCTGRVGIHLIMDCFVNGADGVAIISXQEGECEFGNGNLVAYKHLSMLKKIFVHLGISEERIQQYFCSAADVEKFINSVKDISQKIHALPPLPKKTE
>Lokiarchaeia_GCA_014730295_U_3
MNSYLSRSKRGGNAKMSGNENGKVKIIGFFCWKXGYGGADMAGTIRAQYPSSIRTVLVPCTGRVGSDLVMRAFGRGADGVLVAAXYPGECDYENGNYFAYREVEYIKELLDSIGLDKERIHMFYCSAAEGQKFQKEATKFHKKIQELGPNPIRIDTQK
>Lokiarchaeia_GCA_014730295_U_4
MKNNNYYIICFACLKXGYSAADLAGVSRMKYSPSVKIIKVRCTGRVDIKHILYAIKNGCDGVMVVGXRPHECQFKSGNFNAQKHVELANRILSRRGLGDMRVNMYMLSSAESEKFVKSVEDAFDKVQMEGHNPIKLNLKEIESTNPPN
>Lokiarchaeia_GCA_014730295_U_5
MENNIKIVAFLCRKXGYGGADMAGTIRAQYPVSLRTVLVPCTGRVGPDLVMRAFGRGSDGVLIVGXYPEECDYEDGNYYAYRLVEYLKEVIESIGIDPARIRMEFCSSAEGQKFKEIATEFHDQIEKLGKNPLSKGS
>Lokiarchaeia_GCA_013375485_U
MEQIYDIIAFACTKXGYSAADLAGVSRLKYTTTVKIVKVRCTGRIDLKHILYSIISGADGVMIVGXRPNECQFKNGNFTAQRHVELANRILDSRGFGNQRVNMYWLSGAESEKFVKSVEDAYEKVKRAGPNPIKNTDVDIPKEELVITPIE
>Lokiarchaeia_GCA_013375485_U_2
MNYYQWRNREVRKMAEDNDLKIIVYACWKXGYGSADMAGTIRAQYPDSIRNVLVPCAGRVGPDLIMRTFGRGADGVVINAXYPGECDYETGNYHAYRQVEYIKEILKVVGMSPDRIKIIYCTAAEGQKFQNEAIKIDKTIRKLGSSPLRTKGTPKKGKAKAKAQA
>Lokiarchaeia_GCA_013375485_U_3
MTSNGDVKILAFLCWKXGYGAGDMAGTIRAQYPATLRPIRINCSGRVTPSLMMRALGRGADGVAIGAXYSGECDYETGNLVAERNVAYTKEILKTVGVSPERVQMFHCSAAEGQKFQEEATRISETIQKLGSNPFKDSIKSEKEEKESKKKKTE
>Lokiarchaeia_GCA_013375485_U_4
LTLEKEKNSRRIIAFGCDKXGYSAADLTGVTRKAYSTDFHIIRVRCTGRVGIHLIMEAFLNGADGVAIISXKEGECEFGNGNMNTYEHILTLKKLLKYEGISEDRVQQYFCSAAEVEKFINSVEDITKKIYSLPPIPKINPK
>Lokiarchaeia_GCA_016839745_U
MTVKVKDQVKILAFMCWKXGYGAGDMAGTIRAQYPATIRPIRINCTGRVTPSLMMRAIGKGADGVIVAGXYEGECDYETGNLVAAKNVEYTKEILKTAGVAPERIQMFSCSAAEGQKFQEEVTRVSGIIENLGTNPIKESLIKEAEKKDSEEKKKKD
>Lokiarchaeia_GCA_016839745_U_2
LTNYCQLRIKEVNEMSNNDIKILSFLCLKXGYGAADMAGTIRAQYPTSLRTVLVPCTGRVGADVIMRGFGRGADGIIIVGXYPGECDYEKGNYFAHRSIAYLKEVVKTIGLDPKRLKMEYCSSAEGSKYREVATAFDEEIRKLGPSPLNKKNKDSSKK
>Lokiarchaeia_GCA_016839745_U_3
MTENIKERKIIAFGCEKXGYSAADLTGTTRKSYSTNFHLIRVKCTGRIGIHLIMESFLNGADGVAIISXKEGECEFGNGNMNTFEHVKFLKRLFTHLGLAEERIQQYFCSAAEVEKFIKSVEDITHKVELLPPLPK
>Lokiarchaeia_GCA_016839745_U_4
MTDNDIKILAFLCLKXGYGGADMAGTIRAQYPTSLRTVLVPCTGRVGADLVMRAFGRGADGVLIVGXYPGECDYETGNYFAYRLVEYLDEIAKAIGINPKRIKMVFCSSAEGSKFQKVATEFDKLIRKLGPSPLRSKGGAPKKEKAKEKAKA
>Lokiarchaeia_GCA_016839745_U_5
LMECWKEVKKMENEFKILMFACLKXGYSAADLAGVSRMKYTASIKIIKVKCTGRIDVKHILYGIKAGADGVMVVGXRPNECEFKQGNFTAQRHVDLANRILDLRGYGNQRINMYWLSGAEADKLVKSVEDAYEKIKRSGSNPIKYADVITPPVE
>Lokiarchaeia_GCA_019057835_U
LIESKKEKRIIAFGCEKXGYSVADLTGTTRKSYSTNFHLIRVRCTGRIGIHLIMKCLLNGADGVAIISXKEGECEFGMGNMNTYNHILFLKKLFNHIGISEERIQQYFCSAAEVENFLTSVEDITRKIETLPPLPKFNPK
>Lokiarchaeia_GCA_019057835_U_2
MQFWRQYKEMNNIIADNDIKIIAFLCWKXGYGAGDMAGTIRAQYPATIRPIRINCTGRVTPSLMMRAIGKGADGFLVVGXYPGECDYETGNIVAERNVEYVREILKSLGISPERIQMFYCSAAEGQIFQNEVTRISEIIKKLGSNPIKKSLSSEKEAEDSIKKKKIKKIK
>Lokiarchaeia_GCA_019057835_U_3
MANHDVKILAFLCIKXGYGAADMAGTIRAQYPTSLRTVLVPCTGRVGADVIMRAFGRGADGVIIVGXYPNECDYEIGNFFAYRSVEYFSEILKITGIEPERLKMVYCSSAEGAKFQKVATEFDKEIIELGPTPLRSKSKNSSKK
>Lokiarchaeia_GCA_019057835_U_4
MEKIQKKIQRKIIAFGCEKXGYSVADLTGTTRRSYSTDFYLIRVRCTGRIGIHLIMECFLNGADGVAVISXKEGECEFGNGNIITYNHIKFLKKIFKYQGISEDRIHQYFCSAAEVDKFIASVEDITKKIRALPPFPKNI
>Lokiarchaeia_GCA_019057835_U_5
MNYNYKIIMFACLKXGYGAADLAGVSRMKYTPSVKIIKLRCTGRIDVKHILYTIKHGADGIMVVGXRPNECQFKTGNFTAQKHVDFANRILESRGFGSQRVNMYWCSSAESEKLVKSVEDAFEKVKRAGPNPINADLIKIKSQTTKKLTTPAE
>Lokiarchaeia_GCA_019058395_U
MKENGDIKIIGFLCWKXGYGAGDMAGTIRAQYPATLRPVRVNCSGRVTPSLMMRAIGRGADGVIVVGXYPNECDFETGNYIAKRNVEYTREILKSVGMSPERVQITWCSAAEGQRFQNEISRVSSIIENLGRNPIKESKKENSKDSNDKKAKK
>Lokiarchaeia_GCA_019058395_U_2
MTESERKVIAFGCEKXGYSVADLTGTTRRNYSTKFHLIRVRCTGRVGTHLIMNAFLNGADGVAIISCHEGECDYGEANMNTNKHVMFLKSLFKHLGISEDRVQQYFCAAAEVDNFVQSVNDITKKVGSLPPLINKSQIELE
>Lokiarchaeia_GCA_019058395_U_3
VIKQMENGYKIVMFACLKXGYGAADLAGVSRMKYSPSIRIIKVRCTGRIDVKHLLFAIKSGADGVMVVGXRKNECQFKSGNFTAERHVEFANHILERRGFGKQRLNMYWCSSAESEKLVNSIEDALEKVHTEGPNPLNLSQTGRRQDVNKGIKTPVE
>Lokiarchaeia_GCA_019058395_U_4
MSEKNMKIIAFLCWKXGYGSADMAGTIRAQYPSSIRAILVPCTGRIGADVVMRAFGRGADGVMVVGXYPKECDYETGNYFAYRQVEYLKEVLKAVGLSDKRLMMGYCTAAEGQKFQITATEFDKLIRELGPSPLKTKGGVQKPKAKAKT
>Lokiarchaeia_GCA_019058395_U_5
VILMKENDIKILSFLCLKXGYGGADMAGTIRAQYPPSLRTVLVPCTGRVGSDLVMRSFGRGADGVLIVGXYPNECDFETGNYFAYRLTEYITEVLKAVGLEPERIRMEFCSSAEGSKFRETAIEFDKKIRELGPSPLRPKGGTSEKKKAKEKAKT
>Lokiarchaeia_GCA_016839585_U
MIQTENKNFKKVIAFGCEKXGYSVADLTGTTRKSYSSEFHLIRVRCTGRVGIHLIMKSFLNGADGVAIISXKEGECEFGKGNMNTYEHVLFLKKLFKHIGISEDRIQQYFVSAADVEKFIHSVEDITKKIEALPPLPKKILPEKE
>Lokiarchaeia_GCA_016839585_U_2
MTNNDIKILAFLCLKXGYGGADMAGTIRAQYPTSLRTVLVPCTGRVGADLVMRAFGRGADGVLIAGXYPKECDYETGNYFAYRLVDYLKEIVKAIGINPERIKMTFCSSAEGAKFQKIATEFDKLIRELGPSPLRTKSGTPEKAKAKAEA
>Lokiarchaeia_GCA_016839585_U_3
VIKQVDNNLNILMFACLKXGYGAADLAGVSRFKYTPSVKIIKVRCTGRVDVKHILYAVKSGADGVMVVGXRPDECQFKSGNFKAQTHVDLANRILDRRGFGNQRVNQYWLSSAESEKLVKSVEDTLEKIRKIGPNPLNLQEIKGVKKGKIH
>Lokiarchaeia_GCA_016839585_U_4
VINITESRDKKILAFLCWKXGYGGADMAGTIRAQYPATIRPVRINCTGRVTPSLLMRAIGKGADGVIVAGXYEGECDYETGNLIAERNVNYAKEILKTTGISSDRIQMFHCSSAEGQIFQEEMIRISEIIENLGSNSIKESLLLEKNKDSNGQKKKKTE
>Lokiarchaeia_GCA_019058425_U
MNEKDDNGSRRIVAFGCDKXGYSVADLTGVTRKSYSTDFHLIRVRCTGRIGIHLIMEAFLNGADGVAIISXKEGECEFGNGNINTYEHILTLKKLLKHEGISEDRVQQYFCSAAEVEKFITSVEDISTKINELPPLPKFNPK
>Lokiarchaeia_GCA_019058425_U_2
MAEENDIKIIVFACWKXGYGSADMAGTIRAQYPDSIRNVLVPCSGRVGPDLIMRAFGRGADGVVINAXYPGECDYETGNYHAYRQVEYVKEILKVVGISPDRIKIIYCTAAEGQKFQNEAIEIDKTIRKLGPSPLRTKTTPKKEKAKAKAQA
>Lokiarchaeia_GCA_019058425_U_3
MDNTYSLIVFACLKXGYSAADLAGVSRLKYTPAVKIIKVKCTGRVDVKHILYSIRSGADGVMIVGXRPNECQFKKGNFTAERHVELANRILASRGFGNQRINMYWLSGGDAGKFVESVKDAYEKLKEVGPSPLNLINEETETESKHVITTPAE
>Lokiarchaeia_GCA_019058425_U_4
LTETSNADIKILAFLCWKXGYGAGDMAGTIRAQYPATLRPIRINCSGRVTPSLMMRAIGKGADGVAIGAXYQGECDYETGNLVAERNVTYTKEILKTIGISPERIQIFHCSAAEGQKFQDEATRISETIKELGSNPLKDSNSSKNEERESKNLKKKKTE
>Lokiarchaeia_GCA_013375495_U
MENDFKILMFACLKXGYSAADLAGVSRMKYTASIKIIKVKCTGRIDVKHILYGIKAGADGVMVVGXRPNECEFKQGNFTAQRHVDLANRILDSRGYGNQRINMYWLSGAEADKLVKSVEDAYEKIKRSGPNPIKFTEELTLPVE
>Lokiarchaeia_GCA_013375495_U_2
MTENIKERKIIAFGCEKXGYSAADLTGTTRKSYSTNFHLIRVKCTGRIGIHLIMASFLNGADGVAIVSXKEGECEFGNGNMNTYEHVKFLKRLFTHLGLAEERIQQYFCSAAEVEKFIKSVEDITHKVGLLPPLPK
>Lokiarchaeia_GCA_013375495_U_3
MLYWRRYREVQNMTAKVKDQVKILAFMCWKXGYGAGDMAGTIRAQYPATIRPIRINCTGRVTPSLMMRAIGKGADGVIVAGXYEGECDYETGNLVAAKNVEYTREILKTAGVAPERIQMFNCSAAEGQRFQEEVTRVSGIIENLGTNPIKESLIKEAEKKDSEEKKKKD
>Lokiarchaeia_GCA_013375495_U_4
MAEDNDIKIIVYACWKXGYGSADMAGTIRAQYPDSIRNVLVPCAGRVGPDLIMRVFGRGADGVVINAXYPGECDYETGNYHAYRQVEYIKEILKAVGMSPDRIKMIYCTAAEGQKFQKEAIEIDKTIRKLGPSPLRTKGGTPKEKAKAKAKAKA
>Lokiarchaeia_GCA_019894875_U
MKDYKYKIVAFACLKXGYSAADLAGVSRLKYTSSIKILKVRCTGRIDLKHILYSIKSGADGVMIVGXRPNECQFKNGNFTAEKHIKLANRILASRGFGNQRVNMYWLSGAESEKFVKSVEDIYEKVVKLGPNPINLEEIQESKEENKVIATPIE
>Lokiarchaeia_GCA_019894875_U_2
MAEEKDIKIIVYACWKXGYGSADMAGTIRAQYPDSIRNVLVPCTGRVGSDLIMRAFGRGADGVIINAXYPGECDYETGNYYAYRQVEYTKEILKAVGMSPERIKIIYCTAAEGQKFQREATEFDKTIRKLGPSPARIKSGTPKKAKAKANA
>Lokiarchaeia_GCA_019894875_U_3
MASESMKDLKILAFLCWKXGYGAGDMAGTIRAQYPATFRPVRINCTGRVTPSLIMRAIGKGADGVVLGAXYSGECDYETGNLVAERNVQYVKEILKTTGVSPARVQMFNCSAAEGQKFQDEATRISEQIADLGSNPIKENLKSEKKKNSSEDKKKN
>Lokiarchaeia_GCA_019894875_U_4
MVLKMSEVKSEETRKIVAFGCDKXGYSVADLTGVTRKSYSTDFHLIRVRCTGRVGIHLIMEAFLNGADGVAIISXKVGECEFGNGNTNTYDHILTLKKLLKHEGISEDRVQQYFCSAAEVEKFINSVGDITKKIYALPPLPKNNPN
>Lokiarchaeia_GCA_019057775_U
MSNYEYKIVAFACLKXGYSAADLAGVSRMKYTSSIKIIKVRCTGRIDLRHIIYSIKSGADGVMIVGXRRNECQFKKGNYSAERHVNLANRILNSRGFGDQRVNMYWLSGAESEKFVKSVEDAYEKVKKMGPNPINFTETEQVEEKNVLTAAPIE
>Lokiarchaeia_GCA_019057775_U_2
MAENDDIKIMVFACWKXGYGGADMAGTIRAQYPTSLRTMLVPCTGRIDSDLVMRAFGRGADGVLIIGXYPKECDYETGNYFTYRLVEYLKEVLKVVGLEPERLRMDFCTSAEGQKFQLTAIEFDKKIKKLGLSPLRRKAEAKKSAPKGKAKA
>Lokiarchaeia_GCA_019057775_U_3
MTSISYGDIKILAFLCWKXGYGAGDMAGTIRAQYPATLRPVRINCSGRVTPSLMMRAIGKGADGVAIGAXYSGECDYETGNLVAEKNVIYTKEILKTVGISPERIQLFHCSAAEGQKFQNEVTRISEKIQTLGSNPLKNSNSSKKEASDSKINKQKQTE
>Lokiarchaeia_GCA_019057775_U_4
MTELENAVSRNIIAFGCDKXGYSAADLTGVTRKSYSTDFHLIRVRCTGRIGIHLIMEAFLNGADGVAIISXKVNECEFGNGNTNTYEHVLTLKKILKHVGISENRVQQYFCSAAEVGKFISAVDDITRKIRALPPLPKFNPN
>Lokiarchaeia_GCA_019058365_U
MKNRYKMIIFACLKXGYSAADLAGVSRLKYTPAVKIIKVKCTGRVDVKHILYSIRSGADGVMIVGXRPNECQFKNGNFTAERHVELANRILESRGFGNQRINMYWVSGGDAGKFVESVEDAYKKVSKAGPNPLNLVEEESKIETKQVITTPVE
>Lokiarchaeia_GCA_019058365_U_2
VNLMNETSNNDIKILTFLCWKXGYGAGDMAGTIRAQYPATLRPVRINCSGRITPSLMMRAIGKGADGVAIGAXYKGECDYETGNLVAERNVIYTKEILKTIGLSPERIQMFHCSAAEGTRFQSEATRISETIKNLGRNPLKDSNSSKKEEKESKKKKTE
>Lokiarchaeia_GCA_019058365_U_3
MMSKEKNNSSRRIVAFGCDKXGYSVADLTGVTRKSYSTDFHLIRVRCTGRVGIHLIMEAFLNGADGVAIISXKEGECEFGNGNINTYEHILSLKKLLKYEGISEDRVQQYFCSAAEVEKFINSVKDITAKIYALPPLPKYNPK
>Lokiarchaeia_GCA_019058365_U_4
MAEENDIKIIVFACWKXGYGSADMAGTIRAQYPDSIRNILVPCSGRVGPDLIMRAFGRGADAVVINAXYPGECDYETGNYHAYRQVEYTKEILKVVGMSPDRIKIIYCTAAEGQKFQNEAIEIDKTVHKLGPSPLRSKGTPKKEKAKAKAKA
>Lokiarchaeia_GCA_016839655_U
VKKMTETSNGDIKILAFLCWKXGYGAGDMAGTINQTFCLLSIIRAQYPATLRPVRINCSGRVTPSLMMRAIGKGADGIVIGAXYQGECDYETGNLVAERNVTYTKEILKTVGISPERIQMFHCSAAEGQRFQAEATRISETIKNLGSNPLKDSISSKKEKKESNKNKTE
>Lokiarchaeia_GCA_016839655_U_2
MNYYQWRNKEVIKMAEDNDIKIIVYACWKXGYGSADMAGTIRAQYPDSIRNVLVPCAGRVGPDLVMRAFGRGADGVVINAXYPGECDYETGNYHAYRQVEYIKEIMKVVGLSPNRIKIIYCTAAEGQKFQNEAIEVDKTIRKLGPSPLRAKDTPKKGKAKAKAKA
>Lokiarchaeia_GCA_016839655_U_3
MSNKQNDDSRRIIAFGCDKXGYSAADLTGVTRKSYSTDFHLIRVRCTGRIGIHLIMEAFLNGADGVAIISXKEGECEFGNGNINTYEHVLTLKKLLKHEGISEERIQQYFCSAAEVEKFITSVKDISSRIQALPPLPKYNPK
>Lokiarchaeia_GCA_016839655_U_4
MDNTYNLIVFACLKXGYSAADLAGVSRLKYTSAVKIVKVRCTGRVDVKHILYSIRSGADGVMIVGXRPNECQFKNGNFTAERHVELANRILASRGFGNQRINMYWLSGGDAGKFVESVEDAYEKLKKVGPSPLNLLNEESEAESKQVITTPTE
>Lokiarchaeia_GCA_019057995_U
MIQTKNKNFKNVIAFGCEKXGYSAADLTGTTRKSYSSEFHLIRVRCTGRVGIHLIMESFLNGADGVAIISXKEGECEFGKGNMNTYEHVLFLKKLFKHIGISEDRIQQYFVSAADVEKFIHSVEDITKKIEALPPLPKKILTEKE
>Lokiarchaeia_GCA_019057995_U_2
VIKITESRDKKILAFLCWKXGYGGADMAGTIRAQYPATIRPVRINCTGRVTPSLLMRAIGKGADGVIVAGXYEGECDYETGNLIAERNVNYAKEILKTTGLSPDRIQMFHCSSAEGQIFQEEMIRISEVIENLGSNPIKESLLLEKNKDSNGQKKKKTE
>Lokiarchaeia_GCA_019057995_U_3
VDNNLSILMFACLKXGYGAADLAGVSRFKYTPSVKIIKIRCTGRVDVKHILYAIKSGADGVMVVGXRPDECQYKSGNFKAQTHVDLANRILDRRGFGNQRVNQYWLSSAESEKLVKSVEDTLEKIRKIGPNPLNLQEIKGLKKGKTH
>Lokiarchaeia_GCA_019057995_U_4
MENNLKILMFACLKXGYSAADLAGVSRMKYTTSVKIIKVKCTGRVDVKHILYGIKSGADGVMIVGXRPNECEFKQGNFNAQRHVDLANRILDSRGYGNQRINMYWLSGAEADKLVKSVEDAYEKIKRSGPNPIKSMDVEKAKQKVITPVG
>Lokiarchaeia_GCA_008080735_U
MSENENGKVKIIGFFCWKXGYGGADMAGTIRAQYPSSIRTVLVPCTGRVGSDLVMRAFGRGADGVLVAAXYPGECDYENGNYFAYREVEYIKELLDSIGLDKERIHMFYCSAAEGQKFQKEATKFHKKIAELGPNPIRIDTQK
>Lokiarchaeia_GCA_008080735_U_2
MTENNYYIICFACLKXGYSAADLAGVSRMKYTPSVKIIKVRCTGRIDVKHILYAIKSGCDGVMVVGXRPHECQFKAGNFNAQKHVDLANRILSRRGLGDMRVNMYMLSSAESEKFVKSVEDAFEKVQMEGHNPIKLNLQEIESPNPPN
>Lokiarchaeia_GCA_008080735_U_3
VDNITENNLKIISFMCWKXGYGAGDMAGTIRAQYPATIRPIRINCTGRVTPSLMMRAIGKGADGVIVAGXYPGECDYETGNYVAERNVNYVREIISSMGIEPERIQMFHCSAAEGQRFQQEVTRISEEIEKLGSSPFKESKQKEEKDSNKGKKKKTE
>Lokiarchaeia_GCA_008080735_U_4
MSKENNKRNIIAFACDKXGYAAADLTGTTRKTYTTDVNLIRVRCTGRVGIHLIMDCFVNGADGVAIISXQEGECEFGNGNLVAYKHLSMLKKIFTHLGISEKRIQQYFCSAADVEKFISSVKDISQKIHALPPLPKKTE
>Lokiarchaeia_GCA_014729315_U
MENGEIKIIAFLCWKXGYGGADMAGTIRAQYPPSLRTVLVPCTGRVGSDLIMRAFGRGADGIMVVGXYPKECDYETGNYFAYRQVEYIKEVLQSMGISEKRIEMSYCSAAEGQKFQRDATNFDKQIRELGPSPFTARANTSKKK
>Lokiarchaeia_GCA_014729315_U_2
MSNRNTERKIIAFGCEKXGYSAADLTGTTRKSYSTNFHLIRVRCTGRV
>Lokiarchaeia_GCA_014729315_U_3
MSNNDIKIIAFLCWKXGYGAADMSGTIRAQYPATIRPIRINCTGRVTPSLMMRAIGKGADGVIISGXYPGECDFETGNLVAKRNAEYVKGILETAGISPERVQMFYCSAAEGQRFQEEVTRISKIIEELGSNPLKGSLTSNKDKRKDNNPSKKSRSKDKTTKTD
>Lokiarchaeia_GCA_019057865_U
VIKITESRDKKILAFLCWKXGYGGADMAGTIRAQYPATIRPVRINCTGRVTPSLLMRAIGKGADGVIVAGXYEGECDYETGNLIAERNVNYAKEILKTTGLSPDRIVMFHCSSAEGQIFQEEMIRISEIIENLGSNPIKESLLLEKNKDSNGQKKKKTE
>Lokiarchaeia_GCA_019057865_U_2
MIQTENKNFKKVIAFGCEKXGYSAADLTGTTRKSYSSEFHLIRVRCTGRVGIHLIMKSFLNGADGVAIISXKEGECAFGKGNMNTYEHVLFLKKLFKHIGISEDRIQQYFVSAADVEKFIHSVEDITKKIEALPPLPKKILPEIE
>Lokiarchaeia_GCA_019057865_U_3
LMNYFLLRIKEVDNMAEKEDIKIIAFLCWKXGYGSADMAGTIRAQYPSSIRTVLVPCTGRIGSDLVMRAFGRGADGVMIIGXYLKECDYETGNYFAYRLVEYLKEVLKAIGINEKRLYNGYCTAAEGQKFQIEATDFDKIIRDLGPSPLRTKGGAPEKAKAKAKT
>Lokiarchaeia_GCA_019057865_U_4
VIKQVDNNLSIIMFACLKXGYGAADLAGVSRFKYTPSVKIIKVRCTGRVDVKHILYAIKSGADGVMVVGXRPDECQYKSGNFKAQTHVDLANRILDRRGFGNQRVNQYWLSSAESEKLVKSVKDTLEKIRNIGPNPLNLQEIKGVKKGKIH
>Lokiarchaeia_GCA_016839555_U
MEDNIKIVAFLCRKXGYGGADMAGTIRAQYPTSLRTVMVPCTGRVDPDLIMRAFGRGSDGVLVVGXYPGECDYENGNYFAYRLVDYLKEVMESIGIESSRLRMEFCSSAEGQKFQQIATEFHKQIEKMGPNPFKKGSSKK
>Lokiarchaeia_GCA_016839555_U_2
LNDNMQIILFACTKXGYGAADLAGTSRLKYTPSVRIIKVRCTGRVDVKHILYAIKSGADGVMVVGXRLKECAFGKGNYVAQEHVDFANRILEKRGFGKRVNMYYCSSAEGDKLVKSVKDAHEKIQRLGPNPIKIENQARLKN
>Lokiarchaeia_GCA_016839555_U_3
MENGNLKIIAFLCLKXGYGACDMAGTMRAQYPASIRPIRMNCTGRVTPSLMMRALGKGADGIILAGXYPGECDFETGNLVARKNVNYVREILASIGISPKRVQMFYCSAAEGKRFQEEVTRITEDIEKLGKNPFKQTATNENSKDSKSKSKKNAK
>Lokiarchaeia_GCA_016839555_U_4
MSIKNNRRNIIAFGCDKXGYSVADLTGTTRKTYTTDFRMIRVRCTGRIGIHLIMNCFLNGADGVAIISXKKGECDYGNGNLIANEHVKILKKIFNHLGISEDRVQQYFCSAAEVENFLNSIEDISKKIHSLPPLPKKPK
>Lokiarchaeia_GCA_019894975_U
MNNYNYKIVAFACLKXGYSAADLAGVSRLKYSSSIKIIKVRCTGRVDLKHILYSMKSGADGVMIVGXRPNECQFKNGNFTAQRHVELANRILESRGFGNQRVNMYWLSGAEAEKFVKSVEDTIEKVKTFGPSPLNLIDHDSEVETEETKQVIITPAE
>Lokiarchaeia_GCA_019894975_U_2
MAEEKDIKIIVYACWKXGYGSADMAGTIRAQYPDSIRNVLVPCTGRVGSDLIMRAFGRGADGVVINAXYPGECDYETGNYFAYRQVEYVKEILKTVGASPERIKIIYCTAAEGQKFQNEAIEFDKTIRKLGPSPLRTKGTPKKGKAKAKAKA
>Lokiarchaeia_GCA_019894975_U_3
MPDKKENNSRRIIAFGCDKXGYSAADLTGVTRRSYSTDFHLIRVRCTGRIGIHLIMEAFLNGADGVAVISXKEGECEFGNGNINTYEHILTLKKLLKHEGISDERIQQYFCSGAEVEKFINSVEDITTKIYALPPLPKK
>Lokiarchaeia_GCA_016840085_U
MSKVINDKSRKIIAFGCDKXGYSVADLTGVTRKSYSTDFYLIRVRCTGRIGIHLIMEAFLNGADGVAVISXREGECEFGNGNMNTYNHILTLKKLLRHAGISDERVQQYFCSAAEVERFINSVEDITKKIQALPPLPKFNPK
>Lokiarchaeia_GCA_016840085_U_2
MLHILMNYYQLRIKEVDRMTNEDIKILAFLCLKXGYGGADMAGTIRAQYPTSLRTVLVPCTGRVGVDLVMRAFGRGADGILIVGXYPGECDYESGNYFAYRLVEYLNEVTKTVGINPKRIKMEYCSSAEGAKFQKVATEFDKLIRELGPNPLRKKSDAQEKAKATAKA
>Lokiarchaeia_GCA_016840085_U_3
MKNKLMQSWKRHREVTEMAEVSDNDVKILAFLCWKXGYGAGDMAGTIRAQYPATLRPVRINCSGRVTPSLMMRAIGKGADGVAIGAXYRGECDYETGNLVAERNVAYAKEILKSVGISPARIQMFHCSAAEGQKFQNEATRITEIIQKLGNNPLKNSNPSKKGGKNKTE
>Lokiarchaeia_GCA_016840085_U_4
VENSYKIIMFACLKXGYGAADLAGVSRLKYTPSVKIIKVRCTGRVDVKHILYAIKSGADGVMVVGXRENECQFKEGNFTASKHIDFAKRILDRRGFGSERINMYWCSSAESEKLVKSVEDSFEKIRRIGPSPLNIGEEEAEVEMKELLTTPLE
>Lokiarchaeia_GCA_000986845_U
MNYYLNWNKEGNKMTEENDIKIIVFACRKXGYGSADMAGTIRAQYPYSIRIVLFPCVGRVGSDVIMRAFGRGADAVLINGXYFGECDFETGNYYAYRQIEYTKDILKTVGMNPERIKMIHCTAAEGQKFQLEATKYDKQIRKLGPSPLRTKGTPKKKKADAKAKA
>Lokiarchaeia_GCA_000986845_U_2
VFKQMEDNYQIIAFACLKXGYSAADLAGVSRLKYTTSVKIIKVRCTGRVDLKHILFTILSGADGVMVVGXRPNECQYKQGNFSAQRHVDLANRILASRGFGHQRVNMYWLSGAESEKFVKSVEDAYEKIKREGPNPIKKLGINISEKKEESLITPVE
>Lokiarchaeia_GCA_000986845_U_3
MDKMTSESNEDIKILAFLCWKXGYGAGDMAGTIRAQYPATFRPIRINCSGRVSPSLMMRALGKGADCVAIGAXYNGECDYETGNLVAERNVKYVQEILKTTGISPERVQMFRCSAAEGQKFQIEATRISELIENLGSNPIKKSIKSEKKSKDSKKNPPKPNE
>Lokiarchaeia_GCA_000986845_U_4
MASESMSDIKILAFLCWKXGYGAGDMAGTIRAQYPATLRPVRINCTGRVTPSLIMRGIGRGADGVILGAXHQGECDYETGNLVAERNVEYVKAILEVTGISPERVQIFHCSAAEGQRFQTEAIRISEEIANLGGNPLREAIKSNQKKSSDDEKKN
>Lokiarchaeia_GCA_000986845_U_5
MANESNEDIKILAFLCWKXGYGAGDMAGTIRAQYPATFRPIRINCSGRVSPSLMMRVLGKGADCVAIGAXYNGECDYETGNLVAERNVKYVQEILKTTGISPERVQMFRCSASEGQKFQIEATRISELIVNLGSNPIKQSIKSEKKSKDPKKIPPKPNE
>Lokiarchaeia_GCA_011364925_U
MHYFQWRNREVINMTEEQEIKIIAFLCWKXGYGSADMAGTIRAQYPLSIRVVLVPCTGRVDPDTVMRSFGRGADGVMIIGXYPKECDYETGNYAAYRQVEYMKEVLKSMGLSEERIMFGYCTAAEGQKFQQEAIKFDKVIRELGPSPLKSKSGTQKEKAKA
>Lokiarchaeia_GCA_011364925_U_2
VKIIVAKTKDQVKIIAFMCWKXGYGAGDMAGTIRAQYPASIRPVRINCTGRVTPSLMMRAIGKGADGVVVAGXYEGECDYETGNLVAAKNVEYTREILKTAGVAPERIQMFNCSAAEGQRFQEEVTRVTELIENLGTNPIKESLINEKKDSDEKAKKIKPKE
>Lokiarchaeia_GCA_011364925_U_3
MSENIKDRKIIAFGCEKXGYSAADLTGTTRKSYSTNFHLIRVRCTGRVGIHLIMESFLNGADGVAIISXKEGECEFGNGNTNTFEHVKFLKRLFKHLGLEEERIQQYFCSAAEVEKFIKSVEDITRKVEQLPPLPK
>Lokiarchaeia_GCA_011364925_U_4
MDNNLKILLFACLKXGYSAADLAGVSRMKYSASVKIIKVKCTGRIDVKHILYGIKAGADGVMIVGXRPNECEFKQGNFTAQRHVDLANRILDLRGFGNQRINMYWLSGAEADKLVKSVEDAYEKIKRSGPNPIKQIDVKKPRQKVVPAPVG
>Lokiarchaeia_GCA_008080755_U
VKNVAVKNGVKILAFLCWKXGYGAGDMAGTMRAQYPATIRPIRINCTGRVTPNLIMRAIGKGADGVILSGXYPGECDYETGNLVAKKNVEYVRHILETTGVSPERVQMFYCSAAEGARFQEEVTKISEKIEKLGKNPFKTEPDSKSESKGSGKGKKKKTE
>Lokiarchaeia_GCA_008080755_U_2
LMNYCQFRSKEVRIMSNNNVKIISFMCWKXGYGGADMAGTIRAQYPTSIRTVLVPCTGRVGSDLIMRAFGRGADGVLVVGXYPKECDYETGNYYAYRQVEYLGEVLKSIGLEPERLQMAYCSSAEGQKFKETASKFHDQIEGLGPNPLKSGNTKKKAKK
>Lokiarchaeia_GCA_008080755_U_3
MNQETDLKRRIIAFGCEKXGYSVADLTGTTRKSYSTDFHLVRVRCTGRIGMHLIMECFLNGADGVAVISXKEGECEFGTGNMNTYEHVQQLKEILEHFGISKDRLQQYFCSAAEVENFIHAVKDISQKIHDLPPLPKKNPK
>Lokiarchaeia_GCA_008080755_U_4
MEDNYKIIIFACVKXGYGAADLAGVSRMKYTPAVKIIKVRCTGRVDVKHILYAIKAGADGIMVVGXRPNECQFKEGNFTAQKHVDFANHILERIGFGSQRVNMYWISSAESEKFVKSVEDAYDKVKREGLNPINHGHSKQLTDENEILTTPTE
>Lokiarchaeia_GCA_004524725_U
MSTKNGIKVIAFMCWKXGYGAGDMAGTIRAQYPATIRPIRINCTGRVTPSLMMRAIGKGADGVIVAGXYEGECDYETGNLIAAKNVEYTKEILKTAGVSPERIQMFHCSAAEGQRFQEEVTRISQIIEKLGSNPMKESISLEKQKSKTQEKNKKTKPKE
>Lokiarchaeia_GCA_004524725_U_2
MTENEDQIKILSFLCLKXGYGAADMAGTIRAQYPTSLRTVLVPCTGRVGADVIMRAFGRGADGVLVVGXYPGECDYEDGNYFAYRQVEYLEKIAKAIGINPKRLKMAFCSSAEGAKFQKVATEFDEEIRKLGPSPLHPKSATQKKEKAKEKAKA
>Lokiarchaeia_GCA_004524725_U_3
MEHKYKMIMFACLKXGYGAADLAGVSRLKYTPSVKIVKVRCTGRVDVKLILYAIKAGADGVMVVGXRPDECQFSTGNFTAQKHVDFANRILEKRGFGNQRVNMYWCSSAEGEKLVKSVEDAYEKVQRIGPNPINLQEGNNELISAPIE
>Lokiarchaeia_GCA_004524725_U_4
MSKESENRNIIAFGCEKXGYSVADLTGTTRKSYSTNFHLIRVRCTGRIGIHLIMDCFLNGADGVAIISXKENECEFGKGNINTHNHVIFLQKLFSHLGISENRIQQYFCSAAEVEKFIHSVEDITKKIAALPPLPKNIISE
>Lokiarchaeia_GCA_019058415_U
MQNNLKMVMFACLKXGYGAADLAGVSRMKYTPSVKIVKLRCTGRIDVKHILYAIKSGADGVMVVGXKPNECQFKTGNFTAQKHVEFANRILESRGFGSQRVNMYWCSSAESEKLVKSVEDALEKVQRSGSNPLKSTDNKAKIKEA
>Lokiarchaeia_GCA_019058415_U_2
VNHLNIENNLKIIAFLCWKXGYGAGDMAGTIRAQYPATIRPIRINCTGRVTPSLMMRAIGKGADGVIVSGXYPGECDYETGNLVAEKNVQYVREILGSTGISPNRIQMFYCSAAEGQRFQEEVTRISNIIEGLGKNPLKENGASNKKSKTAISNEKTKTE
>Lokiarchaeia_GCA_019058415_U_3
MENNDIKILSFLCLKXGYGGADMAGTIRAQYPTSLRTVLVPCTGRVGADVVMRAFGRGADGVLIVGXYPGECDYENGNYFAYRTVEYLHEVIKSIGINPKRLKMAFCSSAEGAKFQKLATEFDKEIRELGTSILRSKAKNSSKK
>Lokiarchaeia_GCA_019058415_U_4
MQTEKIERKIIAFGCEKXGYAVADLTGTTRKTYSTDFHLIRVRCTGRVGFHLIMEAFLNGADGVAIISCHEGECNFGDANMNTNKHVKLLKKLFEHIGIHPDRIQQYFCAAAEVENFVASVKDITEKVHALPPLPKRKLTPN
>Lokiarchaeia_GCA_019058415_U_5
VENNYSILMFACLKXGYGAADLAGVSRFKYSPTVKIIKLRCTGRIDVKHLLFAIKSGADGVMIVGXRPNECQFKDGNFKAQTHVDLANRILDRRGFGNQRINQYWLSSAESEKLVKSVEDTIEKIQRLGPNPLKSIAKKVLTTPAE
>Lokiarchaeia_GCA_019058415_U_6
VVIKITINNESKILAFLCWKXGYGAGDMAGTIRAQYPATIRPIRINCTGRVTPSLIMRTIGKGADGVMIAGXYKGECDYETGNLVAERNVEYVKNILKATGISPERIQMVHCSAAEGQVFQNEVIRISEIIENLGSNPLKESLSSHPKAKDSEKGKKNKTE
>Lokiarchaeia_GCA_005223125_U
MENTYNLIVFACIKXGYSAADLAGVSRMKYTPAVKIIKVRCTGRIDIKHILYSIRAGADGVMIVGXRPNECQFKNGNFTAQRHVDLANRILESRGFGNQRINMYWLSGGDAGKFVESVEDAYKKVSKAGPSPLNLVDDKSKVEAKQVITTPTE
>Lokiarchaeia_GCA_005223125_U_2
MNYYQLRNKEVEKKMAEDNDLKIIVYACWKXGYGSADMAGTIRAQYPDSIRNVLVPCAGRVGCDLIMRAFGRGADGVVINAXYPKECDYETGNYYAYRQVEYVKEILKVIGMSPERIKMIYCTAAEGQKFQKEAIEIDKTIRKLGPSPLRTKGGTPKEKAKAKAKA
>Lokiarchaeia_GCA_016840745_U
MTETKTELSRRIIAFGCDKXGYSAADLTGTTRKLYTTDVHIIRVKCTGRIGIHIIMDAFLNGVDGVAIISXKEGECEFGRGNMNTYEHVNFLKKLFDHLGISGDRIQQYFCSAAEVEKFISSVEDISKKIHALPPLPKK
>Lokiarchaeia_GCA_016840745_U_2
MWHTLMNCYRWRIKEGNKMENGKFKILAFLCLKXGYGGADMAGTIRAQYPVSLRTVLVPCTGRVDPDAIMRAFGRGADGVLIVGXYPGECDYESGNYFAYRQKEYMNEILNSVGINANRLKMYFCSSAEGQKFKEIAIEFDKEIRNLGPNPLRLSNKDSS
>Lokiarchaeia_GCA_016840745_U_3
LSFLCWKXGYGGADMAGTIRAQYPATLRPIRINCTGRVTPSLMMRAIGKGADGVIIAGXYPGECDYETGNLVAERNVEYVKEILRITGLSPERVQMFHCSAAEGQRFQNEATRITEIIKKLGSIPLKEEKNKSE
>Lokiarchaeia_GCA_016840745_U_4
MKNNLNIIMFACVKXGYGAADLAGVSRLKYTPTVKIVKLRCTGRIDVKHILFAIKSGADGVMVVGXRPDECQFQLGNFTAAKHIEFANRILERRGFGSQRVNMYWCSSAESEKLVKSVVDSYEKIKRAGPNPVKAEDIKPQSKAKKVLTTPVG
>Lokiarchaeia_GCA_019057795_U
MANNVKERNIIAFGCEKXGYSVADLTGTMRKPYSNTFHLIRVRCTGRIGIHLIMECFLNGADGVAIISXKEGECEFGKGNLNTYEHVKFLKMMFKHIGLSEDRVQQYFCSAAEVENFLNSVEDITNKIEALPRLPKQKINPK
>Lokiarchaeia_GCA_019057795_U_2
MDDNYKILMFACLKXGYSAADLAGVSRMKYTASVKIIKVRCTGRVDVKHILHSINAGADGVMVVGXRPNECQFKNGNFTAQRHIDLANRILDSRGFGNQRINMYWLSGAEADKLVKSVEDAYEKVKRSGPNPLKSMDITKAKQKTLTTPIEE
>Lokiarchaeia_GCA_019057795_U_3
VTTNDKDQIKILAFMCWKXGYGAGDMAGTIRAQYPSTIRPIRINCTGRVTPSLMMRAIGKGADGVIVAGXYEGECDYETGNLVAARNVKYTREILKTTGVSPDRIQMFHCSAAEGQKFQEEVTRVSEIIENLGSNPIKESLRSEKSKKDSKKEQKKN
>Lokiarchaeia_GCA_019057795_U_4
MFNIQFILTNYCLLRIKEVIKMRDNDIKILSFLCLKXGYGAADMAGTIRAQYPVSLRTVLVPCTGRIGSDVIMRGFGRGADGILVVGXYIGECDYEKGNYFAHRSIAYIKEVLKTVGLNPKRIKMEYCSSAEGSKYREVAIAFDEEIRKLGPSPLRKKKENSSKK
>Lokiarchaeia_GCA_014730165_U
MTETKSVKRNIIAFACEKXGYAAADLTGTTRKSYSSDVHLIRVRCTGRVGLHLIMECFLNGSDGVAVISXKENECGFSNGNMVAYEHVQMLKRIFKHLGISEDRIQQYFCAAAEVENFVNSMNDITKKIHALPPLPKKKINPK
>Lokiarchaeia_GCA_014730165_U_2
MAENSNGKVKILAFVCWKXGYGGADMAGTIRAQYPTSIRTVLVPCSGRVGSDLIMRAFGRGADGVMIMGXYPKECDYEDGNYYAYRQVEYIKEVIKSIGLDERRLKMGYCSAAEGQKFQREATEFHKLILKLGPNPVRHVTQKK
>Lokiarchaeia_GCA_014730165_U_3
VVIKIIEDSFKIVMFACVKXGYGAADLAGVSRMKYTPSVKIIKVRCTGRIDVKHLLFAIKSGADGVMIVGXRPNECQYKTGNFTAQKHVDFANRILEKRGLGSQRINMYWCSSAESEKLVKSVEDIYEKIQRIGANPIGTSNLTSETDQNINSIP
>Lokiarchaeia_GCA_014730165_U_4
MTGIKNNTKIISFQCWKXGYGAGDMAGTIRAQYPATIRPIRINCTGRVTPSLMMRAIGKGADGIIVAGXYPGECDFETGNIVAAKNVNYVKKILKSMGISPERIQMFHCSAAEGAKFQQEVTRISETIEKLGSNPLKESSNKDKDSKKEKKKKTE
>Lokiarchaeia_GCA_016839635_U
MEYTYNLIVFACLKXGYSAADLAGVSRLKYTPAVKIIKVRCTGRVDVKHILYSIRAGADGVMVVGXRPNECQFKKGNFTAERHIDLANRILESRGFGNQRINMYWLSGAESEKFVKSVEDALEKVEKAGPNPLNLSEEPPKIEPQQVITTPAE
>Lokiarchaeia_GCA_016839635_U_2
MAQDNDIKIIVYACWKXGYGSADMAGTIRAQYPDSIRNVLVPCSGRVGPDLVMRAFGRGADGVVINAXYPGECDYETGNYHAYRQVEYIKEILKVVGLSPDRIKIIYCTAAEGQKFQNEAIEIDKTIHKLGPSPLRTKSTPKKEKAKAKAKA
>Lokiarchaeia_GCA_016839635_U_3
MSNKQDDSARNIIAFGCDKXGYSAADLTGVTRKSYSTDFHLIRVKCTGRIGIHLIMEAFLNGADGVAIISXKEGECEFGNGNTNTYEHVLTLKKLLKHEGISEERIQQYFCSAAEVEKFIKSVEDISSKIHALPPLPKYNPN
>Lokiarchaeia_GCA_016840125_U
MENGYRVVAFACNKXGYGAADLTGTTRSKYPTDIRIVRVRCTGRVDAYHLLHALRNGADAVMIISXHYGECDFNNGNLKAQARVNFVKRVLDRVGLDGRRVNLYECGAAEFNRFLEAVSDTMDKLEKVGPTPLKN
>Lokiarchaeia_GCA_016840125_U_2
MSFLPKIAAFLCWKXGYGAADMAGTIRSQYPASFRAIRVPCTGRISTDLILRALRKGADAVVIVGXYEGECEYETGNLLAITNVKYLKQMLDMMGVGGDRVQMHFCTAAEGAKFSDLVKEVTEQIAKMGPSPLKLELPAEEEGSS
>Lokiarchaeia_GCA_022866525_U
MAEDVDIKIIAFLCWKXGYGSADMAGTIRAQYPSSIRTVLVPCSGRVGSDVIMRSFGRGADGVMIIGXYPKECDYETGNYFAYREVEYVKEVLRSMGINEKRIYIGWCTAAEGQKFQQNATAFDKVIRELGPSPLRTKDDTKKKAKT
>Lokiarchaeia_GCA_022866525_U_2
MAGTIRAQYPATIRPIRINCTGRVTPSLMMRAIGKGANGIIVAGXYEGECDYETGNLVAAKNVEYSKEILKTAGLNPERIQMFHCSASEGQRFQQEVTRISEVIENLGINPVRQTDSKKEKEDVKAKKKK
>Lokiarchaeia_GCA_022866525_U_3
MENIKERKIIAFGCEKXGYSAADLTGTTRKKYSTDFHLIRVRCTGRIGIHLIMDSFLKGADGVAIISCHEDECDYGRANMNTNKHVIFLRRLFNHLGINEERIQQYFCAAAEVEKFVASVEDITSKVRSLPPLPKNKLNPK
>Lokiarchaeia_GCA_022866525_U_4
MTVKDQVKIIAFMCWKXGYGAGDMAGTIRAQYPATIRPIRINCTGRVTPSLMMRAIGKGANGIIVAGXYEGECDYETGNLIAAKNVEYTKEILKTAGLNPERIQMFHCSAAEGQRFQQEVTRISEVIENLGTNPMRQSDSKKEEEDVKVKKKKK
>Lokiarchaeia_GCA_016839425_U
LNHSHKRGMITMTLNYEIILFACLKXGYSAADLAGVSRLKYTPSVKIIKLRCTGRIDIRHILFAITKGADGIMIVGXRRNECQFKIGNFKASKHVDLANRILEKRGFGSQRINMYWLSGAESEKLVKSIEDTMEKIKKLGLNPLKIRQINPKTEKIKKLITPPIE
>Lokiarchaeia_GCA_016839425_U_2
MEEIHDKSRNIIAFGCEKXGYSAADLTGTTRKSYSSNFHLVRVRCTGRIGIHIIMEAFLNGADGVAIISCHKGECDYGQANINTNKHVLFLKKLFSHLGISENRIEQYFCAAAEVENFVRSVEDISKKVQALPPLPKVKLNPN
>Lokiarchaeia_GCA_016839425_U_3
MVPRLMRFYAEDAEHASQIVLPKRLLYDIIESHNTKNKSMPYSKMYKEVTMMVENSTKILSFLCWKXGYGGADMAGTIRAQYPATIRPIRINCTGRVTPSLMMRAIGGGADGVMVVGXYPGECDYETGNLVADRNVEYTKEILKTTGISPERIQMFHCSAAEGQRFQNESIRISGIIEKLGDNPLKGKSEKKAE
>Lokiarchaeia_GCA_016839425_U_4
MENDDIKIIAFLCWKXGYGSADMAGTIRAQYPTSIRTVLVPCTGRVGADIVMRAFGRGADGVMIVGXYPKECDYENGNYFAYRQVEYLKEVLKYSGIDDKRLKMSYCTAAEGQKFQQEATKFDKEIKELGPSPIRMKSDAKTKAKA
>Lokiarchaeia_GCA_014730125_U
MTETKSVKRNIIAFACEKXGYAAADLTGTTRKSYSSDVHLIRVRCTGRVGLHLIMECFLNGSDGVAVISXKENECGFSNGNMVAYEHVQMLKRIFKHLGISEDRIQQYFCAAAEVENFVNSMNDITKKIHALPPLPKKKINPK
>Lokiarchaeia_GCA_014730125_U_2
MAENSNGKVKILAFVCWKXGYGGADMAGTIRAQYPTSIRTVLVPCSGRVGSDLIMRAFGRGADGVMIMGXYPKECDYEDGNYYAYRQVEYIKEVIKSIGLDERRLKMGYCSAAEGQKFQREATEFHKLILKLGPNPVRHVTQKK
>Lokiarchaeia_GCA_014730125_U_3
VVIKIIEDSFKIVMFACVKXGYGAADLAGVSRMKYTPSVKIIKVRCTGRIDVKHLLFAIKSGADGVMIVGXRPNECQYKTGNFTAQKHVDFANRILEKRGLGSQRINMYWCSSAESEKLVKSVEDIYEKIQRIGANPIGTSNLTSETDQNINSIP
>Lokiarchaeia_GCA_014730125_U_4
MTGIKNNTKIISFQCWKXGYGAGDMAGTIRAQYPATIRPIRINCTGRVTPSLMMRAIGKGADGIIVAGXYPGECDFETGNIVAAKNVNYVKKILKSMGISPERIQMFHCSAAEGAKFQQEVTRISETIEKLGSNPLKESSNKDKDSKKEKKKKTE
>Lokiarchaeia_GCA_004524425_U
LRCNKMENNFRIVLFACVKXGYGAADLAGVSRMKYTSSVKIIKLRCTGRVDVKHILFAIKNGADGVMVVGXRPNECQFKTGNFTAQKHVDLANRILEARGFGNQRVNMYWCSSAESEKFVNSVKDAYEKIKRVGPNPITVSKKSK
>Lokiarchaeia_GCA_004524425_U_2
VCNVETTNNTKIIAFLCWKXGYGASDMAGTLRAQYPATIRPIRINCTGRVTPSLIMRALGKGADGVIVSGXYPGECDYETGNLVAERNVEYTREILKSVGMSPERVHMFFCSAAEGQRFQEEVTRISQIIEDLKNNPFKTIKVSNNNANNAKNEKKSKTD
>Lokiarchaeia_GCA_004524425_U_3
MHISTNYYPSRSKEVSRMAENDIKIMAFLCLKXGYGGADMAGTIRAQYPPSLRTVLVPCTGRVDSDVVMRSFGRGADGVLIVGXYPHECDYEIGNYFAYRLSEYLHEVLKAIGLEPERIRMEFCSSAEGSKFREVAIEFDETIRKLGPNPLRPKGGTSKKK
>Lokiarchaeia_GCA_004524425_U_4
MNEQDKKYERRIIAFGCEKXGYSVADLTGTTRKSYSTKFHMIRVRCTGRVGIHLIMECFLNGADGVAIISCHPGECDYGDANINTNKHVKFLKVLFNHVGISEDRIQQYFCAAAEVDNFIHSVEDITKKIEALPPLPKKKLIRKENDLFK
>Lokiarchaeia_GCA_019058095_U
VIKQVDNNLSILMFACLKXGYGAADLAGVSRFKYTPSVKIIKIRCTGRVDVKHILYAIKSGADGVMVVGXRPDECQYKSGNFKAQTHVDLANRILDRRGFGNQRVNQYWLSSAESEKLVKSVEDTIEKIRKIGPNPLNLQEIKGVKKGKIH
>Lokiarchaeia_GCA_019058095_U_2
MIQTENKNFKKVIGFGCEKXGYSAADLTGTTRKSYSSEFHLIRVRCTGRVGIHLIMESFLNGADGVAIISXKEGECAFGKGNMNTYEHVLFLKKLFKHIGISEDRIQQYFVSAADVEKFIHSVEDITKKIEALPPLPKKILPEIE
>Lokiarchaeia_GCA_019058095_U_3
LMNYFLLRIKEVDNMAEKEDIKIIAFLCWKXGYGSADMAGTIRAQYPSSIRTVLVPCTGRIGSDLVMRAFGRGADGVMIIGXYLKECDYETGNYFAYRLVEYLKEVLKAIGINEKRLYNGYCTAAEGQKFQIEATDFDKVIRDLGPSPLRTKGGAPEKAKAKAKT
>Lokiarchaeia_GCA_019058095_U_4
MAGTIRAQYPATIRPVRINCTGRVTPSLLMRAIGKGADGVIVAGXYEGECDYETGNLIAERNVNYAKEILKTTGLSPDRIQMFHCSSAEGQIFQEEMIRISEIIENLGSNPIKESLLLEKNKDSNGQKKKKTE
>Lokiarchaeia_GCA_016840165_U
MGVKLMSEQNKSRNIIAFGCEKXGYSVADLTGTTRKSYSTNFHLIRVRCTGRIGIHLIMECFLNGADGVAIISXKENECEFGNGNLNTYNHVQFLQKLFSHLGISENRIQQYFCSAAEVENFLHSVEDITKKITALPPLPKNIISE
>Lokiarchaeia_GCA_016840165_U_2
MSTNNGIKVIAFMCWKXGYGAGDMAGTIRAQYPATIRPIRINCTGRVTPSLMMRAIGKGADGVIVAGXYEGECDYETGNLIAAKNVEYTKGILETAGISPERIQMFHCSAAEGQRFQEEVTRISKIIEKLGSNPMKESISLNNEKSKTQEKNKKTKPKE
>Lokiarchaeia_GCA_016840165_U_3
MAENEKKIKILAFLCLKXGYGGADMAGTIRAQYPTSLRTVLVPCTGRVGADLIMRAFGRGADGVLVVGXYPGECDYEDGNYFAYRQVEYLEKIAKTIGVNPKRLRMEFCSSAEGAKFQKVATEFDEEIRKLGPSPLRPKSDTQKKEKAKAKAKA
>Lokiarchaeia_GCA_016840165_U_4
LMKLIAMDAESVVLAVRLKQLISNIIAINNYMLKSKHLYKGRLKMEYKYRIIMFACLKXGYGAADLAGVSRLKYTPSVKIIKVRCTGRVDVKLILFAIKSGADGVMVVGXRPDECQFKTGNFTAQKHVDFANRILQNRGFGNQRVNMYWCSSAEGEKLVKSVEDAYEKVQRIGPNPINLVESKKELLSAPVE
>Lokiarchaeia_GCA_019058075_U
VIKITESRDKKILAFLCWKXGYGGADMAGTIRAQYPATIRPVRINCTGRVTPSLLMRAIGKGADGIIVAGXYEGECDYETGNLVAERNVNYVKDILKTTGISPDRIQMFHCSSAEGQIFQEEMIRISEVIENLGSNPIKESLLLEKNKDSNGQKKKKTE
>Lokiarchaeia_GCA_019058075_U_2
VIKQVDNNLSILMFACLKXGYGAADLAGVSRFKYTPSVKIIKVRCTGRVDVKHILYAIKSGADGVMVVGXRPDECQYKSGNFKAQTHVDLANRILDRRGFGNQRVNQYWLSSAEAEKLVKSVEDTLEKIRKIGPNPLNIQEIKGVKKGKIH
>Lokiarchaeia_GCA_019058075_U_3
LMNYFLLRIKEVDNMAEKEDIKIIAFLCWKXGYGSADMAGTIRAQYPSSIRTVLVPCTGRIGSDLVMRAFGRGADGVMIIGXYLKECDYETGNYFAYRLVEYLKEVLKAIGINEKRLYNGYCTAAEGQKFQIEATDFDKVIRDLGPSPLRTKGGAPEKAKAKAKT
>Lokiarchaeia_GCA_019058075_U_4
MIQTKNKNFKNVIAFGCEKXGYSAADLTGTTRKSYSSEFHLIRVRCTGRVGIHLIMESFLNGADGVAIISXKEGECEFGKGNMNTYEHVLFLKKLFKHIGISEDRIQQYFVSAADVEKFIHSVEDITKKIEALPPLPKKILPEIE
>Lokiarchaeia_GCA_019058515_U
MTESERKVIAFGCEKXGYSVADLTGTTRRNYSTKFHLIRVRCTGRVGTHLIMNAFLNGADGVAIISCHEGECDYGEANMNTNKHVMFLKSLFKHLGISEDRVQQYFCAAAEVDNFVQSVNDITKKVGSLPPLINKSQIELE
>Lokiarchaeia_GCA_019058515_U_2
VIKQMENGYKIVMFACLKXGYGAADLAGVSRMKYSPSVRIIKVRCTGRIDVKHLLFAIKSGADGVMVVGXRKNECQFKSGNFTAERHVEFANHILERRGFGKQRLNMYWCSSAESEKLVNSIEDALEKVHTEGPNPLNLSQTGRRQDVNKGIKTPVE
>Lokiarchaeia_GCA_019058515_U_3
MKENGDIKIIGFLCWKXGYGAGDMAGTIRAQYPATLRPVRVNCSGRVTPSLMMRAIGRGADGVIVVGXYPNECDFETGNYIAKRNVEYTREILKSVGMSPKRVQITWCSAAEGQRFQNEISRVSSIIENLGRNPIKESKKENSKDSNDKKAKK
>Lokiarchaeia_GCA_018238725_U
LTNYCQLRIKEVIKMKDNDVKILSFLCLKXGYGAADMAGTIRAQYPTSLRTVLVPCTGRVGADVIMRGFGRGADGIIIVGXYPGECDYEKGNYFAHRSIAYIKEVLKTVGLNPNRIKMEYCSSAEGSKYREVAISFDDEIRKLGPSPLRKKNKNSSKK
>Lokiarchaeia_GCA_018238725_U_2
VATNDKDQIKILTFMCWKXGYGAGDMAGTIRAQYPSTIRPIRINCTGRVTPSLMMRAIGKGADGVIVAGXYEGECDYETGNLVAAKNVKYAREILKTTGISPDRIQMFHCTAAEGQRFQEEVTRISEIIENLGSNPIKESLRSEMKKKDSKVEQKKN
>Lokiarchaeia_GCA_018238725_U_3
MENNYKIVIFACLKXGYSAADLAGVSRMKYTASVKIIKVRCTGRVDVKHILYSIKAGADGVMVVGXRPNECQFKEGNFNAQRHVDFANRILEKRGFGSRRVNMYWLSSAEAEKFVKSVEDAYEKVKRSGPNPLKSMDIKKIKQKTLTTPVEE
>Lokiarchaeia_GCA_016839915_U
VKKLASISYGDVKILAFLCWKXGYGAGDMAGTIRAEYPATLRPVRINCSGRVTPSLMMRAIGKGADGVVIGAXYEGECDYETGNLIAERNVIYVKEILKTVGLSPKRIQMFHCSAAEGQRFQEEATRISETIKNLGSNPLKDSNTSKKEVKESKSKKKTE
>Lokiarchaeia_GCA_016839915_U_2
MKNAYKIIAFACLKXGYSAADLAGVSRLKYTPAVKIIKVKCTGRVDIKHILYSIRSGADGVMIVGXRPNECQFKNGNFTAERHVELANRILASRGFGNQRINMYWLSGGDAGKFVESVEDAYKKVSKAGLSPLNLVDEEPKVETKQVITTPVE
>Lokiarchaeia_GCA_016839915_U_3
MSIKKDNTSRRIVAFGCDKXGYSVADLTGVTRKSYSTDYHLIRVRCTGRIGIHLIMEAFLNGADGVAIISXKEGECEFGNGNINTYEHVLTLKKLLKHEGISEDRVQQYFCSAAEVEKFVNSVEDMSAKINALPPLPKFNPK
>Lokiarchaeia_GCA_016839705_U
MMSEVKNEESRKIVAFGCDKXGYSVADLTGVTRKSYSTDFHLIRVRCTGRVGIHLIMEAFLNGADGVAIISXKVGECEFENGNTNTYEHILALKKLLKHEGISEDRVQQYFCSAAEVEKFINSVADITNKIYRLPPLPKHNPN
>Lokiarchaeia_GCA_016839705_U_2
MAEEKDIKIIVYACWKXGYGSADMAGTIRAQYPDSIRNVLVPCSGRVGSDLIMRAFGRGADGVIINAXYPGECDYETGNYYAYRQVEYTKEILKAVGMSPERIKIIYCTAAEGQKFQREATEFDKTIRKLGPNPTRIKSGTPKKAEAKAKA
>Lokiarchaeia_GCA_016839705_U_3
MANKSVENIKILAFLCWKXGYGAGDMAGTIRAQYPATFRPVRINCTGRVTPSLIMRAIGKGADGVVLGAXYRGECDYETGNLVAERNVQYVKEILKTTGISPERVQIFNCSAAEGQKFQNEAIRISEEIADLGSNLIKENLKSEQEKRASEDKKKK
>Lokiarchaeia_GCA_019057735_U
LTNYFQWRNREVIEMAEEQDIKIIAFLCWKXGYGSADMAGTIRAQYPLSIRVVLVPCSGRIGSDMVMRSFGRGADGVMIVGXYPKECDYETGNYVAYRQVEYLKEVLKSMGLSEERIMFGYCTAAEGQKFQQEAIKFDKLIQKLGPNPLKTKDSPTTKKAKA
>Lokiarchaeia_GCA_019057735_U_2
MTESTNDKKIIAFGCEKXGYSAADLTGTTRKSYSTNFHLIRVRCTGRIGIHLIMESFLNGADGVAIISXKEGECEFGNGNMNTYNHVKFLKRLFTHLGLAEERIQQYFCSAAEVEKFIKSVEDITSKVEKLPPLPK
>Lokiarchaeia_GCA_019057735_U_3
MTANVKDQVKILAFMCWKXGYGAGDMAGTIRAQYPATIRPIRINCTGRVTPSLMMRAIGKGADGVIVAGXYKGECDYETGNLVAAKNVEYTKEILKTAGVAPERIQMFSCSAAEGQKFQEEVIRVTEIIENLGTNPIKDSLIKEAAKKDSEEKKKKE
>Lokiarchaeia_GCA_019057735_U_4
MENDYKILMFACLKXGYSAADLAGVSRMKYTTSVKIIKVRCTGRVDVRHILYGIKGGADGVMIVGXRPNECDFKQGNFTAQRHVDLANRILDSRGYGNQRINMYWLSGAEADKLVKSVEDAYEKIKRSGPNPIKSMDVEKVKQEVITPVG
>Lokiarchaeia_GCA_019057915_U
VIKQVDNNLSILMFACLKXGYGAADLAGVSRFKYTPSVKIIKIRCTGRVDIKHILYAIKSGADGVMVVGXRPDECQYKSGNFKAQTHVDLANRILDRRGFGNQRVNQYWLSSAESEKLVKSVEDTLEKIRKIGPNPLNIQEIKGVKKGKIH
>Lokiarchaeia_GCA_019057915_U_2
VIKITESRDKKILAFLCWKXGYGGADMAGTIRAQYPATIRPVRINCTGRVTPSLLMRAIGKGADGVIVAGXYEGECDYETGNLIAERNVNYVKEILKTTGLSPDRIQMFHCSSAEGQIFQEEMIRISEIIENLGSNAIKESLLLEKNKDSNGQKKKKTE
>Lokiarchaeia_GCA_019057915_U_3
LMNYFLLRIKEVDNMAEKEDIKIIAFLCWKXGYGSADMAGTIRAQYPSSIRTVLVPCTGRIGSDLVMRAFGRGADGVMIIGXYPKECDYETGNYFAYRLVEYLKEVLKAIG
>Lokiarchaeia_GCA_019894955_U
MAEDVDIKIIAFLCWKXGYGSADMAGTIRAQYPASIRTVLVPCSGRVGSDLIMRSFGRGADGVMIIGXYPKECDYETGNYHAYRQVEYVKEVLRSMGINEKRIHIGWCTAAEGQKFQQDATAFDKVIRELGPNPLKTKGDTHKKAKT
>Lokiarchaeia_GCA_019894955_U_2
MEYKYNIIMFACTKXGYGAADLAGVSRMKYTPSVKIIKVRCTGRVDAKYILHSINQGADGVMVVGXRPDECQYKVGNFTAQKHVDFANHILEKRGFGNQRVNMYWLSSAESEKLVKSVEDAFEKVKRLGPNPISIQALEKKKL
>Lokiarchaeia_GCA_019894955_U_3
VIKMENLKERKIVAFGCEKXGYSAADLSGTTRKKYSTDFHLIRVKCTGRIGIHLIMDSFLKGADGVAIISCHEGECDYGGANMNTNKHVLFLKRIFNHLGINEDRIQQYFCAAAEVENFVNSVEDITKKVRSMPLLPKNKIKPK
>Lokiarchaeia_GCA_019894955_U_4
MTIKDQVKIIAFMCWKXGYGAGDMAGTIRAQYPATIRPIRINCTGRVTPSLMMRAIGKGASGVIVAGXYEGECDYETGNLVAAKNVEYTKEILKTAGLNPERIQMFHCSAAEGQRFQQEVTRISEVIGNLGNNPVKQSVSIKEKEVVKTKKKEITR
>Lokiarchaeia_GCA_016930515_U
LTQYLKKYKEVSIMVENNTKILSFLCWKXGYGGADMAGTIRAQYPATLRPIRINCTGRVTPSLMMRAIGGGADGVMVVGXYPGECDYETGNLVADRNVEYAKEILKTTGISPDRIQMFHCSAAEGQRFQNESIRISGIIEKLGNNPLKGKSKTIAE
>Lokiarchaeia_GCA_016930515_U_2
MEEIQDSPRNIIAFGCEKXGYSAADLTGTTRKSYSSNFHLVRVRCTGRIGFHIIMDAFLNGADGVAIISXHKGECNFVGANINTNKHVLFLKKLFLHLGISENRIEQYFCAAAEVENFVRSVEDISKKVQALPPLPKNKLNPN
>Lokiarchaeia_GCA_016930515_U_3
LKNKETRIKMEIDDIKIIAFLCWKXGYGSADMAGTIRAQYPTSIRTVLVPCTGRIGVDLVMRAFGRGADGVLIVGXYPKECDYENGNYFAYRQVEYIKEVLNYSGIDGRRISMSYCTAAEGQKFQQEAIKFDKQINELGPSPIRIKSDAKTKAKA
>Lokiarchaeia_GCA_019058355_U
MTETITGSRRIIAFGCDKXGYSAADLTGVTRKSYSTDFHLIRVRCTGRIGIHLIMEAFLNGADGVAIISXKVGECEFGNGNTNTYQHILTLKKFFKHVGISEERVQQYFCSAAEVEKFISSVADISKKVHSLPPLPKTNPK
>Lokiarchaeia_GCA_019058355_U_2
LFACLKXGYGAADLAGVSRMKYSTSVKIVKLRCTGRVDVKHLLFAIKNGADGVMVVGXRPDECQFKAGNFTASKHIDFANRILDKRGFGNQRINMYWCSSAESEKLVKSIEDALEKINRAGPNPLKKMNAQKNDKVKNTLTTPVE
>Lokiarchaeia_GCA_019058355_U_3
MSENGDIKIIAFLCWKXGYGSADMAGTIRAQYPESLRNILVPCTGRVGSDVVMRAFGRGADGVMIIGXYPKECDYETGNYFAYRQVEYLKEVLKAIGIDERRLMMAYCTAAEGQKFQNEATAFDKIIRQLGPSPLKRESDAPKKKAKA
>Lokiarchaeia_GCA_019058355_U_4
VKNLSKSNDLKILAFLCWKXGYGAGDMAGTIRAQYPATIRPIRINCSGRVTPSLMVRAIGKGADGVLVGAXYEGECDYERGNLVAKRNVEYVKEILKTIGLSPERIQMFNCSAAEGQRFQNEVSRVSEIIGNIGSNPIKETLSKEEDKGSKKK
>Lokiarchaeia_GCA_019058135_U
MEDFKILAFLCMKXGYGAADMAGTIRAQYPTTIRPIRVNCTARVTPSLIMRSIGSGADGVLIVGXYPGECDYEIGNKVALKNVEYVQEILEVIGFNPERVFMEYCSSAEGDKFQKTAIITSERINKLGKSPLNKLKTE
>Lokiarchaeia_GCA_019058135_U_2
MRGLKKMESKIINQNPKIIMFACEKXGYAAADLTGTCRKQYSSDIYIIRVKCTGRVSLDIIIESLLNGADGVAIIGXHEHECEFGDGNMNTYKHIKFLKKLFKHIGISENRVEYYFVSAAEVENFLNATTDIIEKLKKLPPLPKKSE
>Lokiarchaeia_GCA_019058135_U_3
VRYMKMNIITFACNKXGYSAADLAGVSRLKYTPNVKIIRLRCTGRVDIKHLIYAINNGADGVMVVGXQENQCEFKTGNFIAAKHVEFVKRILDRRGLGGDRVNMYNCSGAEAVKFVKSVEDMVSKVEKLGLNPLKTDQAVIKAEIKEVDKKLITKTPI
>Lokiarchaeia_GCA_019058135_U_4
LTHYSKHKQKEEKIMSSDIKIASFMCWKXGYGSGDMAGTIRAQYPISIRPILVPCAGRVGSELVMRTIGRGADGVLIVGXYPGECDFETGNKFAWREVEYLNEVLDTIGFSNKRVKMAFCTSAEGQKFQRVTTEFDKEIRKLGKNPLKNKNSDKNE
>Lokiarchaeia_GCA_019058215_U
VRYMKMNIITFACNKXGYSAADLAGVSRLKYTPNVKIIRLRCTGRVDIKHL
>Lokiarchaeia_GCA_019058215_U_2
MRGLKKMESKIINHNPKIILFACEKXGYAAADLTGTCRKQYSSDIYIIRVKCTGRVSLDIIIESLLNGADGVAIIGXHEHECEFGDGNMNTYKHIKFLKKLFKHIGISENRVEYYFVSAAEVENFLNATTDIIEKLKKLPPLPKKSE
>Lokiarchaeia_GCA_019058215_U_3
MEDFKILAFLCLKXGYGAADMAGTIRAQYPTTIRPIRVNCTARVTPSLIMRSIGNGADGVLVVGXYPGECDYEIGNKVALKNVEYVQEILKTIGFNPERVFMEYCSSAEGDKFQKTAITTSEKINKLGKNPLNKLKTE
>Lokiarchaeia_GCA_019058215_U_4
ITFACNKXGYSAADLAGVSRLKYTPNVKIIRLRCTGRVDIKHLIYAINNGADGVMVVGXQENQCEFKTGNFIAAKHVKFVKRILDRRGLGGDRVHMYNCSGAEAVKFVKSVEDMVNKVEKLGLNPLKTDQAVIKAEIKEVDKKLITKTPI
>Lokiarchaeia_GCA_019058215_U_5
LTHYSKHKQKEEKIMSSDIKIASFMCWKXGYGSGDMAGTIRAQYPISIRPILVPCAGRVGSELVMRTIGRGADGVLIVGXYPGECDFETGNKFAWREVEYLNEVLDTIGFSNKRVKMAFCTSAEGQKFQRVTTEFDKEIRKLGKNPLKNKNSDKNE
>Lokiarchaeia_GCA_019057575_U
MTNNDIKILAFLCLKXGYGGADMAGTIRAQYPLSLRTVLVPCTGRVGADLVMRAFGRGADGVLIAGXYPKECDYETGNYFAYRLVDYLKEIVKTIGINPERIKMTYCSSAEGAKFQKIATEFDKLIREIGPSPLRIKGGAPEKAKAKAKA
>Lokiarchaeia_GCA_019057575_U_2
MIQTENKNFKKVIAFGCEKXGYSAADLTGTTRKSYSSEFHLIRVRCTGRVGIHLIMKSFLNGADGVAIISXKEGECAFGKGNMNTYEHVLFLKKLFKHIGISEDRIQQYFVSAADVEKFIHSVEDITKKIEALPPLPKKILTEIE
>Lokiarchaeia_GCA_019057575_U_3
VIKQVDNNLSILMFACLKXGYGAADLAGVSRFKYTPSVKIIKIRCTGRVDVKHILYAIKSGADGVMVVGXRPDECQYKSGNFKAQTHVDLANRILDRRGFGNQRVNQYWLSSAESEKLVKSVEDTLEKIRKIGPNPLNLQEIKGLKKGKIH
>Lokiarchaeia_GCA_019057575_U_4
VIKITESRDKKILAFLCWKXGYGGADMAGTIRAQYPATIRPVRINCTGRVTPSLLMRAIGKGADGVIVAGXYEGECDYETGNLIAERNVNYAKEILKTTGLSPDRIQMFHCSSAEGQIFQEEMIRISEVIENLGSNPIKESLLLEKNKDSNGKKKKKTE
>Lokiarchaeia_GCA_005222975_U
LTNYCQLRIKEVIKMKDDDVKILSFLCLKXGYGAADMAGTIRAQYPTSLRTVLVPCTGRVGADVIMRGFGRGADGILVVGXYPGECDYEKGNYFAHRSIAYLKEVLKTVGLNPNRIKMEYCSSAEGSKYREVASSFDEEIRKLGPNPLRKKNKNSSKK
>Lokiarchaeia_GCA_005222975_U_2
MSNSVKERNIIAFGCEKXGYSVADLTGTMRKSYSSTFHLIRVRCTGRIGIHLIMECFLNGADGVAIISXKEGECEFGKGNLNTYEHVKFLKRLFKHIGLSEDRIQQYFCSAAEVENFLNSVEDITNKIEALPHLPKLKINPK
>Lokiarchaeia_GCA_005222975_U_3
MENNYKIVIFACLKXGYSAADLAGVSRMKYTASVKIIKVRCTGRVDVKHILYSIKAGADGVMVVGXRPNECQFKEGNFNAQRHVDFANRILEKRGFGSRRVNMYWLSSAEAEKFVKSVEDAYEKVKRSGPNPLKSMDIKKVKQKILTTPIEE
>Lokiarchaeia_GCA_005222975_U_4
VATNDKDQIKILAFMCWKXGYGAGDMAGTIRAQYPSTIRPIRINCTGRVTPSLMMRAIGKGADGVIVAGXYEGECDYETGNLVAAKNVKYAREILKTTGVSPDRIQMFHCSAAEGQKFQEEVTRISEIIENLGSNPIKESLRSEKNKKDSKEKQKKN
>Lokiarchaeia_GCA_018238305_U
VATNDKDQIKILTFMCWKXGYGAGDMAGTIRAQYPSTIRPIRINCTGRVTPSLMMRAIGKGADGVIVAGXYEGECDYETGNLVAAKNVKYAREILKTTGISPDRIQMFHCTAAEGQRFQEEVTRISEIIENLGSNPIKESLRSEMKKKDSKVEQKKN
>Lokiarchaeia_GCA_018238305_U_2
MSKTVKERNIIAFGCEKXGYSVADLTGTTRKSYSSTFHLIRVRCTGRIGIHLIMECFLNGADGVAIISXKEGECEFGKGNLNTYEHVKFLKMLFKHIGLSEDRIQQYFCSAAEVENFLNSVEDITNKIEALPRLPKQKINPK
>Lokiarchaeia_GCA_018238305_U_3
LTNYCQLRIKEVIKMKDNDVKILSFLCLKXGYGAADMAGTIRAQYPTSLRTVLVPCTGRVGADVIMRGFGRGADGIIIVGXYPGECDYEKGNYFAHRSIAYIKEVLKTVGLNPNRIKMEYCSSAEGSKYREVAISFDDEIRKLGPSPLRKKNKNSSKK
>Lokiarchaeia_GCA_018238305_U_4
MENDYKIVIFACLKXGYSAADLAGVSRMKYTASVKIIKVRCTGRVDVKHILYSIKAGADGVMVVGXRPNECQFKEGNFNAQRHVDFANRILEKRGFGSRRVNMYWLSSAEAEKFVKSVEDAYEKVTRSGPNPLKSMDIKKVKQKTLTTPVEE
>Lokiarchaeia_GCA_016840695_U
MTETKTELSRRIIAFGCDKXGYSAADLTGTTRKLYTTDVHIIRVKCTGRIGIHIIMDAFLNGVDGVAIISXKEGECEFGRGNMNTYEHVNFLKKLFDHLGISGDRIQQYFCSAAEVEKFISSVEDISKKIHALPPLPKK
>Lokiarchaeia_GCA_016840695_U_2
LSFLCWKXGYGGADMAGTIRAQYPATLRPIRINCTGRVTPSLMMRAIGKGADGVIIAGXYPGECDYETGNLVAERNVEYVKEILRITGLSPERVQMFHCSAAEGQRFQNEATRITEIIKKLGSNPLKEEKNKSE
>Lokiarchaeia_GCA_016840695_U_3
MKNNLNIIMFACVKXGYGAADLAGVSRLKYTPTVKIVKLRCTGRIDVKHILFAIKSGADGVMVVGXRPDECQFQLGNFTAAKHIEFANRILERRGFGSQRVNMYWCSSAESEKLVKSVVDSYEKIKRAGPNPVKAEDIKPQSKAKKVLTTPVG
>Lokiarchaeia_GCA_016840655_U
MTTQDRIKILAFMCWKXGYGAGDMAGTIRAQYPATIRPIRINCTGRVTPSLMMRAIGKGADGIIVAGXYEGECDYETGNLVAAKNVKYTKEILKTAGVSPERVQMFHCSAAEGQKFQEEM
>Lokiarchaeia_GCA_016840655_U_2
MNYYLLWSKEVELMSEEQDIKIIAFLCWKXGYGSADMAGTIRAQYPSSIRVILVPCTGRVDSDVVLRSFGRGADGVMIIGXYPRECDYETGNYFAYRQVEYLKEVLKSTGIDEKRLMFGYCTAAEGQKFQREATEFDKVIRELGPSPFKSKSDTSKKEKINA
>Lokiarchaeia_GCA_016840655_U_3
MSYKYEIIMFACLKXGYSAADLAGVSRLKYTPSVKIIKVRCTGRVDVQHILYAIKSGADGVMIVGXRPNECQFKNGNFTAQRHVDLANRILDSRGFGNQRINMYWLSGAEAEKLVKSVEDAYEKINRLGPNPIKLTDIKTEKKQAIITPVE
>Lokiarchaeia_GCA_016840655_U_4
VISVNENERKVIAFGCEKXGYSAADLTGTTRKSYSSNFHLIKVKCTGRIGIHLIMQAFLKGADGVAIISCHEGECDYGRANMNTHSHVLQLKKIFKELGINEERIQQYFCAAAEVEKFVQSVNDICQKIQLLPPLPKQKFNPN
>Lokiarchaeia_GCA_016839765_U
MTTENNIKILAFMCWKXGYGAGDMAGTIRAQYPATIRPIRINCTGRVTPSLMMRAIGKGADGVLVAGXYEGECDYETGNLVAAKNVEFTKEVLKATGISPERIQMFHCSAAEGQRFQEEVTRVSEIIENLGKNPLKDSLRSEVNKKEKKPNE
>Lokiarchaeia_GCA_016839765_U_2
MEGYNYKIIMFACLKXGYSAADLAGVSRLKYTPSVKIIKVKCTGRIDVKHILYTIKSGADGVMVVGXRPDECQFKNGNYTAQRHVDLANRILESRGFGSQRVNMYWLSGAESEKLVKSVEDALEKIRRAGPNPINTMDMKSIKKKVVTTPVE
>Lokiarchaeia_GCA_016839765_U_3
MVDSENKNFRKIIAFGCDKXGYSAADLTGTTRKTYSTDFHLIRVRCTGRVGIHLIMECFLNGADGVAIISXKEGECEYGSGNLNTYEHIKLLKRLFKHLGISENRIQQYFCSAAEVEKFIQSVEDITTKIYELPPIPKQKLNPK
>Lokiarchaeia_GCA_013375455_U
MENEYRVVAFACNKXGYGAADLTGTTRNKYPTDIRIIRVRCTGRVDAYHLLHSLRNGADAVMIISXHIGECDFNNGNIKAQMRIDFVKRVLDRIGLDGRRVNLYECGAAEFNRFLEAVGDTMEKLEKIGPNPLRN
>Lokiarchaeia_GCA_013375455_U_2
MSFLPKIAAFLCWKXGYGAADMAGTIRSQYPASFRTIRVPCTGRISTDLILRALRKGADAVVVVGXYEGECEYETGNLLAITNVKYVKQMLDLIGIGGDRVQMHFCTAAEGAKFSDLVKEVTAQIVDLGPNPLKLKPTAEEEGSS
>Lokiarchaeia_GCA_019894855_U
MENDYKILMFACLKXGYSAADLAGVSRMKYTASVKIIKVRCTGRVDVKHILYGIKGGADGVMIVGXRPNECEFKQGNFTAQRHVDLANRILDSRGYGNNRINMYWLSGAEADKLVKSVEDTYEKIRRSGPNPIKTMENKELKQKVVTTPIE
>Lokiarchaeia_GCA_019057435_U
MENDYQILMFACLKXGYSAADLAGVSRLKYTPSVKIIKLRCTGRIDMKHLLFAINSGADSVMVVGXRPNECQFKNGNFKAQTHVDLANRILERRGFGNQRINQYWLSGAESDKLVKSVEDALEKVKRAGPNPLKLMDTKSKAKKGLTTPAE
>Lokiarchaeia_GCA_019057435_U_2
LKNKSIGCIIMDKIQKKIQRRIIAFGCEKXGYGAADLTGTTRKSYSTDFHLIRVKCTGRIGIHLIMECFLNGADGVAVISXREGECEFGNGNIIANNHIKFLKKIFNYQGISENRVQQYFCSAAEVDKFIASVEDITKKIQALPPFPKNN
>Lokiarchaeia_GCA_019057435_U_3
MMQIEVIGRKIIAFGCEKXGYAAADLTGTTRKSYSTNFHLIRVICTGRVGIHLIMEAFLNGADGVAIISCHEGECNFENANMNTNKHVKSLKKIFEHIGINPDRIQQYFCAAAEVENFVASVEDITKKVLALPPLPKHKL
>Lokiarchaeia_GCA_019057435_U_4
VKYLTLENNIKIIAFLCWKXGYGAGDMAGTIRAQYPATIRPIRINCTGRVTPSLIMRAIGKGADGVIGSGXYPGECDYETGNLVAERNVQYVREILNSAGISPERIQMFHCSSAEGQRFQEEVTRISNIIENLGKNPLKETLSSSNQDKSSNSNKKPKTE
>Lokiarchaeia_GCA_019058315_U
MSEGFLPKIAAFLCWKXGYGACDMAGTIRRQYPASLRTILVPCTARVDPEYIIRSFCKGADGAIVVGXLEGDCDYETGNLLARRQVEYLKLLCKTLGLNEDRVEMNNMSSAEGAKFADFASEVTENIQKIGPNPLKTAKAKKIA
>Lokiarchaeia_GCA_019058315_U_2
MDPKFNVVLFACDKXGYSAADLTGTCRMKYNTGVKIIRLRCTGRIDIAHIMHAIRAGADAVMVVGXHFGECDFKDGNIRANERILFIKRVLDKSGLGGGRVNLYQCSAAEVNRFVQAVEDTIGHLQKLGPNPIRSVNV
>Lokiarchaeia_GCA_013375475_U
LTECWREVKRMENNFKILMFACLKXGYSAADLAGVSRMKYTASVKIIKVKCTGRIDLKHILYGIKAGADGVMIVGXRPNECEFKQGNFTAQRHVDLANRILDSRGYGNQRVNMYWLSGAEADKLVKSVEDSYEKIKKSGPNPIKPTQVEKSKKKTVNSLVG
>Lokiarchaeia_GCA_013375475_U_2
MTENVKERKIIAFGCEKXGYSAADLTGTTRKSYSTNFHLIRVKCTGRIGIHLIMESFLNGADGVAIISXKEGECEFGNGNMNTFEHVKFLKRLFKHLGLAEERIQQYFCSAAEVEKFIKSVEDITQKVGLLPPLPK
>Lokiarchaeia_GCA_020344955_U
MAEISDADIKILAFLCWKXGYGAGDMAGTIRAQYPATLRPVRINCSGRVTPSLMMRAIGKGADGIVIGAXYQGECDYETGNLVAERNATYVKEILKTVGLSPERIQMFHCSAAEGQRFQEEATRISETIKNLGSNPLKDSNASKKEGKESKNSKK
>Lokiarchaeia_GCA_020344955_U_2
MKQKYEIIAFACIKXGYSAADLAGVSRLKYTTTVKIIKVRCTGRIDLKHILYSIISGADGVMIVGXRPNECQFKNGNFTAQRHVDLANRILESRGLGNQRVNMYWLSGAESEKFVKSVEDAYEKIRRLGINPIKTTDVELPKDEIIITPVE
>Lokiarchaeia_GCA_019058035_U
MEDFKILAFLCLKXGYGAADMAGTIRAQYPTTIRPIRVNCTARVTPSLIMRSIGNGADGVLVVGXYPGECDYEIGNKVALKNVEYVQEILKTIGFNPERVFMEYCSSAEGDKFQKTAITTSEKINKLGKNPLNKLKTE
>Lokiarchaeia_GCA_019058035_U_2
MRGLKKMESKIINHNPKIILFACEKXGYAAADLTGTCRKQYSSDIYIIRVKCTGRVSLDIIIESLLNGADGVAIIGXHEHECEFGDGNMNTYKHIKFLKKLFKHIGISENRVEYYFVSAAEVENFLNATTDIIEKLKKLPPLPKKSE
>Lokiarchaeia_GCA_019058035_U_3
VRYMKMNIITFACNKXGYSAADLAGVSRLKYTPNVKIIRLRCTGRVDIKHLIYAINNGADGVMVVGXQENQCEFKTGNFIAAKHVKFVKRILDRRGLGGDRVNMYNCSGAEAVKFVKSVEDMVNKVEKLGLNPLKTDQAVIKAEIKEVDKKLITKTPI
>Lokiarchaeia_GCA_019058035_U_4
LTHYSKHKQKEEKIMSSDIKIASFMCWKXGYGSGDMAGTIRAQYPISIRPILVPCAGRVGSELVMRTIGRGADGVLIVGXYPGECDFETGNKFAWREVEYLNEVLDTIGFSNKRVKMAFCTSAEGQKFQRVATEFDKEIRKLGKNPLKNKNSDKNE
>Lokiarchaeia_GCA_018238745_U
LTNYCQLRIKEVIKMKDDDVKILSFLCLKXGYGAADMAGTIRAQYPTSLRTVLVPCTGRVGADVIMRGFGRGADGIIIVGXYPGECDYEKGNYFAHRSIAYIKEVLKTVGLNPNRIKMEYCSSAEGSKYREVAISFDDEIRKLGPSPLRKKNKNSSKK
>Lokiarchaeia_GCA_018238745_U_2
MSNSVKERNIIAFGCEKXGYSVADLTGTMRKSYSSTFHLIRVRCTGRIGIHLIMECFLNGADGVAIISXKEGECEFGKGNLNTYEHVKFLKMMFKHLGLSEDRIQQYFCSAAEVENFLNSVEDITNKIEALPHLPKQKINPK
>Lokiarchaeia_GCA_018238745_U_3
VATNDKDQIKILAFMCWKXGYGAGDMAGTIRAQYPSTIRPIRINCTGRVTPSLMMRAIGKGADGVIVAGXYEGECDYETGNLVAAKNVKYAREILKTTGISPDRIQMFHCTAAEGQRFQEEVTRISEIIENLGSNPIKESLRSEMKKKDSKVEQKKN
>Lokiarchaeia_GCA_004375715_U
MENNFKILMFACLKXGYSAADLAGVSRMKYTTSVKIIKVKCTGRIDVKHILYSIKSGADGVMIVGXRPNECEFKQGNFNAQRHVDLANRILDSRGYGNQRINMYWLSGAEADKLVKSVEDAYEKIKRSGTNPIKSIDVEKSKQKVITPVG
>Lokiarchaeia_GCA_004375715_U_2
MTESTNERKIIAFGCEKXGYSAADLTGTTRKSYSTNFHLIRVRCTGRIGIHLIMESFLNGADGVAIISXKEGECEFGNGNMNTYNHVKFLKRLFNHLGLAEERIQQYFCSAAEVEKFIKSVEDITSKVEKLPPLPK
>Lokiarchaeia_GCA_004375715_U_3
MTAKVKDQVKILAFMCWKXGYGAGDMAGTIRAQYPATIRPIRINCTGRVTPSLMMRAIGKGADGVIVAGXYKGECDYETGNLVAAKNVEYTKEILKTAGVAPERIQMFSCSAAEGQKFQEEVIRVTEIIENLGTNPIKASLIREAEKKDSEEKKKND
>Lokiarchaeia_GCA_018238345_U
LTNYCQLRIKEVIKMKDNDVKILSFLCLKXGYGAADMAGTIRAQYPTSLRTVLVPCTGRVGADVIMRGFGRGADGIIIVGXYPGECDYEKGNYFAHRSIAYIKEVLKTVGLNPNRIKMEYCSSAEGSKYREVAISFDDEIRKLGPSPLRKKNKNSSKK
>Lokiarchaeia_GCA_018238345_U_2
MENDYKIVIFACLKXGYSAADLAGVSRMKYTASVKIIKVRCTGRVDVKHILYSIKAGADGVMVVGXRPNECQFKEGNFNAQRHVDFANRILEKRGFGSRRVNMYWLSSAEAEKFVKSVEDAYEKVKRSGPNPLKSMDIKKIKQKTLTTPVEE
>Lokiarchaeia_GCA_018238345_U_3
MSNNVKERNIIAFGCDKXGYSVADLTGTMRKSYSSTFHLIRVRCTGRIGIHLIMECFLNGADGVAIISXKEGECEFGKGNLNTYEHVKFLKMLFKHLGLSEDRIQQYFCSAAEVENFLNSVEDITNKIEALPRLPKQKINPK
>Lokiarchaeia_GCA_018238345_U_4
VATNDKDQIKILTFMCWKXGYGAGDMAGTIRAQYPSTIRPIRINCTGRVTPSLMMRAIGKGADGVIVAGXYEGECDYETGNLVAAKNVKYAREILKTTGISPDRIQMFHCTAAEGQRFQEEVTRISEIIENLGSNPIKESLRSEMKKKDSKVEQKKN
>Lokiarchaeia_GCA_016840545_U
MTDNDIKILAFLCLKXGYGGADMAGTIRAQYPTSLRTVLVPCTGRVGADLVMRAFGRGADGVLIVGXYPGECDYETGNYFAYRLVEYLDEIAKAIGINPKRIKMVFCSSAEGSKFQKVATEFDNLIRKLGPSPLRSKGGTSKKEKAKEKVKA
>Lokiarchaeia_GCA_016840545_U_2
MEDYNYKIIMFACLKXGYSAADLAGVSRFKYTPSVKIIKVKCTGRVDVKHILYIIKSGADGVMVVGXRPDECQFKNGNYTAQRHVDLVNRILESRGFGSQRINMYWLSGAESEKLVKSVEDALEKIKRAGPNPINTMDMKSIKKRRITTPVE
>Lokiarchaeia_GCA_016840545_U_3
MVDTENKNFRKIIAFGCDKXGYSAADLTGTTRKTYSTDFHLIRVRCTGRIGIHLIMECFLNGADGVAIISXKEGECEYGSGNLNTYEHIKFLKRLFKHLGISENRIQQYFCSAAEVEKFIQSVEDITTKIYELPPIPKQKLNPK
>Lokiarchaeia_GCA_016840545_U_4
MATENKIKILAFMCWKXGYGAGDMAGTIRAQYPATIRPIRINCTGRVTPSLMMRAIGKGADGVLVAGXYEGECDYETGNLVAAKNVEFTKEVLKATGISPERIQMFHCSAAEGQRFQEEVTRVSEIIENLGKNPLKKFLNSEVNKKEKKPNE
>Lokiarchaeia_GCA_019058055_U
MKTVKNEMTRRIIAFGCEKXGYSVADLTGTTRKFYSTNFHMIRVRCTGRIGIHLIMECFLNGVDGVAIISXKEGECEFGNGNMNTYEHILLLKKLFKHLGISEHRIQQYFCSAAEVEKFIDSVEDITKKIQALPPLPKFNPK
>Lokiarchaeia_GCA_019058055_U_2
LMNYFLLRIKEVDNMAEKEDIKIIAFLCWKXGYGSADMAGTIRAQYPSSIRTVLVPCAGRIGSDLVMRAFGRGADGVMIIGXYPKECDYETGNYFAYRLVEYLKEVLRTIGINEKRLYNGYCTAAEGQKFQIEATDFDKVIRDLGPSPIRAKGGTPEKAKAKAKA
>Lokiarchaeia_GCA_019058055_U_3
VIKITESRDKKILAFLCWKXGYGGADMAGTIRAQYPATIRPVRINCTGRVTPSLLMRAIGKGADGIIVAGXYEGECDYETGNLIAERNVNYAKEILKTTGLSPDRIQMFHCSSAEGQIFQEEMIRISEVIENLGSNAIKESLLLEKNKDSNGQKKKKTE
>Lokiarchaeia_GCA_013375355_U
MDPKYNVVLFACDKXGYSAADLTGTCRMKYNTGVKIIRLRCTGRVDIAHIMHAIRAGADAVMVVGXHFGECDFKDGNIRANERIQFIKRVLDKSGLGGDRVNLYQCSAAEVNRFVEAVEDTIAHLQKLGPNPIRVKA
>Lokiarchaeia_GCA_013375355_U_2
MSEGFLPKIAAFLCWKXGYGACDMAGTIRRQYPASLRTILVPCTARVDPEYIIRSFCKGADAAIVVGXLEGDCDYETGNLLARRQVEYLKIMCKTLGLSEDRVEINNMSSAEGAKFANFASEVTEKIQKIGPNPLKTAKAKKVA
>Lokiarchaeia_GCA_019058295_U
MSEDVKSDGKRIIAFGCDKXGYSVADLTGTTRKLYSTKVHLLRVRCTGRIGLHLIMECFLNGADGVAIISXRKGECEFGNGNMNTYEHVLLLKKIFNRIGISEDRIQQYFCSAAEVETYVASVEDIAKKVEALPPLPKFNPN
>Lokiarchaeia_GCA_019058295_U_2
VENNYSILMFACLKXGYGAADLAGVSRFKYSPTVKIIKLRCTGRIDVKHLLFAIKSGADGVMIVGXRPNECQFKDGNFKAQTHVDLANRILDRRGFGNQRINQYWLSSAESEKLVKSVEDTIEKIQRLGPNPLKSIAKKVLTTPAE
>Lokiarchaeia_GCA_019058295_U_3
VVIKITINNESKILAFLCWKXGYGAGDMAGTIRAQYPATIRPIRINCTGRVTPSLIMRTIGKGADGVMIAGXYKGECDYETGNLVAERNVEYVKNILKATGISPERIQMVHCSAAEGQVFQNEVIRISEIIENLGSNPLKESLSSHPEAKDSEKGKKNKTE
>Lokiarchaeia_GCA_018238625_U
MENNYKIVIFACLKXGYSAADLAGVSRMKYTASVKIIKVRCTGRVDVKHILYSIKAGADGVMVVGXRPNECQFKEGNFNAQRHVDFANRILEKRGFGSRRVNMYWLSSAEAEKFVKSVEDAYEKVKRSGPNPLKSMDIKKIKQKTLTTPVEE
>Lokiarchaeia_GCA_018238625_U_2
VATNDKDQIKILTFMCWKXGYGAGDMAGTIRAQYPSTIRPIRINCTGRVTPSLMMRAIGKGADGVIVAGXYEGECDYETGNLVAAKNVKYAREILKTTGISPDRIQMFHCTAAEGQRFQEEVTRISEIIENLGSNPIKESLRSEMKKKDSKVEQKKN
>Lokiarchaeia_GCA_011364975_U
MATQDRIKILAFMCWKXGYGAGDMAGTIRAQYPATIRPIRINCTGRVTPSLMMRAIGKGADGIIVAGXYEGECDYETGNLVAAKNVKYTKEILKIAGVSPERVQMFHCSAAEGQKFQEEMTRVSKIIEELGNNPIKESIKLEKEKETNTVEKSTN
>Lokiarchaeia_GCA_011364975_U_2
MSYKYEIIMFACLKXGYSAADLAGVSRLKYTPSVKIIKVRCTGRVDVQHILYAIKSGADGVMIVGXRPNECQFKNGNFTAQRHVDLANRILDSRGFGNQRINMYWLSGAEAEKLVKSVEDAYEKINRLGPNPIKLTDIKTEKKQAIITPVE
>Lokiarchaeia_GCA_011364975_U_3
MNYYLLWSKEVELMSEEQDIKIIAFLCWKXGYGSADMAGTIRAQYPSSIRVILVPCTGRVDSDVVLRSFGRGADGVMIIGXYPRECDYETGNYFAYRQVEYLKEVLKSTGIDEKRLMFGYCTAAEGQKFQREATKFDKVIRELGPSPFKSKSDTSKKEKVNA
>Lokiarchaeia_GCA_016839315_U
MSYKYEIIMFACLKXGYSAADLAGVSRLKYTPSVKIIKVRCTGRVDVQHILYAIKSGADGVMIVGXRPNECQFKNGNFTAQRHVDLANRILDSRGFGNQRINMYWLSGAEAEKLVKSVEDAYEKINRLGPNPIKLTDIKTEKKQAIITPVE
>Lokiarchaeia_GCA_016839315_U_2
MATQDRIKILAFMCWKXGYGAGDMAGTIRAQYPATIRPIRINCTGRVTPSLMMRAIGKGADGIIVAGXYEGECDYETGNLVAAKNVKYTKEILKTAGVSPERVQMFHCSAAEGQKFQEEMTRVSKIIEELGNNPIKESIKLEKEKATNTVEKSTN
>Lokiarchaeia_GCA_016839315_U_3
MNYYLLWSKEVELMSEEQDIKIIAFLCWKXGYGSADMAGTIRAQYPSSIRVILVPCTGRVDSDVVLRSFGRGADGVMIIGXYPRECDYETGNYFAYRQVEYLKEVLKSTGIDEKRLMFGYCTAAEGQKFQREATEFDKVIRELGPNPFKSESDTSKKEKVNA
>Lokiarchaeia_GCA_023129555_U
MTENRKDRKIIAFGCEKXGYSAADLTGTTRKSYSTNFHLIRVRCTGRIGIHLIMESFLNGADGVAIISXKEGECEFGNGNMNTFEHVKFLKRLFKHLGLAEERIQQYFCSAAEVEKFIKSVEDITHKVELLPPLPK
>Lokiarchaeia_GCA_023129555_U_2
MVAKVKDQVKILAFMCWKXGYGAGDMAGTIRAQYPATIRPIRINCTGRVTPSLMMRSIGKGADGVIVAGXYEGECDYETGNLVAARNVEYTKEILKTAGVAPERIQMFSCSAAEGQKFQEEVIRVSEIIENLGTNPIKESLIKEAEKKDSEEKKKKD
>Lokiarchaeia_GCA_023129555_U_3
MENNLKILMFACLKXGYSAADLAGVSRMKYTTSVKIIKVKCTGRVDVKHILYGIKSGADGVMIVGXRPNECEFKQGNFNAQRHVDLANRILDSRGYGNQRINMYWLSGAEADKLVKSIEDAYEKIKRSGPNPIKSMDVEKAKQKVITPVG
>Lokiarchaeia_GCA_005191425_U
MNEKYKIVAFACNKXGYGAADLAGVTRNKYPTDVRIIRVRCTGRVDAYHILHAFRMGADAVMVISXHIGECDFINGNIKALNRIKFVKRLLDELTLGESRLNLYECGAAEFNVFLESIKDTMEKLKRVGPNPLRY
>Lokiarchaeia_GCA_005191425_U_2
MIKMAEFLPKIAAFLCNKXGYGALDMAGTIRAQYPASFRTVRVTCTGRVSADLIFRALRKGADGVAVIGXYEGECDFESGNLSAKRQVEMVQIILESIGISPERVIMDHCSSAEGAKIAEIARKMTAKLKELGPSPLKISESE
>Lokiarchaeia_GCA_005191425_U_3
MEEHFRVVAFACNKXGYGAADLTGTTRNKYPTDIRIIRVRCTGRIDAYHLLHAFRSGADAVMVVSXHIGECDFNNGNIKALSRVNFVKRVLDKIGLDGSRVNLYECGAAEFNIFLESVAHTMKILKKIGPNPLKKM
>Lokiarchaeia_GCA_019058015_U
MRGLKKMESKIINHNPKIILFACEKXGYAAADLTGTCRKQYSSDIYIIRVKCTGRVSLDIIIESLLNGADGVAIIGXHEHECEFGDGNMNTYKHIKFLKKLFKHIGISENRVEYYFVSAAEVENFLNATTDIIEKLKKLPPLPKKSE
>Lokiarchaeia_GCA_019058015_U_2
LTHYSKHKQKEEKIMSSDIKIASFMCWKXGYGSGDMAGTIRAQYPISIRPILVPCAGRVGSELVMRTIGRGADGVLIVGXYPGECDFETGNKFAWREVEYLNEVLDTIGFSNKRVKMAFCTSAEGQKFQRVATEFDKEIRKLGKNPLKNKNSDKNE
>Lokiarchaeia_GCA_019058015_U_3
MEDFKILAFLCLKXGYGAADMAGTIRAQYPTTIRPIRVNCTARVTPSLIMRSIGNGADGVLVVGXYPGECDYEIGNKVALKNVEYVQEILKTIGFNPERVFMEYCSSAEGDKFQKTAITTSEKINKLGKNPLNKLKTE
>Lokiarchaeia_GCA_019058015_U_4
VRYMKMNIITFACNKXGYSAADLAGVSRLKYTPNVKIIRLRCTGRVDIKHLIYAINNGADGVMVVGXQENQCEFKTGNFIAAKHVKFVKRILDRRGLGGDRVNMYNCSGAEAVKFVKSVEDMVNKVEKLGLNPLKTDQAVIKAEIKEVDKKLITKTPI
>Lokiarchaeia_GCA_019894735_U
MTAKVKDQVKILAFMCWKXGYGAGDMAGTIRAQYPATIRPIRINCTGRVTPSLMMRAIGKGADGVIVAGXYEGECDYETGNLVAAKNVEYTKEILKTAGVAPERIQMFSCSAAEGQKFQEEVTRVSGIIEDLGTNPIKESLIQEADKKDSEEKKKKD
>Lokiarchaeia_GCA_019894735_U_2
MTENIKERKVIAFGCEKXGYSAADLTGTMRKTYSTNFHLIRVKCTGRIGIHLIMESFLNGADGVAIISXKEGECEFGNGNMNTFEHVKFLKKLFKHLGLAEERIQQYFCSAAEVEKFIKSVEDITHKVELLPPLQK
>Lokiarchaeia_GCA_011365055_U
MSNGEFLPKIAAFLCWKXGYGACDMAGTIRRQYPASLRTILVPCTARVDPEHILRSLRKGADGCLVVGXFVGDCEYETGNLLATRNINYMKMLCKTLGISSERLEMHYVSAAEGARFADIATNFTKKLIELGPNPLKQKKE
>Lokiarchaeia_GCA_011365055_U_2
LQPLGVLKINPSLKEGKKLVGEYRIVAFACNKXGYGAADLTGTTRNKYPTDIRIIRVRCTGRVDAYHMLHAIRNGADAVMVISXHIGECDFNNGNLKAKTRIEFVKRLLDRVGLDGNRVNLYECGAAEFNRFLEAVADTMEKLEKVGKVAPKLIQ
>Lokiarchaeia_GCA_004524535_U
MKENDIKILSFLCLKXGYGGADMAGTIRAQYPPSLRTVLVPCTGRVGSDLVMRSFGRGADGVLIVGXYPNECDFETGNYFAYRLTEYITEVLKAVGLEPERIRMEFCSSAEGSKFREIAIEFDKKIRDLGPSPLRPKGGTTEKKKAKGKAKT
>Lokiarchaeia_GCA_004524535_U_2
MSESLKSEKRRIIAFGCDKXGYPVADLTGTARKSYSANFHLLRVRCTSRIGLHLIMKCFLNGADGVAIISXHEGECDYGRGNMNTYEHVLFLKKLFDRIGISEDRIQQYFCSAAEVENFLNSVEDITKKVEKLPPLPRFNPK
>Lokiarchaeia_GCA_004524535_U_3
VVIKITINNESKILAFLCWKXGYGAGDMAGTIRAQYPATIRPIRINCTGRVTPSLIMRAIGKGADGVMIAGXYKGECDYETGNLVAERNVEYVKNILKATGISPERIQMVHCSAAEGQVFQNEVIRISEIIENLGSNPLKESLSSHPEAKDSEKGKKNKTE
>Lokiarchaeia_GCA_004376705_U
MTEKKDNNSRRIVAFGCDKXGYSAADLTGVTRKAYSTDFHLIRVRCTGRVGIHLIMEALINGADGVAIVSXKEGECEFGNGNINTYEHILTLKKLLKHEGISEDRVQQYFCSAAEVEKFINSVEDITKKIHSLPPIPKINPK
>Lokiarchaeia_GCA_004376705_U_2
MSKTTNGDIKILAFLCWKXGYGAGDMAGTIRAQYPATLRPVRIICSGRVTPSLMMRAIGKGADGVAIGAXYEGECDYETGNLVAERNVIYTKEILKTVGLSPERIQMFHCSAAEGQKFQEEAIRISETIQNLGRNPLKDSISSKKEEKESKNTQKK
>Lokiarchaeia_GCA_013375405_U
MAFLPKIAAFLCWKXGYGAADMAGTIRSQYPASFRTIRVPCTGRVSTDLILRALRKGADAVVIVGXYEGECEYETGNLLAITNVKYLKQMLDLIGIGADRVQMHFCSSAEGAKFSELVKEVTDQISKLGPNPLKLKAPAEEEGSS
>Lokiarchaeia_GCA_013375405_U_2
YRVVAFACNKXGYGAADLTGTTRNKYPTDIRIIRVRCTGRVDAYHLLHSFRNGADAVMIISXHIGECDFNNGNLKAQARINFVKRVLNRIGLDERRVNLYECGAAEFNRFLEAVNDTMGKLEKIGPNPLKN
>Lokiarchaeia_GCA_016926735_U
MINIWHILMNYFQLMIKGEKKKMTDNNEIKIIAFLCWKXGYGAGDMAGTIRAQYPPSLRVILVPCTGRVDSDLVMRTFGRGADGVLVIGXYPHECDYETGNYSAFREIEYIKEILRAAGIDEKRIKMEFCSAAEGQKFQRVVIEFDKEIRELGPNPIKIDTQIKK
>Lokiarchaeia_GCA_016926735_U_2
LMIITKSDLKIISFMCWKXGYGAGDMAGTIRAQYPATIRPIRINCTGRVTPSLMMRTLGKGADGIIVAGXYPGECDFETGNLVAEKNVQYVREILKTIGLSEERVHMFNCSAAEGQRFQEEITRISEIIETLGNNPFKESNTLKKVSDSKEGKKINRIE
>Lokiarchaeia_GCA_018238145_U
LTNYCQLRIKEVIKMKDDDVKILSFLCLKXGYGAADMAGTIRAQYPTSLRTVLVPCTGRVGADVIMRGFGRGADGIIIVGXYPGECDYEKGNYFAHRSIAYIKEVLKTVGLNPNRIKMEYCSSAEGSKYREVAIAFDDEIRKLGPSPLRKKNKNSSKK
>Lokiarchaeia_GCA_018238145_U_2
MENNYKIVIFACLKXGYSAADLAGVSRMKYTASVKIIKVRCTGRVDVKHILYSIKAGADGVMVVGXRPNECQFKEGNFNAQRHVDFANRILEKRGFGNRRVNMYWLSSAEAEKFVKSVEDAYEKVKRSGPNPLKSMDITKAKQKTLTTPIEE
>Lokiarchaeia_GCA_018238145_U_3
VATNDKDQIKILTFMCWKXGYGAGDMAGTMRAQYPSTIRPIRINCTGRVTPSLMMRAIGKGADGVIVAGXYEGECDYETGNLVAARNVKYAREILKTTGVSPDRIQMFHCTAAEGQRFQEEVTRISEIIENLGSNPIKESLRSEKKKKDSKVEQKKN
>Lokiarchaeia_GCA_008080765_U
MENTMQIIMFACQKXGYGAADLAGVSRLKYSPSVRIIRVRCTGRVDVKHILYAIKSGADGVMVVGXRLNECQYGKGNFVAQDHVDLANRILEKRGFGKRAYMYYCSSAEGDKLAKSVMDAQEKIQRIGPNPIKTEQVISN
>Lokiarchaeia_GCA_008080765_U_2
MTTNKTNSKRTIIAFGCEKXGYSAADLTGTTRKSYSTDFHLVRVRCTGRIGIHLIFQCFLHGADGVAIISXKKGECDYGNGNLIANEHLIMLRKILKHIGISEDRVQQYFCSAAEVENFVQSVEDISKIIHKLPPLPKKTEMNESYM
>Lokiarchaeia_GCA_016840985_U
VQHVVQQLRLTLDIIVIINYVQKLRVFSEAKEMNNELNIIMFACLKXGYSAADLAGVSRLKYTTAVKIIKVRCTGRIDVKHLLFTIKSGADGIMVVGXRRNECQFKDGNFKAESHVELANRILDRRGFGAVRINQYWLSGAESEKLVKSVEDTLKKILRIGRNPLNLSKKEIDEREILIAPLE
>Lokiarchaeia_GCA_016840985_U_2
MSNGDFLPKIAAFLCWKXGYGACDMAGTIRRQYPASLRTILVPCTARVDPEYIIRSLRKGADGILVVGXFVGDCEYETGNLLATKNVNYMKMICKTLGLSPERLEMHYVSAAEGAKFADITANFTKKLMELGPNPLKEN
>Lokiarchaeia_GCA_016840985_U_3
MEETRRIVAFACNKXGYGAADLTGTTRSKYPTDLRIIRVRCTGRVDSYHIIHAIRNGADAVMIISXHMGECDYNNGNAKALARINFVKRVLDRIGLDGRRVNLYECGAAEFNRFLAAIEDTINKLEKIAPSPIQKQII
>Lokiarchaeia_GCA_018238705_U
MSNSVKERNIIAFGCDKXGYSVADLTGTTRKSYSSTFHLIRVRCTGRIGIHLIMECFLNGADGVAIISXKEGECEFGKGNLNTYEHVKFLKMMFKHIGLSEDRIQQYFCSAAEVENFLNSVEDITNKIEALPHLPKQKINPK
>Lokiarchaeia_GCA_018238705_U_2
VATNDKDQIKILTFMCWKXGYGAGDMAGTIRAQYPSTIRPIRINCTGRVTPSLMMRAIGKGADGVIVAGXYEGECDYETGNLVAAKNVKYAREILKTTGISPDRIQMFHCTAAEGQRFQEEVTRISEIIENLGSNPIKESLRSEMKKKDSKVEQKKN
>Lokiarchaeia_GCA_014729055_U
MAVKTDSLRMIAFLCWKXGYGAGDMAGTIRGQYPTIIRPVRAMCTGRVSVDMIMRAFGKGADGVAVIGXYPEECNFVTGSKHSIRNVEYVQKVLKSVGVEPERVQMHFCSAAEGQKFQTTVKEMAKKIAELGKSPLKEFAEQEKKKKKKKSKSAPKKKNK
>Lokiarchaeia_GCA_019057955_U
VATNDKDQIKILAFMCWKXGYGAGDMAGTIRAQYPSTIRPIRINCTGRVTPSLMMRAIGKGADGVIVAGXYEGECDYETGNLVAAKNVKYAREILKTTGVSPDRIQMFHCSAAEGQRFQEEVTRISEIIENLGSNPIKESLRSEKNKKDSKEKQKKN
>Lokiarchaeia_GCA_019057955_U_2
LTNYCQLKNKEEIKMRDDDVKILSFLCLKXGYGAADMAGTIRAQYPVSLRTVLVPCTGRVGADVIMRGFGRGADGILVVGXYPGECDYEKGNYFAHRSIAYIKEVLKTVGLNPKRIKMEYCSSAEGSKYREVAVSFDEEIRKLGPSPLRKKNNNSSKK
>Lokiarchaeia_GCA_019057955_U_3
MSNSVKERNIIAFGCEKXGYSVADLTGTMRKSYSSTFHLIRVRCTGRIGIHLIMECFLNGADGVAIISXKEGECEFGKGNLNTYEHVKFLKMMFKHIGLSEDRIQQYFCSAAEVENFLNSVEDITNKIEALPHLPKLKINPK
>Lokiarchaeia_GCA_004524365_U
VIKLSKQTTSRRIVAFACWKXGYAAADLTGTTRKTYSTDVHLIRVRCTGRVGIHLIMQSFLNGADGVAIISXKEGECEFERGNLVAYDHVQMLSKIFEHLNIEKERVQQYFCSAADVEKYITSVNDIVKKIHKLPPLPKKTD
>Lokiarchaeia_GCA_004524365_U_2
MSENNMKILAFLCWKXGYGAGDMAGTMRAQYSASIRPIRVNCTGRVTSSLMMRAIGKGADAVILAGXYPGECDFETGNLVARKNVNYVKNILKTIGISPKRVQMFYCSAAEGKKFQQEVTRISNEISDLGSNPINE
>Lokiarchaeia_GCA_019058245_U
MDYKYNIIVFACLKXGYSAADLAGTSRLKYTPAVKIIKVKCTGRVDVKHILYSIRAGADGVMIVGXQPNECQFKNGNFTAQKHVDLANRILESRGFSNQRINMYWLSGGDAGKFVKSVENAYERVRKVGPSPLNLVQEEQKVKVKQVITTPAE
>Lokiarchaeia_GCA_019058245_U_2
MAETNDIKIIVYACWKXGYGSADMAGTIRAQYPDSIRNILVPCSGRVGPDLIMRALGRGADGVVINAXYPGECDYETGNYHAYRQVEYIKEILKIVGMSPNRLKIIYCTAAEGQKFQNEAIEMDKTIRKLGPSPLRTKSTPKKEKAKAKAKA
>Lokiarchaeia_GCA_019058245_U_3
MNKIKDNGTRKIIAFGCDKXGYSAADLTGTTRKSYSTDFHLIRVRCTGRIGIHLLMEALLNGADGVAIISXKEGECEFGNGNINTYQHILTLKKLLKHEGISEERIQQYFCSAADVEKFINSVEDISKKIHVLPPIPKKNPK
>Lokiarchaeia_GCA_023128565_U
MRGLKKMESKIINQNPKIIMFACEKXGYAAADLTGTCRKQYSSDIYIIRVKCTGRVSLDIIIESLLSGADGVAIIGXHEHECEFGDGNMNTYKHIKFLKKLFKHIGISENRVEYYFVSAAEVENFLNATTDIIEKLKKLPPLPKKSE
>Lokiarchaeia_GCA_023128565_U_2
VRYMKMNIITFACNKXGYSAADLAGVSRLKYTPNVKIIRLRCTGRVDIKHLIYAINNGADGVMVVGXQENQCEFKTGNFIAAKHVEFVKRILDRRGLGGDRVNMYNCTGAEAVKFVKSVEDMVYKIEKLGLNPLKTDQAVIKAEIKEVDKKLITKTPI
>Lokiarchaeia_GCA_023128565_U_3
MSSDIKIASFMCWKXGYGAGDMAGTIRAQYPTTIRAILVPCAGRVGSELIMRAIGQGADGILIVGXHPGECDYEIGNKLAYREVEYINQVLNVLGLSDKRVKMEYCSSAEGQKFQQVAINFDKLIRNLGKNPLNKKSSDKNE
>Lokiarchaeia_GCA_004524495_U
MENDYQIIMFACLKXGYGAADLAGVARMKYAPSVKIIKVRCTGRVDVKHLLFAITSGADGVMVVGXRPHECQFKNGNFKAQTHVDLANRILERRGLGNQRVNQYWLSSAESEKLVKSVEDMLEKVQRTGLNPLKSAETKTKKKVKAT
>Lokiarchaeia_GCA_004524495_U_2
VEILPDNEDIKIIAFLCWKXGYGSADMAGTIRAQYPSSLRTVLVPCTGRVGPDVIMRAFGRGADGVLVVGXYPKECDYETGNYFAYRQVEYLKEVLNIVGLGEGRLKMRYCTAAEGQKFQQEAIKFDKEINELGPSPLRIKDSTPKKKAKA
>Lokiarchaeia_GCA_004524495_U_3
MEHKYKMIMFACLKXGYGAADLAGVSRLKYTPSVKIVKVRCTGRVDVKLILYAIKAGADGVMVVGXRPDECQFTSGNFTAQKHVDFANRILEKRGFGNQRVNMYWCSSAEGEKLVKSVEDAYEKVQRIGPNPINLQEGRKELVSAIE
>Lokiarchaeia_GCA_008000775_U
MTDENFEPRIIAFLCWKXGYGACDMAGTIRAQYPTSIRPVRVMCTARVSSDMIMRAFNKGADGVIIGGXHVGECDYVQGNLYARNLVFYIQDILETMVGKEERERIQMMFFSAAEGERFRQLTTKMDQTIRKLGPSKIRLYQQDAAAKAAAKKAAKAKEKSVKGK
>Lokiarchaeia_GCA_023134555_U
MSKTTNGDIKILAFLCWKXGYGAGDMAGTIRAQYPATLRPVRIICSGRVTPSLMMRAIGKGADGVAIGAXYEGECDYETGNLVAERNVKYTKEILKTVGLSPERIQMFHCSAAEGQKFQEEAIRISETIQNLGHNPLKDSISSKKEEKESKNTQKK
>Lokiarchaeia_GCA_001940655_U
KIVLFACWKXGYGAADLAASARKQYSDWVRIIRVRCTGRVDTADILHAIRSGADAVMLVGCKFGECDYETGNRTAKRHVDFAKRVLDSIGVGSNRVEMFFCSAAESDKLVAAITEMTRRVEELPSNPLK
>Lokiarchaeia_GCA_001940655_U_2
IAAFLCWKXGYGAADMAGTIRGQYPPSIRPIRVQCSGRVSTDMIVRALSKGADGVLVVSXHETDCDYDTGVLIAKRNVKLARKALEATGIGGERLEQAHCSAAEGARFRDVITEFTKKIESLG
>Lokiarchaeia_GCA_016932935_U
MMERERSMEGSKQEPRKVIIYCCEKXGYSAGDLVGVSRNQYEPVIYLVRVKCTGRVDVSDILQALRDGADGVGIYACHKGECDFETGNLVAERHVNAVKFMLQRSGFDPDRVGIFFMSAAEIDRFMRATNEFVAKIKALPPNPLKMDKARGLNVVI
>Lokiarchaeia_GCA_018238985_U
VATNDKDQIKILTFMCWKXGYGAGDMAGTIRAQYPSTIRPIRINCTGRVTPSLMMRAIGKGADGVIVAGXYEGECDYETGNLVAARNVKYAREILKTTGVSPDRIQMFHCTAAEGQRFQEEVTRISEIIENLGSNPIKESLRSEMKKKDSKVEQKKN
>Lokiarchaeia_GCA_018238985_U_2
MKDDDVKILSFLCLKXGYGAADMAGTIRAQYPTSLRTVLVPCTGRVGADVIMRGFGRGADGILIVGXYPGECDYEKGNYFAHRSIAYIKEVLKTVGLNPNRIKMEYCSSAEGSKYREVAISFDDEIRKLGPSPLRKKNKNSSKK
>Lokiarchaeia_GCA_018238985_U_3
LTNYCQLRIKEVIKMKDNDVKILSFLCLKXGYGAADMAGTIRAQYPVSLRTVL
>Lokiarchaeia_GCA_018238985_U_4
MSKTVKERNIIAFGCEKXGYSVADLTGTMRKSYSKTFHLIRVRCTGRIGIHLIMECFLNGADGVAIISXKEGECEFGKGNLNTYEHVKFLKMLFKHIGLSEDRIQQYFCSAAEVENFLNSVEDITNKIEALPRLPKQKINPK
>Lokiarchaeia_GCA_019894815_U
MTVKEQVKIIAFMCWKXGYGAGDMAGTIRAQYPATIRPIRINCTGRVTPSLMMRAIGKGASGV
>Lokiarchaeia_GCA_019894815_U_2
MDNIKERKIIAFGCEKXGYSAADLTGTTRKNYSADFHLIRVRCTGRIGIHLIMDSFLKGADGVAIISCHEGECDYGRANMNTNKHVIFIRRLFNHLGIDEDRIQQYFCAAAEVEKFVTSVEDITSKIRSLPPLPKNKINPK
>Lokiarchaeia_GCA_019894815_U_3
MEYEYTIIMFACLKXGYGAADLAGVSRMKYTSSVKIIKVRCTGRVDVKYILHSINQGADGVMVVGXRPDECQYKVGNFTAQKHVDFANRILEKRGFGNQRVNMYWLSSAESEKLVKSVEDAFEKIQRLGPNPISTQSLDISKNEVTTTP
>Lokiarchaeia_GCA_019894715_U
MRKKKMSENKEIKIIAFLCWKXGYGAGDMAGTIRAQYPPSIRTVLVPCTGRVGSDLVMRTLGRGADGVLVVGXYPHECDYETGNYFAFRELEYIREILKTVGIDEKRIKMDFCSAAEGQKFQRVVSDFDKEIKELGPNPIKNDTQKKK
>Lokiarchaeia_GCA_019894715_U_2
LMIITKSDIKIISFMCWKXGYGAGDMAGTIRAQYPPTIRPIRINCTGRVTPSLMIRAISKGADGIIIAGXYHGECDFETGNLVAEKNVQYVKEILKTVGLSEERIQMFHCSAAEGQRFQEEVTRISEIIENLGNNPFKESNLLKNKSDPVKGTK
>Lokiarchaeia_GCA_023127985_U
MENLKILAFLCLKXGYGAADMAGTIRAQYPTTIRPIRVNCTARVTPSLIMRSIGNGADGVLVVGXYPGECDYEIGNRIALRNVEYVQEILKTIGFNPERVFMEYCSSAEGDKFQKTAIIISEKINKLGKNPSTK
>Lokiarchaeia_GCA_023127985_U_2
VRYMKMNIITFACNKXGYSAADLAGVSRLKYTPNVKIIRLRCTGRVDIKHLIYAINNGADGVMVVGXQENQCEFKTGNFIAAKHVEFVKRILDRRGLGGDRVNMYNCTGAEAVKFVKSVEDMVYKIEKLGLNPLKTDQAVIKAEIKEVDKKLITKTPI
>Lokiarchaeia_GCA_023127985_U_3
MRGLKKMESKIINQNPKIIMFACEKXGYAAADLTGTCRKQYSSDIYIIRVKCTGRVSLDIVIESLLNGADGVAIVGXHEHECEFGDGNMNTYKHIKFLKKLFKHIGISENRVEYYFVSAAEVENFLNATTDIIEKLKKLPPLPKKI
>Lokiarchaeia_GCA_023127985_U_4
MSSDIKIASFMCWKXGYGAGDMAGTIRAQYPTTIRAILVPCAGRVGSELIMRAIGQGADGILIVGXHPGECDYEIGNKLAYREVEYINQVLNVLGLSDKRVKMEYCSSAEGQKFQQVAINFDKLIRNLGKNPLNKKSSDKNE
>Lokiarchaeia_GCA_019057355_U
MNYDSKHDTKILSFLCWKXGYGGADMAGTIRAQYPTTIRPIRINCTGRVTPSLMMRAIGNGADGVMIAGXYPGECDYETGNLVAERNIEYVKEILKTTGISPERIQMIHCSAAEGQKFQNESIRISGIIEKIGNNPFKGKSEKKTE
>Lokiarchaeia_GCA_019057355_U_2
MEDIEKEPLKRIIGFGCEKXGYSAADLTGTTRKSYSTSFHLIRVRCTGRIGIDLIMDCFLNGADGVAIISXKEGECEFGRGNMNTHEHVLFLKKVFNHLGISEDRIQQYFCSAAEVEKFTSSINDISKKIESLPPLPKNLNPI
>Lokiarchaeia_GCA_019057355_U_3
MGENEEIRIIAFLCWKXGYGSADMAGTIRAQYPTSLRTVLVPCTGRVGDDLVMRAFGRGADGVLIVGXYPKECDYENGNYFAYRQVEYLKEILKKIGIDDRRLKMGYCTAAEGQKFQQEATSFDKIIRALGPNPFRPKSGTTNKAKA
>Lokiarchaeia_GCA_012798355_U
METSTPDGRKIIIFCCEKXGYSAGDLVGVSRNQYDPELYLVRVKCTGRVDMSDILQALRDGADGVGIYACHKGECDFETGNHVAERHVDAVKLMLGRAGFDPARVGIFFMSAAEIDRFLRSTNEFVARIKALPPNPLKRDEARGLQVLIP
>Lokiarchaeia_GCA_005191415_U
MSFLPKIAAFLCWKXGYGAADMAGTIRSQYPASFRTIRVPCTGRVSVDLILRALRKGADAVVVVGXYEGECEYETGNLLAKTNVEYVKQILELIGIGADRVQMHFCSAAEGAKFSEIVKEVTQQIMALGPNPLKIKAPAEEGGTS
>Lokiarchaeia_GCA_005191415_U_2
MKEGYRVVAFACNKXGYGAADLTGTTRSKYPTDIRIIRVRCTGRVDAYHLLHALRSGADAVMVISXHIGECDFNNGNIKALTRINFVKRLLDRIGMDGMRVNLYECGAAEFNRFLEAVADTMEKLEKIGANPIKN
>Lokiarchaeia_GCA_019056735_U
VIKITESRDKKILAFLCWKXGYGGADMAGTIRAQYPATIRPVRINCTGRVTPSLLMRAIGKGADGVIVAGXYEGECDYETGNLIAERNVNYAKEILKTTGLSPDRIQMFHCSSAEGQIFQEEMIRISEIIENLGSNPIKESLLLEKNKDSNGQKKKKTE
>Lokiarchaeia_GCA_019056735_U_2
MIQTKNKNFKNVIAFGCEKXAYSAADLTGTTRKSYSSEFHLIRVRCTGRVGIHLIMESFLNGADGVAIISXKEGECEFGKGNMNTYEHVLFLKKLFKHIGISEDRVQQYFVSAADVEKFIHSVEDITKKIEALPPLPKKILTEKE
>Lokiarchaeia_GCA_019894755_U
MTENRKERKIIAFGCEKXGYSAADLTGTTRKSYSTNFHLIRVRCTGRIGIHLIMESFLNGADGVAIISXKEGECEFGNGNMNTFEHVKFLKRLFKHLGLAEERIQQYFCSAAEVEKFIKSVEDITQKVDLLPPLPK
>Lokiarchaeia_GCA_016839385_U
MNQVQEELHIVAFMCWKXGYGASDMAGTIRAQYPTTLRSILVSCSGRVSSDMVMRAFGKGADGVAIIGXYEHECNYSTGAKHAGRNVKYLQQVMESVGLQEERLSMHYCSAAEGQKFQKTIAEMAKQISALGPSPLRKLAPNPKPETDTKKESKKNK
>Lokiarchaeia_GCA_018238965_U
MPLKREVMHNMSTESEFNPRIIAFLCWKXGYGAADMAGTIRAQYPASLRPVRVMCTARVSSDMVMRAFNKGADGVIVGGXHINECDFVNGNEYAQKLVAYLQDVLEAIGLERERIRMIFVSAAEGARFQQFATEMDNTIRKLGPSKLHQHQIVATAEAKAKAEAKARKKASKSK
>Lokiarchaeia_GCA_019057975_U
MSNAKNRDSRKIIAFGCDKXGYSVADLTGVTRRSYSTDFHLIRVRCTGRVGIHLIMEAFLNGADGVAIISXKEGECEFGNGNMITYEHIITLKKLLKHEGISEDRVQQYFCSAAEVEKFINSVKDISTKIHALPPIPKTNPK
>Lokiarchaeia_GCA_004524515_U
MRFWRKHREVKYMAEQHNIKIIAFLCWKXGYGAGDMAGTIRAQYPATIRPIRINCTGRVTPSLMMRAIGKGADGVIVSGXYPGECDYETGNLVAERNVNYVKEILKTSGISPERVHMFHCSAAEGQRFQEEVTRISNIIEKLGKNPFKGITIPKKESKKTNKNEKLKTD
>Lokiarchaeia_GCA_004524515_U_2
LSKKEENKRTILAFGCEKXGYAVADLTGTTRKSYSADFHLIRVRCTGRVGIHLIMEAFLNGADGVAIISCHERECNYGNANMNTYNHVKFLKKLFQHLGIHPERLEQYFCAAAEVENFVSSVEDITRKVQALPPMPKRKLNPN
>Lokiarchaeia_GCA_020343655_U
LANKSNGDMKILAFLCWKXGYGAGDMAGTIRAQYPATLRPVRINCSGRVTPSLMMRAIGKGADGIVIGAXYQGECDYETGNLVAERNVNYVREILRTVGLSPERIQMFHCSAAEGQKFQEEASRISDIIKDLGSNPLKDSNSSKKEEKESKKKKTE
>Lokiarchaeia_GCA_019057895_U
VATNDKDQIKILAFMCWKXGYGAGDMAGTIRAQYPSTIRPIRINCTGRVTPSLMMRAIGKGADGVIVAGXYEGECDYETGNLVAAKNVKYAREILKTTGVSPDRIQMFHCSAAEGQKFQEEVTRISEIIENLGSNPIKESLRSEKNKKDSKEKQKKN
>Lokiarchaeia_GCA_019057895_U_2
MSNSVKERNIIAFGCEKXGYSVADLTGTMRKSYSSTFHLIRVRCTGRIGIHLIMECFLNGADGVAIISXKEGECEFGKGNLNTYEHVKFLKMMFKHIGLSEDRIQQYFCSAAEVENFLNSVEDITNKIEALPHLPK
>Lokiarchaeia_GCA_016840345_U
MTDNKKEPIIIAYGCEKXGYSAADLTGTTRKSYSTNFHLIRVRCTGRIGIHLIMESFLNGADGVAIVSXKEGECEFGNGNMNTFEHVKFLKRLFKHLGLAEERIQQYFCSAAEVEKFIKSVEDITHKVGLLPPLPK
>Lokiarchaeia_GCA_016840345_U_2
MVAKVKDQVKILAFMCWKXGYGAGDMAGTIRAQYPATIRPIRINCTGRVTPSLMMRAIGKGADGVIVAGXYEGECDYETGNLVAARNVEYTKDILKTAGVAPERIQMFSCSAAEGQKFQEEVTRVSGIIENLGTNPIKESLIKEAEKKDSEEKKKKD
>Lokiarchaeia_GCA_016839905_U
MSNYLLNSKAFWRVFRQMDEQLNIIMFACLKXGYSAADLAGVSRLKYTPSVKIIKLRCTGRVDLKHLLFAIMSGADGVMIVGXRKNECAYKKGNFKAKTHVDLANRILEKRGLGGQRINQYWLSGAEADKLVKSVIDSYEKIKKIGLNPLSQVKEKITTPIG
>Lokiarchaeia_GCA_016839905_U_2
MVDNKDVKIIAFLCWKXGYGSADMAGTIRAQYPSSLRTVLVPCTGRVGADIVMRAFGRGADGVMIVGXYPKECDFETGNYYAYRQVEYLKEVLKSIGIEEKRIIMGFCTSAEGQKFQKEATKFDKLIKELGPSPLRGKSDTTKKKEKT
>Lokiarchaeia_GCA_016933055_U
MTQIQKELHIVAFMCWKXGYGAGDMAGTIRAQYPTIVRPVLVSCAGRVSSDMIMRAFGKGADGVAVVGCYEHECNYLTGAKHGGRNVKYLQQVMDSVGLESERLQMHYCSAAEGQKFQKTMVAMFEKINALGPSPLRELAPKPKPQSNTNKETKPKK
>Lokiarchaeia_GCA_019058335_U
MKENDIKILSFLCLKXGYGGADMAGTIRAQYPPSLRTVLVPCTGRVGSDLVMRSFGRGADGVLIVGXYPNECDFETGNYFAYRLTEYITEVLKAVGLEPERIRMEFCSSAEGSKFRETAIEFDKKIRELGPSPLRPKGGTSEKKKAKEKAKT
>Lokiarchaeia_GCA_019057855_U
MENTYNLIVFACIKXGYSAADLAGVSRMKYTPAVKIIKVRCTGRIDIKHILYSIRAGADGVMIVGXRPNECQFKNGNFTAQRHVDLANRILESRGFGNQRINMYWLSGGDAGKFVESVEDAYKKVSKAGPSPLNLVDDKSKVEAKQVITTPTE
>Lokiarchaeia_GCA_019057855_U_2
MSKTTNGDIKILAFLCWKXGYGAGDMAGTIRAQYPATLRPVRIICSGRVTPSLMMRAIGKGADGVAIGAXYEGECDYETGNLVAERNVKYTKEILKTVGLSPERIQMFHCSAAEGQKFQEEAIRISETIQNLGRNPLKDSISSKKEEKESKNTQKK
>Lokiarchaeia_GCA_019056755_U
MIQTKNKNFKNVIAFGCEKXGYSAADLTGTTRKSYSSEFHLIRVRCTGRVGIHLIMKSFLNGADGVAIISXKEGECEFGKGNMNTYEHVLFLKKLFKHIGISEDRVQQYFVSAADVEKFIHSVEDITKKIEALPPLPKKILTEKE
>Lokiarchaeia_GCA_018238425_U
VYKMATNDKDQIKILAFMCWKXGYGAGDMAGTIRAQYPATIRPIRINCTGRVTPSLMMRAIGKGADGVIVAGXYEGECDYETGNLVAAKNVKYAREILKTTGISPDRIQMFHCTAAEGQRFQEEVTRISEIIENLGSNPIKESLRSEMKKKDSKVEQKKN
>Lokiarchaeia_GCA_004524545_U
MTQIQEELHIVAFMCWKXGYGAGDMAGTIRAQYPTIIRSILVSCSGRVSPDMVMRAFGKGADGVAIVGXYEHECNYQTGAKHAGKNVKYLHQVMESVGLQHERLSMHYCSAAEGQKFQKTMVEMAKQITALGPSPLRKLASPIPTPKPTPDTKKETKKKK
>Lokiarchaeia_GCA_019057745_U
VATNDKDQIKILAFMCWKXGYGAGDMAGTIRAQYPSTIRPIRINCTGRVTPSLMMRAIGKGADGVIVAGXYEGECDYETGNLVAARNVKYTREILKTTGVSPDRIQMFHCSAAEGQKFQEEVTRVSEIIENLGSNPIKESLRSEKNKKDSKAEQKKN
>Lokiarchaeia_GCA_016839865_U
MTQIQENLHIIAFMCWKXGYGAGDMAGTIRAQYPTTIRSILVSCSGRVSSDMVMRAFGKGADGVAIVGXYEHECNYQTGAKHSGRNVQYLRKVMDSVGLEPARLQMHYCSAAEGQKFQKTMVDMSAKITALGPSPLRKLAPKPKPKSDTKKEPKKKTKK
>Lokiarchaeia_GCA_023133715_U
VIKITESRDKKILAFLCWKXGYGGADMAGTIRAQYPATIRPVRINCTGRVTPSLLMRAIGKGADGIIVAGXYEGECDYETGNLIAERNVNYAKEILKTTGLSPDRIQMFHCSSAEGQIFQEEMIRISEVIENLGSNPIKESLLLEKNKDSNGQKKKKTE
>Lokiarchaeia_GCA_021498095_U
MSEFNPRIVAFLCWKXGYGAADMAGTIRAQYPASIRPVRVLCTARVSADMVMRAFNRGADGVIIGGXHIHECDFNKGNEYAQKLVAYLQDILETIGLERERIRMIFVSAAEGERFRQFAVEMDNTIRKLGPSKLHQFQIEATAKAAAKARKKASKTK
>Lokiarchaeia_GCA_023129495_U
MTTNGDIKILAFLCWKXGYGAGDMAGTIRAQYPATLRPIRINCSGRVTPSLMMRALGKGADGVAIGAXYSGECDYETGNLVAERNVAYTKEILKTVGISPERVQMFHCSAAEGQKFQEEATRISETIQKLGSNPLKDFITSKKEEKESKKKKTE
>Lokiarchaeia_GCA_004524645_U
MSKDNKKRNIIAFACDKXGYAAADLTGTTRKSYDTDVNIIRVRCTGRVGIHLIMDCFLNGADGVAIISXQEGECEFGNGNMVTYKHLSMLKKIFDHLGISDERIQQYFCSAADVEKFVNSVKDIHKRIHKLPPISKKTE
>Lokiarchaeia_GCA_004524645_U_2
VGKISENNFKIISFMCWKXGYGAGDMAGTMRAQYPATVRPIRINCTGRVTPSLMMRAIGKGADGIIVAGXYAGECDFEIGNFIAERNVNYVREILKTMGVSPERVQMFNCSAAEGKKFQEEVSRISEEIKKIGSSPLKESKDNKESDSKKGKKNKTE
>Lokiarchaeia_GCA_018238565_U
VATNDKDQIKILTFMCWKXGYGAGDMAGTIRAQYPSTIRPIRINCTGRVTPSLMMRAIGKGADGVIVAGXYEGECDYETGNLVAAKNVKYAREILKTTGISPDRIQMFHCTAAEGQRFQEEVTRISEIIENLGSNPIKESLRSEMKKKDSKVEQKKN
>Thorarchaeia_GCA_004524285_C
MTAEVTQVKEANKEWEPRIVAYCCNWCSYAGADLAGTSRIQYPTNARILRVNCTGRISPEFILAALDMGADGVLVSGCHPGDCHYTSGNLKLRARWALMEKALEQAGVDPRRVRLQWASASEAQLFADGVRTLVDQVKELGPIGREWK
>Lokiarchaeia_GCA_019057915_C
LEKGVQMYNPKILGFLCNWCSYAGADLAGVSRFNYPPNLRIIRVMCSGRIDPNFILTAFEKGLDGVLVAGCHLGDCHYLTGNYHTKYKILMVKKILEKLGFETKRLRLEWVSAAEGKIFADLITEFTEDLIKLGPLSVKFDKILIKNLFFAKQICSDFRLRWLISRERDLVESENAYGEKIPEEKFEKLLDHIIETELIKVKIQNLIEEKGLSAEEISSKLKIPSEKVMEHLITMNDDHKITFNIKNKMAIFAKEGGMVK
>Thorarchaeia_GCA_001940705_C
MTTVETVTKQEEWEPKIMAYCCNWCSYAGADLAGTSRIQYPTNARILRVNCTGRISPEFILAALNMGADGVLVSGCHPGDCHYTSGNLKARARWAMMETAIEQAGVDPRRIRLQWASASEAQIFADGVRTLTEQVRELGPIGREWK
>Lokiarchaeia_GCA_019058365_C
LAKKKFRLKKMTETVLEKKSEKDWEPKIIAFLCNWCSYAGADLAGVSRIQYPPNIRIVRVPCSGRVNPYFIVKSLIDGWDGILVSGCHPGDCHYISGNLVARRRFAILKELLEFFGIEPGRVQFMWASAAEGERFAVLVRKATKIVKALGPNTKFQKEWC
>Lokiarchaeia_GCA_019057775_C
MSNQLEIEKKIVEFEPKILCFCCNWCSYAGADLAGVSRFQYPPNIRIVRVMCSGRVDPAFILEAFKDNIDGVIVTGCHIGDCHYIKGNEFTRDRFERFEKILKIMGLEKRFKVIWISASEGKRFAEVITEFTNNIKGLGPIEI
>Lokiarchaeia_GCA_011364925_C
MSFEPKILGFLCNWCSYAGADLAGVSRVQYPPNIRVIRVMCSGRVDPAFIFKGFEVGADGVIVMGCHIGDCHYLEGNYEAEKKFAMVQKFLKLIGMDNRIRLEWVSASEGARYGAVVTEFTEHIKSLGPAPTGSDNPDQTMLTKLKAIKVAASGERMRELVGRQRKITEEENVYGEKTDMETFLKIFNSAIVEEFERAQILISLGEDRKSVKALAVELQIDPSIVLGHMTILKARGQVDFGEIVGITPMFQRI
>Lokiarchaeia_GCA_016839425_C
MTESEFNPKILAIFCNWCTYAGADQAGTSRMQRPANLRIMRVMCGGRMEPQHVLDALMNGADGVLVSHCHAGDCHYVEGNYKTFAKMALLDRYLEQFGINPKRVYYTQISASEGAELTEVAEEFVHTIKQLGPNKINS
>Lokiarchaeia_GCA_018238725_C
MSKSKKKAKNNGFEPNILIFCCNWCSYAGADLAGVSRFQYPPNMRIVRVMCSGRVDPSFVLKALKDGVDGVLITGCHIGDCHYISGNEYAEERFEGLHTILIKQLGINEKRVRLEWVSASEGKRFAELITEFTNDIKQLGPLKCL
>Lokiarchaeia_GCA_016839905_C
MIDFEPRLLGFLCNWCSYAGADLAGVSRIQYPPNMRVIRVMCSGRIDPKFVIQALELGLDGVYVMGCHIGDCHYLEGNYEAVKKYELTEKFLSLVGLENRIRLDWVSASEGQRFGEVITKFVNDMRDLGPSPLSGDNPNPELVDKIRAIKMAVSCKRMRALVGRQRKLIEDENVYGEKVDEEAFLQLLDQAIQDEYGRHQVLVALEKGDKSVKDIAAEIKIDPSVVLEHMVILKARAQADFKELVGNTPIFMRIG
>Thorarchaeia_GCA_016840795_C
VTAQAEAESEVAKEWEPRIAAFCCNWCSYAGADLAGTSRIQYPPNARIIRVNCTGRIDAEFILSALDMGADGVLVSGCHPGDCHYTSGNLKLRARWALIELAVEQAGIDSRRIRLQWASASEAQTFADGVTKLIEQVKEVGPIGRSWI
>Lokiarchaeia_GCA_019058245_C
METNVSNFNPSILGIFCHWCSYAGADQAGTSRMQRAANLRIIRVMCGGRITPEFIITALKDGIDGILISHCHPGDCHYVSGNLKTIRRIPLFLSYLKQFGINPKRIKYIFVSASEGAKLTNIVNKFVEELKILGPSPIKNQNPNFIEKSLQNKVKII
