# Supplementary material for: Asgard archaeal selenoproteome reveals a roadmap for the archaea-to-eukaryote transition of selenocysteine incorporation machinery
Source: ISME J. 2024 Jun 19;18(1):wrae111. doi: 10.1093/ismejo/wrae111 (PMC11227280; doi:10.1093/ismejo/wrae111)
Supplement: Supplementary_data_2_wrae111 [file supplementary_data_2_wrae111.zip › Selenoproteins/sequences/DsbA_like.fasta]

>Methanobrevibacter_sp._C
MKITYWSDFACPYCYIGNTRLKKTIKDLGLENEVEFDTRAFELDQNAPKDVESTTVERFAVKYGLSLNDAEKEVSNISRLGIEEGIDFKYSSTLYTNTRDAHRLMKFAQSKGDANLVEKLGNSLFDAYFTKNLKLADKDVLLNICDEIGLNREESEEVLNTDLYNKEVEKDEEIALMGGIHAVPFYLLDEKYSIPGALSYEDFKKVLKQISDENKENAIKENEKKKDGNKDVDSCKDGVCRI
>Methanobrevibacter_olleyae_C
MKITYWSDFACPYCYIGNTRLKKTIKDLGLENEVEFDTRAFELDQNAPKDVESTTVERFAVKYGLSLNDAEKEVSNISRLGIEEGIDFKYSSTLYTNTRDAHRLMKFAQSKGDAKLVEKLGNSLFDAYFTKNLKLADKDVLLNICDEIGLNREESEEVLNTDLYNKEVEKDEEIALMGGIHAVPFYLLDEKYSIPGALSYEDFKTVLKQISDENKENAIKENEKKKDGNKDVDSCKDGVCRI
>Methanosphaera_stadtmanae_C
MEINRKMKIKYWSDFACPYCYIGNTRLKKAIKDLNLEDEIEIEVHAFELDPNAPYDVKSTTVERFATKYGLSVSQAEQEVNNISQLGIEEGIDFKYATTLYTNSRDAHRLMKYVQSLDNPELVEKLSKLLFDAYFTKNLKLADKKTLYSVAEEAGLDKKEVMEVLDSDLFNKEVQEDEQEALTNGIHAVPFYIIDNEYSIPGALSYNDFKNILSQVSQQDNVTPEDKTQNCSNGTCRI
>Methanobrevibacter_millerae_C
MKITYWSDFACPYCYIGNSRLKRAINDLNLDVEFDIRAFELDQNAPKDVKSTTVERFAIKYGLSIEDARKQVAQISGLGRDEGIDFKYESTLYTNTRDAHRLMKLAQDKYPENVEKLARLLFDAYFVENLKLADKEVLLKIALDAGLDENQINDVLNSNLYNSQVEEDEDIALSGGIHGVPFYLFDNKYSIPGALSYDDFKSVLSQIVAENEVDDDKDADSCADGVCKI
>Methanobrevibacter_sp._UBA212_C
MRIIYWSDFNCPNSYIGLVRLKRATDELDLDVEWEMKPFELYPTLFNKPTNSITTQNIIKYGITPEDAKAKIEETEKIALNDGLRINYKDIQLTSSRNAHRLVRYVQKKHSNLSQDLIFKIFEANFIDNKIIADIDTLVEIASSLGLDDIEIRNMLESDSYDFEVRVEEEEAMIMGVEAIPIYFLNISEEQLIVPGAFEKEDFKIALIDLMNGEIESKSYI
>Methanobrevibacter_thaueri_C
MRIIYWSDFNCPNSYIGLVRLKNAVDELDLDAKWEMKPFELYPTLFNAPTSSIITQNVLKYGLTPEETEKKIIETEKIALKDGIELNYKDIKLTSSRNAHRLVKYVQNRHPDISQELIFKIFEANFCENRIIADITTLVEISSELGLDESEIRNVLEGDSYNFEVQIEEEDAIVMGVESIPLYFLNISEEQLIVPGAFEKEDFKIALQDLINGEIESKSFI
>Haloarcula_vallismortis_ATCC_29715_contig_22_C
VAAFNREQRIPGRMSETQSSERITVFSDYVCPFCYLGRESLRQYQSTREAELEIDWHPFDLRSGKRNPDGSIDHSVDDGKDEDYYEQAKESVRRLQAKYDVEMDLDITTDIDSLPAQISSYYIKEHYDYETWLAFDVAVFDALWQDGRDIGDEDLLVDLAEDASVDGDEIRSALADDALRSAVREKFTAAQQQGITGVPTFAYDGHAARGAVPPEQLERLVEGT
>Haloarcula_japonica_DSM_6131_contig_5_C
VCTHLTQTVAAFNREQRIPGRMSETQSSERITVFSDYVCPFCYLGRESLRQYQSTREDDLEIDWHPFDLRSGKRNPDGSIDHSVDDGKDEDYYEQAKESVRRLQAKYDVEMDLDIATDIDSLPAQIASYYVKEHYGYETWLTFDVSIFEALWQDGADIGDEDLLVDLAEDAGIDGDEIRSALADDALRSAVREKFTAAQRQGITGVPTFAYDGHAARGAVPPEQLERLVEGT
>Haloarcula_sinaiiensis_ATCC_33800_contig_8_C
VAAFNREQRIPGRMSETQSSERITVFSDYVCPFCYLGRESLRQYQSTREDELEVDWHPFDLRSGKRNPDGSIDHSVDDGKDDEYYEQAKESVRRLQAKYDVEMDLDIATDIDSLPAQIASYYVKEHYDYETWLAFDVAVFEALWQDGQDIGDEDLLVELAEDAGVDGDEIRSALADDALRSEVRENFTAAKRQGITGVPTFAYDGHAARGAVPPEQLERLVEGS
>Haloarcula_amylolytica_JCM_13557_contig_7_C
VAAFNREQRIPGRMSETQSSERITVFSDYVCPFCYLGRESLRQYQSTREDELEIDWHPFDLRSGKRNPDGSIDHSVDDGKDEDYYEQAKQGVRRLQEKYDVEMDLDIATDIDSLPAQIASYYVKEHYDYETWLAFDVSIFEALWQDGADIGDEDLLVDLAEDAGVDGDEIRSALADDALRSAVREKFTAAKRQGITGVPTFAYDGHAARGAVPPEQLERLVEGT
>Haloarcula_marismortui_ATCC_43049_C
VAAFNREQRIPGRMSETQSSERITVFSDYVCPFCYLGRESLRQYQSTREDELEVDWHPFDLRSGKRNPDGSIDHSVDDGKDDEYYEQAKESVRRLQAKYDVEMDLDIATDIDSLPAQIASYYVKEHYDYETWLAFDVAVFEALWQDGQDIGDEDLLVELAEDAGVDGDEIRSALADGALRSEVRENFTAAKRQGITGVPTFAYDGHAARGAVPPEQLERLVEGS
>Haloarcula_hispanica_ATCC_33960_I_C
VSTQTVTAFNREQRIPGRMSETQSSERITVFSDYVCPFCYLGRESLRQYQSTREEKLEVDWHPFDLRSGKRNPDGSIDHSVDDGKDEDYYEQAKQGVRRLQDKYGVEMDLDIATDIDSLPAQIASYYVKEHYDYETWLTFDVAVFEALWQGGQDIGDEDLLVDLAEDAGVDGDEIRSALADDGLRSAVREKFTAAKRQGITGVPTFAYDGHAARGAVPPEQLERLVEGT
>Halolamina_sp._CBA1230_C
MSESDGVVDTADVFDAEADEVVVFSDYVCPFCYLGRESLERYREQRDAPLDVAWHPFDLRGHKRDENREI
RADVDDGKDDSYFEQVRENVERLGEKYDVELDIDAVPDTDSWNAQQAAFYVREEHPEQFAAFDDALFVAY
WDDHRDIGDLDVIADVAEEADLDAEEVREAATDESWADRLAEQFQEARDRGVTGVPTFAADGHAARGAVP
PEQLERLIEGEN
>Halolamina_sediminis_C
MSESEGVADTDVEADEVVVFSDYVCPFCYLGRASLAQYREGRDAPLAVEWHPFDLRGHKRDENREIRNDV
DDGKDEDYFEQVRENVERLSEQYDVALDIDAVPDTDSWSAQQAAFYVREEHPEQFEAFDDALFEAFWDDH
RDIGDTDVIADVAESAGLDSEEIRKAATDEEWADRLEAQFQSARDRGVTGVPTFAADGHAARGAVPPEQL
ERLIEG
>Natronolimnohabitans_innermongolicus_C
MSEPADRLALYADYVCPFCYLGTQSLEQYRADRDAPLEVDWQPFDLRSDKRNPDGSIDHDADDGKDEQYF
EQARQNVRRLQAEYDVEMAQELAVEVDSLPAQQASWYVKREYPDQWDAFDEGIYEALWQDGRDIGDADVL
LDVAADVGLPIDEIESALDDETLRTELEDQFTMAQRRGITGVPTFIANDRVARGAVPPAQLERLLEGGRD
ETRGSRR
>Lokiarchaeia_GCA_019058315_U
LKEINIIAWFDFIXPWCYLAKEILKKIDAEGEYKLLITWKPYELHPKGLEADLAMSFLPIDVNDYIKSFWKRIEKIANTNNISIKLPNALSKSRLALEAAEFARLQPEKYEMFQDLMYKAYFLDMKDIEKLKVILNVAAETGLNIEELEEELNTGLFTPIVEQSKQEAFSYGISAVPAFIAGNIKKALFAGCQPIETFKQIFENVYLKNKPS
>Lokiarchaeia_GCA_013375355_U
MEIVRNRSDILKEINIIAWFDFIXPWCYLAKEILKKVEAEGEYKLLITWKPYELHPKGLEADLAMSFLPIDVNEYIKSFWKRIEKIAGANNIPIKLPNALSKSRLALEASEFARVQPEKYEKFQDLMYKAYFLDTKDIEKLKVILNVAAEAGLNIDELKEELNTGLYTPIVEQSKQEAFSFGISAVPAFIAGTVKKALFAGCQSNETFKQIFENVYLKNKPS
>Lokiarchaeia_GCA_001940655_C
LIDMTQNSVKIIEYSDYICPFCHIGFHRLEQLKLSFPLDVDIRPFELHPETPKEGLSNEELPFDPEYFAMAIANVKRLAAEDGIVFNLPTRMPNSRLALSIAEFAKKKGKFDAFHAIVFEKYWVEGKDIGDLSVLLDFATSLGMERGEILAYIKSEEPTKVLRKYLADARKIGISGVPTFIINSTVISGAQPYAVFAKVIKASQVTPS
>Lokiarchaeia_GCA_016840655_C
MNQPKLKVIAYSDYICPFCYIGYHRIEKLKKEYNLEVEWKPFEIHPETPKTGALTEELPFPKGYLEMAFINVKRLADEDGITLKFSRKLPNSRLALYISEFARKKKKFEVFHKLVLEAYWLEGKDIGDKSLLLDLAESIGLNKKEIESYLDTNEPSKAVQESLKELKTHGINAVPTFVIEDIIVAGAQPYEIFKKVINKVLDEKSRIVQ
>Lokiarchaeia_GCA_016839705_C
MSQKKLKVIVYSDYICPFCYIGFYRIERLKEEYNLDVEWEPFEIHPNTPKQGFKMEGLSFPPDYLEMVMANVKRLADEEGLTLKFTKTLPNSQLALFISEFARTKGLYDKFHKLVFESYWLEGKDIGDLSLLIELAESVGLNKEEIMTYIESDEPVNRLKKNMFELGRRGINGVPTFLIGNQFVIGAQPYEVFEEVIKNESRF
>Lokiarchaeia_GCA_016840745_C
MSDNKVKVLVFSDYICPFCYIGYHRIEKLKEQFDLDVEWQPFELHPEIPKRGLQIERMPFIRDYLEMALMNVKRLAEEDGLELKFSDKWPNSRLALYISEYARKKGKFDEFHILVLDAFWKEGKDIGDLSLLLDLAVSIGLNKEEILDYIKTDEPANKLKEALEKLGGFGISGVPTFFIGDRIVVGAQTYEVFEKVIKKAMTS
>Lokiarchaeia_GCA_013375455_C
METINVVIYSDYLCPFCFLANEIVKRIKKNYDINVIWRPFDLHPIRSMMPPIDSPYIKMAWQSVQRLAKENNIEIKLPNYISLTRKALETAEFAREHGVFDECHERIFNAYFLDGKDIENEKILLEIVSEIGLDPEELKQKWKDETYFKIIVESIHELHSVGIAAVPAFFIGNKKQRIVVGVHPQEGLEKVIRKAQADLDN
>Lokiarchaeia_GCA_013375405_C
MQPIKVVIFSDYLCPFCFLANEIVKRIKKKFNLNVIWRPYDLHPVRSMMPPIDSPYIKMAWLNVQRLAKENNIEIKLPSYLSLSRKALETAEFAREYSVFNECHNRIFNAYFLEGKDIENEKTLLEIVKELKLDLEELKQKWKEETYYNAIKNSIRELHSVGITAVPAFFIGNEKQRIMVGVHPQEQLEKVILKAQAEMEY
>Lokiarchaeia_GCA_019058445_C
MSQEKLKIIVYSDYICPFCYIGYHRIEKLKEQFEFDVEWRPFELHPEIPKGGVNLNQMPFPREYLEMVLTNVKRLADEDGIDVNFTEKLPNSQMALYISEFARKEGKFDEFHKLVFEKYWKEGGDIGERSLLLDLAESIGLNRNKIEDYIQSDEPRNELRRYLSEIRSLGINGVPAFLIGKQIIFGAQPYETFKTVIQKALEQD
>Lokiarchaeia_GCA_019894875_C
MNQKRLKVIVYSDYICPFCYIGYHRITHLKEKYNLDVEWEGFELHPETPKEGFKMESISFPRDYLEMVMANVKRLADEDGLTLKFTKTLPNSQISLYVSEFARTKGKFDEFHKLVFEAYWIEGKDIGDLSLLIELAESVGLNKEGLIAYIKSDEPVNRLRKNMFELGRRGINGVPTFLIGNQFVIGVQPYEVFENVINNELSK
>Lokiarchaeia_GCA_019057775_C
MKQNKLKIIAYSDYICPFCYIGFYRIKKLKEEFDFDVEWRSFELHPETPKEGVLIDNLPFAKEYLDMVMINVKRLADEVGIKFKFSGKLPNSRLALIVSEFARKKGQFNKFHELIFDTYWKEGKDIGDLTLLLDLAGSIGLDKKELLEYIESDEPLKMLKKTGLELSSYGINGVPTFIIGERIVVGAQPYEVFQKVIGDVMKLN
>Lokiarchaeia_GCA_016839905_C
MSQTKLKIIAYSDYICPFCYIGYHRIEQLKKEYNIDVEWKPFEIHPETPKGGALTEDLPFPKGYLEIAFANVKRLADEDGLTLKFAEKLPNSRLALYISEFARKKEKFEEFHKLVLEAYWLEGNDIGDKSFLLDLAESVGLNKNEIENYLDTDEPFKVLQKILKELRTYGINGVPTFNIEDRLIVGAQPYEIFKKVINKILDEKSKEE
>Lokiarchaeia_GCA_019058365_C
MSQTKVKVIAYSDYICPFCYIGYHRIEQLKKEYNLDVEWRPFEIHPETPKGGALTEDLPFPKGYLEMAFANVKRLADEDGLTLKFADKLPNSRLALYISEFARKKGKFEEFHKLVLEAYWLEGKDIGDKSFLLDLAESVGLNKNEIEIYLDTDEPFKVLQKTLKELRSYGINGVPTFNIEERLIVGAQPYEVFKNVINKILDEKSKEE
>Lokiarchaeia_GCA_019057865_C
MSQTKLKVIAYSDYICPFCYIGYHRIEQLKKEYNLDVEWKPFEIHPETPKGGALTEDLPFPKGYLEIAFANVKRLADEDGLTLKFSEKLPNSRLALYISEFARKKGKFDEFHKLVLETYWLEGKDIGDKSLLLKLAESVGLNKIEIESYLNTDEPFNAVQQSLKELRRYRINGVPTFIIGEKLIVGAQPYKIFKQAINEILNEKSNEN
>Lokiarchaeia_GCA_016840985_C
MVFLMIPVNILIYSDYLCPFCFLGKELVKKTQKKFTLNVSWKPYELHPDLSQFMPSLDSGYIKMMWGNVERIAREYEIEIKMPKYLSHSRKALETSEFARKFNKFEECHERIFNSYFLEEKNIEKEETLFEIIEELGLNSDELKVAWNNNSLFEIIKKSIHELHSFGITGVPAFFIGNKKQRIIVGAQPQEFFEKIIMKSLDEDNE
>Lokiarchaeia_GCA_019058395_C
MSEEELKVIVYSDYICPFCYIGFHRIENLKKKYNIDVEWRPFEIHPETPKNGALLGDLHFSKGYIQNVMKSVERLAKEEGLTFNLTDKLPNSRYALKFSEFARKKGKFSKFHKSIFEAYWLEGKDIGDMSFLLSIIDGVGINRDEALEYVKTDESRKDLQKYTSELNILGVNGVPTYIFGDRIVVGVQPYEIFEKVIKRALKSEIV
>Lokiarchaeia_GCA_019894685_C
MSQKKLKIVVFSDYICPFCYIGYYRVEQLKENYNLDVEWRPFEIHPETPKEGTELNNLNFPKEYLDMMIANIKSLADEAGITLKLSEKLPNSRLALYLSEFARKKGKFEEFHRLVLDSYWKEGKNIGDQALLLELAEKIGLNRNEVLDYINSEEPKSELMKSLKDLRQYGINGVPTFIIGDKIVVGAQPYDVFKKVIEKTLQNEAVI
>Lokiarchaeia_GCA_016930515_C
MSQPKLKVIAYSDYICPFCYIGYHRMEQLKKEFNLDVEWRPFEIHPETPKEGALTDELSFPPGYLEMAFANVKRLADEEGLNLTFSEILPNSKLAHYISEFARNKGKFDEFHKKVLESYWLEGKDIGDNFLLLDIAESVGLNKKEIEKYLNTDEPFKAIQKSLQEVRKYGLNGVPSFIIEDQVIVGAQSYDVFKKVIYNILNEKEFFLK
>Lokiarchaeia_GCA_013375475_C
MSQKKLKIVVFSDYICPFCYIGFFRVEQLKANFDIDVEWRPFEIHPETPKEGTELTNLPFPKEYLEMMKENIQKLADDVGVSLNLNDKLPNSRLALYFSEFARKKGKFDAFHKLVFDAYWKDGRDIGDQDLLLSIAESIGFKRSEILEYIDSEEPFEELKKSLKELRKYGVNGVPTFIIGDRIVVGAQPYEVFEKVIRKVLETDLVL
>Lokiarchaeia_GCA_011364975_C
MSQPKLKVIAYSDYICPFCYIGYHRIEQLKKEFNLDVEWRPFEIHPETPKGGALTGELPFPKEYLELAFANVKRLADEDGLTLKFSGKLPNSRLALHISEFARKKGIFGAFHKLVLEAYWLEGKDIGDKHLLLDLAESVGLDKKEIELYLRTDEPFKAVQNYLKELRRYGINGVPSFVIEDRLIIGAQPYEVFKKIINKILDEKSKEF
>Lokiarchaeia_GCA_016840125_C
MQPINVVIFSDYLCPFCFLAKEIVKRIKEKKEYNLNIIWRPFDLHPIRSMMPPLDSPYIKQAWQSVQRLAKENDITIKLPNYISLTRKALETAEFAREKGIFKECHERIFNAYFLEGKDIENEETLIEIVSDLGLDPEELKQKWKDQKYFEIIKDSIRELHSVGITGVPTFFIGNEKQRIVVGVHPQADLEKVIRKAQVDLGN
>Lokiarchaeia_GCA_016839315_C
MSQPKLKVIAYSDYICPFCYIGYHRIEQLKKEFNLDVEWRPFEIHPETPKEGALTGELPFPKEYLELAFANVKRLADEDGLTLKFSGKLPNSRLALHISEFARKKGIFGAFHKLVLEAYWLEGKDIGDKHLLLDLAESVGLDKKEIELYLRTDEPFKAVQNYLKELRRYGINGVPSFVIEDRLIIGAQPYEVFKKIINKILDEKSKEF
>Lokiarchaeia_GCA_019057975_C
MSQKKLKVIVYSDYICPFCYIGFYRIEKLKEEFNLDVEWEPFEIHPETPKKGLKMEGLSFPRDYLEMVMANVKRLADEEGLTLKYTKTLPNSHISLFVSEFARTKGVFDKFHKLVFETYWKEGKDIGDLSLLIELAESVGLNKEEIMAYIKSDEPANRLKKNMFELGRRGINGVPTFLIGDQFVIGAQPYEVFENVIKNESKY
>Lokiarchaeia_GCA_023128465_C
MGQKKLKVIVYSDYICPFCYIGFHRIEKLKEEYNLDVEWEPFELHPETPKKGFKMEGLSFPKDYLEMVMANVKRLADE
>Lokiarchaeia_GCA_019894975_C
MNQKKLKVVVYSDYICPFCYIGFHRIEKLKEKYKLEIEWKPFELHPEIPKGGIVTEKLSFPTGYLEMVMVNVQRLADEDGITFKLSKKLPNSQMALFISEFAKRNGKFDEFHKLVFDNYWRDGKDIGDLSLLLDLAESIGLDKNKIMAYIESDDPSNKLKEASFELGRCGINGVPTFFIGDDVVIGAQPYTVFEEAIERALQENI
>Lokiarchaeia_GCA_004524255_C
MNQPKIKVVAYSDYICPFCYIGYYRIKKLQEEYHLEVEWRPFEIHPETPTQGALIEDLPFPPGYIERAFANVKRLAEEDGITLKFADKLPNSRLALYISEFARKKEKFEEFHKFVLEAYWLEGKDIGDKELLMDLAASIGLDKDEIEKYLNTDEPFMEVQKALKELRRYGFNGVPSFIFEDMVIVGAQSYEVFKKVINKILERKLNEN
>Lokiarchaeia_GCA_016840085_C
MVQKKVKITVYSDYICPFCYIGFDRIEKLKQQFNLDVEWQPFEIHPETPREGIMLDKLLFPREYLEMVRINVKRLADDAGIKFTFSDKLPNSRLALYISEFARKKGRFDEFHQLVFDTYWKERKDIGDLSLLLDLAESIELNKNEIFRYIESDEPGRKLREINLELSKYGINGVPTFFIGDKIVVGAQPYEVFVKVIRNVLEEDVTTSEI
>Lokiarchaeia_GCA_004524515_C
MGEKLLKIVVYSDYICPFCYIGFHRMEKLKEQFELDIEWQPFEIHPETPKEGFFVNNLPFPKGYLDMVFANVKRLADEDGLTVQFSGTLPNSRLALFTAEFARKNGKFDDFHKLVFESYWKEGKDIGNLSLLLDLAESIGLNRNEIQAYIKNDDPLKELQKSLIELRKYGINGVPTFIIGDRMVVGAQSYEVFRNVIQTVLEENT
>Lokiarchaeia_GCA_020343655_C
MVKIIVYSDYICPFCYIGFHRIKKLKKQFNLDVEWRPFELHPEIPKEGIVVEKLPFSNEYLEMIIANVKQLAEEAGITFEFSGKLPNSRLALIISEFAKEKGKFSEFHELIFEKYWKEGKDIGDLSILLEFASSIGLDKNEILAYIKSEEPVNKLKNFTSELGRYGINGVPTFIIGDRIVVGAQPYEVFEKVINQVSD
>Lokiarchaeia_GCA_019058425_C
MNQRKLNVIAYSDYICPFCYIGYHRIEQLKKEYNLDIEWRPFEIHPETPKKGAAIDDLPFPKGYLEMAFANVKRLADEDGLTLKFANKLPNSQLALYISEFARKKGKFEEFHKLVLEAYWLEGKDIGDKGLLLDLAKSVGLNKDEIESYLKTDEPSIILRETLKELRKYGINGVPTFNIEGRLIVGAQSYEVFKKTINKILDEIKK
>Lokiarchaeia_GCA_016839745_C
MSQKKLKMLVFSDYICPFCYIGFYRVEQLKKNYNLDVEWRPFEIHPETPKEGTELVNLPFPKEYLEMMKANIKKLADDVGVSFKLTDKLPNSRMALYLSEFARKMGKFDEFHKLVFDSYWKDGTDIGDQTLLLSLADSLGFKRKEILEYIDSEEPFNELKKSLKELRKYGINGVPTFIIGDRIVVGAQPYEVFEKVITKALEKDLVL
>Lokiarchaeia_GCA_004375715_C
MREKKLKVTVFSDYICPFCYIGFYRVEQLRKNYDLEIEWRPFEIHPETPKEGMDLNNLPYPKEYLDMMKANIKKLADDIGISLKLSEKLPNSRLALYLSEFARKNGKFDDFHKLVFDSYWKDGKDIGDQALLLGLAEKVGLNRNGILEYINSEEPKSELTKSLKELRKYGINGVPTFIIGDKIVVGAQPYDVFKKVIEDTLQNEAVI
>Lokiarchaeia_GCA_019894885_C
MSEKKLKVTVFSDYICPFCYIGFYRVEQLKENYDLEIEWRPFEIHPETPKEGTELNTLPFPKEYLDMMKVNIKRLADDVGISLKLSDKLPNSRLALYLSEFARKKGKFEEFHKLVFDSYWKEGKDIGDQAFLLALAEKVGLSRNEVLDYIDSEEPKSELMKSLKDLKGYGINGVPTFIIGDKIVVGAQPYDVFKKVIENALQNEIVI
>Lokiarchaeia_GCA_000986845_C
VNYMSQKKLNVIVYSDYICPFCYIGYHRIEKLKEQFDLEVEWRPFELHPETPKEGFRMDSISFPREYLEMVLANVKRLADEDGLEIKFSGKLPNSQLALYIAEFMKKKGKFDEFHKLVFEKYWKEGKDIGDRSLLLDLAESIGVDKNEILDYIKSDEPANLLKEASLELGRYGINGVPTFLIGGKFIVGAQPYEVFEDVIRKVSSVDVATAKS
>Lokiarchaeia_GCA_019057555_C
MSQEKLKVIVYSDYICPFCYIGFHRIEKLKEQFEFDIEWRPFELHPEIPKGGVSLNQLPFPREYLEMVLANVKRLADEDGLNVKFSEKLPNSQLALYISEFARKEGKFAEFHKLVFEKYWKEGNDIGDLSLLLDLAESIGLNRYEIEDYIKSDEPRNELRKYLSEIRSYGINGVPAFIIGEQIIFGAQPYETFKNIIQKVLEED
>Lokiarchaeia_GCA_019894735_C
MSQKKLKIIVFSDYICPFCYIGFYRVEQLKENFDIEVEWRPFEIHPETPKDGTELRNLPFPEEYLEMMKANIKKLADDVGVTFKLSDKLPNSRLALYFSEFARKKGRFDEFHKLVFDGYWKEGKDIGDRAFLMSIAESLGFERKEILEYIDSEEPYDVLKKSLKDLRKNGINGVPTFIIGESIVVGAQPYEVFEEVIRKALEKELIL
>Lokiarchaeia_GCA_019058245_C
LFFFITTDMSQTKLKVIAYSDYICPFCYIGYHRIEKLKKEYNLAVEWRPFEIHPETPAWGTLKEEMAVNKEYLEGLRAHIKRLADEDDLTLKFSDFLPNSRLALFISEFARKKGKFEEFHKLVLEAYWFEGKDIGSIDLLLDLAESIGLDKNEIDLYLHTDEPFEILQKSLNEIRRIGINGVPAFIIENRLIFGAQPYEVFKKVIKIILDEKSNQI
>Lokiarchaeia_GCA_019058115_C
MSQKKLKIVVFSDYICPFCYIGYYRVEQLKENYDLEVEWRPFEIHPETPKEGTKLNSLNFPKDYLDMMIANIKSLADEAGITLKLSEKLPNSRLALYISEFARKKGKFDEFHRLVLDSYWKEGKNIGDQTLLLTLAEKVGLNRNEVLDYIISEEPKSELTKSLKELRQYG
>Lokiarchaeia_GCA_013375495_C
MSEKKLKIVVFSDYICPFCYIGFYRVEQLKENYDLDVDWKPFEIHPETPKEGTDLNNLPFPKEYLELMKENIKKLADDVGITFKLTDKLSNSRMALFFSEFARKNGKFDEFHKLVFDSYWKDGQDIGDKTLLFSLAESLGFKRKEILEYIDSEEPLKELKKSLKELRKYGINGVPTFIIGEKIVVGAQPYEVFEEVIDKVLEEDLVL
>Lokiarchaeia_GCA_019058515_C
MSEEELKVIVYSDYICPFCYIGFHRIENLKKKYNIDVEWRPFEIHPETPKNGALLGDLHFSKGYIQNVMKSVERLAKEEGLTFNLTDKLPNSRYALKFSEFARKKGKFSKFHKSIFEAYWLEGKDIGDMSFLLSIIDGVGINRDEALEYVKTDESRKDLQKYTSELNILGVNGVPTYIFGDRIVVGVQPYEIFEKVIKRALKSEIV
>Lokiarchaeia_GCA_016840695_C
MSDNKVKVLVFSDYICPFCYIGYHRIEKLKEQFDLDVEWQPFELHPEIPKRGLQIERMPFIRDYLEMALMNVKRLAEEDGLELKFSDKWPNSRLALYISEYARKKGKFDEFHILVLDAFWKEGKDIGDLSLLLDLAVSIGLNKEEILDYIKTDEPANKLKEALEKLGGFGISGVPTFFIGDRIVVGAQTYEVFEKVIKKAMTS
