# Supplementary material for: Asgard archaeal selenoproteome reveals a roadmap for the archaea-to-eukaryote transition of selenocysteine incorporation machinery
Source: ISME J. 2024 Jun 19;18(1):wrae111. doi: 10.1093/ismejo/wrae111 (PMC11227280; doi:10.1093/ismejo/wrae111)
Supplement: Supplementary_data_2_wrae111 [file supplementary_data_2_wrae111.zip › Selenoproteins/sequences/Homolog_of_AhpF_N_terminal_domain.fasta]

>Thermococcus_sp._C
MGLISDADKKVIREEFFSKMTSPVKLIVFTGREHCQYCDQLKQLVQELSELTDKLTYEVVDFDSEEGKEI
AEKYRIDRAPATTITQDGKDMGVRYFGLPAGHEFGAFLEDIVDVSNGTTDLMPDSKEALREIDRDVRILV
FVTPTCPYCPLAVRMAHKFAIENTLAGKGKILGDMVEAIEYPEWADQYSVMAVPKIVIQVDGEDKVQFEG
AYPEKMFLEKLLAAIE
>Thermococcus_waiotapuensis_C
MGLISDADKKVIREEFFSKMTNPVKLMVFTGKSHCQYCTQLKQLVQELSELTDKLSYEVIDFDTPEGKEI
ARKYRIDRAPATSITQDGKDMGVRYFGLPAGHEFGAFLEDIVDVSNGTTDLMPESRNALHGIDRDVRILV
FVTPTCPYCPLAVRMAHKFAIENTIAGKGRILGDMVEAIEYPEWADEYSVMAVPKIVIQVDGEDRVEFEG
AYPEKMFLEKLLAALE
>Thermococcus_siculi_C
MGLISDADKKVIREEFFSKMTNPVKIIGFTGKEHCQYCDQLKQLVQELAELTDKLTYEFHDFDTEEGRKI
AEQYRIDRAPAVTITQDGKDMGVRFFGLPAGHEFGAFLEDIVDVSNATTDLMPESKEELAKIEKDVRILV
FVTPTCPYCPLAVRMAHKFAIENTNAGKGKILGDMVEAIEYPEWADKYSVMAVPKIVIQVDGEDRVQFEG
AYPEKMFMEKLLAALE
>Thermococcus_sp._2319x1_strain_Essen_C
MALISDGDKKIIKEEFFSKLVNPVKIIVFTGKEHCQYCDQLKQLVEEISELSDLISYEVHDFDSEKELAEKYRIDKAPVTIITQDGKDLGVRYFGLPAGHEFGAFLEDIVDVSKGETDLMKDTKEAVRNIDQDVEIYVFVTPTCPYCPMAVRMAHKFAIENSLAGKGKILGDMIEAIEFPEWADQYSVMAVPKVVIRVNGEDKVSFEGAYPEKMFLEKLLQAVE
>Thermococcus_sp._2319x1_C
MALISDGDKKIIKEEFFSKLVNPVKIIVFTGKEHCQYCDQLKQLVEEISELSDLISYEVHDFDSEKELAEKYRIDKAPVTIITQDGKDLGVRYFGIPAGHEFGAFLEDIVDVSKGETDLMKDTKEAVRNIDQDVEIYVFVTPTCPYCPMAVRMAHKFAIENSLAGKGKILGDMIEAIEFPEWADQYSVMAVPKVVIRVNGEDKVSFEGAYPEKMFLEKLLQALE
>Thermococcus_aggregans_strain_TY_C
MALISDGDKKIIKEEFFSKLVNPVKIIVFTGKEHCQYCDQLKQLVEEISELSDLISYEIHDFDSEKELAEKYRIDRAPATIITQDGKDLGVRYFGLPAGHEFGSFLEDIVDISRGETDLEEDTKEAVRNIEKDVEIYVFVTPTCPYCPAAVRMAHKFAIENALAGKGKILGDMIEAIEFPEWADQYSVMAVPKVVIRVDGEDKVSFEGAYPEKLFLEKLLQALE
>Thermococcus_litoralis_DSM_5473_C
MALISDGDKKIIKEEFFSKLVNPVKIIVFTGKEHCQYCDQLKQLVEEISELSDLISYEVHDFDSEKELAEKYRIDKAPVTIITQDGKDFGVRYFGLPAGHEFGSFLEDIVDVSKGETDLMEDTKEAVRNIDQDVEIYVFVTPTCPYCPMAVRMAHKFAIENSLAGKGKILGDMIEAIEFPEWADQYSVMAVPKVVIRVNGEDKVSFEGAYPEKMFLEKLLQALE
>Thermococcus_sp._IRI35c_C
MGLISDADKKVIREEFFSKMTNPVKIIGFTGKEHCQYCDQLKQLVQELSELSDKLTYEFHDFDSEEGRKIAEQYRIDRAPAITLTQDGKDMGVRFFGLPAGHEFGAFLESIVDVSNATTDLMPDSKEELAKVDRDVRILVFVTPTCPYCPLAVRMAHKFAIENTNAGKGKILGDMVEAIEYPEWADKYSVMAVPKIVIIVDGEDKVQFEGAYPEKMFMEKLLAALE
>Sifarchaeia_GCA_019057385_U
LLISPSGRSQLRRELEKLENPISLKVFTSDIHCPACADTIEICKTLTELTDKITVEEISLDTQKELAAKYEVEYPPTIRIESGGELTGIRYTGIPAGGEFAAFIQTLVMVSTQTTDLGHLKEKLIEIQKPVVVRTVVTPTTCEEDYSSLVGDXPFCPASVLLANQISIESEGKVISDTIEAYEHQDLARKYGVSGVPATVINEERTFVGVPNLDKFVNKLLSEGKE
>Sifarchaeia_GCA_016840645_U
LISPSGRSQLRRELEKLEKPISLKVFTSDIHCPACADTVELCKTLTELTDKITLEEISLDTQEELATKYEVEYPPTIRIESGGELTGIRYTGIPAGGEFAAFIQTLVMVSTQTTDLGHLKEKLMEILKPVVVRTVVTPTTSEDDYSSLVGDXPFCPASVLLANQISIESDGKVISDTIEAYEHQDLAIKYGVSGVPATVINEERTFVGVPNLDKFVDKLLSEGK
>Sifarchaeia_GCA_016840515_U
MTTITSTLTIKQIHSGDKQMISDSGKDALKRELEKLDTPISLKVFTSKVHCPACEDTITLCKTLTELSGKISFEEISFDTQKELAAKYEVEKVPTIIIEGTGIRYTGIPAGGEFSAFVHTLVMVSTQTTEIGHLKEKLMGITKPVVVRTVVTPTXPFCPASVLLANQISIESEGKIISDTIEAYEHQDLAIKYGVSGVPATVINEQRTFVGVPNLDKFVDKLLSEGKQ
>Sifarchaeia_GCA_016294985_U
MKQILSGEQKMISDSGKDALIRELEKLDTPISLKVFTAKVHCPACEDTITLCKTLTELTDKIKFEELSIDTQKELAAKYEVDKVPTIIIEGTGIRYTGIPSGGEFPAFIHTLIMVSTQTTEVGHLKEKLNEIKKPVVVRTVITPTXPFCPASVLLANQLSIEAPEGMVISDTIEAYEHQDLAIKYGVTGVPATVINEVRTFVGVPNLDKFVDKLLAEGK
>Thorarchaeia_GCA_016839485_C
MVIEISDEMKAQIMELFEPLEEDVTMHVFVADHKCLYCNDTRELVEQVAALSDRIEVEIHNDEIGKGKAAQFGVMHHPAVVLHGKEPYRIRFYGIPAGHEFGALIGSIVDVSTGTAALPPDIIEDIKAIDEEIHIQVFTTPQCPYCPGMVRLAHQAAVLNPLIQSDMVEALEFQDLASKYEVFGVPKTIFNDTVSAEGLTPPEMFIEKLYEAIDK
>Lokiarchaeia_GCA_016839915_C
MGDFMLFSENEMNNIKREMAKLKEKVVLKLFTDFKIKEDGTKIRKCMACEGTYELLKILADHSNGKLEIEEISTEENEEKAKKFNVNKIPAILFVDDNDKEIIRYLAHPIGSEFVPFLNSIQYFSGVRPYYADQILTHLKKINNAKMKIFITPTCPYCPATVPVLTLFAIVSKGKITVEVIDVNMNPDLGMKYQVQGVPHTVVNEKDHIYGMFTPQDLLDKLTKGQRDFGGMYA
>Lokiarchaeia_GCA_016839915_C_2
VSQDAKYREIIKREIAKLKKPVKLKVFTCKEKPTSGSLIRECMDCNQFMALLRIYEENSNGMLTIEEFCIDENPEIAKTYDISRVPTILFIDEMGREIIRYLAAPQGGEIQPFIQAIFAFAGAPNYYEATIKQNLDRIQPSTIKVMITETCPYCPQVCTIVNNFAIASEGKIRTIVIDIVANPDIGQYYDAAGVPYTIINDQKTLVGMVGPNEILRALIGGNIRVQY
>Lokiarchaeia_GCA_016839915_C_3
MIREEMKKLTKPVKLTVFVNKNRNPQNYEYTMSILKLYEENSEGMLKFEELEIGKNPDLEKKYKIERAPTILFIDNDGNELIRYLAAPQGSEVQPFIQALLILAGASNYYELTVKENLNKIVSSTIKVLITNSCAYCPQMVSIASQFALASEGKIRAVIIDIMENSDIGKLYDTSSVPYTIINEKEPLVGCYSPNELLKALFEENEVLL
>Thorarchaeia_GCA_014730275_C
MVVEMDEETRKEVEKRFKALENQVTMHLFLEDHDCLYCNDTRGLTGNVAEVSDKIELVEHSFPQEKETATEMGIRFTPAIVLHGEKKYKVRFYGIPAGHEFGALISDIINVSTGSVDLPDEMVADIEAIDRAVHVQVFTTPQCPYCPNVVRLAHQAAIINPKIEADMIESLEFKELAQQYEVFGVPKAIFNEVITAEGNITPNEFVDKLYEATEE
>Thorarchaeia_GCA_018238575_C
MPALPPDIVEDIKAIDKPIHIRVFTTPQCPYCPGMVRLAHQASIINPLIEADMVEALEFQDLVTKYEVFGVPKSIFNETISVEGLTPPDLFVEKLYEAIDK
>Lokiarchaeia_GCA_023129495_C
MACEGTYELLKTLEDLSEGKLKIEEISTEENDVEAKKFNVTKIPAILFIDQNNREIIRYLAHPTGSEFVPFLNSIQYFSGVRPYYADQILSHIKKIDKSKMKIFITPTCPYCPATVPVLTLFAIVSKGKISVEVIDVNLNPDIGMKYQVQGVPHTVINEKDHIYGMFSPQDLLDKLTKGGRDFGGMYA
>Lokiarchaeia_GCA_023129495_C_2
MSSDDRYKDIIRREMAKLKKPVKLKVFTSQRIGPDGAKIRACMDCGEFMTLLRIYEENSNGMLTIEEESIDDTPEFAKKYDINSVPTILFINNDGREIIRYLAAPKGGEIQPFIQAIFNFAGTPNYYEATIKQNLNRIQPSTIKVMMTESCPYCPQVIAISNSFAIASEGEIRTIIIDIMANPDIGQYYDAAGVPYTIINDQKTLVGMVGPNEILSALIGGNLRVQY
>Heimdallarchaeia_GCA_023136245_C
VKIVSVEVDDSIKRQVKEIFQHMENKVYAKLFVDKDRCLTCTQTKDILEMLAELAPEGMLVVETYYTEDNPPEMEKYGVKLFPTIILHGDKEHNVVFTGIPSGYEFGTIVEDILDISARKVTLKKENLEKISKIDKPIKIQVFVTPTCPYCPAAVRMAHKLAMANLNIYGEMIEATEFPELSQKFYVMGVPKTVINDGAVQFEGAYPEDDFVDKVMEAYKK
>Thorarchaeia_GCA_016840845_C
MVKDLVVEMDEATKEQVRVMFSTLEEDVTIHLFVKDHDCLYCGDTTALINMVADLSKKVKVERHTDPIGTGKAAEMGIRAHPTAVLHGKDKYNVRFMGIPAGHEFGALIAGIVAVSTGSVPLEPDIIQDIKEIDKPLHIQVFTTPQCPYCPNAVRLAHYAAILNPLIEADMVEALEFQELATKYQVFGVPKTIINESVHLEGAAPPEMFVEKLYDAVEK
>Thorarchaeia_GCA_016840845_C_2
MVVEIDDDMKSQIMELFEALVNDVTIHLFVKDHDCLYCNDTTALVTQVSELSPKLKLETHRGEIDKGVAVKLGVKHVPAIVLHGKEEYKVRFYGIPAGHEFSALIGSIVDASTGTAPLEPDIIEDISAIDKPIHIQVFTTPQCPYCPGAVRLAHQAAILNPLIEADMIEALEFQELANKYAVFGVPKSIFNEK
>Heimdallarchaeia_GCA_023132955_C
MSVDVDDNIKRQVKEIFQHMENQVTAKLFVDKEKCLTCAQTKEIMELLAELAPESMIKIELFNKEENPPEIQKYNIERFPTIILHGKEEHNVVFTGIPSGYEFGSLVEDILDISAGKVTLKQENLEKIQKIDKPMKIQVFVTPTCPYCPAAVRLAHKAAMANPNIYGEMVEATEFPLLSQKYFVMGVPKTVINQGDIQFEGSYPEDNFVEKLMEAYEKA
>Thorarchaeia_GCA_023132455_C
LTNMVIEMDDATRAQVTEMFETLDSDVTIHLFTKDHDCLYCNDTRDMAEMIAEVSDKVKVEEHKGSLTSGVAKELGVEHTPAMVLHGKEAYKVKFYGIPAGHEFAALIGGVVDVSAGTAPLPPDVIEDIKSIDKPIRIRVFVTPQCPYCPGMTRLAHQAAIVNPLITSEMFEALEFQEEATRFEVFGVPKTIFNDTINVEGFTPPEMFVEKLFEASE
>Thorarchaeia_GCA_003345555_C
VDICLSAIKLTTGSKRMVVEIDEPTRQQLLHILGGLDQEVTIHLFTEGTECLFCNDTSDLVNKVSALSEKIRVVPHQGPQKKGKNPFGVQRTPAIVMHGAKEYKVKFYGIPVGHEFGAFVTGIVDVSTGASALAPDIAEDIKAIAKPINVKVFTTPQCPYCPQMVRLTWQAAILNPLIEGEVYESLEFQDLVTRYEVFGTPKTVINEKFVLEGLAPPGMFVDKLYEAIGGSTA
>Lokiarchaeia_GCA_016932935_C
METSATLKDMLSKMKNAVRLKVFTSKTAEGYRQCPACEDTAAMVRELAKLANGKIDWEELSILVDKEKCENYNVTRVPTILFMDFNIRYTGAPIGLEAAPFVQTIIMAASGETMLGDVVDAQLARIKKPGKLMVIVTPTCPYCAQAVILENALAIQSRDKVSVEIVESYENPDIARKYEVTGVPVTIVNDAKKITGVPNIALLLSAMIDDKAKMNEMYG
>Lokiarchaeia_GCA_016932935_C_2
MFGAQGIPRDLDGRMREPVKLKAFTTLTGAGYRQCPACENTVSLLEELARATDKVQFEEISILEDKESAERWRVTRAPTIIITGHGIRYTGAPIGMETAPFVYTLVMASTGRTIFSGMLGNKLDGVRKARLELIVTPTCPYCAQAALIENSLVMESGGRLAIDVVESYENPDVARKYNVTGVPVTVFDGNPANQIVGVPTLASILSRIA
>Thorarchaeia_GCA_004524305_C
LYCNDTKEVARQVGELSEKVNVAIHVSSLGDSPAKDLGVKHQPAVVVHGKEEYKIRFYGIPAGHEFGALIGTILDASTGVTPLPPDAIEDIRAIDRNVHIQTFTTPQCPYCPKMVRLAHQAAILNPLIESDMVESLEFKELAQKYEVFGVPKTVINDETFIEGMADPAAFVEKLFQAID
>Thorarchaeia_GCA_016839445_C
MVIEMDDETKAQVQEMFEALEKEVTIHLFIGDHQCLYCNDTRDMVELVAEFSDKIRVETHKGPLDSAVAKEMGVEHHPAIVLHGKDKYKVKFYGIPAGHEFGALIGSIIDVSTENIPLPPDIIEDIKSIDKELRIRVFVTPQCPYCPNMTRLAHQAAILNPLISSEMVESLEFQDLSREFEVYGVPKTVINDSVSLEGMAPPDMFVDKLFEAIDE
>Lokiarchaeia_GCA_016840655_C
MLFSENELANVKREMSKLKNEVTLKLFTDFKTQAGGSKLRNCMACEASYELLKTLTNYSEGKLKIEEFSIIENEEQAKKYGVSRIPAILFVDEEGKEVLRYSTNPTGAEFVPFLNSIQYFSGVRPYYADQIITHLKKIPNSKSKIFITPTCPYCPATVPVLTLFAIVSKGKLTVDVIDVDLNPDIAMKYQVQSVPHTVINEKDHIFGMFTPQDLLDKLTKGQRDFGGMYA
>Lokiarchaeia_GCA_016840655_C_2
MSQDDRYREIIKREMAKLTKPVRLKVFTSQRTEANGNKIKACMDCGQFMALLKVYEENSNGMLSIEELSIDNNPEFAKTYDIQRVPTILFIDNQGRELIRYLAAPHGGEIQPFIQTLFTFAGAPNYYEAAIKQNLNRINSATIKVMITNSCPYCPQVVTIANQFALASGGKIRTIIIDIMANPDIGQYYDAAGVPYTIINDRKPLVGMVGPNEIMRELIGGNIRVQY
>Thermococcus_sp._2319x1_strain_Essen_C_2
MALISDGDKKIIKEEFFSKLVNPVKIIVFTGKEHCQYCDQLKQLVEEISELSDLISYEVHDFDSEKELAEKYRIDKAPVTIITQDGKDLGVRYFGLPAGHEFGAFLEDIVDVSKGETDLMKDTKEAVRNIDQDVEIYVFVTPTCPYCPMAVRMAHKFAIENSLAGKGKILGDMIEAIEFPEWADQYSVMAVPKVVIRVNGEDKVSFEGAYPEKMFLEKLLQAVE
>Thermococcus_sp._2319x1_C_2
MALISDGDKKIIKEEFFSKLVNPVKIIVFTGKEHCQYCDQLKQLVEEISELSDLISYEVHDFDSEKELAEKYRIDKAPVTIITQDGKDLGVRYFGIPAGHEFGAFLEDIVDVSKGETDLMKDTKEAVRNIDQDVEIYVFVTPTCPYCPMAVRMAHKFAIENSLAGKGKILGDMIEAIEFPEWADQYSVMAVPKVVIRVNGEDKVSFEGAYPEKMFLEKLLQALE
>Thermococcus_aggregans_strain_TY_C_2
MALISDGDKKIIKEEFFSKLVNPVKIIVFTGKEHCQYCDQLKQLVEEISELSDLISYEIHDFDSEKELAEKYRIDRAPATIITQDGKDLGVRYFGLPAGHEFGSFLEDIVDISRGETDLEEDTKEAVRNIEKDVEIYVFVTPTCPYCPAAVRMAHKFAIENALAGKGKILGDMIEAIEFPEWADQYSVMAVPKVVIRVDGEDKVSFEGAYPEKLFLEKLLQALE
>Thermococcus_litoralis_DSM_5473_C_2
MALISDGDKKIIKEEFFSKLVNPVKIIVFTGKEHCQYCDQLKQLVEEISELSDLISYEVHDFDSEKELAEKYRIDKAPVTIITQDGKDFGVRYFGLPAGHEFGSFLEDIVDVSKGETDLMEDTKEAVRNIDQDVEIYVFVTPTCPYCPMAVRMAHKFAIENSLAGKGKILGDMIEAIEFPEWADQYSVMAVPKVVIRVNGEDKVSFEGAYPEKMFLEKLLQALE
>Thermococcus_sp._IRI35c_C_2
MGLISDADKKVIREEFFSKMTNPVKIIGFTGKEHCQYCDQLKQLVQELSELSDKLTYEFHDFDSEEGRKIAEQYRIDRAPAITLTQDGKDMGVRFFGLPAGHEFGAFLESIVDVSNATTDLMPDSKEELAKVDRDVRILVFVTPTCPYCPLAVRMAHKFAIENTNAGKGKILGDMVEAIEYPEWADKYSVMAVPKIVIIVDGEDKVQFEGAYPEKMFMEKLLAALE
