# Supplementary material for: Asgard archaeal selenoproteome reveals a roadmap for the archaea-to-eukaryote transition of selenocysteine incorporation machinery
Source: ISME J. 2024 Jun 19;18(1):wrae111. doi: 10.1093/ismejo/wrae111 (PMC11227280; doi:10.1093/ismejo/wrae111)
Supplement: Supplementary_data_2_wrae111 [file supplementary_data_2_wrae111.zip › Selenoproteins/sequences/Prx_like_thiol_disulfide_oxidoreductase.fasta]

>Halomicroarcula_rubra_C
MVPVTPEISDFELPNVGVGPDPLSLSDVDTATDFAVLLFLRDYHCPKCKTQVESMAEEARRFNELNAAVVPILPEPVERARSWKENFETEFPFPLLADGDKRVAEAYDQPTQYGPVGSLHDLIGRLPQSLVLDLRGEVAEVVFTHRGDAVGDRPSVSELIDEVESVQESFVFDCSLVDC
>Halonotius_sp._J07HN4_C
MYSTPTDLSIELPNGGRGPDPLRLDRVDAGFVVLLFHRDFHCGNCQTQASEIAARYEEFRQRDTVVVSVLPESKQRATEWADEYKLPFPVVADPDSTTADRFGQPVRFGLLGRLHDLIGRMPLVVVIDRRGDDPRLVYSYVGDAPGDRPTVDSLLLELERNQ
>Halomicrobium_sp._LC1Hm_C
MGRTNGRLVVERSVRRQYRDRYGKRSVTDFHLIYRVLIGIAAVVSRMSPSDRIEEGVVPPGFELPNVGVGPDPLSLERVVDRVDFAVLLLLRDYHCPKCKRQVRELAESARQFAELNAAVLPVLPEPTERASEWGSQFDLPFPLLADPDKEVGEAYEQPTRFGKLGEVHDMIGRMPESVILDTRGDDAEIVYTHEGESPGDRPEIATLVDEIDQLQETFVFDCSLVDC
>Halobacteriales_archaeon_QH_10_70_21_C
MPVDALDLSLPNVASGPDPFSLEERPENVEFVVLYLQRDFYCTNCRKQVQTLADRIDDFHERNAEVVSVLPEPVERTEAWQAQYDLPYPLLADPDAEVGDALDQRVRFGLLGTVSDFFGRMPEVFVVDRRGDEPEIAWAYEGSSTFDRPDVETVLAALDDLRGAD
>Halobellus_clavatus_C
MATHVRDFTLPNVSVGPDPFSLAGLSDDVSFVVLFFQRDHYCTNCRKQVQALAARIDEFRERDAEIVSIVPEPVDRVESWQETYDLPYPLLADPQAEAGDAYDQPVRFGILGKVSDFFGRMPAVVIVDRRGADPEIAYVHKGSSTFDRPEIDDLLAELEALRTAE
>Halobacteriales_C
MSTQVPEFSLPNVAVGPDPFSLSALSDDVAFVVVFFQRDHYCTNCRKQVRDVAERYDAFRQRDAEVVSIVPEPREQVETWQERYDLPYPLLADPDAAVGDAYDQPVRFGLLGRFSDFFGRMPEVVIIDRRGPEPELAYAYEGSSTFDRPDIDTLLAELDDLREESAE
>Haloplanus_sp._HW8-1_C
MTERVQEFSLPNVAVGPNPFSLSALSEDVSFVVLFFQRDYYCTNCRKQVQQLADRIDEFRERDAEVVSIVPEPVERVEQWQESYDLPYPLLADPNTEAGDAYDQPVRFGLLGRFSDFFGRMPEVVIIDRRGTEPKVVYVHRGSSTFDRPEIDEILDEIDESSQT
>Halosimplex_litoreum_C
MESAPLEFSLPNAAVGPDPFSLADLSSDVRFVVLFFQRDHYCTNCRSQVQAVAERVAAFRTRDAEPVSVV
PEPLDRVAEWQAEYDLPYPLLADSEASVADAYDQPVRFGLLGDLSDFLGRMPRVVVVDRSGADSEAVYTY
SGRSTFDRPEIDELLDVIDEHRTAGGDPPPAE
>Halovenus_rubra_C
MSTQYTDVTLASAFELPNVGAGPDPLSLTELAETNEFVLLLLQRDFHCGNCRKQVQVFGDWYDEFRDRNT
EIVSIVPEPRDRIQSWQAEYDLPYPLCADPEATVGGDYDQPVRFGPLGKFSDLLGRMPKAVLLDCRGDEP
DIVYTHEGSSTWDRPELQEVFDAIDEQR
>Halovenus_salina_C
MAVAPSFKLPNVGPGPDPLSLSALAADNEFVLLLLQRDYHCGNCRKQVQVFADWYDEFHERNTEVVSIVP
EPRERVRSWQEEYDLPYPLCADPEAAAGEEYDQPVRFGPLGRFSDLLGRMPKAVLLDCRDGDPTICYTHE
GSSTWDRPELEEVFDAIDEQR
>Sifarchaeia_GCA_019057385_U
MKDKFNMIGKHIKEFSLPNSRGETVNIKEVLGRKNIVISLKKGLAXGH
>Sifarchaeia_GCA_019057385_U_2
LRERRMKDKFEMVGKEIEEFSLPNSREENVNIKDFIEKNNVIVALLRSINXPYCRAQVRSFAKDKEQFEQLDTIIYPILVDTLENAIKMEQKYAKEKFPIYYDNNKEVAKKLHQEFKIRKLGRMPALLIVDKEGIIQYAYYSDSMSDIPKNKALFEVLEKLNK
>Sifarchaeia_GCA_016840645_U
LIEIRMKDKFEMVGKEIEEFSLPNSREENVNIKDFIEKKKVIVALLRGINXPYCRAQVRSFAKDKEQFEQLDTIIYSILVDKLENAIKMEEKYAKEEFPIYYDDNKEVVKKLRQEFKIRKLGRMPALLIVDKEGIIQYAYYSDSMSDIPKNKALFEVLEKLD
>Sifarchaeia_GCA_016840515_U
MKDKFEMVGKHIEEFSLPNSRGETVNIKEILGRKNIFISLKKGLAXGH
>Sifarchaeia_GCA_016840515_U_2
LREIRMKDKFEMVGKEIEEFSLPNSREENVNIKDFIEKKNVIVALLRSINXPYCRAQVRSFAKDKEQFEQLDTIIYPILVDKLENAIKMEQKYAKEEFPIYYDNNKEVVKKLHQEFKIRKLGRMPALFIVDKEGIIQYAYYSDSMSDIPKNKALFEVLEKLNK
>Jordarchaeia_GCA_019056875_U
MCIILTFLINLGGVYNTKDKFQMVGTKIPELSLPNSRGETVSIRDFEGKQNVVIVLLRGITXPYCRGHVARLANHIHEFEQQNTALYPITADKLENAKTLETKYAKRKYPIYYDPNKKVTKTLKQEIILRKLGRMPALLVVDKEGIIQYAYYGDSMHDIPKTEEILEVIKNLKN
>Lokiarchaeia_GCA_019894885_U
VKKMKDKFQIVGTKIQEFSLPDSRGGELNIRALEGKKKVVVILFRNINXPYCRWHAAHLRKDFEKFEQMETVLYPILADSEKNAKKMEEKYARKYPIYYDPSKKVPKMLNQEVKLSKGGRMPGMLIVDKQGIIQFAYYGDNMQDIPKNEKIFEILKNI
>Lokiarchaeia_GCA_019894885_U_2
LNNMNDEEPPRPNGLLENSIAPMFDTKDIYGKEMNLENLLEEYDGVMIDFFRGNWXSHCKKHLYLLTENITEFESRNIKLISIASDSERLLKKFKEENNFAVDIISDRGARIAKNYDVYWFAPGGGGTLNIKQAVPSKFLINKDRKIAWTYIGKDKTDRPSIKMMTTIIDEKL
>Lokiarchaeia_GCA_019894885_U_3
MSVSNSEKGLMTGSKAPMIDTVDIHEKEINLTDVLQDYRGLLIDFFRGAWXHYXKEQLSKLNNNISEIEMRDVKFVSIVTDRARPLKRLVDKENYKFSIIADEQVKISKDYNVFGKPIDYDTIKSELVIPSTYLIDQNGKIVWRFIGTKTHRPKIQDILKAIDTYLPN
>Lokiarchaeia_GCA_014730295_U
MKDKFDMVGTKIEEFSLPNSRGEKVNIRDLQGKNVVVVLLRDIKXPYCRWHIGHLRRDYDKFQEKNTELYPILVDEEENAQKMEEKYARNRYPIFYDKENQVAKMLNQEKKLLKLGRLPGLLILDKENIIQYAYYSDSMKDIPENEELFKVINNLNE
>Lokiarchaeia_GCA_014730295_U_2
MISFCMSDIEHKDSDKGLKVGSQIPIEQMTDINKDSLDFTKILNDSKGILLDFFRGAFXVPCKEHLERINNNISEFQKREVFFIAIASDSKNHLQELSDKFGYTFPLVSDRGAKIAKKFDVYTFGSAIDIIYLKTKLAIPSTFLISNDLKIVWRYIGTREDRPSIKLLTEQIDKKL
>Lokiarchaeia_GCA_014730295_U_3
MSENKDLYAENRGLEVGIKAPQIKTKDIDGEIINLKMLLQENNGVLIDFFRGAWXHTCEEHSQQLNKHLSAFDKRNIKLISMSTDSNHHLEEYRDENNLKFNQVSDRGAKIAKKYNISVYDKGAGKDIKFKQAMPTKFLIDKSGKIVWRFIPKEKTERPPIDLIINAIDENF
>Lokiarchaeia_GCA_013375485_U
LNEINNKEPPRPKGLQIHSKAPQIDTTDIYDNPIKLDELLESFSGVLIDFFRGNWXSHCKKHLKLLTEYIFEFENRNIKLISIASDSVRLLRKFKEENEFAIDMISDRGAKIAKEYDVYWFAPGGGKDYKIKQAVPSKFLINKNDEIIWKYIGKDKTDRPSIEMMMEIIDTYIINPK
>Lokiarchaeia_GCA_013375485_U_2
MVDLHISTPNKGLQLGTKAPMIDTEDIDGDKVNLNILLEQYTGVLLDFFRGSWXILCKRHLTYLTENLSKLKELNIKLISIAIDLPDKLIKMKYKNNFKIQFITDRAGRFSKAYNVFLDRKSAGHDKLQISHAIPSKFLINKEGNVVWQYIGSKKDRPTIEIITEAINKYL
>Lokiarchaeia_GCA_013375485_U_3
LKDKFNLVGTKIKEFSLPNSRGETVNIRDFENKKNVIIVLFRDINXPFCRWHAARLRRDIEKFEELDGYLYSILVDNENNAKKMEQKYARKYPIFYDESKKVAGMLKQEVRLIKLGRMPGLLVIDKKGIIRYAYYGKSMHDIPENNEILQILEDINKL
>Lokiarchaeia_GCA_016839745_U
MNNEEPPRPSGLPENSIAPAFDTKDIYGKEINLDNLLKEYNGVLIDFFRGNWXSHCKKHLYLLTENINEFEKRNIKLISIASDSERLLKNFKEENNFTVDIISDRGAKIAKDYDVYWFAPGGGGTLNIKQAVPSKFLINKDRKIVWTYIGKDKTDRPSIEMMTSIIDEKL
>Lokiarchaeia_GCA_016839745_U_2
VKKMKDKFQLVGTKIQEFSLPDSRGGVLNIRALEGKKKVVVILFRNINXPYCRWHAAHLRKDFEKFEQMETVLYPILADSEKNAKKLEEKYARKYPIYYDPSKKVPKMLNQEIKLSKGGRMPGMLIIDKQGIIQFAYYGDSMQDIPKNEILFEILEKI
>Lokiarchaeia_GCA_016839745_U_3
MTEEEPSRPQGLPVGAKAPFFDTTDIYENNVNLDKLLEIYNGVLIDFFRGNWXNHCKTHLRLLTEFKSEFKKRNVKVISIASDSPRLLKSFKEENNFDIDIISDRKTKIIKDYDVYWFAPGGAKTMKVKQAVPSKFLINKNREIVWTYIGRDKTDRPSIELITKIIDERL
>Lokiarchaeia_GCA_019057835_U
MTVSHSEKGLQIGSKAPMIDTVDIYGNSINLTSILSKNRGLLIDFFRGAWXHYXKKQLSILNTNIAEIEMRNIKFVSIATDRARPLKRLADKENYKFSIVADEQATISKEYNVFGIPIDYNMIKRELAIPSTYLIDRNGKIVWRYIGTKTDRPKIQEILDAIDTHLQN
>Lokiarchaeia_GCA_019057835_U_2
MKDKFKFVGKKINNFSLPNSRGETISIGDFKGTKIVLIVLFRSIKXPHCRWHAAHLRRDYEKFEEMDVFIYPILVDTKENAEKLEQKYAKKYAIFYDKTKKVAKMLKQEVKLKKLGRMPGLLIIDKQGIVQYAYYGDSMKDIPENEVLFEVINKIKK
>Lokiarchaeia_GCA_019058395_U
MKDKFEMIGTKIQEFNLPNSQGQTVNIRELEGKNVVLILFRSIHXPYCRWHAAHLRRDYEKFGEYNAVLFPILADTEKNAKKMEEKYARKYPIYYDEKKEVPKMLYQEIKLLKGGRMPGLLIIDGKGIIQWAYYGNSMSDIPKNETLFEILENIKN
>Lokiarchaeia_GCA_019058395_U_2
MRIMTEEDTPRPSGIDIGSRAPDFDTVDIDGNRINLDDMLREYNGVLIDFFRGNWXHHXKKHLLVLTKTLSEFTKRKVKLISIAADSERLLRNFKEENGFSVNIVADRLTKIIKQYGVYWYAKGGGGTMKVKQAFPSTFIINKNKLIVWKYIGQDKTDRPSMEKLLSVIDDKIK
>Lokiarchaeia_GCA_016839585_U
LNYFKFKMSNIFNMNDEEPPRPSGLSIGTKAPPFDTQDIYGNEMKLSKLLQTYDAVMIDFFRGNWXSHCKKHLSILTENIKMFEKRNIKLISIASDSVRLLTKFKEENNFAVDIISDRGAKIAKEYDVYWFAPGGGKKYKIKQAVPSKFLISKEREIVWTYIGKDKTDRPSIELMTEVIDTKIKNP
>Lokiarchaeia_GCA_016839585_U_2
VKDKFNLVEKKIKEFSLSNSRGETRNIREFEGEKNVVIVLFRSKSXPYAKAHSEKLGNDYEKFRELNAELYAILPDDLENAKIFESNFAKEYAIFYDDKKKVNKMLKQEVKPLKLGRMPALLIIDKQGIIRYAYYSDSMADIPENEDLFEVLESLNN
>Lokiarchaeia_GCA_016839585_U_3
MKDKFNLVGTKIYEFSLPNSRGETINIRDFENKKNVIIVLFRDINXPFCRWHAARLRRDLEKFEKLDGFLYPILVDNEKNAKKMEQKYAKKYAVFYDESKKVATLLKQEKRWIKLGRMPGLLVIDKKGIIQYAYYGKSMHDIPENNEILQVLEKINKK
>Lokiarchaeia_GCA_019058425_U
VSIMKDKFNLVGSKIKEFELPNSRGETRIIRDYMGSSVVIVLFRSKSXPYAKVYAQKLSNMFEKSQNYNALLYAILPDDYESAKKFEANFAKKYPIFL
>Lokiarchaeia_GCA_019058425_U_2
MKDKFNVVGSKISEFSLPNSRGETINIRDFENKKNVVIILFRDINXPFCRWHAARLRRDIEKFEQLDGFLYPILVDNEKNAKKMEQKYARKYAIFYDQSKSVAEMLKQETRWIKLGRMPGLLVIDKKGIIQYAYYGKNMHDIPENDEILQVLEEINKNQ
>Lokiarchaeia_GCA_019058425_U_3
VCYITGINNGEPLRPKGIQLNTLAPLIDTIDIYENPINLKDLLQEHDGVLIDFFRGNWXNHCKKHLKLLTEHISEFENRKIKLITIASDSVRLLRKFKEENEFNVDMISDRGAKIAKEYGVYWFAPGGGKDYKIKQAVPSKFLINKNREIIWKYIGKDKTDRPSIEMMKEIIDSKITYPK
>Lokiarchaeia_GCA_019058425_U_4
MFKTSNFVYRYKKVCSGIEFKVKKIMSLNNESTPRPRGLGLNSKAPPINTIDIYGNPINLSNLLREYNGILIDFFRGTWXNYXKEHLEHITDHIDELEERNIKIISISTDTPGLLKKYRETNNFPVDMISDRGGKIAKDYNVYWFAEGWGKLKIKQAIPSKFLIHRNGEIIWKYIGRDKTDRPAVSALIFLIDKYLTNPK
>Lokiarchaeia_GCA_013375495_U
VKKMKDKFQIVGTKIQEFSLPNSRGEELNIRTFEGKKKVVVILFRNIKXPYCRWHAAHLRKDFKKFEQMETVLYPILADSEKNAKKMEEKYARKYPIYYDPSKKVPKMLKQEIKLSKGGRMPGMLIIDKQGIIQFAYYGDSMQDIPKNEILFEILEKI
>Lokiarchaeia_GCA_013375495_U_2
LNIMNDEEPPRPSGLAENSVAPLFNTKDIYGKEMNLINLLEEYNGVMIDFFRGNWXSHCKKHLHLLTENLTKFQKRNIKLISIASDSERLLKKFKEENNFAVDIISDRGAKIAKDYDVYWFAPGGGGTLNIKQAVPSKFLINKDRKIVWTYIGKDKTDRPSIEMMTTIIDEKL
>Lokiarchaeia_GCA_019894875_U
MNKFNIMNAEEPPRPKGININSGAPPIDTVDIYDNPINTSNLLKDYKGVLIDFFRGNWXSHCKAHLTLLTERISEFEKRNIKLLSIASDSIRLLRQFKEENKFKVDIISDRGAIIAKQYDVYWFAPGAGKKINIKQAVPSKFLINQEGIIVWKYIGKDKTDRPSVEMMTSIIDEYINNPKKE
>Lokiarchaeia_GCA_019057775_U
VIYMVNSNEEEPPRPKGLLIHIAAPMFEAVDVYENPIILNDLLKTYDGVLLDFFRGNWXSHCKKHLGVLTENISEFEKRNIKLISIASDSMRLLRKFREENNFLVDIVSDRGALIAKQYDVYWFAPGAGKKYKIKQAVPSKFLINKKGKIIWKYIGRDKTDRPSIDLMTSIIDKEIINPKE
>Lokiarchaeia_GCA_019057775_U_2
VRRMVLEDPVRPKGLNIHTKAPLINTVDIYDKPINLNVLLKKYDGVLIDFFRGNWXSHXKEHLKVLTDNIHLFEEKKIKLISIASDSMRLLRNFKEQNNFKVDMISDRGAKIAKEYDVYWYAKAFSNIRIKQAVPSKFLIDKNGIIVWKYIGKDKTDRPSIKMMLILIDKYFKNPN
>Lokiarchaeia_GCA_019057775_U_3
MSEEHISIPELGLPIGTIAPVINTKDVFENTVNLTELLRDNRGIIVDFFRGAWXYYXKRQLTKFNKTVLEINKRNVKLITIATDRERPLKKLAEKENYNFTVVADPEAKIANEFNVFGKPIDYDMIKTELAIPSTFLINSKGEIVWRYIGTKTDRPTMDAIIAAIEENL
>Lokiarchaeia_GCA_019058365_U
LKDKFNLVGTKIAEFSLPNSRGETINIRDFENKKNVIIVLFRDINXPFCRWHAARLRRDIEKFEKLDGFLYPILVDNEKNAQKMEQKYARKYAVFYDESKKVAAMLKQEIKLVKLGRMPGLLVIDKEGIIKYAYYGKNMHDIPENDEILQVLEKINKK
>Lokiarchaeia_GCA_019058365_U_2
MVCLITVINNKEPPRPKGIQIKTKAPMINTVDIYENPMNLNDLLQTYDGVLIDFFRGNWXSHCKKHLKLLTEHISEFENRKIKIISIASDSVRLLRKFKEENGFKIDIISDRGAKIAKEYGVYWFASGGGKNYKTKQAVPSKFLIDNKSEIIWKYIGKDKTDRPSIEMMIEIIDKYLINPN
>Lokiarchaeia_GCA_016839655_U
MGDSNIEEPPRPKGLNINTLAPLIDTRDIYEKPINLNDLLKNYDGILIDFFRGNWXSHCKKHLYLLTDNISEFEKRNIKLISIASDSVRLLSKFKEENSFSVDIISDRGAKIAKLYDVYWFAPGGGKDYKIKQAVPSKFLINKDGKIVWKYIGKDKTDRPSIEMMTNIIDELIKNP
>Lokiarchaeia_GCA_016839655_U_2
MKDKFNLVGTKIEEFELPNSRGETINIRDLENKNNVILILFRDINXPFCRWHAARLRRDLDKFEELDGYLYPILVDNEKNAKKMELKYARKYAVFYDESEKVAKLLKQEKRWIKLGRMPGLLVIDKNGIIQYAYYGKNMHDIPENNEILKVLKKINKI
>Lokiarchaeia_GCA_019057995_U
MSVSNSEKGLKTGSKAPMIDSVDVHGEKINLTDILQEYRGLLIDFFRGAWXHYXKKQLKKLNSNISEIKMRDVKFVSIGTDRERPLKRLADKENYNFSIVADEQAKISKEYNVYGKPIDYDTIKRELAIPSTYLIDKNGKIVWRYIGTKTDRPKIQEILKAIDTHLQN
>Lokiarchaeia_GCA_008080735_U
MKDKFDMVGTKIEEFSLPNSRGEKLNIRDLQGKNVVVVLLRDIKXPYCRWHIGHLRRDYDKFQDKNTELYPILVDEEENAQKMEEKYARNKYPIFYDKENQVAEMLNQEKKLLKLGRLPGLLILDKENVIQYAYYSDSMKDIPENEELFEVINNLNE
>Lokiarchaeia_GCA_008080735_U_2
MISFCMNDIEHKDSDKGLKVGSQIPIDQLVDINENILDFTKVLKDSGGILLDFFRGAFXVPCKEHLERINKNITEFQKRKVFFIAIASDSKNHLKELSGKFGYTFPLVSDRGARIAKKFDVYTFGSAIDIIYLKTKLAIPSTFLIGKEMKIAWRYIGTREDRPSIKLLTEQIDKKL
>Lokiarchaeia_GCA_014729315_U
MKYNGLNIRKDAPSFKINDIEDNEIGLDDLLTNYNGLMIDFFRGIWXSHXVEHLKLLTENFEVLRKMNINLISIAMESPRKMKKLSESINTPFPLIVDRAGTITKAYDVYFDKNHPDFSRIKTEHAIPAKFLINQEKKIVWKLINPDQKRPSIKDLKDAIQINL
>Lokiarchaeia_GCA_014729315_U_2
VRKTKDKFDLVGTKIKEFELPNSAGKTVNIRELEGEKNVILILFRSIKXPYCRWHAAQLRKDYEKFIKSDGYLYPILADKEENAKKMEEKYSRKYPIFYDETKQVPNMLNQQVKWLKLGRMPGLLVIDKKGIIRYAYYSDNMHDIPENEKILEVLKDINST
>Lokiarchaeia_GCA_014729315_U_3
MDSQKPIKGISVGSKAPIFDTEDIDNKKINLRNLLEQYSGVLLDFFRGAWXHGXVKHLKLLNKHLELFQQHNVKLLSISSDSPQNMNRLQQKYKFNLAFISDPRAKIAKSYKVSVYEQLGETPLRSL
>Lokiarchaeia_GCA_019057865_U
MNDEEPPRPSGLSIGTKAPLFITQDIYGNEMKLSKLLETYDGVMIDFFRGNWXSHCKKHLKILTEKISEFKKRNIKLISIASDSVRLLTEFKEENGFTVDIISDRGAKIAKGYDVYWFAPGGGKNYKFKQAVPSKFLINNDGEIVWTYIGKDKTDRPSIELMTEIIDKKIKNPE
>Lokiarchaeia_GCA_019057865_U_2
LKDKFNLIGKKIKEFSLSNSRGETRDIREFEGEKNVVIVLFRSKSXPYSKAHSEKLGNDYEKFIELNTELYAILPDDFKNAKNFESNFAKKYPIFYDHKKKVNKMLKQEVKPLKLGRMPALLIIDKQGIIRYAYYSDSMDDIPENEDLFEVLENLNN
>Lokiarchaeia_GCA_016839555_U
MVDKKIQKFSLPNSRRKTVNIRDLQGKNVVVILFRDIHXPYCRWHAAHLRREYEKFQELNTELYPILVDKKDNAIKMEKKYARKYPIFYDSNKKVTKMLNQEWKLLKLGRMPALLILDTENIVRYAYYGESMKDIPENDQLFEIIKKLKN
>Lokiarchaeia_GCA_016839555_U_2
MMSNKNNYAGDKGLSVGEKVPQFSITDGDGNKIDLSEILQNNKGLLIDFFRGVWXHAXKEHSILLNNHLDEFNKHKIKLISISTDNLNQLKQYQKENSLQFPQISDKGAQIVQMFNVDVYDKVGEKNIKSKQAIPSKFLINKSGEIVWIYMPESKPDRPDIKLIINAIEKNIKPI
>Lokiarchaeia_GCA_019894975_U
MKGNNMNNEEPPRPAGIDIKINAPQIDTVDIYDNHINLNDLLNDFNGVLIDFFRGNWXSHCKKHLKLLTENLSEFKKRKIKLLSIASDSARLLKLFKEDNNFEVDMISDRGAKIAKEYGVYWYAPGGGKDYKIKQAVPSKFLINKDGIIVWKYIGKDKTDRPSIEMMTSIIDKYIQNPN
>Lokiarchaeia_GCA_019894975_U_2
MTTERHLDSEKGLLIGTKAPFINTSDVFEKKIDFSLLFKEYRGIFLDFSRGAWXIYXKKQLSKLNQNITEFEKRDIIVIAISTDRVGPLKKLAEKEDYKFRVISDADAKISKEYNVFGKPIDYDMIKFELAIPSSYLIDSNGKIVWRYVGNKTDRPLIEAIIEAIDKEI
>Lokiarchaeia_GCA_019894975_U_3
MTDLHISTPNKGLKVGTKAPLINTEDIDGENINLIELLKKFNGVLLDLFRGSWXIHCRSHLNYLTENLPILKKYNVKLISIAIDLPDKLIKMKYKNNFKIQFITDRAGRISKAYNVFLDKKSPGHDGLQISHAIPSKFLINQEGIIVWQYIGTKTDRPSIELIVEAIEKYL
>Lokiarchaeia_GCA_016840085_U
LIDTVNIYDNPINLNDLLKKFNGVLIDFFRGNWXSHCKAHLKLLTEHISEFNKRKIKLISIASDSARLLTKFKEDNEFNVDIISDRGAKIAKQYDAYWFAPVAGLDYKIKQAVPSKFLINKDGKIIWKYIGKDKTDRPTIEMMIKIIDKYLINPK
>Lokiarchaeia_GCA_016840085_U_2
MKDKFQLVGTKIQEFKLPNSRGETLNIRDLEGKNVVVVLFRDIHXPYCRWHAAKLRRDYEKFQESNTYLYTILADKKKNAIKMEQKYARKYAVFYDKSKKVPKMLKQQVKITKLGRMPGLLVIDKQGIIQYAYYGDNMHDIPTNEEIFEVLKKI
>Lokiarchaeia_GCA_000986845_U
MSDGETSKPEERLPLGTKVPNIDTVDVFNNKINLAEDLKNYPGIIIDFHRGAWXYYXKVQLRKLNKNIEEFKKRNIKLIIVTDRAMPLKQLAEKRKYDFTVISDGKAELSKAYHAFGKPIDYDKIKVELAIPTTYLINPDGKVIWRYLGNKTDRPSIEAILEAIDTKL
>Lokiarchaeia_GCA_000986845_U_2
MTKLHISTPNKGLHIGTQAPVIETEDIDGDSVNSIKLLEKHKGVLLDFFRGSWXIHCRNHLKYMNDNLSILKKHNVKLISIAIDLPDKLIKMKYKNNYKIQFITDRAGRISKAYNVFLDRKTAGHDGLQISHAIPSKFLINKEGNIVWQYIGAKTDRPSMELIEEAIEQYL
>Lokiarchaeia_GCA_000986845_U_3
MSDGETSKSEERLPLDFEVPNIDTVDVFNNKINLAEDLKNYPGIIIDFHRGAWXYYXKVQLGKLNKNIGELKKRNIKLIIIVTDRVMPLKRLAEKQKYEFTVISDAKAELSKQYKAFGKPVDFDMIKVELAIPTTYLINPDGKVVWRYLGNKTDRPSIEAILEAIDTKL
>Lokiarchaeia_GCA_011364925_U
MKDKFQLIGKKIQEFSLPNTKGETINIRSFEGKKNVIVILFRSINXPYCRWHAAHLRKDYEKFGEMETVLYPILADSENNAKKLEQKYARKYPIFYDPTKKVPKMLNQEVKLLKLGRMPGLLIIDKEGIIQYAYYGDSMSDIPENEILFEVLKKI
>Lokiarchaeia_GCA_011364925_U_2
MNDEEPPRPSGLSENSIAPIFDTKDIYGKEMNLENLLEEYNGVLIDFFRGNWXSHCKKHLYLLTENIKEFESRNIKLISIASDSERLLRKFKEENNFAIDMISDRGAKIAKDYDVYWFAPGGGGTIPIKQAVPSKFLINKERKIVWTYIGKDKTDRPSIEMLTTIIDEKL
>Lokiarchaeia_GCA_008080755_U
LLILIRLSKPTKSDFMKDKLGMKEQKIPEFSLPNSRGETVNIRAYEQESNVIIALLRKPEXIH
>Lokiarchaeia_GCA_008080755_U_2
MPTQHTYPKDKGDLSLGSKAPKIDAKDTEANKIRLNEIFNKKKGLLIDFFRGAWXGHCKDHSNLLNDHMEDFQKRNVKLISISTDSVNHLKDFKEENNLKMSLVSDRGAKIGKRYDVDIFDTGAGKDIKFKQEIPSKYLINSSGIIVWKYIGKDKTDRPSMKQILGALDEKL
>Lokiarchaeia_GCA_008080755_U_3
VNSVKDKFKMVGDKIQEFELPNSRGEIVNIRELQGKNVVVVLLRDLNXPFSQGHMDRLQRDYTKFQQKDTELYPILVDEEKNAEKMEHKHANDVYPIFYDKEEKVAKMLNQEKKVLKLGRLPALLILDKENIIRYAYYGDSMKDIPKNDEVFKFIDNLNN
>Lokiarchaeia_GCA_004524725_U
VIMIKDKFELVGTMIPEFELPNSRGDKINIKEFKNNKNVIIVLFRDIHXPYCRWHAAELRRNLEMFEELDGYLYPILADSEENAQKMEKKYARNYAIFYDPSKEVQKLLNQQVKIWKGGRMPGLLIIDKQGIIQYAYYSDSMKDLPKTEEILEVLKRINRQPND
>Lokiarchaeia_GCA_004524725_U_2
MNNEEPPRPNGLPNGSNAPFIDTKDIDGKTINLKKLLEEYNGVLIDFFRGNWXEHXKEHLSLLTSHIEDFKKKKVKLLSIANDSPRLLAKFKEENNFKVDIIADRGAKIAKAYDVYWFAQGGTGNMKVKQAIPSKFLINSYGKIVWTYIGKDKTDRPSIEMMMEEIDKNI
>Lokiarchaeia_GCA_005223125_U
LTEINNKEPPRPKGLQIHSKAPQIDTTDIYDNPIKLDELLESFNGVLIDFFRGNWXSHCKKHLKLLTENINEFEKRNIKLISIASDSVRLLRKFKEENEFGIDMISDRGAKIAKEYDVYWFAPGGGKDYKIKQAVPSKFLINKDRKIIWKYIGKDKTDRPSIEMMTTIIDNQIITPK
>Lokiarchaeia_GCA_005223125_U_2
MFKTSNFINEFKKYCIGIENEVIYTMGLNKEETQRPRGLGLHIKAPMINTIDIYGNTINLANLLKEYKGVIVDFFRGTWXTYXKEHLEHEKKHFHEFEQRKIKILSIASDTVGLLKKFKEENNFPVDMISDRGAKIAKDYNVYWFAEGWGKLKVKQAVPSKFLLNKNGEIIWKYVGRDKTDRPSVSALIFLIDKYLINPK
>Lokiarchaeia_GCA_005223125_U_3
MTDLHISTPNKGLQLGTKAPMIDTEDIDGDKVNLIRLLEKYNGVLLDFFRGSWXIHCKRHLAYLTENLSKLKELNIKLIAIAIDLPDKLIKMKYKNNFKIQFITDRAGRLSKAYHVFLDRKSAGHDELQISHAIPSKFLINKGGHVVWQYIGTKEDRPSIELIIEAINKYL
>Lokiarchaeia_GCA_016840745_U
LEGKKIAIIILLRGIQXPYCRWHIAELRKDYEKFEEMDAYLYPILVDSIENAQKMEQKYARNKYAIFYDESKKVSKMLNQQVKITKLGRMPGLLIVDKQGIVQYAYYGDSMKDIPENDAVFKELEKINKL
>Lokiarchaeia_GCA_016840745_U_2
VNLKDLLRKHDGVVIDFFRGVWXDYXREHLQVLTKYINDFEERNVKLISISSDSVNLLKNLKNEYGLAMDMISDRGAKIANEYEVGWLAESVGKLKVKQAVPSKFLINKEGIIVWRYIGKDKTDRPFVKMIPVLIDRYFKNPQ
>Lokiarchaeia_GCA_019057795_U
MNDDEPPRPSGLPTGSKAPLFDTKDIYGNELSLKKLLEVYNGVLIDFFRGNWXSHCKKHLTLLTENISEFEKRNIKLMSIASDSERLLKKFKEENNFAVDMISDRGAKIAKDYDVYWFAPGGGGTMNIKQAVPSKFLINKDGKIIWTYIGKDKTDRPSIKMMTDIIDEKI
>Lokiarchaeia_GCA_014730165_U
MVNTKDKFDMVGTKIEEFSLPNSRSDNVNIRDLQGKNVVVILLRDINXPYCRWHIGELRRDYEKFQENNTELYPILVDKKENAEKMEKKYARNKFPIFYDEEEKVAKMLNQEKKLLKLGRLPGLLVLNKENVIQYAYYSDSMKDIPENDVIFEVISNLNN
>Lokiarchaeia_GCA_016839635_U
MVLHMEGSKTEEPPRPKGLNLNTKAPLIDTIDIYENPINLNDLLKTYDGVLIDFFRGNWXSHCKKHLKLLTAHISEFQQRNIKLISIASDSARLLSKFKEENSFNVDMISDRGAKIAKQYDVYWFATGGGKDYKIKQAVPSKFLIDKDGKIIWKYIGKDKTDRPSIEMMTNIIDKFIKNPN
>Lokiarchaeia_GCA_016839635_U_2
MGTDKEVQRPRGLGLHSNAPLINTVDIYNNPVNLKDLLEIYNGVLVDFFRGTWXTYXKEELEHLKKHFQDFKERNIKIISIASDTTGLLRKFKEDNSFPVDMVSDRGAKIAKDYNVYWFAEGWGKLKVKQAVPSKFLIDKSGKIIWKYIGRDKTDRPSAGAIILLIDKYIKNPI
>Lokiarchaeia_GCA_016839635_U_3
LKDKFNLVGTKVKEFSLPNSRGETINIRNLEHKKNVILVLFRDINXPFCRWHAARLRRDLEKFEELDGYLYPILVDNEKNAKKMEQKYARKYAVFYDESEKVVKMLKQEKRWIKLGRMPGLLVIDKKGIIQYAYYGKNMHDIPENNEILQVLEKINII
>Lokiarchaeia_GCA_016840125_U
MTILKSKNLKDSSSKLSFMTASAEKYGLSVGEKAPDFSTVDTAKNEVSLEALLKNNKGVLINFFRGSWXAYCKKDLKLLIEKNPEIERLNVKMISIAADSPRNLRKLHERYQSSIPFIADKGGQIATTYKVYFTADQPDPEHTHDEFQDKHAIPSKFLINREGIIVWRYIGTKEDRPVMDAMVEAIENDL
>Lokiarchaeia_GCA_016840125_U_2
MKDKFQLVGTAIPEFSLPNSRGETRNIKDFLGKSVVVILLRGIMXPYCRAHVVKLAGSYEKFQELNAELYPITVDKLENAQKLETKYAKSKYPIYYDEKKEVAKLLHQEWKVLKLGRMPGMLIIDRNGVIQWAYYSSSMRDIPKNEVILEVLEKLPH
>Lokiarchaeia_GCA_016840125_U_3
VKKMPLEVGDLAPDFTLKDENGENFTLSKQKAEKILLVFIRGGWXPH
>Lokiarchaeia_GCA_014730125_U
MVNTKDKFDMVGTKIEEFSLPNSRSDNVNIRDLQGKNVVVILLRDINXPYCRWHIGELRRDYEKFQENNTELYPILVDKKENAEKMEKKYARNKFPIFYDEEEKVAKMLNQEKKLLKLGRLPGLLVLNKENVIQYAYYSDSMKDIPENDVIFEVISNLNN
>Lokiarchaeia_GCA_004524425_U
LENKKNVIVILFRGISXPYCRWHAAELRKDLEKFEELDGYLYPIMADNEKNAKKMEEKYARKYPIFYDETKEVPKLLNQEIRLIKFGRMPALLVVDKNGIIRYAYYGKSMKDIPENQEILKILKKINKK
>Lokiarchaeia_GCA_019058095_U
MNDEEPPRPSGLSIGTKAPPFDTQDIYGNEMKLSKLLQTYDAVMIDFFRGNWXSHCKKHLKLLTEKISEFKKRNIKLISIASDSVRLLTKFKEENGFTVDIISDRGAKIAKEYDVYWFAPGGGKNYKIKQAVPSKFLINKEGEIVWTYIGKDKTDRPSIELMTEIIDRKIKNPE
>Lokiarchaeia_GCA_016840165_U
MNDEEPPRPNGLPTGSSAPLIDTKDINGNSLNLKKLLGEYNGVLIDFFRGNWXKHXKEHLSLLTKHIEEFERKNVKILSIANDSPRLLAKFKEENYFKIDLIADRGAKIAKDYEVYWFAPGGTGKMKVKQAIPSKFLINAKGEIVWIYIGKDKTDRPSIEMMMDAIDKNL
>Lokiarchaeia_GCA_016840165_U_2
VIIIKDKFQLVGTKIAEFELPNSRGNTVNIREFENSKNVILILFRDIHXPYCRWHAAELRRDLEKFEELDAFLYPILADNEKNAQKMEQKYARKYPIFYDPSKKIPKLLKQQVRIWKGGRMPGLLIIDKQGIIRYAYYSDSMKDLPKNEDILAELRKINK
>Lokiarchaeia_GCA_019058075_U
MNDEEPPRPSGLSIGTKAPLFITQDIYGNEIQLSKLLETYDGVMIDFFRGNWXSHCKKHLKILTEKISEFKKRNIKLISIASDSVRLLTEFKEENGFTVDIISDRGAKIAKEYDVYWFAPGGGKNYKFKQAVPSKFLINNDGEIVWTYIGKDKTDRPSIELMTEIIDKKIKNPE
>Lokiarchaeia_GCA_019058075_U_2
LKDKFNLIGKKIKEFSLSNSRGETRDIREFEGEKNVVIVLFRSKSXPYSKAHSEKLGNDYEKFIELNTELYAILPDDFKNAKNFESNFAKKYPIFYDHKKKVNKMLKQEVKPLKLGRMPALLIIDKQGIIRYAYYSDSMDDIPENEDLFEVLENLNN
>Lokiarchaeia_GCA_019058515_U
MRIMTEEDTPRPSGIDIGSRAPDFDTVDIDGNRINLDDMLREYNGVLIDFFRGNWXHHXKKHLLVLTKTLSEFTKRKVKLISIAADSERLLRNFKEENGFSVNIVADRLTKIIKQYGVYWYAKGGGGTMKVKQAFPSTFIINKNKLIVWKYIGQDKTDRPSMEKLLSVIDDKIK
>Lokiarchaeia_GCA_019058515_U_2
MKDKFEMIGTKIQEFNLPNSQGQTVNIRELEGKNVVLILFRSIHXPYCRWHAAHLRRDYEKFGEYNAVLFPILADTEKNAKKMEEKYARKYPIYYDEKKEVPKMLYQEIKLLKGGRMPGLLIIDGKGIIQWAYYGNSMSDIPKNETLFEILENIKN
>Lokiarchaeia_GCA_018238725_U
MNDEEPPRPSGLPAGSKAPLFDTKDIYGKEMNLENLITEYDGVLIDFFRGNWXSHCKKHLTLLTENISEFENRNIKLMSIASDSERLLKKFKEENNFAVDMISDRGAKIAKDYDVYWFAPGGGGSVNIKQAVPSKFLINKDGKIIWTYIGKDKTDRPSIKMMTDIIDEEL
>Lokiarchaeia_GCA_016839915_U
MTDKKNEEPPRPEGLQLYINAPQIDTVDIYDNPVKLDNLLKTHNGVLIDFFRGNWXSHCKKHLGLLTDNISEFEQRNIKLISIASDSIRLLRKFKEDNEFKVDMISDRGAKIAKKYDVYWFAPGGGKDYKIKQAVPSKFLINKEGKIMWKYVGKDKTDRPSIEMMTDIIDRQIINPN
>Lokiarchaeia_GCA_016839915_U_2
MVLNKDATQRPRGLALYSQAPIISTVDIYSNSVNLEKLLKTYNGVLIDFFRGSWXTYXKNELEYLTKHFQEFEERNIKIISIASDTIGLLRKFKEENNFPVDMVSDRGAKIAKDYNVYWFAEGWGKLKVKQAVPSKFLLDKNGKIIWKYIGKDKTDRPSVSAIILLIDKYLINPN
>Lokiarchaeia_GCA_016839915_U_3
LKDKFNLVGTKIKEFSLPNSRGETINIRDFENKKNVIIVLFRDINXPFCRWHAARLRRDIEKFEEWDAYLYPILVDNENNAKKMEQKYARKYPVFYDESNKVSQMLKQEKRWIKLGRLPGLLVIDKEGIIRYAYYGKNMHDIPENDEILQVLEKINKI
>Lokiarchaeia_GCA_016839705_U
LKSIEKRKEKKFLIFINSLHIIIILFKSNRTKLNIMNADEPPRPKGISTNREAPQINTVDIYDNPINLSKFLNEFNGVLIDFFRGNWXTHCKKHLTLLTEHLSKFKKRRIKLLSIASDSIRLLRKFKEENKFTVDIISDRGAKIAKEYDVYWFAPGAGKKINIKQAVPSKFLINKEGRIIWKYIGKDKTDRPSIEMMISIIDENIKNPNKE
>Lokiarchaeia_GCA_016839705_U_2
MTEIHISTPNKGLTLGIRAPMIDTEDIDGDKINLSELLKKHNGVLLDLFRGSWXIHCKRHLKYLTENLSVLKKYNVKLISIGIDLPDKLIKMKYKNNFRIQFITDRAGRISKAYNVFLDRKSAGHDGLQISHAIPSNFLLTQKEI
>Lokiarchaeia_GCA_019057735_U
LNIMNEEPPRPSGLPAGSIAPIFDTKDIYGKEMNLENLLEEYDGVLIDFFRGNWXSHCKKHLTLLTENITEFKSRNIKLISIASDSERLLTKFKEENNFDVDMISDRGAKIAKDYDVYWFAPGGGGTLNVKQAVPSKFLINKERKILWTYIGKDKTDRPSIKMMTTIIDEKL
>Lokiarchaeia_GCA_019057915_U
VMIDFFRGNWXSHCKKHLKILTEKISEFKKRNIKLISIDSDSVRLLTKFKEENGFTVDIISDRGAKIAKEYDVYWFAPGGGKNYKIKQAVPSKFLINKEGEIVWTYIGKDKTDRPSIELMTEIIDRKIKNPE
>Lokiarchaeia_GCA_019894955_U
LKDKFNLVGTKINEFNLPNSRNETKNIREFQGSKNVVIVLFRSRSXPYAKAHSKKLGKDLKKFNELNTEIYAILPDTLENAKEFESKFANSEYPIYYDDKKKVNKMLKQEIKPLKFGRMPALLI
>Lokiarchaeia_GCA_016930515_U
VNIRNLENKNNVIVVLFRDIHXPYCRWHAAELRKDLEKIHELDGYLYPILTDNESNAIKMEQKYARTYPIFYDETKKVTKSLKQETKISKLGRLPGMLIVDKKGIVQYAYYGDSMKDIPNNADILEVLTKINKNN
>Lokiarchaeia_GCA_019057575_U
MNDEEPPRPSGLSIGTKAPPFDTQDIYGNEIQLSKLLETYDAVMIDFFRGNWXSHCKKHLKILTEKISEFKKRNIKLISIASDSVRLLTKFKEKNGFTVDIISDRGAKIAKEYDVYWFAPGGGKNYKIKQAVPSKFLINNDGEIVWTYIGKDKTDRPSIELMTEIIDRKIKNPE
>Lokiarchaeia_GCA_018238305_U
MNDEEPPRPSGLPAGSKAPLFDTKDIYGKEMNLENLITEYDGVLIDFFRGNWXSHCKKHLTLLTENISEFENRNIKLMSIASDSERLLKKFKEENNFA
>Lokiarchaeia_GCA_016840695_U
VNLKDLLRKHDGVVIDFFRGVWXDYXREHLQVLTKYINDFEERNVKLISISSDSVNLLKNLKNEYGLAMDMISDRGAKIANEYEVGWLAESVGKLKVKQAVPSKFLINKEGIIVWRYIGKDKTDRPFVKMIPVLIDRYFKNPQ
>Lokiarchaeia_GCA_016840695_U_2
LEGKKIAIIILLRGIQXPYCRWHIAELRKDYEKFEEMDAYLYPILVDSIENAQKMEQKYARNKYAIFYDESKKVSKMLNQQVKITKLGRMPGLLIVDKQGIVQYAYYGDSMKDIPENDAVFKELEKINKL
>Lokiarchaeia_GCA_016840655_U
VIKLKDKFQLVGTKIQEFSLPNSRGESVNIRDLEGKKKVVIVLFRNINXPYCRWHAAHLRKDYEKFEQIDTYLYPILSDSEENAKKLEDKYARKYPVFYDPSKKVPKMLNQEIKLLKGGRMPGLLVVDKAGIIQYAYYGDSMSDIPENEILFEILEKI
>Lokiarchaeia_GCA_016839765_U
MKDKFNLVGTKIKQFKLPNSRGETNSIQDFLGQSVVIVLFRSKNXPYAKAHAGKLGVDFDKFKEYNAILYTILPDDLESAKNFEANFAKNKFPIYYDAKKKVNKMLKQEVKPLKLGRMPALLIIDKQGIIKYAYYSDSMSDIPDNEEIFEVLKNLNK
>Lokiarchaeia_GCA_013375455_U
MNNSTKKYGLSIGEKAPSFETIDTEKNPVSLEELLKNFRGVLIDFFRGSWXAYCKKNLKVLRDGHSEIESRVIKLIAIAVDSPRNLRKLHERYQSPFQYIADRGGEIAKNYNVYFTKDQPDPEHIHDEFQDNHAIPSKFLINKEGIIVWQDVGNKENRPLMETVIDAIEKNL
>Lokiarchaeia_GCA_019894855_U
MTVSNSEKGLKTGSKAPMIDTVDISGNKINLTDILQEFRGLLIDFFRGAWXHYXKKQLSKLNSNISDIEMRNIKFVSIGTDKIRPLKKLADKENYKFSIIADEQAKISKEYNVFGKPIDYDTIKSELAIPSTYLIDRNGKIVWRYI
>Lokiarchaeia_GCA_019894855_U_2
LNIMNEEPPRPSGLPAGSIAPIFDTKDIYGKEMNLENLLEEYDGVLIDFFRGNWXSHCKKHLTLLTEKISEFEKRNIKLMSIASDSERLLKKFKEKNNFAVDMISDRGAKIAKEYDVYWFAPGGGGTLNIKQAVPSKFLINKDRKIIWTYIGKDKTDRPSIKMMTDIIDEKI
>Lokiarchaeia_GCA_019894855_U_3
MADEEPTRPKGLSVGSDAPVFDIDDIDGNNINLIHLLKAHKGVLIDFFRGNWXSHCKKHLTLLTAKKTLFEGKDVKVISIAADSVRLLQKFKIENEFTIDFIADRGAKIAKDYDVXXXXN
>Lokiarchaeia_GCA_019057435_U
MTELHISTPRMGLPLGSKAPMIETEDIDGNDVNLTSLLNKYQGVLIDFFRGGWXPHCIKHLKYLTKYISELETRNIKLIAIAKDSFRRLLKMKEKSNFPIPIITDRGGKIAKSYNILLTEKAAGHDDIQVNIAIPSKVLINKNGDIVWYYIGAKEDRPTIEIITDAIDIYL
>Lokiarchaeia_GCA_019057435_U_2
MSICEIMTEEHISNSKKGIPLGVKAPTVETKDIYNNNINLTNFLQKYNGILIDFFRGAWXKPCKKHLHNLKNNITEFEKRNIKIITIATDSVNHLRKLCEENGFEFTMISDRGAKIAKAYNVYTFGSILDISFMKTKLAIPSSFLIDSNGSIVWRYIGARTDRPSIKTLRDAINQHIKNPDSE
>Lokiarchaeia_GCA_019058315_U
VSKKRMKDKFDMIGKKIPEINLPSSREETININQFYGKKNVIVIMLRGIMXPYCRAHIRRLARDIEKFEELNTVLYPITPDREKNAKKLETKYAQNKFAIYYDPKKTVLKMLKQEVNWTKLGRMPALLILDKEGIIQYAYYGNSMKDIPKNIKLFEELEKLQN
>Lokiarchaeia_GCA_013375475_U
MKDKFQIVGEKIQEFSLPNSRGETINIRALEGKKKVVVVLFRNINXPYCRWHAAHLRKDYEKFEELETYIYPILADSEKNAKKLEEKYARKYPIFYDPSKKVPKMLNQEIKLSKGGRMPGMLIVDKQGIIQFAYYGDSMQDIPKNEKIFEILEKI
>Lokiarchaeia_GCA_013375475_U_2
LNNMNEEPPRPDGLPVSSIAPIFDTTDVYGKEMNLENLLEEYDGVLIDFFRGNWXSHCKKHLHLLTENIEEFESRNIKLISITSDSERLLRKFKEENNFNVDIISDRGAKIAKDYDVYWFAPGGGGSLNIKQAVPSKFLINKDRKIVWTYIGKDKTDRPSIKMMTTIIDEKL
>Lokiarchaeia_GCA_018238745_U
MNDEEPPRPSGLPAGSKAPLFDTKDIYGKEMNLENLITEFDGVLIDFFRGNWXSHCKKHLTLLTENISEFENRNIKLMSIASDSERLLKKFKEENNFAVDMISDRGAKIAKDYDVYWFAPGGGGSVNIKQAVPSKFLINKDGKIIWTYIGKDKTDRPSIKMMTDIIDEEL
>Lokiarchaeia_GCA_004375715_U
LNIMNEEPPRPSGLPAGSIAPIFDTKDIYGKEMNLENLLEKYDGVLIDFFRGNWXSHCKKHLYLLTENMTEFESRNIKLISIASDSERLLTKFKEENNFAVDMISDRGAKIAKDYDVYWFAPGGGGTLNVKQAVPSKFLINKERKILWTYIGKDKTDRPSIKMMTDIIDDKI
>Lokiarchaeia_GCA_004375715_U_2
MTVSNSEKGLKTGSMAPMIDTVDIHGKKINLTDVLQEYRGLLIDFFRGAWXHYXKEQLSKLNSNISEIEMRNVKLVSIATDRARPLKRLADKENYKFSIIADEHAKISKDYNVYGIPIDYDTIKSELAIPSTYLIDRNGKIVWRYIGTKTDRPKIQDILNAIDTYLPN
>Lokiarchaeia_GCA_019058055_U
LKDKFNLIGKKIKEFSLSNSRGETRDIRELEGEKNVVIVLFRSKSXPYSKAHSEKLGNDYEKFIELNTELYAILPDDFKNAKNFESNFAKKYPIFYDHKKKVNKMLKQEVKPLKLGRMPALLIIDKQGIIRYAYYSDSMDDIPENEDLFEVLENLNN
>Lokiarchaeia_GCA_018238625_U
MNDEEPPRPSGLPAGSKAPLFDTKDIYGKEMNLENLITEYDGVLIDFFRGNWXSHCKKHLTLLTENISEFENRNIKLMSIASDSERLLKKFKEENNFAVDMISDRGAKIAKDYDVYWFAPGGGGSVNIKQAVPSKFLINKDGKIIWTYIGKDKTDRPSIKMMTDIIDEEL
>Lokiarchaeia_GCA_011364975_U
LKDKFQLVGTKIQEFSLPNSRGESVNIRDLEGKKKVVIVLFRNINXPYCRWHAAHLRKDYEKFEQMDTYLYPILADSEENAKKLEEKYARKYPVFYDPSKKVPKMLNQEIKLLKGGRMPGLLVVDKAGIIQHAYYGDSMSDIPENEILFEILEKI
>Lokiarchaeia_GCA_016839315_U
LKDKFQLVGTKIQEFSLPNSRGESVNIRDLEGKKKVVIVLFRNINXPYCRWHAAHLRKDYEKFEQMDTYLYPILADSEENAKKLEEKYARKYPIFYDPSKKVPKMLNQEIKLLKGGRMPGLLVVDKAGIIQHAYYGDSMSDIPENEILFEILEKI
>Lokiarchaeia_GCA_023129555_U
MTVSNSEKGLKTGSKAPMIDTVDIYGEKIKLTDILQEHRGLLIDFFRGAWXHYXKKQLSKLNSNISDIEMRNVKFLSIGTDRVRPLKKLADKENYKFSIISDDQAKISKDYNVFGRPIDYDTIKSELAIPSTYLIDRNGKIVWRYIGTKTDRPKI
>Lokiarchaeia_GCA_023129555_U_2
MSDGETSNSEERLPLDTDAPMIDAVDVFKNRINLTEILRENHGVIIDFHRAAWXHYXKVQLEKLNNNIDDIKKKNVKLIVIMTDRAMSIKKLAEKQNYDFTIIADEKAEISKQYKAYGKPIDFDM
>Lokiarchaeia_GCA_019894735_U
MTALNSEKGLQIGSKAPMIDTTDIYGNSINLTKILQENRGLLIDFFRGAWXHYXKEQLSKLNSNISEIEMRDVSFVSIATDRGRPLKRLADKENYKFSIVADEQAEISKEYNVFGIPIDYEMIKNELAIPSTYLIDKNGKIVWRYIGTKTDRPEIQDILKAIDTHLQN
>Lokiarchaeia_GCA_019894735_U_2
LNNMNDEEPPRPSGLPVSSTAPLFDTKDIYGKEMNLGNLLKEYDGVLIDFFRGNWXSHCKKHLYLLTENIIEFEKRNIKLISIASDSERLLRKFKEENKFVVDIISDRGAKIAKDYDVYWFAPGGGGTLKIKQAVPSKFLINKDRKIVWTYIGKDKTDRPSIEMMTTIIDERI
>Lokiarchaeia_GCA_011365055_U
MVGKEFPAFTLPNSRDETVNLQDFRGKKNLVVILLRGIMXPYCRAHILRLGKNVEEFAKLDAEIIAILTDKLKNAKKMEEKYAKGKIPIYYNQDKTVANALKQEWNIIKLGRMPALLVVDKQGIIKYAYYSDSMSDIPKNKEILEFLETIK
>Lokiarchaeia_GCA_004376705_U
MTDLHISTPNKGLQLGIKAPMIDTEDIDGDKVNLISLLEKHTGVLLDFFRGSWXIHCKRHLTYLTENLSKLKELNIKLIAIAIDLPDKLIKMKYKNNFKIQFITDRAGRFSKAYNVFLDRKSAGHDELQISHAIPSKFLINKGGHVVWQYIGTKEDRPSIELIVEAINKFL
>Lokiarchaeia_GCA_004376705_U_2
LTEINNEEPPRPKGVQIYSKAPQIDTTDIYDNPIKLDKLLETFNGVLIDFFRGNWXSHCKKHLKLLTENINEFEKRNIKLISIASDSVRLLRKFKEENEFGIDMISDRGAKIAKEYGVYWFAPGGGKDYKVKQAVPSKFLINKDGEIIWKYIGKDKTDRPSIEMMTTIIDDNM
>Lokiarchaeia_GCA_016926735_U
VIKIKDKFQLVGTRIQEFELPNTNGELINIKSLLNKKNIVIILLRSIYXPYCKRHLVHLRKDFQKFKELDTFLYPILVDNKTNAVKMQQKYARVFPIFYDKKKNIAKILRQEIKILKMGRMPGLIIIDKHGIIRYAYYSDNMHDIPENKEIIDELKKINK
>Lokiarchaeia_GCA_016926735_U_2
MKDKFKLVGTKIQEFELPNTDGDVINIKDFQNKQNIIVILLRSIYXPYCKRHLVYLRKDFPIFKKLNTYIYAILADNKKNALKMHQKYSRIFPIFYDENKKIVRNLNQEIKILKMGRMSGLLIIDKHGIITYTYYSDNMHDIPENRILLNELRKLNK
>Lokiarchaeia_GCA_018238145_U
MNDEEPPRPSGLPAGSKAPLFDTKDIYGKEMNLENLITEYDGVLIDFFRGNWXSHCKKHLKLLTENISEFEKRNIKLMSIASDSERLLQKFRKRNNFAVDMISDRGAKIAKDYDVYWFAPGGGGTVNIKQAVPSKFLINKDGEIIWTYIGKDKTDRPSIKMMTDIIDGKL
>Lokiarchaeia_GCA_008080765_U
LMIMVLMSENNTYAKNRGLSKGTTAPEFSTRDAYNNKISLNDILKNNRGLLIDFFRGTWXGTCKKHSIKLNEYLNEFKKCGIQLISISTDSNNHLKKYQQENNLKFPQISDRGAKIAKKYDVNIYDKGAGKDIKFKQAIPSKFLINSSGEIVWTYIPESKTERPKIDTLLNVIEKKCNAH
>Lokiarchaeia_GCA_008080765_U_2
VSNSKYAEGKGLAVGDKAPEFTTININGENIILSEILKNNNSVLIDFFIGVWXHTXEIHSKLLNAHLDYFKKKNIRLLSISTDSVKELKKFQEKNQLSFSLICDKGAKLAEKFDVDTYDTIGEKKIKAKQAIPSKFLIDSSGKVVWTYIPKSKPDRPDIETIKNAIETCI
>Lokiarchaeia_GCA_008080765_U_3
MVGEKIQEFSLPNSQGKTVNIRDLQGKNVVVILFRDIKXPYCRWHAAHLRKEYEKFQHVNTELYPILVDNEKNAVKMENKYARNVYPIFYDEPGEVSEMLKQESKVFKKNRMPALLILDSKNVIQYAYYGDSMKDIPENDDLFEIIQKLDN
>Lokiarchaeia_GCA_008080765_U_4
MTSVNESDNKKGLLIGSKIPLDEFREVFGETIRVSDLLTNYDGILIDFFRGAFXEPCKEHLERINNNIDEFNKRNIKFIAISTDSVNHMKELSNQYGYKFTVISDRGATIAKQFNVYTFGRPIDIVYLKTKLAIPSTFLIDKKLRIVWKYIGTREDRPSIPLLLEKVETYIRKSL
>Lokiarchaeia_GCA_016840985_U
MIGTEFPPITLPNSRDETTNLQDFVGKKNLVVVLLRGIMXPYCRAHVLRLGKKVEEYAKLDAEIIAILTDKAKNAKKMEEKYAKGKIPIYYDEEKKIGKMLKQEWVITKLGRMPALLVVDKQGIIKYAYYSDSMSDIPKNQEILDFLQTIE
>Lokiarchaeia_GCA_018238705_U
MNDEEPPRPSGLPAGSKAPLFDTKDIYGKEMNLENLITEYDGVLIDFFRGNWXSHCKKHLTLLTENISEFEKRNIKLMSIASDSERLLKKFKEENNFAVDMISDRGAKIAKDYDVYWFAPGGGGSVNIKQAVPSKFLINKDGKIIWTYIGKDKTDRPSIKMMTDIIDEEL
>Lokiarchaeia_GCA_014729055_U
MMSEETRGPKLGKKVPNFTAKNVCGKTFDLLELASKHRGTIINFFRANWXEHXHEFFARLTEDKDKFKEEDVILIGISADREKELRNMCKYCLMIVSDFPKRKIIKKYDVLVIHRVTLNKMPVKQILAIPVTLMVNSDGIIVWKYVGSKTDRPPNKLIFDAIRNNLE
>Lokiarchaeia_GCA_014729055_U_2
MDSQKPIKGISVGSKAPIFDTEDIDNKKINLRNLLEQYSGVLLDFFRGAWXHGXVKHLKLLNKHLELFQQHNVKLLSISSDSPQNMNRLQQKYKFNLAFISDPRAKIAKSYKVSVYEQLGETPLRSL
>Lokiarchaeia_GCA_014729055_U_3
MKDKFNMVGTEIQSFSLNNMLGESKNIEEYKGQKNVVLILLRDINXPFCRRHIRSLSKDYEKFEEKNAVLYPILVDDIDNARRMWKAYAKRQFPIYYDTDKHIANEILNQEWKLFKLGRMPALIVVDKNGIIQYAYYGDNMHDIPENDEVLNVLDNINS
>Lokiarchaeia_GCA_004524365_U
MKDKFQMVDEVIQEFSLPNSHGKTVNIRDLKGKNVVVILFRSIKXPYCRWHAAHLRKGYDKFQKLNAELYPILVDNKDNAIKMEEKYARKYPIYYDEKKTVADILNQEVKLLKLGRMPALLVLDKENVIRFAYYGESMKDIPENDELFEVLEEINS
>Lokiarchaeia_GCA_019058245_U
MTTDNSTTRPKGLPLNSQGPLIKSFDIYGKPVDLDELLKIHNGVLIDFFRGTWXSYXKEELERLTKQFHEFEKRNIKIISIATDSLGLLKKFKEENKFPIDMISDRGAKIAKDYNVYWFAEGWGKLKVKQAIPSKFLLDKNRKIIWKYVGRDKTDRPSVGAMIILIDKYIINPK
>Lokiarchaeia_GCA_004524495_U
MNDEEPPRPNGLPNGSDAPFIDTKDIDGKPINLKKLLEEYQGVLIDFFRGNWXEHXKKHLSLLTSHIADFKKKKVKLLSIANDSPRLLAKFKEENNFKVDIIADRGAKIAKDYDVYWFAPGGTGNMKVKQAIPSKFLINSQGKIVWTYIGKDKTDRPSIDMMMEEIDKKL
>Lokiarchaeia_GCA_008000775_U
MISQQPVLLNFFRGHYXVPCKKFLSLLTENQTKFDEKNVSVLAIARDPPKKLKNFKHSNKFSMPIIADMKGDIVKNYKVYTTGNMVDHAFLKFKLAIPTTYLIGINGIITWRYVGTREDRPSISQIFQAIEENLNELNKSKKISTNERSTKNSKPLVFYDYLVCSQLSFIKMVQNFFFNTFFFYVEFYNDFR
>Lokiarchaeia_GCA_008000775_U_2
MKDKFGIVGSKLDDFELPTSRNTMFSSLSMRTKANLVIVLLRDIHXPYCRAHLGRLAMAYERFQALKTEIIPILVDNLKNVQKMESKYAKGKFPILYDEKNFVAKKLHQEVKLLKLGRLPGMLIVDKQGLVQYAYYGDNMADIPKNRDVLEILATMQS
>Lokiarchaeia_GCA_008000775_U_3
MIFYNSLYMESSDRGLKIGTIAPNFSSTNISDDKIFDLHDEVKKYRGVLINFIRGNFXSHXNKFFTRLKKKFEKFNELDVKLVAIASDTTRELKKMSEKYAMVYIADLNTKEIIRAYDAEKIDSTKKPEKNLKIKDVLPLSYLLNNRAEIVWRFVGTKEKRPPNRKIFAAIKKYL
>Lokiarchaeia_GCA_001940655_U
MRFYPRDVFYLPRWYLDMPKAEKLQVGDRAPDFTLPTLSGSSISLSQVLQGGKRVVLALFRSYYXPYCRAHARALKRDIEKFNALKTQILGVLVAKEGTGKEFNERVIKNAYPLLLDANEEVAKTYAQDFKLLKAGRMPALLIIGTDQKITYVHYGSSMKDIPTNESVLKFLEDGTLSIQSP
>Lokiarchaeia_GCA_016932935_U
MKDKHDMVGKPIGTVDLPGIGGQRVSIDALKGSKNVVIVLLRNKLXPYCQAHIRRLNQDRAKFEAANAAIVPILADSEAGANQLASTCDECQIPIYFDQKKVVVKELHQEVSVLKLGRMPAVIVADTQGIIRYAYFGDSMADIPGNDELLSVLEKLGK
>Lokiarchaeia_GCA_019057355_U
VLIIKDKFQLVGTKIPEFVLPNSRGEKININEFENKKNVIIVLFRDIHXPYCRWHAAQLRKDLDKFEELDGFLYPILADNEKNAQKMEQKYARNYAIFYDQKNKIPKLLKQQVKLLKLGRMPGLLIIDKQGIIKYAYYSDNMHDIPSNEELLGELRNIN
>Lokiarchaeia_GCA_012798355_U
VLASPHVEKYLAAVSSNSLHVYANAGSPFASILHVPNLLSSFMGVCLPPSRSGAPDQWGGDRKKGYIHVQDIDPSRTPTSGREPATSNPESKQASRAMKDKYGMVGKPIGTIDLPGIGEQRVSIDTLKGKKNIVVVLLRSKYXPYCQAHVRALNKDRARFDAADAVLVPILADSESGAKQLASSCDDCQIPIFFDQKKIVVKELHQEVAITKLGRMPAILIADKQGIIRYAYFGDSMSDIPKNDELLGVIDTLDK
>Lokiarchaeia_GCA_016839385_U
MLISRKSACILMKDKFQMVGTKIQEFALPYYSDDSSGNPVNIRSFIGVKNVVVILLRDIRXPYCRAHIKSLARDIEKFKQLNTELYPILVDTEKHAKGMYKAYADHQFPIYYDESDEKIANSVLNQEWKLFKLGRMPALLVIDKQQIIQYAHYGDSMSDIPRNEEILGILEELNK
>Lokiarchaeia_GCA_016839385_U_2
MSPTGLPSLSGIDEGTTAPNFTSTSICDGESIDLHELAKQHRGIILTFFRGSWXVECHAFFTRLQPDLDFFRSKDVVIVGVSGDRADKLKEKMCQYKLVLLSDIPKHNIAISYNAFTYYEQPVDNWTRKVKINQPITYLINPDGKIVWKFVGTREIRPSNKTLKTAVEKYL
>Lokiarchaeia_GCA_018238965_U
MTMVITLKDKFKMVGGEIPAFTLPNTNGESKGPEDFASKIMVIVLLRDIHXPYCRAHVGRLAYRFDEFTSLDTEIFPILVDTMENAKTMEMKYAKEHGIEISSQNKKI
>Lokiarchaeia_GCA_019057975_U
MNDEEPPRPKGIDANTKAPQIDTVDIYENQINLSELLKDYEGVLIDFFRGNWXSHCKTHLKLLTENLSEFKKRNIKIISIASDSVRLLRTFKEENNFEVDMVSDRGAKIAKEYDVYWFAPGGGKEYKIKQAVPSKFLIDKDGIIVWKYIGKDKTDRPSIEMMTSIIDKYLKNPN
>Lokiarchaeia_GCA_020343655_U
VVTMADSNEEEPPRPKGLQLNTKAPIIDTVDIYDNPINFTDLLKVYDGVLIDFFRGNWXNHCKKHLKLLTDNIQEFESRKIKLISIASDSVRLLRKFKEENNFVVDMISDRGAIIAKEYDVYWFAPGGGKNYKIKQAVPSKFLINKQNQIIWKYIGKDKTDRPSIEMMTNIIDKNIKNPK
>Lokiarchaeia_GCA_019058445_U
LFLLLIMTDLHISIPNKGLPIGSKAPTIDTTDIDGNEANLAIMLENHRGVLIDFFRGGWXVYXIEHFKYLTKNMSEFEKRNVKLIAIAKDSTRRLKKMKEVNNFNFTTIPDKGGKIAKSYNMFVTEKTDGHDDLQVNNALPAKVLIKKNGEIVWYYIGSKEDRPTIEILTDAIDKYL
>Lokiarchaeia_GCA_019058445_U_2
MVNQIKDKFQLVGTKIQEFELPNSRGEIVNIRELEDKKNIIIILFRGISXPYCRWHAARLRKDLEKFEELDGYLYPIMADNEKNAKKMEEKYTRKYPVFYDETKEVPKLLNQEIKLIKLGRMPGLLVVDKKGIIQYAYYGKNMHDIPENEEILEVLRRINK
>Lokiarchaeia_GCA_016933055_U
MKDKFAMVGTTINEFALPRYSDDSTRTPINIRSFKGLKNVMVVLLRDIKXPYCRAHIRSLAKDYSKFIELHTEIYPILVDTMSHAKSMYKAYANRTFPIYYDTNDEKITKNVLNQEFKIFRLGRMPALLIVDKEQIIQYAYYGDNMKDIPENDEILSFLKDLNKNITELG
>Lokiarchaeia_GCA_023131085_U
MTDLHISTPNKGLQLGTKAPMIDTEDIDGDKVNLNSLLEKHTGVLLDFFRGSWXIHCKRHLTYLTENLSKLKELNIKLIAIAIDLPDKLIKMKYKNNFKMQFITDRAGRFSKAYNVFLDRKSAGHDELQISHAIPSKFLINKGGHVVWQYIGTKEDRPSIELIVEAINKFL
>Lokiarchaeia_GCA_023131085_U_2
MNLESLLNEYDGVMIDFFRGNWXSHCKKHLKLLTENINEFEKRNIKLISIASDSVRLLRKFKEENEFGIDMISDRGAKIAKEYGVYWFAPGGGKDYKVKQAVPSKFLINKDGEIIWKYIGKDKTDRPSIEMMTTIIDDNM
>Lokiarchaeia_GCA_004524705_U
LVRESKIIDHKSIITINGALLMEMKDKFDLVGTKIQDFSLPNSRGETIGMKDLEGKNIVLVLFRNINXPYCRWHATQLRRDYDKYQELDAYIYTVLADNEENAKKMEQKYARKYPVFYDESKKVVKMLHQEVKALKLGRMPGLLIIDKQGIIRYAYYSDNMHDIPENEVLLDVLRNIN
>Lokiarchaeia_GCA_018238845_U
MNDEEPPRPSGLPAGSKAPLFDTKDIYGKEMNLENLITEFDGVLIDFFRGNWXSHCKKHLTLLTENISEFENRNIRLMSISSDSERLLKKFKEENNFAVDMISDRGAKIAKDYDVYWFAPGGGGSVNIKQAVPSKFLINKDGKIIWTYIGKDKTDRPSIKMMTDIIDEEL
>Lokiarchaeia_GCA_019894685_U
MTVSNSEKGLKTGSKAPMIDTVDIYGNEIKLNDILQESRGLLIDFFRGAWXHYXKKQLSKLNNSISEIEMRDVKFVSIATDKTRPLKRLADKENYKFSIIADEQAKISNDYNVFGKPIDYDTIKAELAIPSTYLIDRNGNIVWRYIGTKTDRPKIQEILDAIDTYLQN
>Lokiarchaeia_GCA_004524545_U
MSSTEPPVLTGLDEGTTAPNFTGTSICDEKPFDLHELAKEHNGIILTFFRGAWXQHXHAFFTRLHADLDYFREKDIIIVGVSGDRAVKLKERMCNYGLLLISDLPKHEIAIRYKAFTYYTQPVDNFTRKVKINQPITFLINREGKIVWKFIGTREYRPPNKTLKDAVEKYL
>Lokiarchaeia_GCA_018238505_U
MELSKRGLLIGSIAPNFSTINVSNENLFSLHDEAKKSSGILVNFIRGNYXPH
>Lokiarchaeia_GCA_016839865_U
MSPPEQPVLTGLDKGTTAPNFGGKNVCEDDAPFDLHELAKNHRGIILTFFRGAWXRHXHAFFTRLYADMEFFHSKDVIVVGVSGDRPVKLKERMCEYGLTILSDLPKHETAITYKTFTYQTQIVDSFTRRVKINQPITYLINSEGNIVWKFVGTREIRPPNKTLQDAVEKYL
>Lokiarchaeia_GCA_018238405_U
MTMVITLKDKFKMVGGEIPAFTLPNTNGESKGPEDFASKIMVIVLLRDIHXPYCRAHVGRLAYRFDEFTSLDTEIFPILVDTMENAKTMEMKYAKEKFPIYYDIENSVAKQLKQESKWYKLGRMPGMLIVDKKGIVQFAYYGDSMADIPKNKDVLEIIISLAVKGG
>Lokiarchaeia_GCA_019058155_U
MTDLHISTPNKGLQLGTKAPMIDTEDIDGDKVNLIILLEKHTGVLLDFFRGSWXIHCKRHLKYLTENLSKLKELNIKLIAIAIDLPDKLIKMKYKNNFKIQFITDRAGRFSKAYNVFLDRKSAGHDKLQISHAIPSKFLINKGGHVVWQYIGTKEDRPSIELIIEAINKFL
>Lokiarchaeia_GCA_018238315_U
MTMVITLKDKFKMVGGEIPAFTLPNTNGESKGPEDFASKIMVIVLLRDIHXPYCRAHVGRLAYRFDEFTSLDTEIFPILVDTMENAKTMEMKYAKEKFPIYYDIENSVAKQLKQESKWYKLGRMPGMLIVDKKGIVQFAYYGDSMADIPKNKDVLEIIISLAVKGG
>Lokiarchaeia_GCA_004524325_U
MKYQGLKIGDKAPPFKIKDIEENWIVLEDILQEYHGLMIDIFRGTWXSHXVAHLSLLTDNYHIFKERKVQLISMAVESPRRMKKLKDELNTPIPLIVDRGGAISKAYEVYLDKAHPDYKKFQSTHAIPSKFLINQEGIIVWKIINPAQERPSIALLKEALQKNL
>Lokiarchaeia_GCA_013375485_C
MGKNELNEGDKAPLFKLDSYNTGTIDLTEFRGQKIVLIFSRYFGCPICLLDLSTLMKRKIEIEDKGAKILYITQSGEKVAKEYIQKENIDFPVIPSSKDELYKEYGLGLMTAGAFTKVRSKLKEAMKLGIEHGEFEGWEKQGPGQFVVDEQGRIIHALKGWLDIDSLLTVL
>Lokiarchaeia_GCA_016840085_C
MWEIMEKKDIKEGDKALLFKLESFNAGEIDLAELLGKQKIVLIFSRYFGCPICLVDLNTLMKRKSEIQGKGAKILYITQSGEVVAKKYIEKEKIDFPVIPSSKDDLYAKYGLGVMTNEAVQQIPAKLKDAQKYGFKHGEYEGWEKQGPGQFVISEQGIIIHALKGWLDIDNLLAVL
>Lokiarchaeia_GCA_019058445_C
MAENEINVGDQAPLFKIDSYNAGTIDLAELIGKEKIVLIFSRYFGCPICQLDLKTLLERSKEIENKGAKILYITQSGEKVAKEFIESKGIPFPVIPSSKDELYKDYGLGPMIKEAAKQVKAKVKEAFALGFEHGEYEGWEPQCPGQFVIDTDGKIVHAKPGWLEVDAILEVL
>Lokiarchaeia_GCA_016839655_C
LEIMGSKNLKEGDKAPLFKLDSFNLGPIDMAKFKGQKVVLIFSRYFGCNICQLDLKTLLNRAADIQEKGAKILYITQSGEKVAKEFIEKENIGFPVIPSSKEELYKQYDLGLMTAGAITKVRAKMKEATKLGIEHGEYEGWEKQSPGQFVIDGEGNVIHAKKGWLDVESIIEVL
>Thorarchaeia_GCA_004524435_C
METETVQEHRMLLIGEKAPDFETVTTHGKIKFSEWAKDSWVILFSHPADFTPVCTTEFMGFADIYDELKKRNVKLIGLSIDSVYSHIAWTRAIKEKLGKDIPFPIIEDLSMDVATKYGMIHPAQSSTAAVRAVFFIDPEFKLRALIYYPLSNGRNMQEMLRLIDAFQTSDKHGVATPANWQPGDEVIVPPPKTTGDAEKRMKEGYECADWFFCKKKL
>Thorarchaeia_GCA_004524435_C_2
MMSGGLVVGTKAPDFTLLEAPGESVTLSDELKKGPVVLAFYPADFSSVCQEELCRLRDALVDFNELGANVLGVSVDGIFSHMAFKQANDIQFPLLSDWEKEVIHKYDVVHPDLAGMKDVAKRSVFVIDTNGKIVYKWVSDDPGKLPPIDKIEEALRGLQ
>Thorarchaeia_GCA_008080745_C
MLKIGDKAPEFETTDEMGNPISLKDYYGKKVMVYFYPKDNTKGCTAEACSIRDRFELFRENEIPVLGISGGTSKSHLKFKEKYNLPFPLLMDEEFDIAKEYQVYKKKKMYGKEYMGIERTTFLINEEGKIEGIFGGPEGIEKVKTKEHADQVIKFWDLKL
>Thorarchaeia_GCA_008080745_C_2
MPSIGDLAPDFETVDEKGNKFKLADYRGKKIVLYFYPKDGTPGCTAEACSLRDSYTIFQDSGIPIFGMSGGDAESHIKFKEKHNLPFPILMDEDLDIAELYDAKSRLSVIGLGVKRITYLIDEDGRIEAIFGGSEGINEVKSEQHAEQIVGYWGLKL
>Thorarchaeia_GCA_008080745_C_3
MSKSSKETVQTCITPSEILIRNSYLTIVRNLNMSGGLQPGEKAPDFTLLEAPGKSITLSEELKKGPVVLVFYPADFSSVCQKELCAFRDAIAEYNKLGARVLGISVDGIFSHAAFKEKNDIQFPLLSDWEKQTIHDYDVVLPNLAGMKEVAKRSVFVIKSDGTVIYSWVSDDPGKLPPFDEVKKAVENLSS
>Heimdallarchaeia_GCA_023139025_C
MFKKSFFNKVSIMRLKIGDKARDFQVKDVFGTEIMLSKFSDKKVLLSFYRYASCPLCNLRIEKLIKSYTEFKSKDLIILSFFESSAESILEYVGKQEAPFPIIPDPKREVYKLYGVESSRLGYLRGGFSKTMLKALKAGFRIGPKDGDRYILPADFLIENMEIKKVFYGKTISEHISMESIYRFIDS
>Thorarchaeia_GCA_016840885_C
MTLSIGDNAPDFETTDEEGNSFKLSEMRGKKLVLYFYPRDFTPGCTAEACSLRDDYQLFEGSDIPIFGISGGDAELHQNFRRKHNLPFPILMDEDLKIAELYHAKSRLSVLGIGVKRITYLIDEKGKVEGIFGGSEGVDKVKSSEHASQIAQFWGLKL
>Thorarchaeia_GCA_016840885_C_2
MLEIGDEAPDFEGIDDSGKVFRLSDYRGNRVVVYFYPKDDSYNCTKEACSFRDHIHVFEDAGVNILGISGGSAESHRKFKDKNSITFPLLLDVKHKIARKYGAYFPLRILGRELLGTKRITFLIGLDGRIEYIFGGQEGKEKVKSAKHAQQVLKYWKLQL
>Thorarchaeia_GCA_020348985_C
MLLREQNVCLNVGEMAPEFSLPDENGNIVMLSDYRGRKNVVLALHPGELTTGCKDHFRFYADNLSVFEELNSQVIALNMAPIESNRLWAEEIGDLGFPVLSDFAPLGDATLKYDCIVPNEGYGKRAIFVIDKIGVIRYIEVLKSKGEGCPNMDRVIETLRALQ
