# Supplementary material for: Asgard archaeal selenoproteome reveals a roadmap for the archaea-to-eukaryote transition of selenocysteine incorporation machinery
Source: ISME J. 2024 Jun 19;18(1):wrae111. doi: 10.1093/ismejo/wrae111 (PMC11227280; doi:10.1093/ismejo/wrae111)
Supplement: Supplementary_data_2_wrae111 [file supplementary_data_2_wrae111.zip › Selenoproteins/trimmed alignments/Coenzyme_F420_reducing_hydrogenase_alpha_subunit_maffi_linsi_trimmed.fasta]

>Methanopyrus_sp._KOL6_U
------------------------------------------------------------
------------------------------------------------------------
--------------------------------------------------MAEKRD----
------------------------------------------------------------
------------------------------------------------------------
------------------------------------------------------------
------------------------------VLNYLEMVIRSYDIXLSCAAHVLD--RVKF
RIK--RKGED----
>Methanococcus_maripaludis_X1_U
------------------------------------------------------------
------------------------------------------------------------
------------------------------------------------------------
------------------------------------------------------------
------------------------------------------------------------
----KMVDEA--------------------------------------------------
------------------------------KLNLIEIVLRAYDPXYSCAAHMIVQGKVLL
EVK--KEE------
>Methanocaldococcus_sp._FS406_22_U
------------------------------------------------------------
----------------------L-------------------------------------
------------------------------------------------------------
------------------------------------------------------------
----------------------------------------------------------MA
EKSTVKVDEV--------------------------------------------------
------------------------------KLNLIEMVLRAYDPXYSCAAHIIVKGNKII
EVI--KE-------
>Methanocaldococcus_vulcanius_M7_U
------------------------------------------------------------
------------------------------------------------------------
------------------------------------------------------------
------------------------------------------------------------
----------------------------------------------------------MT
EKSTVKVDEV--------------------------------------------------
------------------------------KLNLIEMVLRAYDPXYSCAAHIIVKGNKII
EVI--KE-------
>Methanococcus_vannielii_SB_U
------------------------------------------------------------
--------------------FLL-------------------------------------
------------------------------------------------------------
------------------------------------------------------------
------------------------------------------------------------
----TMVDET--------------------------------------------------
------------------------------KLNLIEIVLRAYDPXYSCAAHMIVKGNIIL
EVV--KEE------
>Methanococcus_aeolicus_Nankai_3_U
------------------------------------------------------------
------------------------------------------------------------
------------------------------------------------------------
------------------------------------------------------------
------------------------------------------------------------
----MEIEES--------------------------------------------------
------------------------------KLNLIEMVLRAYDPXYSCAAHVIVKGEVIF
EIN--KEE------
>Methanopyrus_kandleri_AV19_U
------------------------------------------------------------
------------------------------------------------------------
--------------------------------------------------MAEKRD----
------------------------------------------------------------
------------------------------------------------------------
------------------------------------------------------------
------------------------------VLNYLEMVIRSYDIXLSCAAHVLD--RVKF
RIE--RKDED----
>Methanofervidicoccus_sp._A16_U
------------------------------------------------------------
----------------------V-------------------------------------
------------------------------------------------------------
------------------------------------------------------------
------------------------------------------------------------
----MEIDEK--------------------------------------------------
------------------------------KLNLLEAVLRAYDPXYSCAAHVIVKGDLLF
EIK--KEE------
>Methanothermococcus_okinawensis_IH1_U
------------------------------------------------------------
---------------------LV-------------------------------------
------------------------------------------------------------
------------------------------------------------------------
------------------------------------------------------------
----MEIDEK--------------------------------------------------
------------------------------KLNLIELVLRAYDPXYSCAAHMIVKGKVLF
ELV--KDE------
>Methanopyrus_kandleri__U
------------------------------------------------------------
------------------------------------------------------------
--------------------------------------------------MAEKRD----
------------------------------------------------------------
------------------------------------------------------------
------------------------------------------------------------
------------------------------VLNYLEMVIRSYDIXLSCAAHVLD--RVKF
RIE--RKDED----
>Methanopyrus_sp._SNP6_U
------------------------------------------------------------
------------------------------------------------------------
--------------------------------------------------MAEKRD----
------------------------------------------------------------
------------------------------------------------------------
------------------------------------------------------------
------------------------------VLNYLEMVIRSYDIXLSCAAHVLD--RVKF
RIE--RKGED----
>Methanococcus_maripaludis_KA1_DNA_U
------------------------------------------------------------
------------------------------------------------------------
------------------------------------------------------------
------------------------------------------------------------
------------------------------------------------------------
----KMVDEA--------------------------------------------------
------------------------------KLNLIEIVLRAYDPXYSCAAHMIVQGKVLL
EVK--KEE------
>Methanotorris_igneus_Kol_5_U
------------------------------------------------------------
------------------------------------------------------------
------------------------------------------------------------
------------------------------------------------------------
------------------------------------------------------------
----CVVDEK--------------------------------------------------
------------------------------KLNLIEMVLRAYDPXYSCAAHIIVKGNVIL
EIV--KEE------
>Methanocaldococcus_infernus_ME_U
------------------------------------------------------------
------------------------------------------------------------
------------------------------------------------------------
------------------------------------------------------------
------------------------------------------------------------
--KVMEMDKV--------------------------------------------------
------------------------------KLNLIEVVLRAYDPXYSCAAHIIIKKK---
EEK--KNK------
>Methanococcus_maripaludis_OS7_DNA_U
------------------------------------------------------------
------------------------------------------------------------
------------------------------------------------------------
------------------------------------------------------------
------------------------------------------------------------
----KMVDEA--------------------------------------------------
------------------------------KLNLIEIVLRAYDPXYSCAAHMIVQGKVLL
EVQ--KEE------
>Methanocaldococcus_jannaschii_DSM_2661_U
------------------------------------------------------------
--------------------MVM-------------------------------------
------------------------------------------------------------
------------------------------------------------------------
----------------------------------------------------------MA
EKSTVKVDEV--------------------------------------------------
------------------------------KLNLIEMVLRAYDPXYSCAAHIIVKGNKII
EVI--KE-------
>Methanococcus_maripaludis_C5_U
------------------------------------------------------------
------------------------------------------------------------
------------------------------------------------------------
------------------------------------------------------------
------------------------------------------------------------
----KMVDEA--------------------------------------------------
------------------------------KLNLIEIVLRAYDPXYSCAAHMIVQGKVLL
EVI--KEE------
>Methanotorris_formicicus_Mc_S_70_ctg187_U
------------------------------------------------------------
------------------------------------------------------------
------------------------------------------------------------
------------------------------------------------------------
------------------------------------------------------------
-----MVDEK--------------------------------------------------
------------------------------KLNLLEMVLRAYDPXYSCAAHIIVKGNVIL
EVV--KEE------
>Methanococcus_maripaludis_X1_C
TKLSIEPVTRVEGHGKVTLSFDD-SGKLDKVNFHVVE-VRGFEKFLEGRYIEDAPVFTPR
ICGICQVSHNLASARAVDNVFGVKIPKTADMLRNLMQQASNVHSHALHFGMLASPDLMFK
RNVLGVASENMDVVKDAISMRKIGQTIIQKVGGRAIHPVTAVVGGQSKPLTEEERDELLK
MSENLVDTAERTLVVGKQLKEQDLLESYHMGMVNNGAQDIYEGKIRVVNPEEYDPSEYLN
YMSEGVRPYSYLKFPYLTEKGYRVNTLSRLNVCDKEFVKTFGHHPMLF-HYARLIELISS
AELIRKFLEDDAIVGTDIRVEP-TDLVGEGVGCLEAPRGTLVHHFKTDDKGIITDANLVV
ATVQNNPAMDIGVQKVAEKYIKTPEDAKPHVLNHMEMVIRAYDPCLSCATHTIDERMLSM
DVY--KGGKLIKTL
>Methanocaldococcus_vulcanius_M7_C
VKLSVEPITRVEGHGKITISFDE-NGNLDKVHFHVVE-VRGFEKFLEGRYIEDAPIYTPR
ICGICQVSHHLASAKAVDMIFNVKIPETAELLRNLMHQGATIHSHALHFYFLAAPDLMFK
RNILGIAKEHPEVVKEAIELRKIGQTIVKTVGGRAIHPATAVVGGQSKPLTEEERDKLLK
LSDRAIELAEKSIEIGKKLKENNLLDSYHMGMVNKGTHELYDGMLRVVNPKEFNPKDYLQ
YIAEEVRPYSYLKFPYLKDKGYRVNSLSRLNVSDKEFIDTFGHYPILF-NYARLIEILSS
AEKVKELLENDKIVDTDIRAEP-NEITGEGVGCVEAPRGTLIHHFKTDEQGIITDVNLIV
ATVQNNPAMDIGVRKVAEKYIKNPEDAKPNVLNYMEMVIRAYDPCLSCATHIIGEDKLTL
EIIQNKNNKISKKI
>Methanococcus_aeolicus_Nankai_3_C
VKLSVEPVTRVEGHGKITVSFDE-SGALDTVHFNVVE-VRGFEKFMEGRYVEDAPILTPR
ICGICQVSHHLASAKAVDEIYGVKIPETAMLLRNLMHQSSTVHSHALHFYALAAPDLMFK
RNLMGMAKEHPEVVKEAIELRKIGQTIVRVVGGRAIHPCTAVVGGQSISLSETKRDELLK
LSDRAVELSEKSIEIGKKLKNNDLLDSYHAGMVNDGTHELYDGKIRVCDSKEYNPSEYLN
YIAEGVKPYSYLKFPYLKDLGYRVNTLSRLNVADREFIEEYGHYPVLF-NYARLIEMLSS
AELTKKLLENDKIVDTDIKAEPSGDVVGEGVGCVEAPRGTLFHHFKTDDKGVITDTNLIV
ATTQNNPAMDIGVKKVAEKYIKTPEDATPNILNYMEMVIRAYDPCLSCATHVIGGSGLIL
ETY--EENKLIKSV
>Methanothermococcus_okinawensis_IH1_C
VKLSVEPVTRVEGHGKITVSFDE-SGNLDKVHFHVVE-VRGFEKFLEGRYIEDAPTYTPR
ICGICQVAHHLASAKAVDKVFGVKIPETAKLLRNLMHQGATVHSHALHFYALAAPDLMYK
RNLLGMAKENPEVVKEAIELRKIGQTIVKTVGGRAIHPVTAVVGGQSKSLGEEERDELLK
LSDRAIELSEKSIKLGKKLKENDLLDSYHAGMVNDGTHELYDGKIRVVNPKEFDPSEYSN
YIAEGVKPYSYLKFPYLKDKGYRVNTLSRLNVSDKEFIEEFGHYPILF-NYARLIELLSS
AEKIKELLENDKIVGTDIRAEPADDIVGEGVGCVEAPRGTLIHHFKTDNDGIIKDTNLVV
ATVQNNPAMDLGVRKVAEKYLKKPEDANEKILNYMEMVIRAYDPCLSCATHVIGNGSLSL
EVY--KGNNWVKSV
>Methanotorris_formicicus_Mc_S_70_ctg159_C
VKLSVEPVTRVEGHGKITVSFDE-NGNLDKVHFHVVE-VRGFEKFLEGRYIEDAPIYTPR
ICGICQVAHHLASAKAVDAVFGVKIPETAELLRNLMHQGATVHSHALHFYMLAAPDLMLK
RNILAIAKEHPEIVKDAIELRKIGQTIVKVVGGKAIHPVTCVVGGQSKPLKEDEREELLK
LSERAVELSEKSIEIGKKLKENDLLDSYHAGMVNDGVHELYDGKIRVVNAEEFDPSEYMN
YIAEGVRPYSYLKFPYLKDKGYRVNTLSRLNVADKEFVKEFGHYPMLF-HYARLIELLSS
AEKVKELLENDKIVVEDIRAEP-EDIVGEGVGCVEAPRGTLIHHFKTDEEGIITDANLIV
ATVQNNPAMDIGVRKVAEKYLKSPDDANPQILNYMEMVIRAYDPCLSCATHVIGNNGLSL
EVY--KKNELVKVI
>Methanococcus_maripaludis_C5_C
TKLSIEPVTRVEGHGKVTLSFDD-SGKLDKVNFHVVE-VRGFEKFLEGRYVEDASVFTPR
ICGICQVSHNLASARAVDNVFGVKIPKTADMLRNLMQQASNVHSHALHFGMLASPDLMFK
RNVLGVAAENMDVVKDAISMRKIGQTIIQKVGGKAIHPVTAVVGGQSKPLTEEERDELLK
MSEDLVDTAERTLIVGKQLKEQDLLDSYHMGMVNNGAQDIYEGKIRVVNPEEYDPSEYLN
YMSEGVRPYSYLKFPYLTEKGYRVNTLSRLNVCDREFVKTFGHQPMLF-HYARLIEIVSS
AELIRQFLEDDTIVGTDIRAEP-TDLVGEGVGCLEAPRGTLVHHFKTDDKGIITDANLVV
ATVQNNPAMDIGVQKVAEKYIKTPEDAKPHVLNHMEMVIRAYDPCLSCATHTIDERMLSM
DVF--KGGKLIKTV
>Methanotorris_igneus_Kol_5_C
VKLSIEPVTRVEGHGKITVSFDE-NGNLDKVHFHVVE-VRGFEKFLEGRYIEDAPIYTPR
ICGICQVAHHLASAKAVDAVFGVKIPETANLLRNLMHQGSTIHSHALHFYMLAAPDLMFK
RNLIGIAKEHPEIVKDAIELRKIGQTIVKVVGGRAIHPVTCVVGGQSKPLKEEEREELLK
LSERAIELSEKSIEIGKKLKEKDLLDSYHMGMVNDGVHELYDGKIRVVNAEEFDPSEYMN
YIAEGVRPYSYLKFPYLKDKGYRVNTLSRLNVADKEFVKEFGHYPMLF-HYARLIELLSS
AEKVKELLENDKIVGEDIRAEP-EDIVGEGVGCVEAPRGTLIHHFKTNEEGIITDANLIV
ATVQNNPAMDIGVRKVAEKYLKSPDDANPQVLNYMEMVIRAYDPCLSCATHVIGENGLSL
EVY--KKNELVKVI
>Methanopyrus_sp._SNP6_C
EIVDIEPVTRVEGHGKIVVEFDE-DGKLKDARFHVVE-VRGFEKFLEGRPIEDAPILTPR
ICGICQVAHHLASAKAADEVFGVDPPEPAQKLRGLMHHAATVHSHALHFYFLAAPDLVKK
RHVLALARENPEVVKYAIELRKIGQTIVEAVGGKPIHPITAVPGGVSKPLEEDRREELLE
LARSAIKLAERTVDMAEELEEEGLLESHHMGMVSDGVHELYDGVIRVVDPQEFDPSEYLD
HIAEAVRPYSYLKFPYLRDKGYRVNTLSRLNVCDKEFIDEYGHHPMLY-HYARTIELLSS
AERCVELLEDDEITGDDVREEP-DDVVGEGVGCVEAPRGTLIHHFKTDEEGIITEVNLIV
ATVQNNPAMDLGVKRVAEEYLRSPEDASPKVLNRMEMVIRAYDPCLSCATHILG-PRLTL
EVH--RAGKLVRVV
>Thermococci_archaeon_C
KMIKIDPVTRLEGEAKISIFMDESGKTVEDVLFQVTE-FRAFEKFCIGRDVMEMPRITSA
ICGFCSWAHHLASVKAVDNLLGKNVPEPAEKLRELGYCAHILHSHLAHMYLLALPDFLQE
KNVFHLMKENPSLVRDILEKRRYSYFIQEMVGGKAIHPVFAIPGGVSKSISEKERVKIEE
MSRELVDFSKKSIEVFMEAENDPYYHTHYMSLVKNGKLNFYSGKIRVVNTEEFSPEEYSD
YIGEVVKDWSYTKFPYLREMGFRVGPLARMNVCERRFIEEMGHNTMAF-HWARAIEILYA
SEKMLELSREEDIVDSKEIFDPDGELRGRGVGALEAPRGTLYHDYEVDEEGRVTFVNLIV
PTTENNPSICISVKKGAEELLSNGKRIDRNILNKIEVAFRAYDPCLACSTHNLDHGS---
ELV--KTL------
>Thermococci_archaeon_C_2
KMIKIDPVTRLEGEAKISIFMDESGKIVEDVLFQVTE-FRAFEKFCIGRDVMEMPRITSA
ICGFCSWAHHLASVKAVDNLLGKNVPEPAEKLRELGYCAHILHSHLAHMYLLALPDFLQE
KNVFHLMKENPSLVRDILEKRRYSYFIQEMVGGKAIHPVFAIPGGVSKSISEKERVKIEE
MSRELVDFSKKSIEVFMEAENDPYYHTHYMSLVKNGKLNFYSGKIRVVNTEEFSPEEYSD
YIGEVVKDWSYTKFPYLREMGFRVGPLARMNVCERRFIEEMGHNTMAF-HWARAIEILYA
SEKMLELSREEDIVDSKEIFDPDGELRGRGVGALEAPRGTLYHDYEVDEEGRVTFVNLIV
PTTENNPSICISVKKGAEELLSNGKRIDRNILNKIEVAFRAYDPCLACSTHNLDHGS---
ELV--KTL------
>Methanosphaera_stadtmanae_DSM_3091_C
VELTLEPVTRIEGHAKITVDLDE-EGNVKDTKLHVME-FRGFEKFLQGRPIEEVPRIVPR
ICGICDVQHHLAAAKACDQVFGYEILPAAYKMREIMNWASVMHSHTLSFYFLSAPDFIGT
RNVFQIIKDAPELAKKALALRRNSQDIVTAIGGRPIHQVSNTPGGITTELTDEEQKDNLV
KAQEALELSLDTWDAAQPIENMDLIKTYHCGLVDKKSWDMYNGNVRMTDKKEFGSQDYTD
YMAEGVKPYSWLKFPYIKELGYRVAPLSRINVCTKEFRKDFGQEPLLF-HPARLIELVAA
SELAVDGLEG-DLSGEKRPGADRSQITGKGVGIVEASRGTLTHHYETDENGLVTKANIVV
ATVQNNPAMEMGIQQVAKNYIKPGVEVDDKIFNLMEMVIRAYDPCLSCATHQLDMGNLV-
-----KKV------
>Sifarchaeia_GCA_019057385_U
------------------------------------------------------------
------------------------------------------------------------
------------------------------------------------------------
------------------------------------------------------------
------------------------------------------------------------
----VEIDEK--------------------------------------------------
------------------------------LLNLFEMLIRCYDCXIACSAHLIVKGN---
VLA--KKDMVIATG
>Sifarchaeia_GCA_016840645_U
------------------------------------------------------------
------------------------------------------------------------
------------------------------------------------------------
------------------------------------------------------------
------------------------------------------------------------
----VEIDEK--------------------------------------------------
------------------------------LLNLFEMLIRCYDCXIACSAHLIVKGN---
VLA--KKDMVIATG
>Sifarchaeia_GCA_016840645_U_2
------------------------------------------------------------
------------------------------------------------------------
------------------------------------------------------------
------------------------------------------------------------
------------------------------------------------------------
----SDVPEG--------------------------------------------------
------------------------------VVNVLEMIVRCFDCXLSCAAHVTVRGE---
EIY--SRKLNVGLG
>Sifarchaeia_GCA_016840515_U
------------------------------------------------------------
------------------------------------------------------------
------------------------------------------------------------
------------------------------------------------------------
------------------------------------------------------------
----VEVDEK--------------------------------------------------
------------------------------LLNLFEMLIRCYDCXIACSAHLIVKGK---
VIA--EKDMTIATG
>Sifarchaeia_GCA_016294985_U
------------------------------------------------------------
------------------------------------------------------------
------------------------------------------------------------
------------------------------------------------------------
------------------------------------------------------------
------------------------------------------------------------
------------------------------------MLIRCYDCXIACSAHLIVKGN---
VLA--KKDMTVSTG
>Thorarchaeia_GCA_016839485_U
------------------------------------------------------------
------------------------------------------------------------
------------------VKQI--------------------------------------
------------------------------------------------------------
------------------------------------------------------------
----EEIPEG--------------------------------------------------
------------------------------LLNLVEMVVRCYDCXLSCGAHLVVEDR---
ILV--EKELVTGGG
>Thorarchaeia_GCA_016839485_U_2
------------------------------------------------------------
------------------------------------------------------------
------------------MVQK--------------------------------------
------------------------------------------------------------
------------------------------------------------------------
----EEIPEG--------------------------------------------------
------------------------------ILNLIEMVVRCYDCXLSCGAHLVVEGH---
ELV--RKELVTGGG
>Thorarchaeia_GCA_003345555_U
------------------------------------------------------------
------------------------------------------------------------
------------------------------------------------------------
------------------------------------------------------------
------------------------------------------------------------
----EDIDEG--------------------------------------------------
------------------------------LLNLLEMVVRCYDCXLSCAAHIVVEGH---
TIA--EKELTAGDE
>Thorarchaeia_GCA_003345555_U_2
------------------------------------------------------------
------------------------------------------------------------
------------------------------------------------------------
------------------------------------------------------------
------------------------------------------------------------
----DEIPEG--------------------------------------------------
------------------------------VLNLLEMVVRCYDCXLSCAAHIVIEGR---
EIA--KKEIVTCEE
>Thorarchaeia_GCA_013388835_U
------------------------------------------------------------
------------------------------------------------------------
------------------MVNM--------------------------------------
------------------------------------------------------------
------------------------------------------------------------
----DEIPEG--------------------------------------------------
------------------------------LLNLLEMVVRCYDCXLSCGAHLVIEDR---
VIV--ERELVTGGE
>Thorarchaeia_GCA_013388835_U_2
------------------------------------------------------------
------------------------------------------------------------
------------------------------------------------------------
------------------------------------------------------------
------------------------------------------------------------
------------------------------------------------------------
------------------------------------MVVRCYDCXLSCGAHLVIEDR---
VIV--EKELVTGGE
>Thorarchaeia_GCA_016840885_U
------------------------------------------------------------
------------------------------------------------------------
------------------------------------------------------------
------------------------------------------------------------
------------------------------------------------------------
----EEIPEG--------------------------------------------------
------------------------------VLNIIEMVVRCYDCXLSCAAHISIDGEL-H
EVA--RKELVLGGG
>Thorarchaeia_GCA_002825535_U
------------------------------------------------------------
------------------------------------------------------------
------------------MVQK--------------------------------------
------------------------------------------------------------
------------------------------------------------------------
----EEIPEG--------------------------------------------------
------------------------------ILNLIEMVVRCYDCXLSCGAHLVIEGR---
EIV--RKELVTGGG
>Thorarchaeia_GCA_016840825_U
------------------------------------------------------------
------------------------------------------------------------
------------------------------------------------------------
------------------------------------------------------------
------------------------------------------------------------
----DEIPEG--------------------------------------------------
------------------------------ILNLLEMVVRCYDCXLSCAAHMVIEGR---
EIA--RKELVLGGG
>Thorarchaeia_GCA_016840825_U_2
------------------------------------------------------------
------------------------------------------------------------
------------------------------------------------------------
------------------------------------------------------------
------------------------------------------------------------
----DEIPEG--------------------------------------------------
------------------------------VLNLIEMVVRCYDCXLSCAAHMVVDGEL-H
EIA--RKELVLGGA
>Thorarchaeia_GCA_016840245_U
------------------------------------------------------------
------------------------------------------------------------
------------------------------------------------------------
------------------------------------------------------------
------------------------------------------------------------
----EEIPEG--------------------------------------------------
------------------------------VLNLLEMVVRCYDCXLSCAAHMVVEGR---
EIV--RKELVLGGG
>Thorarchaeia_GCA_016840245_U_2
------------------------------------------------------------
------------------------------------------------------------
------------------------------------------------------------
------------------------------------------------------------
------------------------------------------------------------
----DEIPEG--------------------------------------------------
------------------------------VLNILEMVVRCYDCXLSCAAHMVVEGR---
EIV--RKELVLGGG
>Thorarchaeia_GCA_003345595_U
------------------------------------------------------------
------------------------------------------------------------
------------------------------------------------------------
------------------------------------------------------------
------------------------------------------------------------
----DEIPEG--------------------------------------------------
------------------------------VLNLLEMVVRCYDCXLSCAAHIVIEGR---
EIA--RRELVTSSE
>Thorarchaeia_GCA_003345595_U_2
------------------------------------------------------------
------------------------------------------------------------
--------------------MN--------------------------------------
------------------------------------------------------------
------------------------------------------------------------
----DEIPEG--------------------------------------------------
------------------------------VLNLLEMVVRCYDCXLSCAAHIVIEGR---
EIV--SKELVTSSE
>Thorarchaeia_GCA_004524445_U
------------------------------------------------------------
------------------------------------------------------------
-------------------LKK--------------------------------------
------------------------------------------------------------
------------------------------------------------------------
----DDIPEG--------------------------------------------------
------------------------------LLNLLEMVVRCYDCXLSCGAHLTIEGR---
EIA--RKEIVTSGG
>Thorarchaeia_GCA_004524445_U_2
------------------------------------------------------------
------------------------------------------------------------
------------------VNKK--------------------------------------
------------------------------------------------------------
------------------------------------------------------------
----DDIPEG--------------------------------------------------
------------------------------LLNLLEMVVRCYDCXLSCGAHLTIEGR---
EIA--RKEIVTSGG
>Thorarchaeia_GCA_016841005_U
------------------------------------------------------------
------------------------------------------------------------
------------------------------------------------------------
------------------------------------------------------------
------------------------------------------------------------
----EEIPEG--------------------------------------------------
------------------------------LLNLLEMVVRCYDCXLSCGAHLVVEGH---
ELV--RKELVTGGG
>Thorarchaeia_GCA_016841005_U_2
--------SRVWNYQNLW------------------------------------------
------------------------------------------------------------
--------------SRHRSSIK--------------------------------------
------------------------------------------------------------
------------------------------------------------------------
----EEIPEG--------------------------------------------------
------------------------------VLNIIEMVVRCYDCXLSCAAHMVVEGR---
EIV--RKELVLGGG
>Thorarchaeia_GCA_002825465_U
------------------------------------------------------------
------------------------------------------------------------
------------------MVQK--------------------------------------
------------------------------------------------------------
------------------------------------------------------------
----EEIPEG--------------------------------------------------
------------------------------ILNLIEMVVRCYDCXLSCGAHLVIEGR---
EIV--RKELVTGGG
>Thorarchaeia_GCA_019057475_U
------------------------------------------------------------
------------------------------------------------------------
-------------------LMI--------------------------------------
------------------------------------------------------------
------------------------------------------------------------
----EEIPEG--------------------------------------------------
------------------------------VLNIIEMVVRCYDCXLSCGAHLVIEGR---
ELV--RKELQTGGG
>Thorarchaeia_GCA_019057475_U_2
------------------------------------------------------------
------------------------------------------------------------
-------------------LMI--------------------------------------
------------------------------------------------------------
------------------------------------------------------------
----DEIPEG--------------------------------------------------
------------------------------VLNIIEMVVRCYDCXLSCGAHLVIEGR---
EIV--RKELVTGGG
>Thorarchaeia_GCA_018238925_U
------------------------------------------------------------
------------------------------------------------------------
-------------------LMI--------------------------------------
------------------------------------------------------------
------------------------------------------------------------
----EEIPEG--------------------------------------------------
------------------------------VLNIIEMVVRCYDCXLSCGAHLVIEGR---
ELV--RKELQTGGG
>Thorarchaeia_GCA_018238925_U_2
------------------------------------------------------------
------------------------------------------------------------
-------------------LMI--------------------------------------
------------------------------------------------------------
------------------------------------------------------------
----DEIPEG--------------------------------------------------
------------------------------VLNIIEMVVRCYDCXLSCGAHLVIEGR---
EIV--RKELVTGGG
>Thorarchaeia_GCA_016840385_U
------------------------------------------------------------
------------------------------------------------------------
------------------------------------------------------------
------------------------------------------------------------
------------------------------------------------------------
----EEIPEG--------------------------------------------------
------------------------------LLNLLEMVVRCYDCXLSCGAHLVVDGH---
ELV--RKELVTGGG
>Thorarchaeia_GCA_016839465_U
------------------------------------------------------------
------------------------------------------------------------
------------------------------------------------------------
------------------------------------------------------------
------------------------------------------------------------
----EEIPEG--------------------------------------------------
------------------------------LLNLLEMVVRCYDCXLSCGAHFVIEGR---
ELV--RKELVTGGG
>Thorarchaeia_GCA_018238575_U
------------------------------------------------------------
------------------------------------------------------------
-------------------LMI--------------------------------------
------------------------------------------------------------
------------------------------------------------------------
----EEIPEG--------------------------------------------------
------------------------------VLNIIEMVIRCYDCXLSCGAHLVIEGR---
EIV--RKELVTGGG
>Thorarchaeia_GCA_023132455_U
------------------------------------------------------------
------------------------------------------------------------
------------------------------------------------------------
------------------------------------------------------------
------------------------------------------------------------
----EEIPEG--------------------------------------------------
------------------------------LLNLLEMVVRCYDCXLSCGAHLVVEGH---
ELV--RKELVTGGG
>Thorarchaeia_GCA_003662815_U
------------------------------------------------------------
------------------------------------------------------------
--------------------VK--------------------------------------
------------------------------------------------------------
------------------------------------------------------------
----DEIPEG--------------------------------------------------
------------------------------LLNLLEMVVRCYDCXLSCGAHLVIEGR---
ELV--RKELVTGGG
>Thorarchaeia_GCA_016840965_U
------------------------------------------------------------
------------------------------------------------------------
------------------------------------------------------------
------------------------------------------------------------
------------------------------------------------------------
------------------------------------------------------------
------------------------------------MVVRCYDCXLSCGAHLVVEGH---
ELV--RKELVTGGG
>Thorarchaeia_GCA_018238935_U
------------------------------------------------------------
------------------------------------------------------------
------------------------------------------------------------
------------------------------------------------------------
------------------------------------------------------------
----EEIPEG--------------------------------------------------
------------------------------LLNLLEMVVRCYDCXLSCGAHLVIDGR---
EIV--RKELVTGGG
>Thorarchaeia_GCA_018238215_U
------------------------------------------------------------
------------------------------------------------------------
-------------------LMI--------------------------------------
------------------------------------------------------------
------------------------------------------------------------
----EEIPEG--------------------------------------------------
------------------------------VLNIIEMVIRCYDCXLSCGAHLVIEGR---
EIV--RKELVTGGG
>Thorarchaeia_GCA_001940705_U
------------------------------------------------------------
------------------------------------------------------------
------------------MVQN--------------------------------------
------------------------------------------------------------
------------------------------------------------------------
----EEIPEG--------------------------------------------------
------------------------------LLNLIEMVVRCYDCXLSCGAHFVIEGR---
EIV--RKELVTGGG
>Thorarchaeia_GCA_016840785_U
------------------------------------------------------------
------------------------------------------------------------
------------------MVQK--------------------------------------
------------------------------------------------------------
------------------------------------------------------------
----EEIPEG--------------------------------------------------
------------------------------ILNLIEMVVRCYDCXLSCGAHLVVEGH---
ELV--RKELVTGGG
>Thorarchaeia_GCA_020355105_U
------------------------------------------------------------
------------------------------------------------------------
------------------------------------------------------------
------------------------------------------------------------
------------------------------------------------------------
------------------------------------------------------------
------------------------------------MVVRCYDCXLSCGAHFVVEGR---
ELV--RKELVTGGG
>Thorarchaeia_GCA_004524435_U
------------------------------------------------------------
------------------------------------------------------------
------------------------------------------------------------
------------------------------------------------------------
------------------------------------------------------------
----DEIDEG--------------------------------------------------
------------------------------LLNLLEMVVRCYDCXLSCGAHFVVEGR---
EIV--RKELVTGGG
>Thorarchaeia_GCA_004524435_U_2
------------------------------------------------------------
------------------------------------------------------------
-------------------VIK--------------------------------------
------------------------------------------------------------
------------------------------------------------------------
----DEIDEG--------------------------------------------------
------------------------------LLNLLEMVVRCYDCXLSCGAHFVVEGR---
EIV--RKELVTGGG
>Thorarchaeia_GCA_018239005_U
------------------------------------------------------------
------------------------------------------------------------
-------------------LMI--------------------------------------
------------------------------------------------------------
------------------------------------------------------------
----DEIPEG--------------------------------------------------
------------------------------VLNIIEMVVRCYDCXLSCGAHLVIEGR---
EIV--RKELVTGGG
>Thorarchaeia_GCA_018238525_U
------------------------------------------------------------
------------------------------------------------------------
-------------------LMI--------------------------------------
------------------------------------------------------------
------------------------------------------------------------
----EEIPEG--------------------------------------------------
------------------------------VLNIIEMVIRCYDCXLSCGAHLVIEGR---
EIV--RKELVTGGG
>Thorarchaeia_GCA_016839605_U
------------------------------------------------------------
------------------------------------------------------------
------------------------------------------------------------
------------------------------------------------------------
------------------------------------------------------------
----EEIPEG--------------------------------------------------
------------------------------LLNLIEMVVRCYDCXLSCGAHFVVECR---
EIV--RKELVTGGG
>Thorarchaeia_GCA_019058235_U
------------------------------------------------------------
------------------------------------------------------------
------------------------------------------------------------
------------------------------------------------------------
------------------------------------------------------------
----EEIPEG--------------------------------------------------
------------------------------VLNIIEMVVRCYDCXLSCGAHLVIEGR---
EIV--RKELVTGGG
>Thorarchaeia_GCA_001563335_U
------------------------------------------------------------
------------------------------------------------------------
------------------------------------------------------------
------------------------------------------------------------
------------------------------------------------------------
----DEIPEG--------------------------------------------------
------------------------------ILNLIEMVVRCYDCXLSCGAHLVIEGR---
ELV--RKELVTGGG
>Thorarchaeia_GCA_021498125_U
------------------------------------------------------------
------------------------------------------------------------
--------------------MK--------------------------------------
------------------------------------------------------------
------------------------------------------------------------
----EEIPEG--------------------------------------------------
------------------------------LLNLLEMVVRCYDCXLSCGAHLVVEGR---
EIV--RKELVTGGG
>Thorarchaeia_GCA_001563325_U
------------------------------------------------------------
------------------------------------------------------------
------------------------------------------------------------
------------------------------------------------------------
------------------------------------------------------------
----EEIPEG--------------------------------------------------
------------------------------LLNLIEMVVRCYDCXLSCGAHFVVEGR---
ELV--RKELVTGGG
>Thorarchaeia_GCA_023128605_U
------------------------------------------------------------
------------------------------------------------------------
-------------------LMI--------------------------------------
------------------------------------------------------------
------------------------------------------------------------
----EEIPEG--------------------------------------------------
------------------------------VLNIIEMVVRCYDCXLSCGAHLVIEGR---
EIV--RKELVTGGG
>Thorarchaeia_GCA_018238445_U
------------------------------------------------------------
------------------------------------------------------------
-------------------LMI--------------------------------------
------------------------------------------------------------
------------------------------------------------------------
----EEIPEG--------------------------------------------------
------------------------------VLNIIEMVIRCYDCXLSCGAHLVIEGR---
EIV--RKELVTGGG
>Thorarchaeia_GCA_018238765_U
------------------------------------------------------------
------------------------------------------------------------
------------------------------------------------------------
------------------------------------------------------------
------------------------------------------------------------
----EEIPEG--------------------------------------------------
------------------------------LLNLLEMVVRCYDCXLSCGAHLVIDGR---
EIV--RKELVTGGG
>Thorarchaeia_GCA_014728035_U
------------------------------------------------------------
------------------------------------------------------------
------------------------------------------------------------
------------------------------------------------------------
------------------------------------------------------------
----EEIPEG--------------------------------------------------
------------------------------LLNLLEMVVRCYDCXLSCGAHLVVEDR---
EIV--RKELVTSGG
>Thorarchaeia_GCA_011364905_U
------------------------------------------------------------
------------------------------------------------------------
-------------------VYT--------------------------------------
------------------------------------------------------------
------------------------------------------------------------
----DEIPEG--------------------------------------------------
------------------------------ILNIIEMVVRCYDCXLSCGAHLVVEGR---
ELV--RKELVTGGG
>Thorarchaeia_GCA_018238375_U
------------------------------------------------------------
------------------------------------------------------------
-------------------LMI--------------------------------------
------------------------------------------------------------
------------------------------------------------------------
----EEIPEG--------------------------------------------------
------------------------------VLNIIEMVIRCYDCXLSCGAHLVIEGR---
EIV--RKELVTGGG
>Thorarchaeia_GCA_022868585_U
------------------------------------------------------------
------------------------------------------------------------
------------------------------------------------------------
------------------------------------------------------------
------------------------------------------------------------
----EEIPEG--------------------------------------------------
------------------------------LLNLLEMVVRCYDCXLSCGAHIVVEGH---
ELV--RKELVTGGG
>Thorarchaeia_GCA_018238265_U
------------------------------------------------------------
------------------------------------------------------------
------------------------------------------------------------
------------------------------------------------------------
------------------------------------------------------------
----EEIPEG--------------------------------------------------
------------------------------LLNLLEMVVRCYDCXLSCGAHLVIDGR---
EIV--RKELVTGGG
>Thorarchaeia_GCA_023131185_U
------------------------------------------------------------
------------------------------------------------------------
-------------------LMI--------------------------------------
------------------------------------------------------------
------------------------------------------------------------
----DEIPEG--------------------------------------------------
------------------------------VLNIIEMVVRCYDCXLSCGAHLVIEGR---
EIV--RKELVTGGG
>Thorarchaeia_GCA_016840175_U
------------------------------------------------------------
------------------------------------------------------------
------------------------------------------------------------
------------------------------------------------------------
------------------------------------------------------------
----EEIPEG--------------------------------------------------
------------------------------LLNLIEMVVRCYDCXLSCGAHFVIEGR---
EIV--RKELVTGGG
>Thorarchaeia_GCA_002825515_U
------------------------------------------------------------
------------------------------------------------------------
------------------MVYT--------------------------------------
------------------------------------------------------------
------------------------------------------------------------
----DEIPEG--------------------------------------------------
------------------------------ILNLIEMVVRCYDCXLSCGAHMVIEGR---
EIV--RKELVTGGG
>Thorarchaeia_GCA_016840685_U
------------------------------------------------------------
------------------------------------------------------------
------------------------------------------------------------
------------------------------------------------------------
------------------------------------------------------------
----EEIPEG--------------------------------------------------
------------------------------LLNLLEMVVRCYDCXLSCGAHFVIEGR---
EIV--RKELVTGGG
>Thorarchaeia_GCA_003662775_U
------------------------------------------------------------
------------------------------------------------------------
--------------------VK--------------------------------------
------------------------------------------------------------
------------------------------------------------------------
----DEIPEG--------------------------------------------------
------------------------------LLNLLEMVVRCYDCXLSCGAHLVIEGR---
ELV--RKELVTGGG
>Thorarchaeia_GCA_016840855_U
------------------------------------------------------------
------------------------------------------------------------
------------------------------------------------------------
------------------------------------------------------------
------------------------------------------------------------
----DEIPEG--------------------------------------------------
------------------------------ILNLIEMVVRCYDCXLSCGAHLVVEGR---
ELV--RKELVTGGG
>Thorarchaeia_GCA_016839245_U
------------------------------------------------------------
------------------------------------------------------------
-------------------VNI--------------------------------------
------------------------------------------------------------
------------------------------------------------------------
----EEIPQG--------------------------------------------------
------------------------------LLNLLEMVVRCYDCXLSCGAHLVIDGR---
EIV--RKELVTGGG
>Thorarchaeia_GCA_004524595_U
------------------------------------------------------------
------------------------------------------------------------
------------------------------------------------------------
------------------------------------------------------------
------------------------------------------------------------
----EEIPQG--------------------------------------------------
------------------------------LLNLLEMVVRCYDCXLSCGAHLVVDGR---
EIV--RKELVTGGG
>Thorarchaeia_GCA_003662805_U
------------------------------------------------------------
------------------------------------------------------------
-------------------VND--------------------------------------
------------------------------------------------------------
------------------------------------------------------------
----EEIPEG--------------------------------------------------
------------------------------LLNLIEMVVRCYDCXLSCGAHLVVEGR---
EIV--RKELVTGGG
>Thorarchaeia_GCA_004525575_U
------------------------------------------------------------
------------------------------------------------------------
------------------------------------------------------------
------------------------------------------------------------
------------------------------------------------------------
----EEIPEG--------------------------------------------------
------------------------------LLNLLEMVVRCYDCXLSCGAHIVVEGH---
ELV--RKELVTGGG
>Thorarchaeia_GCA_004525575_U_2
------------------------------------------------------------
------------------------------------------------------------
------------------------------------------------------------
------------------------------------------------------------
------------------------------------------------------------
----EEIPEG--------------------------------------------------
------------------------------LLNLLEMVVRCYDCXLSCGAHLVIEGH---
ELV--RKELVTGGG
>Thorarchaeia_GCA_018238185_U
------------------------------------------------------------
------------------------------------------------------------
------------------------------------------------------------
------------------------------------------------------------
------------------------------------------------------------
----EEIPEG--------------------------------------------------
------------------------------LLNLLEMVVRCYDCXLSCGAHLVIDGR---
EIV--RKELVTGGG
>Thorarchaeia_GCA_016933575_U
------------------------------------------------------------
------------------------------------------------------------
------------------------------------------------------------
------------------------------------------------------------
------------------------------------------------------------
----EEIPEG--------------------------------------------------
------------------------------LLNLLEMVVRCYDCXLSCGAHLVVDGR---
EIV--RKELVTGGG
>Thorarchaeia_GCA_014730275_U
------------------------------------------------------------
------------------------------------------------------------
--------------------MT--------------------------------------
------------------------------------------------------------
------------------------------------------------------------
----EQIDEG--------------------------------------------------
------------------------------LLNLLEMVVRCYDCXLSCGAHLVVEGR---
EIA--RKELQTSGG
>Thorarchaeia_GCA_011365025_U
------------------------------------------------------------
------------------------------------------------------------
------------------------------------------------------------
------------------------------------------------------------
------------------------------------------------------------
----TEIDEG--------------------------------------------------
------------------------------ILNLLEMVVRCYDCXLSCGAHLVVEGH---
EIV--RKELVTGGG
>Thorarchaeia_GCA_016840225_U
------------------------------------------------------------
------------------------------------------------------------
------------------------------------------------------------
------------------------------------------------------------
------------------------------------------------------------
----DEIPEG--------------------------------------------------
------------------------------ILNLLEMVVRCYDCXLSCGAHLVVEGR---
EIV--RKELVTGGG
>Thorarchaeia_GCA_018239015_U
------------------------------------------------------------
------------------------------------------------------------
------------------------------------------------------------
------------------------------------------------------------
------------------------------------------------------------
----EEIPEG--------------------------------------------------
------------------------------LLNLLEMVVRCYDCXLSCGAHLVIDGR---
EIV--RKELVTGGG
>Thorarchaeia_GCA_018335335_U
------------------------------------------------------------
------------------------------------------------------------
--------------------MT--------------------------------------
------------------------------------------------------------
------------------------------------------------------------
----EQIDEG--------------------------------------------------
------------------------------LLNLLEMVVRCYDCXLSCGAHLVVEGR---
EIA--RKELQTSGG
>Thorarchaeia_GCA_003345545_U
------------------------------------------------------------
------------------------------------------------------------
------------------------------------------------------------
------------------------------------------------------------
------------------------------------------------------------
----EEIPEG--------------------------------------------------
------------------------------VLNLLEMVVRCYDCXLSCGAHLVVEGR---
EIV--RKELVTSSG
>Jordarchaeia_GCA_019056875_U
------------------------------------------------------------
------------------------------------------------------------
------------------------------------------------------------
------------------------------------------------------------
------------------------------------------------------------
----VEIDPK--------------------------------------------------
------------------------------ILNLMEMVMRAYDCXLACSAHLVIEGK---
EIV--RKEIVIGSG
>Lokiarchaeia_GCA_019894885_U
------------------------------------------------------------
------------------------------------------------------------
------------------VIKK--------------------------------------
------------------------------------------------------------
------------------------------------------------------------
----EEVPEG--------------------------------------------------
------------------------------VVNLLEMIVRCFDCXLSCAAHITVNGE---
EVY--SRKLNVGLG
>Lokiarchaeia_GCA_014730295_U
------------------------------------------------------------
------------------------------------------------------------
------------------------------------------------------------
------------------------------------------------------------
------------------------------------------------------------
----EDIDEG--------------------------------------------------
------------------------------VVNLLEMIVRCYDCXLSCAAHITVEGK---
EVY--SRKLNVGLG
>Lokiarchaeia_GCA_014730295_U_2
------------------------------------------------------------
------------------------------------------------------------
------------------------------------------------------------
------------------------------------------------------------
------------------------------------------------------------
----EDIDEG--------------------------------------------------
------------------------------VVNLLEMIVRCYDCXLSCAAHITVEGK---
EVY--SRKLNVGLG
>Lokiarchaeia_GCA_013375485_U
------------------------------------------------------------
------------------------------------------------------------
------------------------------------------------------------
------------------------------------------------------------
------------------------------------------------------------
----SDIPEG--------------------------------------------------
------------------------------VVNILEMIVRCFDCXLSCAAHITVDGK---
EIY--SREMHVGLG
>Lokiarchaeia_GCA_016839745_U
------------------------------------------------------------
------------------------------------------------------------
------------------------------------------------------------
------------------------------------------------------------
------------------------------------------------------------
----EEVPEG--------------------------------------------------
------------------------------VVNLLEMIVRCFDCXLSCAAHITVNGE---
EVY--SRKLNVGLG
>Lokiarchaeia_GCA_019057835_U
------------------------------------------------------------
------------------------------------------------------------
------------------VYKK--------------------------------------
------------------------------------------------------------
------------------------------------------------------------
----EDVPEG--------------------------------------------------
------------------------------VVNLLEMIVRCFDCXLSCAAHITVDGK---
EIY--TRKLNVGLG
>Lokiarchaeia_GCA_019057835_U_2
------------------------------------------------------------
------------------------------------------------------------
------------------------------------------------------------
------------------------------------------------------------
------------------------------------------------------------
----SDIPEG--------------------------------------------------
------------------------------VVNLLEMIVRCYDCXLSCAAHITIDGK---
EIY--SRKLNVGLG
>Lokiarchaeia_GCA_019058395_U
------------------------------------------------------------
------------------------------------------------------------
------------------------------------------------------------
------------------------------------------------------------
------------------------------------------------------------
----DEVPEG--------------------------------------------------
------------------------------VVNLLEMVVRCYDCXLSCAAHVTVEGK---
EIY--SRKLHVGLG
>Lokiarchaeia_GCA_019058395_U_2
------------------------------------------------------------
------------------------------------------------------------
------------------------------------------------------------
------------------------------------------------------------
------------------------------------------------------------
----EDIPEG--------------------------------------------------
------------------------------VVNLLEMVVRCYDCXLSCAAHITVEGK---
EIY--SRKLHVGLG
>Lokiarchaeia_GCA_016839585_U
------------------------------------------------------------
------------------------------------------------------------
------------------VNKK--------------------------------------
------------------------------------------------------------
------------------------------------------------------------
----SDIPEG--------------------------------------------------
------------------------------MVNLLEMVVRCFDCXLSCAAHITV------
--------------
>Lokiarchaeia_GCA_019058425_U
------------------------------------------------------------
------------------------------------------------------------
------------------------------------------------------------
------------------------------------------------------------
------------------------------------------------------------
----SDIPEG--------------------------------------------------
------------------------------VVNVLEMIVRCFDCXLSCAAHITVSGE---
EIY--SRKLHVGL-
>Lokiarchaeia_GCA_013375495_U
------------------------------------------------------------
------------------------------------------------------------
------------------------------------------------------------
------------------------------------------------------------
------------------------------------------------------------
----EEVPEG--------------------------------------------------
------------------------------VVNLLEMIVRCFDCXLSCAAHITVNGE---
EVY--SRKLNVGLG
>Lokiarchaeia_GCA_019894875_U
------------------------------------------------------------
------------------------------------------------------------
------------------VKIK--------------------------------------
------------------------------------------------------------
------------------------------------------------------------
----SEIPEG--------------------------------------------------
------------------------------VVNILEMIVRCFDCXLSCAAHITVRGK---
EIY--SREMHVGLG
>Lokiarchaeia_GCA_019057775_U
------------------------------------------------------------
------------------------------------------------------------
------------------VNKK--------------------------------------
------------------------------------------------------------
------------------------------------------------------------
----SDVPEG--------------------------------------------------
------------------------------VVNLLEMIVRCFDCXLSCAAHITVRGE---
EIY--SREMNVGLG
>Lokiarchaeia_GCA_019058365_U
------------------------------------------------------------
------------------------------------------------------------
------------------VNKK--------------------------------------
------------------------------------------------------------
------------------------------------------------------------
----SDIPEG--------------------------------------------------
------------------------------VVNVLEMVVRCFDCXLSCAAHITVRGK---
EIY--SRELNVGLG
>Lokiarchaeia_GCA_016839655_U
------------------------------------------------------------
------------------------------------------------------------
------------------------------------------------------------
------------------------------------------------------------
------------------------------------------------------------
----SDIPEG--------------------------------------------------
------------------------------VVNVLEMIVRCFDCXLSCAAHITVSGE---
EIY--S--------
>Lokiarchaeia_GCA_019057995_U
------------------------------------------------------------
------------------------------------------------------------
------------------VNDK--------------------------------------
------------------------------------------------------------
------------------------------------------------------------
----EDVPEG--------------------------------------------------
------------------------------VVNLLEMIVRCFDCXLSCAAHITVEGT---
EIY--SRKLNVGLG
>Lokiarchaeia_GCA_019057995_U_2
------------------------------------------------------------
------------------------------------------------------------
------------------------------------------------------------
------------------------------------------------------------
------------------------------------------------------------
----DDIPEG--------------------------------------------------
------------------------------VVNILEMIVRCFDCXLSCAAHITVEGA---
EIY--SREMNVGLG
>Lokiarchaeia_GCA_008080735_U
------------------------------------------------------------
------------------------------------------------------------
------------------------------------------------------------
------------------------------------------------------------
------------------------------------------------------------
----EDIDEG--------------------------------------------------
------------------------------VVNLLEMIVRCYDCXLSCAAHITVEGK---
EVY--SRKLNVGLG
>Lokiarchaeia_GCA_008080735_U_2
------------------------------------------------------------
------------------------------------------------------------
------------------------------------------------------------
------------------------------------------------------------
------------------------------------------------------------
----EDIDEG--------------------------------------------------
------------------------------VVNLLEMIVRCYDCXLSCAAHITVEGK---
EVY--SRKLNVGLG
>Lokiarchaeia_GCA_014729315_U
--LDKINNLIIKS-----------------------------------------------
------------------------------------------------------------
---------------NNTKVKK--------------------------------------
------------------------------------------------------------
------------------------------------------------------------
----EDVPEG--------------------------------------------------
------------------------------VVNLLEMIVRCYDCXLSCAAHITVEGK---
EIY--SRKMHVGLG
>Lokiarchaeia_GCA_014729315_U_2
------------------------------------------------------------
------------------------------------------------------------
------------------------------------------------------------
------------------------------------------------------------
------------------------------------------------------------
----EDIPEG--------------------------------------------------
------------------------------VVNLLEMIVRCYDCXLSCAAHITVDGD---
EIY--SRRLHVGLG
>Lokiarchaeia_GCA_014729315_U_3
------------------------------------------------------------
------------------------------------------------------------
------------------------------------------------------------
------------------------------------------------------------
------------------------------------------------------------
---EDEVPEG--------------------------------------------------
------------------------------VVNLLEMIVRCYDCXLSCAAHITVDGE---
EIY--SREMNVGLG
>Lokiarchaeia_GCA_019057865_U
------------------------------------------------------------
------------------------------------------------------------
------------------VNDK--------------------------------------
------------------------------------------------------------
------------------------------------------------------------
----EDVPEG--------------------------------------------------
------------------------------VVNLLEMIVRCFDCXLSCAAHITVEGN---
EIY--SRKLNVGLG
>Lokiarchaeia_GCA_016839555_U
------------------------------------------------------------
------------------------------------------------------------
------------------------------------------------------------
------------------------------------------------------------
------------------------------------------------------------
----EEVDEG--------------------------------------------------
------------------------------LVNLLEMIVRCYDCXLSCAAHITVEGK---
ELY--SRQLNVGLG
>Lokiarchaeia_GCA_016839555_U_2
------------------------------------------------------------
------------------------------------------------------------
------------------VIIK--------------------------------------
------------------------------------------------------------
------------------------------------------------------------
----EEVDEG--------------------------------------------------
------------------------------LVNLLEMIVRCYDCXLSCAAHITVEGK---
ELY--SRKLNVGLG
>Lokiarchaeia_GCA_019894975_U
------------------------------------------------------------
------------------------------------------------------------
------------------------------------------------------------
------------------------------------------------------------
------------------------------------------------------------
----SEVPEG--------------------------------------------------
------------------------------VVNILEMIVRCFDCXLSCAAHITVKGE---
EIY--SREMHVGLG
>Lokiarchaeia_GCA_016840085_U
--LDQINILKLK------------------------------------------------
------------------------------------------------------------
----------------EKVNKK--------------------------------------
------------------------------------------------------------
------------------------------------------------------------
----SDVPEG--------------------------------------------------
------------------------------VVNLLEMVVRCFDCXLSCAAHITVEGT---
EIY--SRKLNVGLG
>Lokiarchaeia_GCA_000986845_U
------------------------------------------------------------
------------------------------------------------------------
------------------------------------------------------------
------------------------------------------------------------
------------------------------------------------------------
----SDVPEG--------------------------------------------------
------------------------------VINILEMIVRCFDCXLSCAAHITVEGT---
EIY--SRKLNVGLG
>Lokiarchaeia_GCA_000986845_U_2
------------------------------------------------------------
------------------------------------------------------------
------------------------------------------------------------
------------------------------------------------------------
------------------------------------------------------------
----SDVPEG--------------------------------------------------
------------------------------VVNILEMVVRCFDCXLSCAAHITVEGT---
EIY--SRKLNVGLG
>Lokiarchaeia_GCA_011364925_U
------------------------------------------------------------
------------------------------------------------------------
------------------VIRK--------------------------------------
------------------------------------------------------------
------------------------------------------------------------
----EEVPEG--------------------------------------------------
------------------------------VVNLLEMVVRCFDCXLSCAAHITVDGE---
EVY--SRKLNVGLG
>Lokiarchaeia_GCA_008080755_U
------------------------------------------------------------
------------------------------------------------------------
------------------------------------------------------------
------------------------------------------------------------
------------------------------------------------------------
---DEDVPEG--------------------------------------------------
------------------------------VVNLLEMIVRCYDCXLSCAAHITVDGE---
EIY--SREMNVGLG
>Lokiarchaeia_GCA_004524725_U
------------------------------------------------------------
------------------------------------------------------------
------------------------------------------------------------
------------------------------------------------------------
------------------------------------------------------------
----EEVPEG--------------------------------------------------
------------------------------VVNLLEMIVRCYDCXLSCAAHITVDGT---
EIY--SRKLNVGLG
>Lokiarchaeia_GCA_004524725_U_2
------------------------------------------------------------
------------------------------------------------------------
------------------------------------------------------------
------------------------------------------------------------
------------------------------------------------------------
----EEVPEG--------------------------------------------------
------------------------------VVNLLEMIVRCYDCXLSCAAHITVEGT---
EIY--SRKLNVGLG
>Lokiarchaeia_GCA_005223125_U
------------------------------------------------------------
------------------------------------------------------------
------------------VNKK--------------------------------------
------------------------------------------------------------
------------------------------------------------------------
----SDIPEG--------------------------------------------------
------------------------------VVNILEMIVRCFDCXLSCAAHITVDGK---
EIY--SREMNVGLG
>Lokiarchaeia_GCA_016840745_U
------------------------------------------------------------
------------------------------------------------------------
------------------------------------------------------------
------------------------------------------------------------
------------------------------------------------------------
----SDVPEG--------------------------------------------------
------------------------------VVNVLEMIVRCFDCXLSCAAHVTVRGE---
EIY--SRKLNVGLG
>Lokiarchaeia_GCA_016840745_U_2
------------------------------------------------------------
------------------------------------------------------------
------------------------------------------------------------
------------------------------------------------------------
------------------------------------------------------------
----SDVPEG--------------------------------------------------
------------------------------VVNVLEMIVRCFDCXLSCAAHITVKGD---
EIY--SRKLNVGLG
>Lokiarchaeia_GCA_019057795_U
------------------------------------------------------------
------------------------------------------------------------
------------------VIKK--------------------------------------
------------------------------------------------------------
------------------------------------------------------------
----EEIPEG--------------------------------------------------
------------------------------VVNILEMIVRCFDCXLSCAAHITVDGE---
EIY--SRRLNVGLG
>Lokiarchaeia_GCA_014730165_U
------------------------------------------------------------
------------------------------------------------------------
-------------------VKK--------------------------------------
------------------------------------------------------------
------------------------------------------------------------
----DEVDEG--------------------------------------------------
------------------------------VVNLLEMIVRCYDCXLSCAAHVTVEGK---
EIY--SRKLNVGLG
>Lokiarchaeia_GCA_014730165_U_2
------------------------------------------------------------
------------------------------------------------------------
------------------------------------------------------------
------------------------------------------------------------
------------------------------------------------------------
----EDIDEG--------------------------------------------------
------------------------------VVNLLEMIVRCYDCXLSCAAHVTVDGK---
EIY--SRKLNVGLG
>Lokiarchaeia_GCA_016839635_U
------------------------------------------------------------
------------------------------------------------------------
------------------------------------------------------------
------------------------------------------------------------
------------------------------------------------------------
------------------------------------------------------------
---------------------------------------RCFDCXLSCAAHITVEGK---
EIY--SRKLNVGLG
>Lokiarchaeia_GCA_016840125_U
------------------------------------------------------------
------------------------------------------------------------
------------------------------------------------------------
------------------------------------------------------------
----------------------------------------------------------LS
GIPEDIVQER--------------------------------------------------
------------------------------VLNLMEMVVRNFDCXLSCAAHLVVDGN---
RIV--DREIEIGSG
>Lokiarchaeia_GCA_022866525_U
------------------------------------------------------------
------------------------------------------------------------
------------------------------------------------------------
------------------------------------------------------------
------------------------------------------------------------
----EDVPEG--------------------------------------------------
------------------------------VVNLLEMIVRCFDCXLSCAAHITVNGE---
EIY--SRKLNVGLG
>Lokiarchaeia_GCA_016839425_U
------------------------------------------------------------
------------------------------------------------------------
------------------------------------------------------------
------------------------------------------------------------
------------------------------------------------------------
----SDVPEG--------------------------------------------------
------------------------------VVNVLEMIVRCFDCXLSCAAHVTVRGE---
EIY--SRKLNVGLG
>Lokiarchaeia_GCA_016839425_U_2
------------------------------------------------------------
------------------------------------------------------------
----------------MRSDYQ--------------------------------------
------------------------------------------------------------
------------------------------------------------------------
----SDVPEG--------------------------------------------------
------------------------------VVNVLEMIVRCFDCXLSCAAHVTVRGE---
EIY--SRKLNVGLG
>Lokiarchaeia_GCA_014730125_U
------------------------------------------------------------
------------------------------------------------------------
-------------------VKK--------------------------------------
------------------------------------------------------------
------------------------------------------------------------
----DEVDEG--------------------------------------------------
------------------------------VVNLLEMIVRCYDCXLSCAAHVTVEGK---
EIY--SRKLNVGLG
>Lokiarchaeia_GCA_014730125_U_2
------------------------------------------------------------
------------------------------------------------------------
------------------------------------------------------------
------------------------------------------------------------
------------------------------------------------------------
----EDIDEG--------------------------------------------------
------------------------------VVNLLEMIVRCYDCXLSCAAHVTVDGK---
EIY--SRKLNVGLG
>Lokiarchaeia_GCA_004524425_U
------------------------------------------------------------
------------------------------------------------------------
------------------------------------------------------------
------------------------------------------------------------
------------------------------------------------------------
----DDIPEG--------------------------------------------------
------------------------------VVNLLEMIVRCYDCXLSCAAHITVEGK---
EIY--SRKMHVGLG
>Lokiarchaeia_GCA_004524425_U_2
------------------------------------------------------------
------------------------------------------------------------
------------------------------------------------------------
------------------------------------------------------------
------------------------------------------------------------
----EDVPEG--------------------------------------------------
------------------------------VINLLEMIVRCYDCXLSCAAHITVDGK---
EIF--RRKLHVGLG
>Lokiarchaeia_GCA_019058095_U
------------------------------------------------------------
------------------------------------------------------------
------------------VNDK--------------------------------------
------------------------------------------------------------
------------------------------------------------------------
----EDVPEG--------------------------------------------------
------------------------------VVNLLEMIVRCFDCXLSCAAHITVEGT---
EIY--SRKLNVGLG
>Lokiarchaeia_GCA_016840165_U
------------------------------------------------------------
------------------------------------------------------------
------------------------------------------------------------
------------------------------------------------------------
------------------------------------------------------------
----EEVPEG--------------------------------------------------
------------------------------VVNLLEMIVRCYDCXLSCAAHITVEGT---
EIY--SRKLNVGLG
>Lokiarchaeia_GCA_019058075_U
------------------------------------------------------------
------------------------------------------------------------
------------------VNDK--------------------------------------
------------------------------------------------------------
------------------------------------------------------------
----EDVPEG--------------------------------------------------
------------------------------VVNLLEMIVRCFDCXLSCAAHITVEGT---
EIY--SRKLNVGLG
>Lokiarchaeia_GCA_019058515_U
------------------------------------------------------------
------------------------------------------------------------
------------------------------------------------------------
------------------------------------------------------------
------------------------------------------------------------
----DEVPEG--------------------------------------------------
------------------------------VVNLLEMVVRCYDCXLSCAAHVTVEGK---
EIY--SRKLHVGLG
>Lokiarchaeia_GCA_019058515_U_2
------------------------------------------------------------
------------------------------------------------------------
------------------------------------------------------------
------------------------------------------------------------
------------------------------------------------------------
----EDIPEG--------------------------------------------------
------------------------------VVNLLEMVVRCYDCXLSCAAHITVEGK---
EIY--SRKLHVGLG
>Lokiarchaeia_GCA_018238725_U
------------------------------------------------------------
------------------------------------------------------------
------------------------------------------------------------
------------------------------------------------------------
------------------------------------------------------------
----EEIPEG--------------------------------------------------
------------------------------VVNLLEMIVRCFDCXLSCAAHITVDGE---
EIY--SRKLNVGLG
>Lokiarchaeia_GCA_016839705_U
------------------------------------------------------------
------------------------------------------------------------
------------------------------------------------------------
------------------------------------------------------------
------------------------------------------------------------
----SDVPEG--------------------------------------------------
------------------------------VVNLLEMIVRCFDCXLSCAAHITVEGT---
EIY--SREMNVGLG
>Lokiarchaeia_GCA_019057735_U
------------------------------------------------------------
------------------------------------------------------------
------------------VIKK--------------------------------------
------------------------------------------------------------
------------------------------------------------------------
----EEIPEG--------------------------------------------------
------------------------------VVNLLEMIVRCFDCXLSCAAHITVNGE---
EIY--SRRLNVGLG
>Lokiarchaeia_GCA_019057915_U
------------------------------------------------------------
------------------------------------------------------------
------------------VNDK--------------------------------------
------------------------------------------------------------
------------------------------------------------------------
----EDVPEG--------------------------------------------------
------------------------------VVNLLEMIVRCFDCXLSCAAHITVEGT---
EIY--SRKLNVGLG
>Lokiarchaeia_GCA_016930515_U
------------------------------------------------------------
------------------------------------------------------------
------------------------------------------------------------
------------------------------------------------------------
------------------------------------------------------------
----SDVPEG--------------------------------------------------
------------------------------VVNVLEMIVRCFDCXLSCAAHVTVQGE---
EIY--SRKLNVGLG
>Lokiarchaeia_GCA_016930515_U_2
------------------------------------------------------------
------------------------------------------------------------
----------------MRSDNK--------------------------------------
------------------------------------------------------------
------------------------------------------------------------
----SDVPEG--------------------------------------------------
------------------------------VVNVLEMIVRCFDCXLSCAAHVTVRGE---
EIY--SRKLNVGLG
>Lokiarchaeia_GCA_019058355_U
----------MK------------------------------------------------
------------------------------------------------------------
----------------NRTFKK--------------------------------------
------------------------------------------------------------
------------------------------------------------------------
----SDIPEG--------------------------------------------------
------------------------------VINVLEMVVRCFDCXLSCAAHITVKGT---
EIY--SRELHVGLG
>Lokiarchaeia_GCA_019058355_U_2
------------------------------------------------------------
------------------------------------------------------------
------------------------------------------------------------
------------------------------------------------------------
------------------------------------------------------------
------------------------------------------------------------
---------------------------------------RCFDCXLSCAAHITVRGE---
EIY--SRELHVGLG
>Lokiarchaeia_GCA_019058135_U
------------------------------------------------------------
------------------------------------------------------------
------------------VKKN--------------------------------------
------------------------------------------------------------
------------------------------------------------------------
----EDIPEG--------------------------------------------------
------------------------------VVNLLEMIVRCYDCXLSCAAHITVDGK---
EIY--SRELNVGLG
>Lokiarchaeia_GCA_019058215_U
------------------------------------------------------------
------------------------------------------------------------
------------------VKKN--------------------------------------
------------------------------------------------------------
------------------------------------------------------------
----EDIPEG--------------------------------------------------
------------------------------VVNLLEMIVRCYDCXLSCAAHITVDGK---
EIY--SRELNVGLG
>Lokiarchaeia_GCA_019057575_U
------------------------------------------------------------
------------------------------------------------------------
------------------VNDK--------------------------------------
------------------------------------------------------------
------------------------------------------------------------
----EDVPEG--------------------------------------------------
------------------------------VVNLLEMIVRCFDCXLSCAAHITVEGT---
EIY--SRKLNVGLG
>Lokiarchaeia_GCA_005222975_U
------------------------------------------------------------
------------------------------------------------------------
------------------------------------------------------------
------------------------------------------------------------
------------------------------------------------------------
----EEIPEG--------------------------------------------------
------------------------------VVNILEMIVRCFDCXLSCAAHITVDGE---
EIY--SRKLNVGLG
>Lokiarchaeia_GCA_016840695_U
------------------------------------------------------------
------------------------------------------------------------
------------------------------------------------------------
------------------------------------------------------------
------------------------------------------------------------
----SDVPEG--------------------------------------------------
------------------------------VVNVLEMIVRCFDCXLSCAAHITVKGD---
EIY--SRKLNVGLG
>Lokiarchaeia_GCA_016840695_U_2
------------------------------------------------------------
------------------------------------------------------------
------------------------------------------------------------
------------------------------------------------------------
------------------------------------------------------------
----SDVPEG--------------------------------------------------
------------------------------VVNVLEMIVRCFDCXLSCAAHVTVRGE---
EIY--SRKLNVGLG
>Lokiarchaeia_GCA_016840655_U
--------MKIKG-----------------------------------------------
------------------------------------------------------------
----------------ENVNIK--------------------------------------
------------------------------------------------------------
------------------------------------------------------------
----EDVPEG--------------------------------------------------
------------------------------VVNLLEMIVRCFDCXLSCAAHITVKGT---
EIY--SRKLNVGLG
>Lokiarchaeia_GCA_016839765_U
------------------------------------------------------------
------------------------------------------------------------
------------------VKDK--------------------------------------
------------------------------------------------------------
------------------------------------------------------------
----EDVPEG--------------------------------------------------
------------------------------VVNLLEMVVRCFDCXLSCAAHITVDGE---
EVY--SRKLNVGLG
>Lokiarchaeia_GCA_013375455_U
------------------------------------------------------------
------------------------------------------------------------
------------------------------------------------------------
------------------------------------------------------------
------------------------------------------------------------
------------------------------------------------------------
------------------------------------VVVRNFDCXLSCAAHLVVDGK---
KIV--DREIQIGAG
>Lokiarchaeia_GCA_019894855_U
------------------------------------------------------------
------------------------------------------------------------
------------------LIKK--------------------------------------
------------------------------------------------------------
---------------------------NREKI----------------------------
----EEVPEG--------------------------------------------------
------------------------------VVNLLEMIVRCFDCXLSCAAHITVNGE---
EVY--SRKLNVGLG
>Lokiarchaeia_GCA_019058315_U
------------------------------------------------------------
------------------------------------------------------------
------------------------------------------------------------
------------------------------------------------------------
------------------------------------------------------------
---EEELMER--------------------------------------------------
------------------------------KLNLIEMVIRNFDCXLSCAAHLIVKDE---
IIF--EKEIVIGSG
>Lokiarchaeia_GCA_020344955_U
------------------------------------------------------------
------------------------------------------------------------
------------------------------------------------------------
------------------------------------------------------------
------------------------------------------------------------
----SDIPEG--------------------------------------------------
------------------------------VVNVLEMVVRCFDCXLSCAAHITVSGK---
EIY--SRELHVGLG
>Lokiarchaeia_GCA_019058035_U
------------------------------------------------------------
------------------------------------------------------------
------------------VKKN--------------------------------------
------------------------------------------------------------
------------------------------------------------------------
----EDIPEG--------------------------------------------------
------------------------------VVNLLEMIVRCYDCXLSCAAHITVDGK---
EIY--SRELNVGLG
>Lokiarchaeia_GCA_018238745_U
------------------------------------------------------------
------------------------------------------------------------
------------------------------------------------------------
------------------------------------------------------------
------------------------------------------------------------
----EEIPEG--------------------------------------------------
------------------------------VVNFLEMIVRCFDCXLSCAAHITVDGE---
EIY--SRKLNVGFG
>Lokiarchaeia_GCA_019058055_U
------------------------------------------------------------
------------------------------------------------------------
------------------VNDK--------------------------------------
------------------------------------------------------------
------------------------------------------------------------
----EVVPEG--------------------------------------------------
------------------------------VVNLLEMIVRCFDCXLSCAAHITVEGT---
EIY--SRKLNVGLG
>Lokiarchaeia_GCA_013375355_U
------------------------------------------------------------
------------------------------------------------------------
------------------------------------------------------------
------------------------------------------------------------
------------------------------------------------------------
-ILSEEINER--------------------------------------------------
------------------------------LLNLLEMVIRNFDCXLSCAAHLIVKDE---
IIF--EKEIVIGSG
>Lokiarchaeia_GCA_019058295_U
------------------------------------------------------------
------------------------------------------------------------
------------------------------------------------------------
------------------------------------------------------------
------------------------------------------------------------
----SDIPEG--------------------------------------------------
------------------------------VVNVLEMIVRCFDCXLSCAAHITVDGK---
EIY--SRELHVGLG
>Lokiarchaeia_GCA_018238625_U
------------------------------------------------------------
------------------------------------------------------------
------------------------------------------------------------
------------------------------------------------------------
------------------------------------------------------------
----EEIPEG--------------------------------------------------
------------------------------VVNFLEMIVRCFDCXLSCAAHITVDGE---
EIY--SRKLNVGLG
>Lokiarchaeia_GCA_011364975_U
------------------------------------------------------------
------------------------------------------------------------
------------------VNIK--------------------------------------
------------------------------------------------------------
------------------------------------------------------------
----EDVPEG--------------------------------------------------
------------------------------VVNLLEMIVRCFDCXLSCAAHLTVNGE---
EIY--SRKLNVGLG
>Lokiarchaeia_GCA_016839315_U
------------------------------------------------------------
------------------------------------------------------------
------------------VNIK--------------------------------------
------------------------------------------------------------
------------------------------------------------------------
----EDVPEG--------------------------------------------------
------------------------------VVNLLEMIVRCFDCXLSCAAHLTVNGE---
EIY--SRKLNVGLG
>Lokiarchaeia_GCA_005191425_U
------------------------------------------------------------
------------------------------------------------------------
------------------------------------------------------------
------------------------------------------------------------
------------------------------------------------------------
----MPIDEK--------------------------------------------------
------------------------------FLNIFEMVIRSYDNXLSCSAHLAIEGN---
EII--SREIKIGTE
>Lokiarchaeia_GCA_019058015_U
------------------------------------------------------------
------------------------------------------------------------
------------------VKKN--------------------------------------
------------------------------------------------------------
------------------------------------------------------------
----EDIPEG--------------------------------------------------
------------------------------VVNLLEMIVRCYDCXLSCAAHITVDGK---
EIY--SRELNVGLG
>Lokiarchaeia_GCA_011365055_U
------------------------------------------------------------
------------------------------------------------------------
------------------------------------------------------------
--------------------------------VNN-------------------------
------------------------------------------------------FDL---
--NDPKVQDV--------------------------------------------------
------------------------------ALNLIEMVIRNYDFXLSCAAHLTIHGK---
EIA--KREIYLGVE
>Lokiarchaeia_GCA_004524535_U
------------------------------------------------------------
------------------------------------------------------------
------------------------------------------------------------
------------------------------------------------------------
------------------------------------------------------------
----SDIPEG--------------------------------------------------
------------------------------VVNILEMIVRCYDCXLSCAAHITVDGK---
EIY--SRELHVGLG
>Lokiarchaeia_GCA_013375405_U
------------------------------------------------------------
------------------------------------------------------------
------------------------------------------------------------
------------------------------------------------------------
------------------------------------------------------------
------------------------------------------------------------
------------------------------------VVVRNFDCXLSCAAHLVVDGQ---
RIV--DREIQIGSG
>Lokiarchaeia_GCA_016926735_U
------------------------------------------------------------
------------------------------------------------------------
------------------------------------------------------------
------------------------------------------------------------
------------------------------------------------------------
----SDIPEG--------------------------------------------------
------------------------------VINLLEMVVRCYDCXLSCAAHITVDGK---
EIY--TRKLNVGLG
>Lokiarchaeia_GCA_014729055_U
------------------------------------------------------------
------------------------------------------------------------
------------------------------------------------------------
------------------------------------------------------------
------------------------------------------------------------
----VEVNEG--------------------------------------------------
------------------------------VLNLLEMVIRCFDCXLSCAAHLTVDGK---
EIY--KRPMKIGAG
>Lokiarchaeia_GCA_004524365_U
------------------------------------------------------------
------------------------------------------------------------
------------------------------------------------------------
------------------------------------------------------------
------------------------------------------------------------
----EEIDEG--------------------------------------------------
------------------------------LVNLLEMVVRCYDCXLSCAAHITVEGN---
EVY--SRKLNVGTG
>Lokiarchaeia_GCA_019058245_U
------------------------------------------------------------
------------------------------------------------------------
------------------------------------------------------------
------------------------------------------------------------
------------------------------------------------------------
----SDIPEG--------------------------------------------------
------------------------------VVNVLEMIVRCYDCXLSCAAHITVRGK---
EIY--SRELNVGLG
>Lokiarchaeia_GCA_004524495_U
--MRRKRIAHIKG-----------------------------------------------
------------------------------------------------------------
------------------VYKK--------------------------------------
------------------------------------------------------------
------------------------------------------------------------
----EDIPEG--------------------------------------------------
------------------------------VVNLLEMIVRCYDCXLSCAAHITVSGK---
EIY--KRKLNVGLG
>Lokiarchaeia_GCA_008000775_U
------------------------------------------------------------
------------------------------------------------------------
--------------------MK--------------------------------------
------------------------------------------------------------
------------------------------------------------------------
----VEVNDN--------------------------------------------------
------------------------------ILNLLEMVIRCYDCXLSCAAHITIDGT---
ERV--IRKLEVDCG
>Lokiarchaeia_GCA_019894715_U
------------------------------------------------------------
------------------------------------------------------------
------------------VKYQ--------------------------------------
------------------------------------------------------------
------------------------------------------------------------
----SDIPEG--------------------------------------------------
------------------------------VINLLEMVVRCYDCXLSCAAHITVDGK---
EIY--TRKLNVGLG
>Lokiarchaeia_GCA_019057355_U
------------------------------------------------------------
------------------------------------------------------------
------------------------------------------------------------
------------------------------------------------------------
------------------------------------------------------------
----TDIPEG--------------------------------------------------
------------------------------VLNMLEMIVRCYDCXLSCAAHITVKGK---
EIY--SRKLNVGLG
>Lokiarchaeia_GCA_012798355_U
---------------------------------------------MTGKGLEE-------
------------------------------------------------------------
---------------------------------KDGHP----------------------
------------------------------------------------------------
------------------------------------------------------------
------------------------------------------------------------
------------------------------ELNILETVIRIYDFXLSCAAHDIVNGE---
EIY--RRPLSINST
>Lokiarchaeia_GCA_005191415_U
------------------------------------------------------------
------------------------------------------------------------
------------------------------------------------------------
------------------------------------------------------------
----------------------------------------------------------LS
GLPEDVVQER--------------------------------------------------
------------------------------VLNLLEMVIRNFDCXLSCAAHLIINGN---
EIV--KKEIQIGSG
>Lokiarchaeia_GCA_016839385_U
------------------------------------------------------------
------------------------------------------------------------
------------------------------------------------------------
------------------------------------------------------------
------------------------------------------------------------
---EDKLNEG--------------------------------------------------
------------------------------ITNLLEMVIRCYDPXLSCAAHLTVSGE---
ELL--KKRIKLGMG
>Lokiarchaeia_GCA_018238965_U
------------------------------------------------------------
------------------------------------------------------------
------------------------------------------------------------
------------------------------------------------------------
------------------------------------------------------------
----VEVNDS--------------------------------------------------
------------------------------ILNLLEMVIRCYDCXLSCAAHITIEGN---
EHV--IRRLEVDCG
>Lokiarchaeia_GCA_004524515_U
--MDKINYNKIN------------------------------------------------
------------------------------------------------------------
----------------YTSDKK--------------------------------------
------------------------------------------------------------
------------------------------------------------------------
----SDVPEG--------------------------------------------------
------------------------------VVNILEMIVRCYDCXLSCAAHITVDGK---
EIY--SRKLNVGLG
>Lokiarchaeia_GCA_019057895_U
------------------------------------------------------------
------------------------------------------------------------
------------------------------------------------------------
------------------------------------------------------------
------------------------------------------------------------
----EEIPEG--------------------------------------------------
------------------------------VVNILEMIVRCFDCXLSCAAHITVDGE---
EIY--SRKLNVGLG
>Lokiarchaeia_GCA_019058445_U
------------------------------------------------------------
------------------------------------------------------------
------------------------------------------------------------
------------------------------------------------------------
------------------------------------------------------------
----EDVPEG--------------------------------------------------
------------------------------VVNLLEMVVRCFDCXLSCAAHITVDGE---
EIY--KRQLNVGLG
>Lokiarchaeia_GCA_019058445_U_2
------------------------------------------------------------
------------------------------------------------------------
------------------------------------------------------------
------------------------------------------------------------
------------------------------------------------------------
----SDIPEG--------------------------------------------------
------------------------------VVNVLEMIVRCFDCXLSCAAHITVDGK---
EIY--SRELHVGLG
>Lokiarchaeia_GCA_016933055_U
------------------------------------------------------------
------------------------------------------------------------
------------------------------------------------------------
------------------------------------------------------------
------------------------------------------------------------
----VEIDEK--------------------------------------------------
------------------------------ITNLLEMIIRCYDPXLSCAAHLTVSGD---
VLH--DKKIKLGMG
>Lokiarchaeia_GCA_019056755_U
------------------------------------------------------------
------------------------------------------------------------
------------------VNDK--------------------------------------
------------------------------------------------------------
------------------------------------------------------------
----EDVPEG--------------------------------------------------
------------------------------VVNLLEMIVRCFDCXLSCAAHITVEGT---
EIY--SRKLNVGLG
>Lokiarchaeia_GCA_019056755_U_2
------------------------------------------------------------
------------------------------------------------------------
------------------VNKK--------------------------------------
------------------------------------------------------------
------------------------------------------------------------
----SDVPEG--------------------------------------------------
------------------------------VVNLLEMIVRCFDCXLSCAAHITVGGT---
EIY--SRKLNVGLG
>Lokiarchaeia_GCA_018238425_U
------------------------------------------------------------
------------------------------------------------------------
------------------------------------------------------------
------------------------------------------------------------
------------------------------------------------------------
----EEIPEG--------------------------------------------------
------------------------------VVNILEMIVRCFDCXLSGAAHITVDGE---
EIY--SRKLNVGLG
>Lokiarchaeia_GCA_004524705_U
------------------------------------------------------------
------------------------------------------------------------
------------------------------------------------------------
------------------------------------------------------------
------------------------------------------------------------
------------------------------------------------------------
-------------------------------LTLRLVQSREVNCXLSCAAHITVDGE---
EIY--SRKLNVGLG
>Lokiarchaeia_GCA_019894685_U
------------------------------------------------------------
------------------------------------------------------------
------------------------------------------------------------
------------------------------------------------------------
------------------------------------------------------------
----EEIPEG--------------------------------------------------
------------------------------VVNLLEMIVRCFDCXLSCAAHITVNGE---
EVY--SRRLNVGLG
>Lokiarchaeia_GCA_004524545_U
------------------------------------------------------------
------------------------------------------------------------
------------------------------------------------------------
------------------------------------------------------------
------------------------------------------------------------
----VEINEG--------------------------------------------------
------------------------------ITNLLEMIIRCYDPXLSCAAHLTVSGE---
VLH--DKKIKLGMG
>Lokiarchaeia_GCA_018238505_U
------------------------------------------------------------
------------------------------------------------------------
--------------------MK--------------------------------------
------------------------------------------------------------
------------------------------------------------------------
----VEVNDN--------------------------------------------------
------------------------------ILNLLEMVIRCYDCXLSCAAHITIDGT---
ERV--IRKLEVDCG
>Lokiarchaeia_GCA_021498095_U
------------------------------------------------------------
------------------------------------------------------------
------------------------------------------------------------
------------------------------------------------------------
------------------------------------------------------------
----VEVTDN--------------------------------------------------
------------------------------ILNLLEMVIRCYDCXLSCAAHITIDGT---
ERV--IRKLEVDCG
>Lokiarchaeia_GCA_018238315_U
------------------------------------------------------------
------------------------------------------------------------
------------------------------------------------------------
------------------------------------------------------------
------------------------------------------------------------
----VEVNDS--------------------------------------------------
------------------------------ILNLLEMVIRCYDCXLSCAAHITIEGN---
EHV--IRRLEVDCG
>Thorarchaeia_GCA_016840365_C
EEIACKHIARVEGHGSLYVTTK--DGQLVDVKMSVDEGARLFEAFLVDRHYTEVPEMACR
ICAICSASHRIVSTVAIEKAFGIQVDKQVTDLRRLLIWGEYVESHILHALYLALPDYVGH
ESVISALADFPDVVKIALKLKKLGNDLQILTGGREIHQVTPMVGGFSSYPTKQALMEIKD
RINDARPDLQACVDVWAGLEEIPFHRTEYLAIRREDEYALVDGEIATLGGIRAPVEDYKK
FITERVPDYSFAKAGELNGRSFFVGALARLNINNDKVIDQLGSFNTFHNNAAQLIETAQV
FDMAIDTIDS--LLASDLEWHEVVPKAGVGTHITEAPRGSLVHSYEFGSDGLLRKADIIA
PTTMNYTNMEDDVRAFFPQIAHKSKEE---IQFDLNRLIRAYDPCISCSCHMVE------
--------------
>Thorarchaeia_GCA_016840385_C
KEIVIEPLARVEGHGGIRVEID--GNKISNVEVRILEGPRLFEELVIGKTPEEDLSIVPR
ICAICNLSHKYAALRGLEKALGVTIPHVTQEYRHLTHHGEIIESHSLHLYFLALPDFLGY
DNAVAMADKYGDVVVKALQLKKFGNKIMKLMGGRMIHGENPVLGGFNKLPSKKDLVAIKE
EAEELLPFAMATIDILAGLEIDDHMETQFLCCKPPHGYDYYGDVLITSDGKEHPAENYRN
VVVERVVGHSFAKRAMYNESPFTVGALARVILLKDKLFN---YRNPLYNNFAQAIEQVFS
LEGIIKVVNE-L-LESDPPE-QRTQESGSGTGVIEAPRGTLIHSYTI-KDGKTTAADFIT
PTAMFLDDIEQFIRIGGETLLEKNQMDN--IELKFEMIARAYDPCISCSAHLVE------
-VY--K--------
>Thorarchaeia_GCA_018238285_C
RPISIDHIARIEGKAGIEVHHD--GKTVQVSHVNIFEGPRYFEAITLGKPIEEATAVFPR
VCSFCAAAHKITGVQAAENAIGLHPTGQTVSLRELLYIGDFIESHALHLFLLAFPDFLGY
PDAFSMGKDHPAILSAGMAMKDIGADIQTIIGSRYIHQENAMIGGFGKLPTTKKLETLKK
RLVGIRNEAEQALETLVSYRNWPEVDRMHLALEPYDTYTMLGNMVHASDGSKFKVDAYKM
RIKESVVEHSFAKHGHYKDKPFMTGALSRYVLFGKMYIEYLDANNPMSNNFAQAIEIVYY
VHRAEEIIHN--LLDSYKPLEPQITKAGTGVSMTEAPRGMLAYTISIDKKGRVKGADIIT
PTAMFLPILEDDLRRMSEGMLQQGIKDAKIIGPKLETVVRSYDPCVSCSVHVSE------
--------------
>Thorarchaeia_GCA_016933575_C
RPISVDHIARIEGKAGIEIRHD--GKNVQVSQVNIFEGPRYFEAITLGKPIEEATAVFPR
VCSFCAAAHKITGLQAAEKAIGLHPTKQTVKLRELLYIGDYIESHALHLFLLALPDFLGY
PDAFSMSKDHPTILAAGMALKDIGADIQTVIGSRYIHQENVMLGGFGKLPTKKKLVSLGQ
RLRGLQNEAEQALETLVSYRNWPEVDRIHLALEPYDTYTMLGDVVHASDNSKFKVDAYKM
RLRESIVSHSFAKHSHYNEQPFMTGSLSRYHLFGGMYVEFLDPNNPMSNNFAQAVEIIYF
VQRAESIISD--IASALKPNEPQITKAGTGVSMTEAPRGLLAYTISVDKNGKVKSVDIIT
PTAMFLPILENDLRRMSEGLLKQGVKDAKVIGPKLETVVRSYDPCVSCSVHVTE------
------RK------
>Lokiarchaeia_GCA_019056755_C
MQKVIDVCTRVEGHGNVKIFIQ--NDEISNVEFEILA-FRGFENILIGKKLSDVPKIVSR
ICGLCHASQTIVSCKSIEEIYNIKANHQSVLIRRLLMAGELLKSHSMHYFFQSFPDLLNP
IDIYDLIKYNPQLTSHIYDIIKIGNNIDKIFGGRSIHTITPIPGGVIYRPSRKRKNIAEK
YFAKVISNLEWIMENFIDLEDFMLPNVKFLSLNNNRSYDRYDGILTMKKGLDFRLEEYLN
YFDKDPTMWG-IDF-VDKNQNYLVGPISRNQIVETGYLNLFDRNNILFANFLRLLEMFVE
SQNSLNILED-PILKSTIPLPN-SIISREGIGVVEAPRGTLIHHYRINKRNILEEAKLFI
ATEINIPLINEMISNYARKLYEKEDIHS--VKKKIQKIIRAFDPCISCATH---------
--------------
>Lokiarchaeia_GCA_019057835_C
LKRIINVCTRVEGHATVNIYIENKNDEISYVNFVIDA-FRGFENFLLKKKLLDIPKLASR
ICGLCYASQMIVSCKAIEDIYGLQIPEQSVLLRKLLMIGELIKSHCMNFFFQSLPDLLIP
LSPYDLIKFDPQLTTNIYELIKIGNDIDRIFGGRSIHPITLIPGGIAYTPSRKNITLARR
YFQKAVDNLEYVIDYFIKLIEFNLPNPTYLGLNKQGNYNRYDGSLGIKQDKNFLKNDYST
YFDKDPNLQG-INF--DERENVLVGPLARNKVIENTYLSYFDKNNILYANFLRLIEMYIE
THQGLKILDD-PTLNNKETLPK-SIKKFDGIGVVEAPRGILMHHYHLNKANTIDQVKLFI
ATEINIPIINQMITKYAKKLYEKLDINI--VKKNIQMIIRAFDPCISCATH---------
--------------
>Lokiarchaeia_GCA_016932935_C
MNSNVDLCTRIEGHASIEYIVS--KNELMAVNFKTDV-FRGFEGILRGKHYLDAPRIASR
ICGLCHASQAIASTRAIEAMLGVQPSASARAMRAVLMCGELVKSHVMHFYFQGFPDISAP
LGLEELVRNNPEFTQSMFELIKLGKDVCEAFGGREIHAISPAVGGKSFTVFPKEINQTRK
HLEKIQEISRPVLDDLLEDEDFAFKNVAFLALANEPGIYRQDGKIAIELPSRIAPDGFKE
LVWTEEGLRG-YETSLDESIGLLVGPMARARLGALDAVARAWKDNMLFNYALQLVDVHES
ASMALEILSS--LSGETARDQPDTPPNPAGTGIVEAPRGTLIHHYASGEDNRLGEVDLYI
PTRINIPLIDRMLTTRCRALADKGLAMDE-IKRRAAMIVRTFDPCISCATHLVT------
--------------
>Lokiarchaeia_GCA_016840655_C
VDKVIDICTRVEGHGNLNFVFK--NEELSHTEFTFSL-YRGFENILIGKKLCDVPKIVSR
ICGLCYSSQTIASCKAIEDIYEIEPSIQSILLRKLLMTSELIKSHLLHFFFQTLPDLLKI
NNAYDIFNNNDQFTSNVYNLLKISSDINRLIGGRVIHPITVIPGGVINNPEKKNLLLIQK
YLKRAKDYAQDLIEYFITLNEYDLSKLSFLGLSNENIHSRYEGNIIIKQLELFAPHNYQD
FFNKDQELYG-INFHTIKDSKVLTGPYSRFNIKNYEYINQFEKTNLLFINLLQLIEIFLE
IIQNLETIND-DLISSKWNITK-AIKNRDGIGVVEAPRGLLMHHYHIDNDQRIDGVKLYI
ATEINLPIINEMIAKYAQELFLKHDINT--VKDKVQIMLRAFDPCISCLSH---------
--------------
>Lokiarchaeia_GCA_018238725_C
MDKVVEACTRVEGCGNLNIYLK--NDEIYQTELSFSV-FRGFENILVGKKLLDIPKIASR
ICGQCSASQTIASCKAIESIYGIEPSHQSILLRKVLLSGELIKSHIMHYFLQSFPDLLKD
NDSYNLINYNPHLATNVFNLIKIGSEINKLIGGRALHPITPIPGGLIFNPTRKSLIFTEK
YLKKGIYYIETLIENFIDLTEFNLSNPIYFGLKNNMGFDRYEGDLRIKRSEDFQAKNYSK
YFDKDSNLYG-ITFKSNSKNKILTGPIARYRLTQNEYMGNFGKSNLLFLNFLQLIESYCE
IQKSIEILNT-TSLKSKTQLKN-SIKKSNGIGVIEAPRGILMHHYHLNKAKTVDQVKLFI
ATEINLPIINKMITEYAKKLYEKEDIES--VKEKTQIMIRAFDPCISCASH---------
--------------
