# Supplementary material for: Asgard archaeal selenoproteome reveals a roadmap for the archaea-to-eukaryote transition of selenocysteine incorporation machinery
Source: ISME J. 2024 Jun 19;18(1):wrae111. doi: 10.1093/ismejo/wrae111 (PMC11227280; doi:10.1093/ismejo/wrae111)
Supplement: Supplementary_data_2_wrae111 [file supplementary_data_2_wrae111.zip › Selenoproteins/trimmed alignments/Coenzyme_F420_reducing_hydrogenase_delta_subunit_maffi_linsi_trimmed.fasta]

>Methanopyrus_sp._KOL6_U
VVVAFCCYEXGYGAADLAGTRSQYPSSVRIVRVPCTGRVILTALAKGAWTVFVAGXKKEE
CSYEDGNLKCERRVQAAKKLL-EGIEPERVEMYFMSSAEADKFVAAVKEMHERAKELGPL
A-
>Methanococcus_maripaludis_X1_U
VIIAFGCYQXGYSAADLAGTRMQYPATVRLIRVPCTGKFALRAFQKGADAVFVAGCKPNE
CAFDIGNFKAEERVKFGKQIL-DGIGGERLEMFFMSGADAGKFTEAVKEMTDRVKKLGPN
PI
>Methanocaldococcus_sp._FS406_22_U
VIITFCCYQXGYGAADLAGTRMQYPATVRIVRLPCTGKFALRAFQKGADAVMVVGXKKGE
CVYETGNLKAEERVRFAKQLL-DGIGGDRIEMFFMSAAEADKFVSAVNEMTARIEKLGPN
PL
>Methanocaldococcus_vulcanius_M7_U
VIIAFCCYQXGYGAADLAGTRMQYPATVRIVRLPCTGKFALRAFQKGADAVMVVGXKKGE
CAYETGNFKAEERVRFTQQLL-DGIGGERIDMFFMSAAEADKFVSAVNEMTSRIEKLGPN
PL
>Methanococcus_vannielii_SB_U
VIMAFVCYQXGYGAADLAGTRMQYPASVRPIRVPCTGKFALRAFEKGADAVFVAGXKPNE
CAFETGNFKAEERVNFGKQLL-DGINGERLEMFFMSGADAVKFTESVKEMTERVKKLGPN
PF
>Methanococcus_aeolicus_Nankai_3_U
VIMSFVCYQXGYGAADLAGTRMQYPSSIRPIRIPCTGKFALRAFQKGADAVFVVGXKPNE
CAFESGNYRAEDRVKLTKLIL-DGIGGERIEMYMMSGADAGKFLEASNEMTERVKKLGPN
PL
>Methanopyrus_kandleri_AV19_U
VVVAFCCYEXGYGAADLAGTRAQYPSSVRIVRVPCTGRVILTALAKGAWTVFVAGXKKGE
CSYEDGNLKCERRVQAAKKLL-EGIEPERVEIYFMSSAEADKFVAAVKEMHERAKELGPL
A-
>Methanofervidicoccus_sp._A16_U
VIIAFACYQXGYGAADLAGTKMQYPPSVRIIRIPCTGRFALRAFQKGADGVMVVGXKPNE
CVYESGNFRAMERVKLMKEIL-EGIGGERIEIFLMSAADAAKFVEAVNTMTERVNRLGPN
PL
>Methanothermococcus_okinawensis_IH1_U
TIMAFVCYQXGYGAADLAGTRLQYPASVRIVRMPCTGKFALRAFQKGADAVFVAGXKPHE
CAFETGNFKAEERVKLTKQIL-DGIGGERIEMFFMSSAEADKFASAVKEMTERVKKLGPN
PL
>Methanopyrus_kandleri__U
VVVAFCCYEXGYGAADLAGTRAQYPSSVRIVRVPCTGRVILTALAKGAWTVFVAGXKKGE
CSYEDGNLKCERRVQAAKKLL-EGIEPERVEIYFMSSAEADKFVAAVKEMHERAKELGPL
A-
>Methanococcus_maripaludis_strain_S2_U
VIMAFVCYQXGYGAADLAGTRMQYPASVRAIRVPCTGKFALRAFQKGADAVFVAGXKPNE
CAFETGNFKAEERVKFGKQIL-DGIGGERLEMFFMSGADAGKFTEAVKEMTDRVKKLGPN
PI
>Methanopyrus_sp._SNP6_U
VVVAFCCYEXGYGAADLAGTRSQYPSSVRIVRVPCTGRVILTALAKGAWTVFVAGXKKEE
CSYEDGNLKCERRVQAAKKLL-EGIEPERVEMYFMSSAEADKFVAAVKEMHERAKELGPL
A-
>Methanococcus_maripaludis_KA1_DNA_U
VIIAFGCYQXGYSAADLAGTRMQYPATVRLIRVPCTGKFALRAFQKGADAVFVAGCKPNE
CAFDIGNFKAEERVKFGKQIL-DGIGGERLEMFFMSGADAGKFTEAVKEMTDRVKKLGPN
PI
>Methanotorris_igneus_Kol_5_U
IIVAFVCYQXGYGAADLAGTRMQYPASVRPIRIPCTGKFALRAFQKGADAVFVAGXKPHE
CAFETGNFRAEERVRFTKKLL-DGIGGERIEMYFMTAAEADKFVAAVNEMTERVKKLGPN
PL
>Methanocaldococcus_infernus_ME_U
VIIAFCCYQXGYGAADLAGTRMQYPPYIRIIRIPCTGRFAMRAFQLGADAVMVVGXKKGE
CVYEHGNYRAEERVRLAKKLL-DGLGGDRIEIFFMSAADADKFVKASNEMVERVKKLGPN
PL
>Methanococcus_maripaludis_OS7_DNA_U
VIIAFGCYQXGYSAADLAGTRMQYPATVRLIRVPCTGKFALRAFQKGADAVFVAGCKPNE
CAFDIGNFKAEERVKFGKQIL-DGIGGERLEMFFMSGADAGKFTEAVKEMTDRVKKLGPN
PI
>Methanocaldococcus_jannaschii_DSM_2661_U
VIIAFCCYQXGYGAADLAGTRMQYPATVRIVRLPCTGKFALRAFQKGADAVMVVGXKKGE
CAYETGNLKAEERVRFAKQLL-DGIGGDRIDMFFMSAAEADKFVSAVNEMTARVEKLGPN
PL
>Methanococcus_maripaludis_C5_U
VIMAFVCYQXGYGAADLAGTRMQYPASVRAIRVPCTGKFALRAFEKGADAVFVAGXKPNE
CAFETGNFKAEERVKFGKQIL-DGIGGERLEMFFMSGADAGKFTESVNEMTERVKKLGPN
PF
>Methanotorris_formicicus_Mc_S_70_ctg187_U
VIVAFVCYQXGYGAADLAGTRMQYPAGVRTIRIPCTGKFALRAFQKGADAVFVAGXKPHE
CAFESGNFKAEERVRFTKKLL-DGIGGERIEMYFMSAAEADKFVAAVNEMTERVKKLGPN
PL
>Methanocaldococcus_vulcanius_M7_C
KIIGFCCNWCTYGGADTAGVRMQYPPSIRIIRVMCSGRIILKAFKEGADGVFVGGCHLGD
CHYDAGNYKWQRRAIFLKQLL-PGIEPERFRFEWISASEGEKFQKTMIEFHNTIKSLGPL
KL
>Methanopyrus_kandleri_AV19_C
KIIAFCCNWCSYGGADTAGVRMQYPPSTRIIRVMCSGRIVLKAFREGADGVFVGGCHLGD
CHYQSGNYKWWRRAELLKKFL-AGIEPERFRYEWISASEGEKFAEVMTEFHQTLLELGPL
EL
>Methanothermus_fervidus_DSM_2088_C
KIVMFCCNWCSYGGADTAGTRMQYPPNVRIIRVMCSGRVILKAFREGADGVLVTGCHLGD
CHYDAGNYKLDRRMRLVYKLL-DGIGRERVYHDWISASEGEKFAETVKMMVERIKELGPL
NL
>Methanopyrus_sp._KOL6_C
KIIAFCCNWCSYGGADTAGVRMQYPPSVRIIRVMCSGRIVLKAFREGADGVFVGGCHLGD
CHYQSGNYKWWKRAELLKKFL-AGIEPERFKYEWISASEGEKFAEVMTEFHQMLLELGPL
EL
>Methanocaldococcus_sp._FS406_22_C
KIIGFCCNWCTYGGADTAGVRMQYPPSIRIIRVMCSGRIILKAFREGADGVFVGGCHLGD
CHYDSGNYKWQRRAIFLKQLL-PGIEPERFRFEWISASEGEKFQKTMIEFYNTIKALGPL
KL
>Methanococcus_aeolicus_Nankai_3_C
KIIGFCCNWCTYGGADTAGVRMQYPPSIRIIRVMCSGRIILKAFHEGADGVFVGGCHLAD
CHYDSGNYKWRRRAIFLEELL-PGIEPDRFKFEWISASEGEKFQKTMAEVYNTVKSLGPL
KL
>Methanococcus_maripaludis_KA1_DNA_C
KIVGFCCNWCTYGGADTAGVRMQYPPSIRIIRVMCSGRIILKAFKEGADGVFIGGCHLGD
CHYDAGNYKWQRRVMMLYDML-DGIGRERVLHEWISASEGEKFQTKMNEIYDRIKALGPC
TL
>Methanococcus_maripaludis_X1_C
KIVGFCCNWCTYGGADTAGVRMQYPPSIRIIRVMCSGRIILKAFKEGADGVFIGGCHLGD
CHYDAGNYKWQRRVMMLYDML-DGIGRERVLHEWISASEGEKFQTKMNEIYDRIKALGPC
TL
>Methanotorris_formicicus_Mc_S_70_ctg159_C
KIIGFCCNWCTYGGADTAGVRMQYPPSIRIIRVMCSGRIVLKAFKEGADGVFVGGCHLGD
CHYDSGNYKWQRRVMMLYELL-EGIERERLRHEWISASEGEKFQQTMIEFYNTIKSLGPC
KL
>Methanococcus_maripaludis_C5_C
KIVGFCCNWCTYGGADTAGVRMQYPPSIRIIRVMCSGRIILKVFKEGADGVFIGGCHLGD
CHYDAGNYKWQRRVMMLYDML-DGIGRERVLHEWISASEGEKFQTKMNEIYDRIKALGPC
TL
>Methanosphaera_stadtmanae_DSM_3091_C
KIIVFSCNWCCYGGADTAGTRMQYPPNIRMIRVMCSGRIILKALREGADGVFVGGCHMGD
CHYDAGNYKFDRRMRLVYRLL-DGLEKERVQHDWISASEGEKFANTIRRVTAEIQELGPS
PL
>Sifarchaeia_GCA_019057385_U
NIVALACDKXGYPAADLAGTRMKYPPNINIVRIRCTGRILLHAIRQGADGVMVVGCHKGE
CEFPDGNLKADRNVNFVKRIL-KGLGENRVNMYFLSAAEAGRFVAAVEDTLKKVEKLGPN
PL
>Sifarchaeia_GCA_019057385_U_2
KIVTFACWKXGYEAADMAGVRTQYPANVLPIRVPCAGRVIIRALRR-ADAVIVVGXYEGE
CDFEIGNKIAKMQIDYLKEML-KGLDERRIQMKWCSAAEGEKFALMANEVTNEILELGPN
PL
>Sifarchaeia_GCA_016840645_U
NIVAFVCWKXGYGAADMAGIRMQYPAAIKPIRVPCAGRVIIRALRR-ADAVLVVGXYEGE
CDFEIGNKVAKMQIDYLKKLA-TGLDESRIQMRWCSAAEGERFAKTAIEVTNEILKLGPN
PL
>Sifarchaeia_GCA_016840645_U_2
NIVALACDKXGYPAADLAGTRMKYPPNINIVRIRCTGRLLLHAIRQGADGVMVVGCHKGE
CEFPDGNLKADRNVNFVKRIL-KGLGENRVNMYFLSAAEADRFVAAVEDTLKKVEKLGPN
PL
>Sifarchaeia_GCA_016840645_U_3
KIIAFLCWKXGYGSADMAGTRAQYPSSLRTILVPCTGRVVMRSFGRGADGVMIVGXYPKE
CDYETGNYFAYRQVDYLKEVL-KGIDERRLKMGYCTAAEGQKFQKEATQFDKEIKELGPS
PF
>Sifarchaeia_GCA_016840515_U
NIVALACNKXGYPAADLAGTRMKYPPNINIVRIRCTGRLLLHAIRQGADGVMVVGCHKGE
CEFPDGNLKAERNVNFVKRIL-KDLGENRVNMYFLSAAEADRFVAAVEDTLKKVEKLGPN
PL
>Sifarchaeia_GCA_016840515_U_2
NIVAFVCWKXGYGAADMAGIRMQYPATIKPIRIPCAGRVIIRALRKGADAVLVVGXYEGE
CDFEIGNKVAKMQIDYLKKLA-TGLDERRIQMKWCSAAEGERFAKTAIEVTNEILKLGPN
PL
>Sifarchaeia_GCA_016294985_U
QIVAFVCWKXGYGAADIAGVRIQYPATVKPIRIPCAGRVIIRALRKGADAVLIVGXYPGE
CDYEIGNIVAEKQINYLKNLA-KGLDERRIQMRWCSAAEGERFAKMAIEVTNEIEKLGPN
PL
>Jordarchaeia_GCA_019056875_U
-ILAFLCWKXGYGAADMAGTREQYPASVRTVRVTCAGMVVLRAFNRGADGVIIVG-----
------------------------------------------------------------
--
>Jordarchaeia_GCA_019056875_U_2
QVIMFACWKXGYGVADLTGVRVSYDTSVRIVRLRCTGRVLLEAIVKGADGVMVVGXHTGE
CDFETGNIMAEKHVDFVKRIL-EGLGADRVNMYNCSAAEVGRFKESIEDMMKKLEKLGPN
PI
>Jordarchaeia_GCA_019056875_U_3
RIAAFLCLKXGYGAADMAGTRVQYPPSIRTIKVRCLGMIILRTLCKGADGVLLVGXRIGE
CDYESGNIVATKQVEYLKQLL-KGLNEKRLQIYYCSSAEGVRFADIVTEMTEKISKLGPN
PI
>Lokiarchaeia_GCA_019894885_U
KIIAFLCWKXGYGSADMAGTRAQYPVSIRVVLVPCTGRIVMRSFGRGADGVMIIGXYPKE
CDYETGNYVAYRQVEYLKEVL-KGLSEERIMFGYCTAAEGQKFQQEAIKFDKVIRELGPS
PL
>Lokiarchaeia_GCA_019894885_U_2
KILLFACLKXGYSAADLAGVRMKYTASVKIIKVRCTGRVILYGIKAGADGIMIVGXRPNE
CEFKQGNFTAQRHVDLANRIL-DGYGNQRINMYWLSGAEADKLVKSVEDAYEKIKRSGPN
PI
>Lokiarchaeia_GCA_019894885_U_3
KILAFMCWKXGYGAGDMAGTRAQYPATIRPIRINCTGRVMMRAIGKGADGVIVAGXYEGE
CDYETGNLVAAKNVEYTREIL-KGVAPERIQMFNCSAAEGQKFQEEVTRVSGIIENLGTN
PI
>Lokiarchaeia_GCA_019894885_U_4
KIIAFGCEKXGYSAADLTGTRKSYSPNFHLIRVRCTGRIIMESFLNGADGVAIISXKEGE
CEFGNGNMNTYEHVKFLKRLF-NGLAEERIQQYFCSAAEVEKFIKSVEDITSKVEKLPPL
PK
>Lokiarchaeia_GCA_019894885_U_5
KIIAFGCEKXGYSAADLTGTRKSYSPNFHLIRVKCTGRIIMESFLNGADGVAIISXKEGE
CEFGNGNMNTYEHIKFLKRLF-NGLAEERIQQYFCSAAEVEKFIKSVE------------
--
>Lokiarchaeia_GCA_014730295_U
KIISFMCWKXGYGAGDMAGTRAQYPATIRPIRINCTGRVMMRAIGKGADGIIVAGXYPGE
CDYETGNYVAERNVNYVREII-SGIEPERVQMFHCSAAEGQRFQQEVTRISEEIEKLGSS
PL
>Lokiarchaeia_GCA_014730295_U_2
NIIAFACDKXGYAAADLTGTRKTYSTDVNLIRVRCTGRVIMDCFVNGADGVAIISXQEGE
CEFGNGNLVAYKHLSMLKKIF-VGISEERIQQYFCSAADVEKFINSVKDISQKIHALPPL
PK
>Lokiarchaeia_GCA_014730295_U_3
KIIGFFCWKXGYGGADMAGTRAQYPSSIRTVLVPCTGRVVMRAFGRGADGVLVAAXYPGE
CDYENGNYFAYREVEYIKELL-DGLDKERIHMFYCSAAEGQKFQKEATKFHKKIQELGPN
PI
>Lokiarchaeia_GCA_014730295_U_4
YIICFACLKXGYSAADLAGVRMKYSPSVKIIKVRCTGRVILYAIKNGCDGVMVVGXRPHE
CQFKSGNFNAQKHVELANRIL-SGLGDMRVNMYMLSSAESEKFVKSVEDAFDKVQMEGHN
PI
>Lokiarchaeia_GCA_014730295_U_5
KIVAFLCRKXGYGGADMAGTRAQYPVSLRTVLVPCTGRVVMRAFGRGSDGVLIVGXYPEE
CDYEDGNYYAYRLVEYLKEVI-EGIDPARIRMEFCSSAEGQKFKEIATEFHDQIEKLGKN
PL
>Lokiarchaeia_GCA_013375485_U
DIIAFACTKXGYSAADLAGVRLKYTTTVKIVKVRCTGRIILYSIISGADGVMIVGXRPNE
CQFKNGNFTAQRHVELANRIL-DGFGNQRVNMYWLSGAESEKFVKSVEDAYEKVKRAGPN
PI
>Lokiarchaeia_GCA_013375485_U_2
KIIVYACWKXGYGSADMAGTRAQYPDSIRNVLVPCAGRVIMRTFGRGADGVVINAXYPGE
CDYETGNYHAYRQVEYIKEIL-KGMSPDRIKIIYCTAAEGQKFQNEAIKIDKTIRKLGSS
PL
>Lokiarchaeia_GCA_013375485_U_3
KILAFLCWKXGYGAGDMAGTRAQYPATLRPIRINCSGRVMMRALGRGADGVAIGAXYSGE
CDYETGNLVAERNVAYTKEIL-KGVSPERVQMFHCSAAEGQKFQEEATRISETIQKLGSN
PF
>Lokiarchaeia_GCA_013375485_U_4
RIIAFGCDKXGYSAADLTGVRKAYSTDFHIIRVRCTGRVIMEAFLNGADGVAIISXKEGE
CEFGNGNMNTYEHILTLKKLL-KGISEDRVQQYFCSAAEVEKFINSVEDITKKIYSLPPI
PK
>Lokiarchaeia_GCA_016839745_U
KILAFMCWKXGYGAGDMAGTRAQYPATIRPIRINCTGRVMMRAIGKGADGVIVAGXYEGE
CDYETGNLVAAKNVEYTKEIL-KGVAPERIQMFSCSAAEGQKFQEEVTRVSGIIENLGTN
PI
>Lokiarchaeia_GCA_016839745_U_2
KILSFLCLKXGYGAADMAGTRAQYPTSLRTVLVPCTGRVIMRGFGRGADGIIIVGXYPGE
CDYEKGNYFAHRSIAYLKEVV-KGLDPKRLKMEYCSSAEGSKYREVATAFDEEIRKLGPS
PL
>Lokiarchaeia_GCA_016839745_U_3
KIIAFGCEKXGYSAADLTGTRKSYSTNFHLIRVKCTGRIIMESFLNGADGVAIISXKEGE
CEFGNGNMNTFEHVKFLKRLF-TGLAEERIQQYFCSAAEVEKFIKSVEDITHKVELLPPL
PK
>Lokiarchaeia_GCA_016839745_U_4
KILAFLCLKXGYGGADMAGTRAQYPTSLRTVLVPCTGRVVMRAFGRGADGVLIVGXYPGE
CDYETGNYFAYRLVEYLDEIA-KGINPKRIKMVFCSSAEGSKFQKVATEFDKLIRKLGPS
PL
>Lokiarchaeia_GCA_016839745_U_5
KILMFACLKXGYSAADLAGVRMKYTASIKIIKVKCTGRIILYGIKAGADGVMVVGXRPNE
CEFKQGNFTAQRHVDLANRIL-DGYGNQRINMYWLSGAEADKLVKSVEDAYEKIKRSGSN
PI
>Lokiarchaeia_GCA_019057835_U
RIIAFGCEKXGYSVADLTGTRKSYSTNFHLIRVRCTGRIIMKCLLNGADGVAIISXKEGE
CEFGMGNMNTYNHILFLKKLF-NGISEERIQQYFCSAAEVENFLTSVEDITRKIETLPPL
PK
>Lokiarchaeia_GCA_019057835_U_2
KIIAFLCWKXGYGAGDMAGTRAQYPATIRPIRINCTGRVMMRAIGKGADGFLVVGXYPGE
CDYETGNIVAERNVEYVREIL-KGISPERIQMFYCSAAEGQIFQNEVTRISEIIKKLGSN
PI
>Lokiarchaeia_GCA_019057835_U_3
KILAFLCIKXGYGAADMAGTRAQYPTSLRTVLVPCTGRVIMRAFGRGADGVIIVGXYPNE
CDYEIGNFFAYRSVEYFSEIL-KGIEPERLKMVYCSSAEGAKFQKVATEFDKEIIELGPT
PL
>Lokiarchaeia_GCA_019057835_U_4
KIIAFGCEKXGYSVADLTGTRRSYSTDFYLIRVRCTGRIIMECFLNGADGVAVISXKEGE
CEFGNGNIITYNHIKFLKKIF-KGISEDRIHQYFCSAAEVDKFIASVEDITKKIRALPPF
PK
>Lokiarchaeia_GCA_019057835_U_5
KIIMFACLKXGYGAADLAGVRMKYTPSVKIIKLRCTGRIILYTIKHGADGIMVVGXRPNE
CQFKTGNFTAQKHVDFANRIL-EGFGSQRVNMYWCSSAESEKLVKSVEDAFEKVKRAGPN
PI
>Lokiarchaeia_GCA_019058395_U
KIIGFLCWKXGYGAGDMAGTRAQYPATLRPVRVNCSGRVMMRAIGRGADGVIVVGXYPNE
CDFETGNYIAKRNVEYTREIL-KGMSPERVQITWCSAAEGQRFQNEISRVSSIIENLGRN
PI
>Lokiarchaeia_GCA_019058395_U_2
KVIAFGCEKXGYSVADLTGTRRNYSTKFHLIRVRCTGRVIMNAFLNGADGVAIISCHEGE
CDYGEANMNTNKHVMFLKSLF-KGISEDRVQQYFCAAAEVDNFVQSVNDITKKVGSLPPL
IN
>Lokiarchaeia_GCA_019058395_U_3
KIVMFACLKXGYGAADLAGVRMKYSPSIRIIKVRCTGRILLFAIKSGADGVMVVGXRKNE
CQFKSGNFTAERHVEFANHIL-EGFGKQRLNMYWCSSAESEKLVNSIEDALEKVHTEGPN
PL
>Lokiarchaeia_GCA_019058395_U_4
KIIAFLCWKXGYGSADMAGTRAQYPSSIRAILVPCTGRIVMRAFGRGADGVMVVGXYPKE
CDYETGNYFAYRQVEYLKEVL-KGLSDKRLMMGYCTAAEGQKFQITATEFDKLIRELGPS
PL
>Lokiarchaeia_GCA_019058395_U_5
KILSFLCLKXGYGGADMAGTRAQYPPSLRTVLVPCTGRVVMRSFGRGADGVLIVGXYPNE
CDFETGNYFAYRLTEYITEVL-KGLEPERIRMEFCSSAEGSKFRETAIEFDKKIRELGPS
PL
>Lokiarchaeia_GCA_016839585_U
KVIAFGCEKXGYSVADLTGTRKSYSSEFHLIRVRCTGRVIMKSFLNGADGVAIISXKEGE
CEFGKGNMNTYEHVLFLKKLF-KGISEDRIQQYFVSAADVEKFIHSVEDITKKIEALPPL
PK
>Lokiarchaeia_GCA_016839585_U_2
KILAFLCLKXGYGGADMAGTRAQYPTSLRTVLVPCTGRVVMRAFGRGADGVLIAGXYPKE
CDYETGNYFAYRLVDYLKEIV-KGINPERIKMTFCSSAEGAKFQKIATEFDKLIRELGPS
PL
>Lokiarchaeia_GCA_016839585_U_3
NILMFACLKXGYGAADLAGVRFKYTPSVKIIKVRCTGRVILYAVKSGADGVMVVGXRPDE
CQFKSGNFKAQTHVDLANRIL-DGFGNQRVNQYWLSSAESEKLVKSVEDTLEKIRKIGPN
PL
>Lokiarchaeia_GCA_016839585_U_4
KILAFLCWKXGYGGADMAGTRAQYPATIRPVRINCTGRVLMRAIGKGADGVIVAGXYEGE
CDYETGNLIAERNVNYAKEIL-KGISSDRIQMFHCSSAEGQIFQEEMIRISEIIENLGSN
SI
>Lokiarchaeia_GCA_019058425_U
RIVAFGCDKXGYSVADLTGVRKSYSTDFHLIRVRCTGRIIMEAFLNGADGVAIISXKEGE
CEFGNGNINTYEHILTLKKLL-KGISEDRVQQYFCSAAEVEKFITSVEDISTKINELPPL
PK
>Lokiarchaeia_GCA_019058425_U_2
KIIVFACWKXGYGSADMAGTRAQYPDSIRNVLVPCSGRVIMRAFGRGADGVVINAXYPGE
CDYETGNYHAYRQVEYVKEIL-KGISPDRIKIIYCTAAEGQKFQNEAIEIDKTIRKLGPS
PL
>Lokiarchaeia_GCA_019058425_U_3
SLIVFACLKXGYSAADLAGVRLKYTPAVKIIKVKCTGRVILYSIRSGADGVMIVGXRPNE
CQFKKGNFTAERHVELANRIL-AGFGNQRINMYWLSGGDAGKFVESVKDAYEKLKEVGPS
PL
>Lokiarchaeia_GCA_019058425_U_4
KILAFLCWKXGYGAGDMAGTRAQYPATLRPIRINCSGRVMMRAIGKGADGVAIGAXYQGE
CDYETGNLVAERNVTYTKEIL-KGISPERIQIFHCSAAEGQKFQDEATRISETIKELGSN
PL
>Lokiarchaeia_GCA_013375495_U
KILMFACLKXGYSAADLAGVRMKYTASIKIIKVKCTGRIILYGIKAGADGVMVVGXRPNE
CEFKQGNFTAQRHVDLANRIL-DGYGNQRINMYWLSGAEADKLVKSVEDAYEKIKRSGPN
PI
>Lokiarchaeia_GCA_013375495_U_2
KIIAFGCEKXGYSAADLTGTRKSYSTNFHLIRVKCTGRIIMASFLNGADGVAIVSXKEGE
CEFGNGNMNTYEHVKFLKRLF-TGLAEERIQQYFCSAAEVEKFIKSVEDITHKVGLLPPL
PK
>Lokiarchaeia_GCA_013375495_U_3
KILAFMCWKXGYGAGDMAGTRAQYPATIRPIRINCTGRVMMRAIGKGADGVIVAGXYEGE
CDYETGNLVAAKNVEYTREIL-KGVAPERIQMFNCSAAEGQRFQEEVTRVSGIIENLGTN
PI
>Lokiarchaeia_GCA_013375495_U_4
KIIVYACWKXGYGSADMAGTRAQYPDSIRNVLVPCAGRVIMRVFGRGADGVVINAXYPGE
CDYETGNYHAYRQVEYIKEIL-KGMSPDRIKMIYCTAAEGQKFQKEAIEIDKTIRKLGPS
PL
>Lokiarchaeia_GCA_019894875_U
KIVAFACLKXGYSAADLAGVRLKYTSSIKILKVRCTGRIILYSIKSGADGVMIVGXRPNE
CQFKNGNFTAEKHIKLANRIL-AGFGNQRVNMYWLSGAESEKFVKSVEDIYEKVVKLGPN
PI
>Lokiarchaeia_GCA_019894875_U_2
KIIVYACWKXGYGSADMAGTRAQYPDSIRNVLVPCTGRVIMRAFGRGADGVIINAXYPGE
CDYETGNYYAYRQVEYTKEIL-KGMSPERIKIIYCTAAEGQKFQREATEFDKTIRKLGPS
PA
>Lokiarchaeia_GCA_019894875_U_3
KILAFLCWKXGYGAGDMAGTRAQYPATFRPVRINCTGRVIMRAIGKGADGVVLGAXYSGE
CDYETGNLVAERNVQYVKEIL-KGVSPARVQMFNCSAAEGQKFQDEATRISEQIADLGSN
PI
>Lokiarchaeia_GCA_019894875_U_4
KIVAFGCDKXGYSVADLTGVRKSYSTDFHLIRVRCTGRVIMEAFLNGADGVAIISXKVGE
CEFGNGNTNTYDHILTLKKLL-KGISEDRVQQYFCSAAEVEKFINSVGDITKKIYALPPL
PK
>Lokiarchaeia_GCA_019057775_U
KIVAFACLKXGYSAADLAGVRMKYTSSIKIIKVRCTGRIIIYSIKSGADGVMIVGXRRNE
CQFKKGNYSAERHVNLANRIL-NGFGDQRVNMYWLSGAESEKFVKSVEDAYEKVKKMGPN
PI
>Lokiarchaeia_GCA_019057775_U_2
KIMVFACWKXGYGGADMAGTRAQYPTSLRTMLVPCTGRIVMRAFGRGADGVLIIGXYPKE
CDYETGNYFTYRLVEYLKEVL-KGLEPERLRMDFCTSAEGQKFQLTAIEFDKKIKKLGLS
PL
>Lokiarchaeia_GCA_019057775_U_3
KILAFLCWKXGYGAGDMAGTRAQYPATLRPVRINCSGRVMMRAIGKGADGVAIGAXYSGE
CDYETGNLVAEKNVIYTKEIL-KGISPERIQLFHCSAAEGQKFQNEVTRISEKIQTLGSN
PL
>Lokiarchaeia_GCA_019057775_U_4
NIIAFGCDKXGYSAADLTGVRKSYSTDFHLIRVRCTGRIIMEAFLNGADGVAIISXKVNE
CEFGNGNTNTYEHVLTLKKIL-KGISENRVQQYFCSAAEVGKFISAVDDITRKIRALPPL
PK
>Lokiarchaeia_GCA_019058365_U
KMIIFACLKXGYSAADLAGVRLKYTPAVKIIKVKCTGRVILYSIRSGADGVMIVGXRPNE
CQFKNGNFTAERHVELANRIL-EGFGNQRINMYWVSGGDAGKFVESVEDAYKKVSKAGPN
PL
>Lokiarchaeia_GCA_019058365_U_2
KILTFLCWKXGYGAGDMAGTRAQYPATLRPVRINCSGRIMMRAIGKGADGVAIGAXYKGE
CDYETGNLVAERNVIYTKEIL-KGLSPERIQMFHCSAAEGTRFQSEATRISETIKNLGRN
PL
>Lokiarchaeia_GCA_019058365_U_3
RIVAFGCDKXGYSVADLTGVRKSYSTDFHLIRVRCTGRVIMEAFLNGADGVAIISXKEGE
CEFGNGNINTYEHILSLKKLL-KGISEDRVQQYFCSAAEVEKFINSVKDITAKIYALPPL
PK
>Lokiarchaeia_GCA_019058365_U_4
KIIVFACWKXGYGSADMAGTRAQYPDSIRNILVPCSGRVIMRAFGRGADAVVINAXYPGE
CDYETGNYHAYRQVEYTKEIL-KGMSPDRIKIIYCTAAEGQKFQNEAIEIDKTVHKLGPS
PL
>Lokiarchaeia_GCA_016839655_U
KILAFLCWKXGYGAGDMAGTRAQYPATLRPVRINCSGRVMMRAIGKGADGIVIGAXYQGE
CDYETGNLVAERNVTYTKEIL-KGISPERIQMFHCSAAEGQRFQAEATRISETIKNLGSN
PL
>Lokiarchaeia_GCA_016839655_U_2
KIIVYACWKXGYGSADMAGTRAQYPDSIRNVLVPCAGRVVMRAFGRGADGVVINAXYPGE
CDYETGNYHAYRQVEYIKEIM-KGLSPNRIKIIYCTAAEGQKFQNEAIEVDKTIRKLGPS
PL
>Lokiarchaeia_GCA_016839655_U_3
RIIAFGCDKXGYSAADLTGVRKSYSTDFHLIRVRCTGRIIMEAFLNGADGVAIISXKEGE
CEFGNGNINTYEHVLTLKKLL-KGISEERIQQYFCSAAEVEKFITSVKDISSRIQALPPL
PK
>Lokiarchaeia_GCA_016839655_U_4
NLIVFACLKXGYSAADLAGVRLKYTSAVKIVKVRCTGRVILYSIRSGADGVMIVGXRPNE
CQFKNGNFTAERHVELANRIL-AGFGNQRINMYWLSGGDAGKFVESVEDAYEKLKKVGPS
PL
>Lokiarchaeia_GCA_019057995_U
NVIAFGCEKXGYSAADLTGTRKSYSSEFHLIRVRCTGRVIMESFLNGADGVAIISXKEGE
CEFGKGNMNTYEHVLFLKKLF-KGISEDRIQQYFVSAADVEKFIHSVEDITKKIEALPPL
PK
>Lokiarchaeia_GCA_019057995_U_2
KILAFLCWKXGYGGADMAGTRAQYPATIRPVRINCTGRVLMRAIGKGADGVIVAGXYEGE
CDYETGNLIAERNVNYAKEIL-KGLSPDRIQMFHCSSAEGQIFQEEMIRISEVIENLGSN
PI
>Lokiarchaeia_GCA_019057995_U_3
SILMFACLKXGYGAADLAGVRFKYTPSVKIIKIRCTGRVILYAIKSGADGVMVVGXRPDE
CQYKSGNFKAQTHVDLANRIL-DGFGNQRVNQYWLSSAESEKLVKSVEDTLEKIRKIGPN
PL
>Lokiarchaeia_GCA_019057995_U_4
KILMFACLKXGYSAADLAGVRMKYTTSVKIIKVKCTGRVILYGIKSGADGVMIVGXRPNE
CEFKQGNFNAQRHVDLANRIL-DGYGNQRINMYWLSGAEADKLVKSVEDAYEKIKRSGPN
PI
>Lokiarchaeia_GCA_008080735_U
KIIGFFCWKXGYGGADMAGTRAQYPSSIRTVLVPCTGRVVMRAFGRGADGVLVAAXYPGE
CDYENGNYFAYREVEYIKELL-DGLDKERIHMFYCSAAEGQKFQKEATKFHKKIAELGPN
PI
>Lokiarchaeia_GCA_008080735_U_2
YIICFACLKXGYSAADLAGVRMKYTPSVKIIKVRCTGRIILYAIKSGCDGVMVVGXRPHE
CQFKAGNFNAQKHVDLANRIL-SGLGDMRVNMYMLSSAESEKFVKSVEDAFEKVQMEGHN
PI
>Lokiarchaeia_GCA_008080735_U_3
KIISFMCWKXGYGAGDMAGTRAQYPATIRPIRINCTGRVMMRAIGKGADGVIVAGXYPGE
CDYETGNYVAERNVNYVREII-SGIEPERIQMFHCSAAEGQRFQQEVTRISEEIEKLGSS
PF
>Lokiarchaeia_GCA_008080735_U_4
NIIAFACDKXGYAAADLTGTRKTYTTDVNLIRVRCTGRVIMDCFVNGADGVAIISXQEGE
CEFGNGNLVAYKHLSMLKKIF-TGISEKRIQQYFCSAADVEKFISSVKDISQKIHALPPL
PK
>Lokiarchaeia_GCA_014729315_U
KIIAFLCWKXGYGGADMAGTRAQYPPSLRTVLVPCTGRVIMRAFGRGADGIMVVGXYPKE
CDYETGNYFAYRQVEYIKEVL-QGISEKRIEMSYCSAAEGQKFQRDATNFDKQIRELGPS
PF
>Lokiarchaeia_GCA_014729315_U_2
KIIAFGCEKXGYSAADLTGTRKSYSTNFHLIRVRCTGRV---------------------
------------------------------------------------------------
--
>Lokiarchaeia_GCA_014729315_U_3
KIIAFLCWKXGYGAADMSGTRAQYPATIRPIRINCTGRVMMRAIGKGADGVIISGXYPGE
CDFETGNLVAKRNAEYVKGIL-EGISPERVQMFYCSAAEGQRFQEEVTRISKIIEELGSN
PL
>Lokiarchaeia_GCA_019057865_U
KILAFLCWKXGYGGADMAGTRAQYPATIRPVRINCTGRVLMRAIGKGADGVIVAGXYEGE
CDYETGNLIAERNVNYAKEIL-KGLSPDRIVMFHCSSAEGQIFQEEMIRISEIIENLGSN
PI
>Lokiarchaeia_GCA_019057865_U_2
KVIAFGCEKXGYSAADLTGTRKSYSSEFHLIRVRCTGRVIMKSFLNGADGVAIISXKEGE
CAFGKGNMNTYEHVLFLKKLF-KGISEDRIQQYFVSAADVEKFIHSVEDITKKIEALPPL
PK
>Lokiarchaeia_GCA_019057865_U_3
KIIAFLCWKXGYGSADMAGTRAQYPSSIRTVLVPCTGRIVMRAFGRGADGVMIIGXYLKE
CDYETGNYFAYRLVEYLKEVL-KGINEKRLYNGYCTAAEGQKFQIEATDFDKIIRDLGPS
PL
>Lokiarchaeia_GCA_019057865_U_4
SIIMFACLKXGYGAADLAGVRFKYTPSVKIIKVRCTGRVILYAIKSGADGVMVVGXRPDE
CQYKSGNFKAQTHVDLANRIL-DGFGNQRVNQYWLSSAESEKLVKSVKDTLEKIRNIGPN
PL
>Lokiarchaeia_GCA_016839555_U
KIVAFLCRKXGYGGADMAGTRAQYPTSLRTVMVPCTGRVIMRAFGRGSDGVLVVGXYPGE
CDYENGNYFAYRLVDYLKEVM-EGIESSRLRMEFCSSAEGQKFQQIATEFHKQIEKMGPN
PF
>Lokiarchaeia_GCA_016839555_U_2
QIILFACTKXGYGAADLAGTRLKYTPSVRIIKVRCTGRVILYAIKSGADGVMVVGXRLKE
CAFGKGNYVAQEHVDFANRIL-EGFG-KRVNMYYCSSAEGDKLVKSVKDAHEKIQRLGPN
PI
>Lokiarchaeia_GCA_016839555_U_3
KIIAFLCLKXGYGACDMAGTRAQYPASIRPIRMNCTGRVMMRALGKGADGIILAGXYPGE
CDFETGNLVARKNVNYVREIL-AGISPKRVQMFYCSAAEGKRFQEEVTRITEDIEKLGKN
PF
>Lokiarchaeia_GCA_016839555_U_4
NIIAFGCDKXGYSVADLTGTRKTYTTDFRMIRVRCTGRIIMNCFLNGADGVAIISXKKGE
CDYGNGNLIANEHVKILKKIF-NGISEDRVQQYFCSAAEVENFLNSIEDISKKIHSLPPL
PK
>Lokiarchaeia_GCA_019894975_U
KIVAFACLKXGYSAADLAGVRLKYSSSIKIIKVRCTGRVILYSMKSGADGVMIVGXRPNE
CQFKNGNFTAQRHVELANRIL-EGFGNQRVNMYWLSGAEAEKFVKSVEDTIEKVKTFGPS
PL
>Lokiarchaeia_GCA_019894975_U_2
KIIVYACWKXGYGSADMAGTRAQYPDSIRNVLVPCTGRVIMRAFGRGADGVVINAXYPGE
CDYETGNYFAYRQVEYVKEIL-KGASPERIKIIYCTAAEGQKFQNEAIEFDKTIRKLGPS
PL
>Lokiarchaeia_GCA_019894975_U_3
RIIAFGCDKXGYSAADLTGVRRSYSTDFHLIRVRCTGRIIMEAFLNGADGVAVISXKEGE
CEFGNGNINTYEHILTLKKLL-KGISDERIQQYFCSGAEVEKFINSVEDITTKIYALPPL
PK
>Lokiarchaeia_GCA_016840085_U
KIIAFGCDKXGYSVADLTGVRKSYSTDFYLIRVRCTGRIIMEAFLNGADGVAVISXREGE
CEFGNGNMNTYNHILTLKKLL-RGISDERVQQYFCSAAEVERFINSVEDITKKIQALPPL
PK
>Lokiarchaeia_GCA_016840085_U_2
KILAFLCLKXGYGGADMAGTRAQYPTSLRTVLVPCTGRVVMRAFGRGADGILIVGXYPGE
CDYESGNYFAYRLVEYLNEVT-KGINPKRIKMEYCSSAEGAKFQKVATEFDKLIRELGPN
PL
>Lokiarchaeia_GCA_016840085_U_3
KILAFLCWKXGYGAGDMAGTRAQYPATLRPVRINCSGRVMMRAIGKGADGVAIGAXYRGE
CDYETGNLVAERNVAYAKEIL-KGISPARIQMFHCSAAEGQKFQNEATRITEIIQKLGNN
PL
>Lokiarchaeia_GCA_016840085_U_4
KIIMFACLKXGYGAADLAGVRLKYTPSVKIIKVRCTGRVILYAIKSGADGVMVVGXRENE
CQFKEGNFTASKHIDFAKRIL-DGFGSERINMYWCSSAESEKLVKSVEDSFEKIRRIGPS
PL
>Lokiarchaeia_GCA_000986845_U
KIIVFACRKXGYGSADMAGTRAQYPYSIRIVLFPCVGRVIMRAFGRGADAVLINGXYFGE
CDFETGNYYAYRQIEYTKDIL-KGMNPERIKMIHCTAAEGQKFQLEATKYDKQIRKLGPS
PL
>Lokiarchaeia_GCA_000986845_U_2
QIIAFACLKXGYSAADLAGVRLKYTTSVKIIKVRCTGRVILFTILSGADGVMVVGXRPNE
CQYKQGNFSAQRHVDLANRIL-AGFGHQRVNMYWLSGAESEKFVKSVEDAYEKIKREGPN
PI
>Lokiarchaeia_GCA_000986845_U_3
KILAFLCWKXGYGAGDMAGTRAQYPATFRPIRINCSGRVMMRALGKGADCVAIGAXYNGE
CDYETGNLVAERNVKYVQEIL-KGISPERVQMFRCSAAEGQKFQIEATRISELIENLGSN
PI
>Lokiarchaeia_GCA_000986845_U_4
KILAFLCWKXGYGAGDMAGTRAQYPATLRPVRINCTGRVIMRGIGRGADGVILGAXHQGE
CDYETGNLVAERNVEYVKAIL-EGISPERVQIFHCSAAEGQRFQTEAIRISEEIANLGGN
PL
>Lokiarchaeia_GCA_000986845_U_5
KILAFLCWKXGYGAGDMAGTRAQYPATFRPIRINCSGRVMMRVLGKGADCVAIGAXYNGE
CDYETGNLVAERNVKYVQEIL-KGISPERVQMFRCSASEGQKFQIEATRISELIVNLGSN
PI
>Lokiarchaeia_GCA_011364925_U
KIIAFLCWKXGYGSADMAGTRAQYPLSIRVVLVPCTGRVVMRSFGRGADGVMIIGXYPKE
CDYETGNYAAYRQVEYMKEVL-KGLSEERIMFGYCTAAEGQKFQQEAIKFDKVIRELGPS
PL
>Lokiarchaeia_GCA_011364925_U_2
KIIAFMCWKXGYGAGDMAGTRAQYPASIRPVRINCTGRVMMRAIGKGADGVVVAGXYEGE
CDYETGNLVAAKNVEYTREIL-KGVAPERIQMFNCSAAEGQRFQEEVTRVTELIENLGTN
PI
>Lokiarchaeia_GCA_011364925_U_3
KIIAFGCEKXGYSAADLTGTRKSYSTNFHLIRVRCTGRVIMESFLNGADGVAIISXKEGE
CEFGNGNTNTFEHVKFLKRLF-KGLEEERIQQYFCSAAEVEKFIKSVEDITRKVEQLPPL
PK
>Lokiarchaeia_GCA_011364925_U_4
KILLFACLKXGYSAADLAGVRMKYSASVKIIKVKCTGRIILYGIKAGADGVMIVGXRPNE
CEFKQGNFTAQRHVDLANRIL-DGFGNQRINMYWLSGAEADKLVKSVEDAYEKIKRSGPN
PI
>Lokiarchaeia_GCA_008080755_U
KILAFLCWKXGYGAGDMAGTRAQYPATIRPIRINCTGRVIMRAIGKGADGVILSGXYPGE
CDYETGNLVAKKNVEYVRHIL-EGVSPERVQMFYCSAAEGARFQEEVTKISEKIEKLGKN
PF
>Lokiarchaeia_GCA_008080755_U_2
KIISFMCWKXGYGGADMAGTRAQYPTSIRTVLVPCTGRVIMRAFGRGADGVLVVGXYPKE
CDYETGNYYAYRQVEYLGEVL-KGLEPERLQMAYCSSAEGQKFKETASKFHDQIEGLGPN
PL
>Lokiarchaeia_GCA_008080755_U_3
RIIAFGCEKXGYSVADLTGTRKSYSTDFHLVRVRCTGRIIMECFLNGADGVAVISXKEGE
CEFGTGNMNTYEHVQQLKEIL-EGISKDRLQQYFCSAAEVENFIHAVKDISQKIHDLPPL
PK
>Lokiarchaeia_GCA_008080755_U_4
KIIIFACVKXGYGAADLAGVRMKYTPAVKIIKVRCTGRVILYAIKAGADGIMVVGXRPNE
CQFKEGNFTAQKHVDFANHIL-EGFGSQRVNMYWISSAESEKFVKSVEDAYDKVKREGLN
PI
>Lokiarchaeia_GCA_004524725_U
KVIAFMCWKXGYGAGDMAGTRAQYPATIRPIRINCTGRVMMRAIGKGADGVIVAGXYEGE
CDYETGNLIAAKNVEYTKEIL-KGVSPERIQMFHCSAAEGQRFQEEVTRISQIIEKLGSN
PM
>Lokiarchaeia_GCA_004524725_U_2
KILSFLCLKXGYGAADMAGTRAQYPTSLRTVLVPCTGRVIMRAFGRGADGVLVVGXYPGE
CDYEDGNYFAYRQVEYLEKIA-KGINPKRLKMAFCSSAEGAKFQKVATEFDEEIRKLGPS
PL
>Lokiarchaeia_GCA_004524725_U_3
KMIMFACLKXGYGAADLAGVRLKYTPSVKIVKVRCTGRVILYAIKAGADGVMVVGXRPDE
CQFSTGNFTAQKHVDFANRIL-EGFGNQRVNMYWCSSAEGEKLVKSVEDAYEKVQRIGPN
PI
>Lokiarchaeia_GCA_004524725_U_4
NIIAFGCEKXGYSVADLTGTRKSYSTNFHLIRVRCTGRIIMDCFLNGADGVAIISXKENE
CEFGKGNINTHNHVIFLQKLF-SGISENRIQQYFCSAAEVEKFIHSVEDITKKIAALPPL
PK
>Lokiarchaeia_GCA_019058415_U
KMVMFACLKXGYGAADLAGVRMKYTPSVKIVKLRCTGRIILYAIKSGADGVMVVGXKPNE
CQFKTGNFTAQKHVEFANRIL-EGFGSQRVNMYWCSSAESEKLVKSVEDALEKVQRSGSN
PL
>Lokiarchaeia_GCA_019058415_U_2
KIIAFLCWKXGYGAGDMAGTRAQYPATIRPIRINCTGRVMMRAIGKGADGVIVSGXYPGE
CDYETGNLVAEKNVQYVREIL-GGISPNRIQMFYCSAAEGQRFQEEVTRISNIIEGLGKN
PL
>Lokiarchaeia_GCA_019058415_U_3
KILSFLCLKXGYGGADMAGTRAQYPTSLRTVLVPCTGRVVMRAFGRGADGVLIVGXYPGE
CDYENGNYFAYRTVEYLHEVI-KGINPKRLKMAFCSSAEGAKFQKLATEFDKEIRELGTS
IL
>Lokiarchaeia_GCA_019058415_U_4
KIIAFGCEKXGYAVADLTGTRKTYSTDFHLIRVRCTGRVIMEAFLNGADGVAIISCHEGE
CNFGDANMNTNKHVKLLKKLF-EGIHPDRIQQYFCAAAEVENFVASVKDITEKVHALPPL
PK
>Lokiarchaeia_GCA_019058415_U_5
SILMFACLKXGYGAADLAGVRFKYSPTVKIIKLRCTGRILLFAIKSGADGVMIVGXRPNE
CQFKDGNFKAQTHVDLANRIL-DGFGNQRINQYWLSSAESEKLVKSVEDTIEKIQRLGPN
PL
>Lokiarchaeia_GCA_019058415_U_6
KILAFLCWKXGYGAGDMAGTRAQYPATIRPIRINCTGRVIMRTIGKGADGVMIAGXYKGE
CDYETGNLVAERNVEYVKNIL-KGISPERIQMVHCSAAEGQVFQNEVIRISEIIENLGSN
PL
>Lokiarchaeia_GCA_005223125_U
NLIVFACIKXGYSAADLAGVRMKYTPAVKIIKVRCTGRIILYSIRAGADGVMIVGXRPNE
CQFKNGNFTAQRHVDLANRIL-EGFGNQRINMYWLSGGDAGKFVESVEDAYKKVSKAGPS
PL
>Lokiarchaeia_GCA_005223125_U_2
KIIVYACWKXGYGSADMAGTRAQYPDSIRNVLVPCAGRVIMRAFGRGADGVVINAXYPKE
CDYETGNYYAYRQVEYVKEIL-KGMSPERIKMIYCTAAEGQKFQKEAIEIDKTIRKLGPS
PL
>Lokiarchaeia_GCA_016840745_U
RIIAFGCDKXGYSAADLTGTRKLYTTDVHIIRVKCTGRIIMDAFLNGVDGVAIISXKEGE
CEFGRGNMNTYEHVNFLKKLF-DGISGDRIQQYFCSAAEVEKFISSVEDISKKIHALPPL
PK
>Lokiarchaeia_GCA_016840745_U_2
KILAFLCLKXGYGGADMAGTRAQYPVSLRTVLVPCTGRVIMRAFGRGADGVLIVGXYPGE
CDYESGNYFAYRQKEYMNEIL-NGINANRLKMYFCSSAEGQKFKEIAIEFDKEIRNLGPN
PL
>Lokiarchaeia_GCA_016840745_U_3
--LSFLCWKXGYGGADMAGTRAQYPATLRPIRINCTGRVMMRAIGKGADGVIIAGXYPGE
CDYETGNLVAERNVEYVKEIL-RGLSPERVQMFHCSAAEGQRFQNEATRITEIIKKLGSI
PL
>Lokiarchaeia_GCA_016840745_U_4
NIIMFACVKXGYGAADLAGVRLKYTPTVKIVKLRCTGRIILFAIKSGADGVMVVGXRPDE
CQFQLGNFTAAKHIEFANRIL-EGFGSQRVNMYWCSSAESEKLVKSVVDSYEKIKRAGPN
PV
>Lokiarchaeia_GCA_019057795_U
NIIAFGCEKXGYSVADLTGTRKPYSNTFHLIRVRCTGRIIMECFLNGADGVAIISXKEGE
CEFGKGNLNTYEHVKFLKMMF-KGLSEDRVQQYFCSAAEVENFLNSVEDITNKIEALPRL
PK
>Lokiarchaeia_GCA_019057795_U_2
KILMFACLKXGYSAADLAGVRMKYTASVKIIKVRCTGRVILHSINAGADGVMVVGXRPNE
CQFKNGNFTAQRHIDLANRIL-DGFGNQRINMYWLSGAEADKLVKSVEDAYEKVKRSGPN
PL
>Lokiarchaeia_GCA_019057795_U_3
KILAFMCWKXGYGAGDMAGTRAQYPSTIRPIRINCTGRVMMRAIGKGADGVIVAGXYEGE
CDYETGNLVAARNVKYTREIL-KGVSPDRIQMFHCSAAEGQKFQEEVTRVSEIIENLGSN
PI
>Lokiarchaeia_GCA_019057795_U_4
KILSFLCLKXGYGAADMAGTRAQYPVSLRTVLVPCTGRIIMRGFGRGADGILVVGXYIGE
CDYEKGNYFAHRSIAYIKEVL-KGLNPKRIKMEYCSSAEGSKYREVAIAFDEEIRKLGPS
PL
>Lokiarchaeia_GCA_014730165_U
NIIAFACEKXGYAAADLTGTRKSYSSDVHLIRVRCTGRVIMECFLNGSDGVAVISXKENE
CGFSNGNMVAYEHVQMLKRIF-KGISEDRIQQYFCAAAEVENFVNSMNDITKKIHALPPL
PK
>Lokiarchaeia_GCA_014730165_U_2
KILAFVCWKXGYGGADMAGTRAQYPTSIRTVLVPCSGRVIMRAFGRGADGVMIMGXYPKE
CDYEDGNYYAYRQVEYIKEVI-KGLDERRLKMGYCSAAEGQKFQREATEFHKLILKLGPN
PV
>Lokiarchaeia_GCA_014730165_U_3
KIVMFACVKXGYGAADLAGVRMKYTPSVKIIKVRCTGRILLFAIKSGADGVMIVGXRPNE
CQYKTGNFTAQKHVDFANRIL-EGLGSQRINMYWCSSAESEKLVKSVEDIYEKIQRIGAN
PI
>Lokiarchaeia_GCA_014730165_U_4
KIISFQCWKXGYGAGDMAGTRAQYPATIRPIRINCTGRVMMRAIGKGADGIIVAGXYPGE
CDFETGNIVAAKNVNYVKKIL-KGISPERIQMFHCSAAEGAKFQQEVTRISETIEKLGSN
PL
>Lokiarchaeia_GCA_016839635_U
NLIVFACLKXGYSAADLAGVRLKYTPAVKIIKVRCTGRVILYSIRAGADGVMVVGXRPNE
CQFKKGNFTAERHIDLANRIL-EGFGNQRINMYWLSGAESEKFVKSVEDALEKVEKAGPN
PL
>Lokiarchaeia_GCA_016839635_U_2
KIIVYACWKXGYGSADMAGTRAQYPDSIRNVLVPCSGRVVMRAFGRGADGVVINAXYPGE
CDYETGNYHAYRQVEYIKEIL-KGLSPDRIKIIYCTAAEGQKFQNEAIEIDKTIHKLGPS
PL
>Lokiarchaeia_GCA_016839635_U_3
NIIAFGCDKXGYSAADLTGVRKSYSTDFHLIRVKCTGRIIMEAFLNGADGVAIISXKEGE
CEFGNGNTNTYEHVLTLKKLL-KGISEERIQQYFCSAAEVEKFIKSVEDISSKIHALPPL
PK
>Lokiarchaeia_GCA_016840125_U
RVVAFACNKXGYGAADLTGTRSKYPTDIRIVRVRCTGRVLLHALRNGADAVMIISXHYGE
CDFNNGNLKAQARVNFVKRVL-DGLDGRRVNLYECGAAEFNRFLEAVSDTMDKLEKVGPT
PL
>Lokiarchaeia_GCA_016840125_U_2
KIAAFLCWKXGYGAADMAGTRSQYPASFRAIRVPCTGRIILRALRKGADAVVIVGXYEGE
CEYETGNLLAITNVKYLKQML-DGVGGDRVQMHFCTAAEGAKFSDLVKEVTEQIAKMGPS
PL
>Lokiarchaeia_GCA_022866525_U
KIIAFLCWKXGYGSADMAGTRAQYPSSIRTVLVPCSGRVIMRSFGRGADGVMIIGXYPKE
CDYETGNYFAYREVEYVKEVL-RGINEKRIYIGWCTAAEGQKFQQNATAFDKVIRELGPS
PL
>Lokiarchaeia_GCA_022866525_U_2
----------------MAGTRAQYPATIRPIRINCTGRVMMRAIGKGANGIIVAGXYEGE
CDYETGNLVAAKNVEYSKEIL-KGLNPERIQMFHCSASEGQRFQQEVTRISEVIENLGIN
PV
>Lokiarchaeia_GCA_022866525_U_3
KIIAFGCEKXGYSAADLTGTRKKYSTDFHLIRVRCTGRIIMDSFLKGADGVAIISCHEDE
CDYGRANMNTNKHVIFLRRLF-NGINEERIQQYFCAAAEVEKFVASVEDITSKVRSLPPL
PK
>Lokiarchaeia_GCA_022866525_U_4
KIIAFMCWKXGYGAGDMAGTRAQYPATIRPIRINCTGRVMMRAIGKGANGIIVAGXYEGE
CDYETGNLIAAKNVEYTKEIL-KGLNPERIQMFHCSAAEGQRFQQEVTRISEVIENLGTN
PM
>Lokiarchaeia_GCA_016839425_U
EIILFACLKXGYSAADLAGVRLKYTPSVKIIKLRCTGRIILFAITKGADGIMIVGXRRNE
CQFKIGNFKASKHVDLANRIL-EGFGSQRINMYWLSGAESEKLVKSIEDTMEKIKKLGLN
PL
>Lokiarchaeia_GCA_016839425_U_2
NIIAFGCEKXGYSAADLTGTRKSYSSNFHLVRVRCTGRIIMEAFLNGADGVAIISCHKGE
CDYGQANINTNKHVLFLKKLF-SGISENRIEQYFCAAAEVENFVRSVEDISKKVQALPPL
PK
>Lokiarchaeia_GCA_016839425_U_3
KILSFLCWKXGYGGADMAGTRAQYPATIRPIRINCTGRVMMRAIGGGADGVMVVGXYPGE
CDYETGNLVADRNVEYTKEIL-KGISPERIQMFHCSAAEGQRFQNESIRISGIIEKLGDN
PL
>Lokiarchaeia_GCA_016839425_U_4
KIIAFLCWKXGYGSADMAGTRAQYPTSIRTVLVPCTGRVVMRAFGRGADGVMIVGXYPKE
CDYENGNYFAYRQVEYLKEVL-KGIDDKRLKMSYCTAAEGQKFQQEATKFDKEIKELGPS
PI
>Lokiarchaeia_GCA_014730125_U
NIIAFACEKXGYAAADLTGTRKSYSSDVHLIRVRCTGRVIMECFLNGSDGVAVISXKENE
CGFSNGNMVAYEHVQMLKRIF-KGISEDRIQQYFCAAAEVENFVNSMNDITKKIHALPPL
PK
>Lokiarchaeia_GCA_014730125_U_2
KILAFVCWKXGYGGADMAGTRAQYPTSIRTVLVPCSGRVIMRAFGRGADGVMIMGXYPKE
CDYEDGNYYAYRQVEYIKEVI-KGLDERRLKMGYCSAAEGQKFQREATEFHKLILKLGPN
PV
>Lokiarchaeia_GCA_014730125_U_3
KIVMFACVKXGYGAADLAGVRMKYTPSVKIIKVRCTGRILLFAIKSGADGVMIVGXRPNE
CQYKTGNFTAQKHVDFANRIL-EGLGSQRINMYWCSSAESEKLVKSVEDIYEKIQRIGAN
PI
>Lokiarchaeia_GCA_014730125_U_4
KIISFQCWKXGYGAGDMAGTRAQYPATIRPIRINCTGRVMMRAIGKGADGIIVAGXYPGE
CDFETGNIVAAKNVNYVKKIL-KGISPERIQMFHCSAAEGAKFQQEVTRISETIEKLGSN
PL
>Lokiarchaeia_GCA_004524425_U
RIVLFACVKXGYGAADLAGVRMKYTSSVKIIKLRCTGRVILFAIKNGADGVMVVGXRPNE
CQFKTGNFTAQKHVDLANRIL-EGFGNQRVNMYWCSSAESEKFVNSVKDAYEKIKRVGPN
PI
>Lokiarchaeia_GCA_004524425_U_2
KIIAFLCWKXGYGASDMAGTRAQYPATIRPIRINCTGRVIMRALGKGADGVIVSGXYPGE
CDYETGNLVAERNVEYTREIL-KGMSPERVHMFFCSAAEGQRFQEEVTRISQIIEDLKNN
PF
>Lokiarchaeia_GCA_004524425_U_3
KIMAFLCLKXGYGGADMAGTRAQYPPSLRTVLVPCTGRVVMRSFGRGADGVLIVGXYPHE
CDYEIGNYFAYRLSEYLHEVL-KGLEPERIRMEFCSSAEGSKFREVAIEFDETIRKLGPN
PL
>Lokiarchaeia_GCA_004524425_U_4
RIIAFGCEKXGYSVADLTGTRKSYSTKFHMIRVRCTGRVIMECFLNGADGVAIISCHPGE
CDYGDANINTNKHVKFLKVLF-NGISEDRIQQYFCAAAEVDNFIHSVEDITKKIEALPPL
PK
>Lokiarchaeia_GCA_019058095_U
SILMFACLKXGYGAADLAGVRFKYTPSVKIIKIRCTGRVILYAIKSGADGVMVVGXRPDE
CQYKSGNFKAQTHVDLANRIL-DGFGNQRVNQYWLSSAESEKLVKSVEDTIEKIRKIGPN
PL
>Lokiarchaeia_GCA_019058095_U_2
KVIGFGCEKXGYSAADLTGTRKSYSSEFHLIRVRCTGRVIMESFLNGADGVAIISXKEGE
CAFGKGNMNTYEHVLFLKKLF-KGISEDRIQQYFVSAADVEKFIHSVEDITKKIEALPPL
PK
>Lokiarchaeia_GCA_019058095_U_3
KIIAFLCWKXGYGSADMAGTRAQYPSSIRTVLVPCTGRIVMRAFGRGADGVMIIGXYLKE
CDYETGNYFAYRLVEYLKEVL-KGINEKRLYNGYCTAAEGQKFQIEATDFDKVIRDLGPS
PL
>Lokiarchaeia_GCA_019058095_U_4
----------------MAGTRAQYPATIRPVRINCTGRVLMRAIGKGADGVIVAGXYEGE
CDYETGNLIAERNVNYAKEIL-KGLSPDRIQMFHCSSAEGQIFQEEMIRISEIIENLGSN
PI
>Lokiarchaeia_GCA_016840165_U
NIIAFGCEKXGYSVADLTGTRKSYSTNFHLIRVRCTGRIIMECFLNGADGVAIISXKENE
CEFGNGNLNTYNHVQFLQKLF-SGISENRIQQYFCSAAEVENFLHSVEDITKKITALPPL
PK
>Lokiarchaeia_GCA_016840165_U_2
KVIAFMCWKXGYGAGDMAGTRAQYPATIRPIRINCTGRVMMRAIGKGADGVIVAGXYEGE
CDYETGNLIAAKNVEYTKGIL-EGISPERIQMFHCSAAEGQRFQEEVTRISKIIEKLGSN
PM
>Lokiarchaeia_GCA_016840165_U_3
KILAFLCLKXGYGGADMAGTRAQYPTSLRTVLVPCTGRVIMRAFGRGADGVLVVGXYPGE
CDYEDGNYFAYRQVEYLEKIA-KGVNPKRLRMEFCSSAEGAKFQKVATEFDEEIRKLGPS
PL
>Lokiarchaeia_GCA_016840165_U_4
RIIMFACLKXGYGAADLAGVRLKYTPSVKIIKVRCTGRVILFAIKSGADGVMVVGXRPDE
CQFKTGNFTAQKHVDFANRIL-QGFGNQRVNMYWCSSAEGEKLVKSVEDAYEKVQRIGPN
PI
>Lokiarchaeia_GCA_019058075_U
KILAFLCWKXGYGGADMAGTRAQYPATIRPVRINCTGRVLMRAIGKGADGIIVAGXYEGE
CDYETGNLVAERNVNYVKDIL-KGISPDRIQMFHCSSAEGQIFQEEMIRISEVIENLGSN
PI
>Lokiarchaeia_GCA_019058075_U_2
SILMFACLKXGYGAADLAGVRFKYTPSVKIIKVRCTGRVILYAIKSGADGVMVVGXRPDE
CQYKSGNFKAQTHVDLANRIL-DGFGNQRVNQYWLSSAEAEKLVKSVEDTLEKIRKIGPN
PL
>Lokiarchaeia_GCA_019058075_U_3
KIIAFLCWKXGYGSADMAGTRAQYPSSIRTVLVPCTGRIVMRAFGRGADGVMIIGXYLKE
CDYETGNYFAYRLVEYLKEVL-KGINEKRLYNGYCTAAEGQKFQIEATDFDKVIRDLGPS
PL
>Lokiarchaeia_GCA_019058075_U_4
NVIAFGCEKXGYSAADLTGTRKSYSSEFHLIRVRCTGRVIMESFLNGADGVAIISXKEGE
CEFGKGNMNTYEHVLFLKKLF-KGISEDRIQQYFVSAADVEKFIHSVEDITKKIEALPPL
PK
>Lokiarchaeia_GCA_019058515_U
KVIAFGCEKXGYSVADLTGTRRNYSTKFHLIRVRCTGRVIMNAFLNGADGVAIISCHEGE
CDYGEANMNTNKHVMFLKSLF-KGISEDRVQQYFCAAAEVDNFVQSVNDITKKVGSLPPL
IN
>Lokiarchaeia_GCA_019058515_U_2
KIVMFACLKXGYGAADLAGVRMKYSPSVRIIKVRCTGRILLFAIKSGADGVMVVGXRKNE
CQFKSGNFTAERHVEFANHIL-EGFGKQRLNMYWCSSAESEKLVNSIEDALEKVHTEGPN
PL
>Lokiarchaeia_GCA_019058515_U_3
KIIGFLCWKXGYGAGDMAGTRAQYPATLRPVRVNCSGRVMMRAIGRGADGVIVVGXYPNE
CDFETGNYIAKRNVEYTREIL-KGMSPKRVQITWCSAAEGQRFQNEISRVSSIIENLGRN
PI
>Lokiarchaeia_GCA_018238725_U
KILSFLCLKXGYGAADMAGTRAQYPTSLRTVLVPCTGRVIMRGFGRGADGIIIVGXYPGE
CDYEKGNYFAHRSIAYIKEVL-KGLNPNRIKMEYCSSAEGSKYREVAISFDDEIRKLGPS
PL
>Lokiarchaeia_GCA_018238725_U_2
KILTFMCWKXGYGAGDMAGTRAQYPSTIRPIRINCTGRVMMRAIGKGADGVIVAGXYEGE
CDYETGNLVAAKNVKYAREIL-KGISPDRIQMFHCTAAEGQRFQEEVTRISEIIENLGSN
PI
>Lokiarchaeia_GCA_018238725_U_3
KIVIFACLKXGYSAADLAGVRMKYTASVKIIKVRCTGRVILYSIKAGADGVMVVGXRPNE
CQFKEGNFNAQRHVDFANRIL-EGFGSRRVNMYWLSSAEAEKFVKSVEDAYEKVKRSGPN
PL
>Lokiarchaeia_GCA_016839915_U
KILAFLCWKXGYGAGDMAGTRAEYPATLRPVRINCSGRVMMRAIGKGADGVVIGAXYEGE
CDYETGNLIAERNVIYVKEIL-KGLSPKRIQMFHCSAAEGQRFQEEATRISETIKNLGSN
PL
>Lokiarchaeia_GCA_016839915_U_2
KIIAFACLKXGYSAADLAGVRLKYTPAVKIIKVKCTGRVILYSIRSGADGVMIVGXRPNE
CQFKNGNFTAERHVELANRIL-AGFGNQRINMYWLSGGDAGKFVESVEDAYKKVSKAGLS
PL
>Lokiarchaeia_GCA_016839915_U_3
RIVAFGCDKXGYSVADLTGVRKSYSTDYHLIRVRCTGRIIMEAFLNGADGVAIISXKEGE
CEFGNGNINTYEHVLTLKKLL-KGISEDRVQQYFCSAAEVEKFVNSVEDMSAKINALPPL
PK
>Lokiarchaeia_GCA_016839705_U
KIVAFGCDKXGYSVADLTGVRKSYSTDFHLIRVRCTGRVIMEAFLNGADGVAIISXKVGE
CEFENGNTNTYEHILALKKLL-KGISEDRVQQYFCSAAEVEKFINSVADITNKIYRLPPL
PK
>Lokiarchaeia_GCA_016839705_U_2
KIIVYACWKXGYGSADMAGTRAQYPDSIRNVLVPCSGRVIMRAFGRGADGVIINAXYPGE
CDYETGNYYAYRQVEYTKEIL-KGMSPERIKIIYCTAAEGQKFQREATEFDKTIRKLGPN
PT
>Lokiarchaeia_GCA_016839705_U_3
KILAFLCWKXGYGAGDMAGTRAQYPATFRPVRINCTGRVIMRAIGKGADGVVLGAXYRGE
CDYETGNLVAERNVQYVKEIL-KGISPERVQIFNCSAAEGQKFQNEAIRISEEIADLGSN
LI
>Lokiarchaeia_GCA_019057735_U
KIIAFLCWKXGYGSADMAGTRAQYPLSIRVVLVPCSGRIVMRSFGRGADGVMIVGXYPKE
CDYETGNYVAYRQVEYLKEVL-KGLSEERIMFGYCTAAEGQKFQQEAIKFDKLIQKLGPN
PL
>Lokiarchaeia_GCA_019057735_U_2
KIIAFGCEKXGYSAADLTGTRKSYSTNFHLIRVRCTGRIIMESFLNGADGVAIISXKEGE
CEFGNGNMNTYNHVKFLKRLF-TGLAEERIQQYFCSAAEVEKFIKSVEDITSKVEKLPPL
PK
>Lokiarchaeia_GCA_019057735_U_3
KILAFMCWKXGYGAGDMAGTRAQYPATIRPIRINCTGRVMMRAIGKGADGVIVAGXYKGE
CDYETGNLVAAKNVEYTKEIL-KGVAPERIQMFSCSAAEGQKFQEEVIRVTEIIENLGTN
PI
>Lokiarchaeia_GCA_019057735_U_4
KILMFACLKXGYSAADLAGVRMKYTTSVKIIKVRCTGRVILYGIKGGADGVMIVGXRPNE
CDFKQGNFTAQRHVDLANRIL-DGYGNQRINMYWLSGAEADKLVKSVEDAYEKIKRSGPN
PI
>Lokiarchaeia_GCA_019057915_U
SILMFACLKXGYGAADLAGVRFKYTPSVKIIKIRCTGRVILYAIKSGADGVMVVGXRPDE
CQYKSGNFKAQTHVDLANRIL-DGFGNQRVNQYWLSSAESEKLVKSVEDTLEKIRKIGPN
PL
>Lokiarchaeia_GCA_019057915_U_2
KILAFLCWKXGYGGADMAGTRAQYPATIRPVRINCTGRVLMRAIGKGADGVIVAGXYEGE
CDYETGNLIAERNVNYVKEIL-KGLSPDRIQMFHCSSAEGQIFQEEMIRISEIIENLGSN
AI
>Lokiarchaeia_GCA_019057915_U_3
KIIAFLCWKXGYGSADMAGTRAQYPSSIRTVLVPCTGRIVMRAFGRGADGVMIIGXYPKE
CDYETGNYFAYRLVEYLKEVL-KG------------------------------------
--
>Lokiarchaeia_GCA_019894955_U
KIIAFLCWKXGYGSADMAGTRAQYPASIRTVLVPCSGRVIMRSFGRGADGVMIIGXYPKE
CDYETGNYHAYRQVEYVKEVL-RGINEKRIHIGWCTAAEGQKFQQDATAFDKVIRELGPN
PL
>Lokiarchaeia_GCA_019894955_U_2
NIIMFACTKXGYGAADLAGVRMKYTPSVKIIKVRCTGRVILHSINQGADGVMVVGXRPDE
CQYKVGNFTAQKHVDFANHIL-EGFGNQRVNMYWLSSAESEKLVKSVEDAFEKVKRLGPN
PI
>Lokiarchaeia_GCA_019894955_U_3
KIVAFGCEKXGYSAADLSGTRKKYSTDFHLIRVKCTGRIIMDSFLKGADGVAIISCHEGE
CDYGGANMNTNKHVLFLKRIF-NGINEDRIQQYFCAAAEVENFVNSVEDITKKVRSMPLL
PK
>Lokiarchaeia_GCA_019894955_U_4
KIIAFMCWKXGYGAGDMAGTRAQYPATIRPIRINCTGRVMMRAIGKGASGVIVAGXYEGE
CDYETGNLVAAKNVEYTKEIL-KGLNPERIQMFHCSAAEGQRFQQEVTRISEVIGNLGNN
PV
>Lokiarchaeia_GCA_016930515_U
KILSFLCWKXGYGGADMAGTRAQYPATLRPIRINCTGRVMMRAIGGGADGVMVVGXYPGE
CDYETGNLVADRNVEYAKEIL-KGISPDRIQMFHCSAAEGQRFQNESIRISGIIEKLGNN
PL
>Lokiarchaeia_GCA_016930515_U_2
NIIAFGCEKXGYSAADLTGTRKSYSSNFHLVRVRCTGRIIMDAFLNGADGVAIISXHKGE
CNFVGANINTNKHVLFLKKLF-LGISENRIEQYFCAAAEVENFVRSVEDISKKVQALPPL
PK
>Lokiarchaeia_GCA_016930515_U_3
KIIAFLCWKXGYGSADMAGTRAQYPTSIRTVLVPCTGRIVMRAFGRGADGVLIVGXYPKE
CDYENGNYFAYRQVEYIKEVL-NGIDGRRISMSYCTAAEGQKFQQEAIKFDKQINELGPS
PI
>Lokiarchaeia_GCA_019058355_U
RIIAFGCDKXGYSAADLTGVRKSYSTDFHLIRVRCTGRIIMEAFLNGADGVAIISXKVGE
CEFGNGNTNTYQHILTLKKFF-KGISEERVQQYFCSAAEVEKFISSVADISKKVHSLPPL
PK
>Lokiarchaeia_GCA_019058355_U_2
---LFACLKXGYGAADLAGVRMKYSTSVKIVKLRCTGRVLLFAIKNGADGVMVVGXRPDE
CQFKAGNFTASKHIDFANRIL-DGFGNQRINMYWCSSAESEKLVKSIEDALEKINRAGPN
PL
>Lokiarchaeia_GCA_019058355_U_3
KIIAFLCWKXGYGSADMAGTRAQYPESLRNILVPCTGRVVMRAFGRGADGVMIIGXYPKE
CDYETGNYFAYRQVEYLKEVL-KGIDERRLMMAYCTAAEGQKFQNEATAFDKIIRQLGPS
PL
>Lokiarchaeia_GCA_019058355_U_4
KILAFLCWKXGYGAGDMAGTRAQYPATIRPIRINCSGRVMVRAIGKGADGVLVGAXYEGE
CDYERGNLVAKRNVEYVKEIL-KGLSPERIQMFNCSAAEGQRFQNEVSRVSEIIGNIGSN
PI
>Lokiarchaeia_GCA_019058135_U
KILAFLCMKXGYGAADMAGTRAQYPTTIRPIRVNCTARVIMRSIGSGADGVLIVGXYPGE
CDYEIGNKVALKNVEYVQEIL-EGFNPERVFMEYCSSAEGDKFQKTAIITSERINKLGKS
PL
>Lokiarchaeia_GCA_019058135_U_2
KIIMFACEKXGYAAADLTGTRKQYSSDIYIIRVKCTGRVIIESLLNGADGVAIIGXHEHE
CEFGDGNMNTYKHIKFLKKLF-KGISENRVEYYFVSAAEVENFLNATTDIIEKLKKLPPL
PK
>Lokiarchaeia_GCA_019058135_U_3
NIITFACNKXGYSAADLAGVRLKYTPNVKIIRLRCTGRVLIYAINNGADGVMVVGXQENQ
CEFKTGNFIAAKHVEFVKRIL-DGLGGDRVNMYNCSGAEAVKFVKSVEDMVSKVEKLGLN
PL
>Lokiarchaeia_GCA_019058135_U_4
KIASFMCWKXGYGSGDMAGTRAQYPISIRPILVPCAGRVVMRTIGRGADGVLIVGXYPGE
CDFETGNKFAWREVEYLNEVL-DGFSNKRVKMAFCTSAEGQKFQRVTTEFDKEIRKLGKN
PL
>Lokiarchaeia_GCA_019058215_U
NIITFACNKXGYSAADLAGVRLKYTPNVKIIRLRCTGRVL--------------------
------------------------------------------------------------
--
>Lokiarchaeia_GCA_019058215_U_2
KIILFACEKXGYAAADLTGTRKQYSSDIYIIRVKCTGRVIIESLLNGADGVAIIGXHEHE
CEFGDGNMNTYKHIKFLKKLF-KGISENRVEYYFVSAAEVENFLNATTDIIEKLKKLPPL
PK
>Lokiarchaeia_GCA_019058215_U_3
KILAFLCLKXGYGAADMAGTRAQYPTTIRPIRVNCTARVIMRSIGNGADGVLVVGXYPGE
CDYEIGNKVALKNVEYVQEIL-KGFNPERVFMEYCSSAEGDKFQKTAITTSEKINKLGKN
PL
>Lokiarchaeia_GCA_019058215_U_4
--ITFACNKXGYSAADLAGVRLKYTPNVKIIRLRCTGRVLIYAINNGADGVMVVGXQENQ
CEFKTGNFIAAKHVKFVKRIL-DGLGGDRVHMYNCSGAEAVKFVKSVEDMVNKVEKLGLN
PL
>Lokiarchaeia_GCA_019058215_U_5
KIASFMCWKXGYGSGDMAGTRAQYPISIRPILVPCAGRVVMRTIGRGADGVLIVGXYPGE
CDFETGNKFAWREVEYLNEVL-DGFSNKRVKMAFCTSAEGQKFQRVTTEFDKEIRKLGKN
PL
>Lokiarchaeia_GCA_019057575_U
KILAFLCLKXGYGGADMAGTRAQYPLSLRTVLVPCTGRVVMRAFGRGADGVLIAGXYPKE
CDYETGNYFAYRLVDYLKEIV-KGINPERIKMTYCSSAEGAKFQKIATEFDKLIREIGPS
PL
>Lokiarchaeia_GCA_019057575_U_2
KVIAFGCEKXGYSAADLTGTRKSYSSEFHLIRVRCTGRVIMKSFLNGADGVAIISXKEGE
CAFGKGNMNTYEHVLFLKKLF-KGISEDRIQQYFVSAADVEKFIHSVEDITKKIEALPPL
PK
>Lokiarchaeia_GCA_019057575_U_3
SILMFACLKXGYGAADLAGVRFKYTPSVKIIKIRCTGRVILYAIKSGADGVMVVGXRPDE
CQYKSGNFKAQTHVDLANRIL-DGFGNQRVNQYWLSSAESEKLVKSVEDTLEKIRKIGPN
PL
>Lokiarchaeia_GCA_019057575_U_4
KILAFLCWKXGYGGADMAGTRAQYPATIRPVRINCTGRVLMRAIGKGADGVIVAGXYEGE
CDYETGNLIAERNVNYAKEIL-KGLSPDRIQMFHCSSAEGQIFQEEMIRISEVIENLGSN
PI
>Lokiarchaeia_GCA_005222975_U
KILSFLCLKXGYGAADMAGTRAQYPTSLRTVLVPCTGRVIMRGFGRGADGILVVGXYPGE
CDYEKGNYFAHRSIAYLKEVL-KGLNPNRIKMEYCSSAEGSKYREVASSFDEEIRKLGPN
PL
>Lokiarchaeia_GCA_005222975_U_2
NIIAFGCEKXGYSVADLTGTRKSYSSTFHLIRVRCTGRIIMECFLNGADGVAIISXKEGE
CEFGKGNLNTYEHVKFLKRLF-KGLSEDRIQQYFCSAAEVENFLNSVEDITNKIEALPHL
PK
>Lokiarchaeia_GCA_005222975_U_3
KIVIFACLKXGYSAADLAGVRMKYTASVKIIKVRCTGRVILYSIKAGADGVMVVGXRPNE
CQFKEGNFNAQRHVDFANRIL-EGFGSRRVNMYWLSSAEAEKFVKSVEDAYEKVKRSGPN
PL
>Lokiarchaeia_GCA_005222975_U_4
KILAFMCWKXGYGAGDMAGTRAQYPSTIRPIRINCTGRVMMRAIGKGADGVIVAGXYEGE
CDYETGNLVAAKNVKYAREIL-KGVSPDRIQMFHCSAAEGQKFQEEVTRISEIIENLGSN
PI
>Lokiarchaeia_GCA_018238305_U
KILTFMCWKXGYGAGDMAGTRAQYPSTIRPIRINCTGRVMMRAIGKGADGVIVAGXYEGE
CDYETGNLVAAKNVKYAREIL-KGISPDRIQMFHCTAAEGQRFQEEVTRISEIIENLGSN
PI
>Lokiarchaeia_GCA_018238305_U_2
NIIAFGCEKXGYSVADLTGTRKSYSSTFHLIRVRCTGRIIMECFLNGADGVAIISXKEGE
CEFGKGNLNTYEHVKFLKMLF-KGLSEDRIQQYFCSAAEVENFLNSVEDITNKIEALPRL
PK
>Lokiarchaeia_GCA_018238305_U_3
KILSFLCLKXGYGAADMAGTRAQYPTSLRTVLVPCTGRVIMRGFGRGADGIIIVGXYPGE
CDYEKGNYFAHRSIAYIKEVL-KGLNPNRIKMEYCSSAEGSKYREVAISFDDEIRKLGPS
PL
>Lokiarchaeia_GCA_018238305_U_4
KIVIFACLKXGYSAADLAGVRMKYTASVKIIKVRCTGRVILYSIKAGADGVMVVGXRPNE
CQFKEGNFNAQRHVDFANRIL-EGFGSRRVNMYWLSSAEAEKFVKSVEDAYEKVTRSGPN
PL
>Lokiarchaeia_GCA_016840695_U
RIIAFGCDKXGYSAADLTGTRKLYTTDVHIIRVKCTGRIIMDAFLNGVDGVAIISXKEGE
CEFGRGNMNTYEHVNFLKKLF-DGISGDRIQQYFCSAAEVEKFISSVEDISKKIHALPPL
PK
>Lokiarchaeia_GCA_016840695_U_2
--LSFLCWKXGYGGADMAGTRAQYPATLRPIRINCTGRVMMRAIGKGADGVIIAGXYPGE
CDYETGNLVAERNVEYVKEIL-RGLSPERVQMFHCSAAEGQRFQNEATRITEIIKKLGSN
PL
>Lokiarchaeia_GCA_016840695_U_3
NIIMFACVKXGYGAADLAGVRLKYTPTVKIVKLRCTGRIILFAIKSGADGVMVVGXRPDE
CQFQLGNFTAAKHIEFANRIL-EGFGSQRVNMYWCSSAESEKLVKSVVDSYEKIKRAGPN
PV
>Lokiarchaeia_GCA_016840655_U
KILAFMCWKXGYGAGDMAGTRAQYPATIRPIRINCTGRVMMRAIGKGADGIIVAGXYEGE
CDYETGNLVAAKNVKYTKEIL-KGVSPERVQMFHCSAAEGQKFQEEM-------------
--
>Lokiarchaeia_GCA_016840655_U_2
KIIAFLCWKXGYGSADMAGTRAQYPSSIRVILVPCTGRVVLRSFGRGADGVMIIGXYPRE
CDYETGNYFAYRQVEYLKEVL-KGIDEKRLMFGYCTAAEGQKFQREATEFDKVIRELGPS
PF
>Lokiarchaeia_GCA_016840655_U_3
EIIMFACLKXGYSAADLAGVRLKYTPSVKIIKVRCTGRVILYAIKSGADGVMIVGXRPNE
CQFKNGNFTAQRHVDLANRIL-DGFGNQRINMYWLSGAEAEKLVKSVEDAYEKINRLGPN
PI
>Lokiarchaeia_GCA_016840655_U_4
KVIAFGCEKXGYSAADLTGTRKSYSSNFHLIKVKCTGRIIMQAFLKGADGVAIISCHEGE
CDYGRANMNTHSHVLQLKKIF-KGINEERIQQYFCAAAEVEKFVQSVNDICQKIQLLPPL
PK
>Lokiarchaeia_GCA_016839765_U
KILAFMCWKXGYGAGDMAGTRAQYPATIRPIRINCTGRVMMRAIGKGADGVLVAGXYEGE
CDYETGNLVAAKNVEFTKEVL-KGISPERIQMFHCSAAEGQRFQEEVTRVSEIIENLGKN
PL
>Lokiarchaeia_GCA_016839765_U_2
KIIMFACLKXGYSAADLAGVRLKYTPSVKIIKVKCTGRIILYTIKSGADGVMVVGXRPDE
CQFKNGNYTAQRHVDLANRIL-EGFGSQRVNMYWLSGAESEKLVKSVEDALEKIRRAGPN
PI
>Lokiarchaeia_GCA_016839765_U_3
KIIAFGCDKXGYSAADLTGTRKTYSTDFHLIRVRCTGRVIMECFLNGADGVAIISXKEGE
CEYGSGNLNTYEHIKLLKRLF-KGISENRIQQYFCSAAEVEKFIQSVEDITTKIYELPPI
PK
>Lokiarchaeia_GCA_013375455_U
RVVAFACNKXGYGAADLTGTRNKYPTDIRIIRVRCTGRVLLHSLRNGADAVMIISXHIGE
CDFNNGNIKAQMRIDFVKRVL-DGLDGRRVNLYECGAAEFNRFLEAVGDTMEKLEKIGPN
PL
>Lokiarchaeia_GCA_013375455_U_2
KIAAFLCWKXGYGAADMAGTRSQYPASFRTIRVPCTGRIILRALRKGADAVVVVGXYEGE
CEYETGNLLAITNVKYVKQML-DGIGGDRVQMHFCTAAEGAKFSDLVKEVTAQIVDLGPN
PL
>Lokiarchaeia_GCA_019894855_U
KILMFACLKXGYSAADLAGVRMKYTASVKIIKVRCTGRVILYGIKGGADGVMIVGXRPNE
CEFKQGNFTAQRHVDLANRIL-DGYGNNRINMYWLSGAEADKLVKSVEDTYEKIRRSGPN
PI
>Lokiarchaeia_GCA_019057435_U
QILMFACLKXGYSAADLAGVRLKYTPSVKIIKLRCTGRILLFAINSGADSVMVVGXRPNE
CQFKNGNFKAQTHVDLANRIL-EGFGNQRINQYWLSGAESDKLVKSVEDALEKVKRAGPN
PL
>Lokiarchaeia_GCA_019057435_U_2
RIIAFGCEKXGYGAADLTGTRKSYSTDFHLIRVKCTGRIIMECFLNGADGVAVISXREGE
CEFGNGNIIANNHIKFLKKIF-NGISENRVQQYFCSAAEVDKFIASVEDITKKIQALPPF
PK
>Lokiarchaeia_GCA_019057435_U_3
KIIAFGCEKXGYAAADLTGTRKSYSTNFHLIRVICTGRVIMEAFLNGADGVAIISCHEGE
CNFENANMNTNKHVKSLKKIF-EGINPDRIQQYFCAAAEVENFVASVEDITKKVLALPPL
PK
>Lokiarchaeia_GCA_019057435_U_4
KIIAFLCWKXGYGAGDMAGTRAQYPATIRPIRINCTGRVIMRAIGKGADGVIGSGXYPGE
CDYETGNLVAERNVQYVREIL-NGISPERIQMFHCSSAEGQRFQEEVTRISNIIENLGKN
PL
>Lokiarchaeia_GCA_019058315_U
KIAAFLCWKXGYGACDMAGTRRQYPASLRTILVPCTARVIIRSFCKGADGAIVVGXLEGD
CDYETGNLLARRQVEYLKLLC-KGLNEDRVEMNNMSSAEGAKFADFASEVTENIQKIGPN
PL
>Lokiarchaeia_GCA_019058315_U_2
NVVLFACDKXGYSAADLTGTRMKYNTGVKIIRLRCTGRIIMHAIRAGADAVMVVGXHFGE
CDFKDGNIRANERILFIKRVL-DGLGGGRVNLYQCSAAEVNRFVQAVEDTIGHLQKLGPN
PI
>Lokiarchaeia_GCA_013375475_U
KILMFACLKXGYSAADLAGVRMKYTASVKIIKVKCTGRIILYGIKAGADGVMIVGXRPNE
CEFKQGNFTAQRHVDLANRIL-DGYGNQRVNMYWLSGAEADKLVKSVEDSYEKIKKSGPN
PI
>Lokiarchaeia_GCA_013375475_U_2
KIIAFGCEKXGYSAADLTGTRKSYSTNFHLIRVKCTGRIIMESFLNGADGVAIISXKEGE
CEFGNGNMNTFEHVKFLKRLF-KGLAEERIQQYFCSAAEVEKFIKSVEDITQKVGLLPPL
PK
>Lokiarchaeia_GCA_020344955_U
KILAFLCWKXGYGAGDMAGTRAQYPATLRPVRINCSGRVMMRAIGKGADGIVIGAXYQGE
CDYETGNLVAERNATYVKEIL-KGLSPERIQMFHCSAAEGQRFQEEATRISETIKNLGSN
PL
>Lokiarchaeia_GCA_020344955_U_2
EIIAFACIKXGYSAADLAGVRLKYTTTVKIIKVRCTGRIILYSIISGADGVMIVGXRPNE
CQFKNGNFTAQRHVDLANRIL-EGLGNQRVNMYWLSGAESEKFVKSVEDAYEKIRRLGIN
PI
>Lokiarchaeia_GCA_019058035_U
KILAFLCLKXGYGAADMAGTRAQYPTTIRPIRVNCTARVIMRSIGNGADGVLVVGXYPGE
CDYEIGNKVALKNVEYVQEIL-KGFNPERVFMEYCSSAEGDKFQKTAITTSEKINKLGKN
PL
>Lokiarchaeia_GCA_019058035_U_2
KIILFACEKXGYAAADLTGTRKQYSSDIYIIRVKCTGRVIIESLLNGADGVAIIGXHEHE
CEFGDGNMNTYKHIKFLKKLF-KGISENRVEYYFVSAAEVENFLNATTDIIEKLKKLPPL
PK
>Lokiarchaeia_GCA_019058035_U_3
NIITFACNKXGYSAADLAGVRLKYTPNVKIIRLRCTGRVLIYAINNGADGVMVVGXQENQ
CEFKTGNFIAAKHVKFVKRIL-DGLGGDRVNMYNCSGAEAVKFVKSVEDMVNKVEKLGLN
PL
>Lokiarchaeia_GCA_019058035_U_4
KIASFMCWKXGYGSGDMAGTRAQYPISIRPILVPCAGRVVMRTIGRGADGVLIVGXYPGE
CDFETGNKFAWREVEYLNEVL-DGFSNKRVKMAFCTSAEGQKFQRVATEFDKEIRKLGKN
PL
>Lokiarchaeia_GCA_018238745_U
KILSFLCLKXGYGAADMAGTRAQYPTSLRTVLVPCTGRVIMRGFGRGADGIIIVGXYPGE
CDYEKGNYFAHRSIAYIKEVL-KGLNPNRIKMEYCSSAEGSKYREVAISFDDEIRKLGPS
PL
>Lokiarchaeia_GCA_018238745_U_2
NIIAFGCEKXGYSVADLTGTRKSYSSTFHLIRVRCTGRIIMECFLNGADGVAIISXKEGE
CEFGKGNLNTYEHVKFLKMMF-KGLSEDRIQQYFCSAAEVENFLNSVEDITNKIEALPHL
PK
>Lokiarchaeia_GCA_018238745_U_3
KILAFMCWKXGYGAGDMAGTRAQYPSTIRPIRINCTGRVMMRAIGKGADGVIVAGXYEGE
CDYETGNLVAAKNVKYAREIL-KGISPDRIQMFHCTAAEGQRFQEEVTRISEIIENLGSN
PI
>Lokiarchaeia_GCA_004375715_U
KILMFACLKXGYSAADLAGVRMKYTTSVKIIKVKCTGRIILYSIKSGADGVMIVGXRPNE
CEFKQGNFNAQRHVDLANRIL-DGYGNQRINMYWLSGAEADKLVKSVEDAYEKIKRSGTN
PI
>Lokiarchaeia_GCA_004375715_U_2
KIIAFGCEKXGYSAADLTGTRKSYSTNFHLIRVRCTGRIIMESFLNGADGVAIISXKEGE
CEFGNGNMNTYNHVKFLKRLF-NGLAEERIQQYFCSAAEVEKFIKSVEDITSKVEKLPPL
PK
>Lokiarchaeia_GCA_004375715_U_3
KILAFMCWKXGYGAGDMAGTRAQYPATIRPIRINCTGRVMMRAIGKGADGVIVAGXYKGE
CDYETGNLVAAKNVEYTKEIL-KGVAPERIQMFSCSAAEGQKFQEEVIRVTEIIENLGTN
PI
>Lokiarchaeia_GCA_018238345_U
KILSFLCLKXGYGAADMAGTRAQYPTSLRTVLVPCTGRVIMRGFGRGADGIIIVGXYPGE
CDYEKGNYFAHRSIAYIKEVL-KGLNPNRIKMEYCSSAEGSKYREVAISFDDEIRKLGPS
PL
>Lokiarchaeia_GCA_018238345_U_2
KIVIFACLKXGYSAADLAGVRMKYTASVKIIKVRCTGRVILYSIKAGADGVMVVGXRPNE
CQFKEGNFNAQRHVDFANRIL-EGFGSRRVNMYWLSSAEAEKFVKSVEDAYEKVKRSGPN
PL
>Lokiarchaeia_GCA_018238345_U_3
NIIAFGCDKXGYSVADLTGTRKSYSSTFHLIRVRCTGRIIMECFLNGADGVAIISXKEGE
CEFGKGNLNTYEHVKFLKMLF-KGLSEDRIQQYFCSAAEVENFLNSVEDITNKIEALPRL
PK
>Lokiarchaeia_GCA_018238345_U_4
KILTFMCWKXGYGAGDMAGTRAQYPSTIRPIRINCTGRVMMRAIGKGADGVIVAGXYEGE
CDYETGNLVAAKNVKYAREIL-KGISPDRIQMFHCTAAEGQRFQEEVTRISEIIENLGSN
PI
>Lokiarchaeia_GCA_016840545_U
KILAFLCLKXGYGGADMAGTRAQYPTSLRTVLVPCTGRVVMRAFGRGADGVLIVGXYPGE
CDYETGNYFAYRLVEYLDEIA-KGINPKRIKMVFCSSAEGSKFQKVATEFDNLIRKLGPS
PL
>Lokiarchaeia_GCA_016840545_U_2
KIIMFACLKXGYSAADLAGVRFKYTPSVKIIKVKCTGRVILYIIKSGADGVMVVGXRPDE
CQFKNGNYTAQRHVDLVNRIL-EGFGSQRINMYWLSGAESEKLVKSVEDALEKIKRAGPN
PI
>Lokiarchaeia_GCA_016840545_U_3
KIIAFGCDKXGYSAADLTGTRKTYSTDFHLIRVRCTGRIIMECFLNGADGVAIISXKEGE
CEYGSGNLNTYEHIKFLKRLF-KGISENRIQQYFCSAAEVEKFIQSVEDITTKIYELPPI
PK
>Lokiarchaeia_GCA_016840545_U_4
KILAFMCWKXGYGAGDMAGTRAQYPATIRPIRINCTGRVMMRAIGKGADGVLVAGXYEGE
CDYETGNLVAAKNVEFTKEVL-KGISPERIQMFHCSAAEGQRFQEEVTRVSEIIENLGKN
PL
>Lokiarchaeia_GCA_019058055_U
RIIAFGCEKXGYSVADLTGTRKFYSTNFHMIRVRCTGRIIMECFLNGVDGVAIISXKEGE
CEFGNGNMNTYEHILLLKKLF-KGISEHRIQQYFCSAAEVEKFIDSVEDITKKIQALPPL
PK
>Lokiarchaeia_GCA_019058055_U_2
KIIAFLCWKXGYGSADMAGTRAQYPSSIRTVLVPCAGRIVMRAFGRGADGVMIIGXYPKE
CDYETGNYFAYRLVEYLKEVL-RGINEKRLYNGYCTAAEGQKFQIEATDFDKVIRDLGPS
PI
>Lokiarchaeia_GCA_019058055_U_3
KILAFLCWKXGYGGADMAGTRAQYPATIRPVRINCTGRVLMRAIGKGADGIIVAGXYEGE
CDYETGNLIAERNVNYAKEIL-KGLSPDRIQMFHCSSAEGQIFQEEMIRISEVIENLGSN
AI
>Lokiarchaeia_GCA_013375355_U
NVVLFACDKXGYSAADLTGTRMKYNTGVKIIRLRCTGRVIMHAIRAGADAVMVVGXHFGE
CDFKDGNIRANERIQFIKRVL-DGLGGDRVNLYQCSAAEVNRFVEAVEDTIAHLQKLGPN
PI
>Lokiarchaeia_GCA_013375355_U_2
KIAAFLCWKXGYGACDMAGTRRQYPASLRTILVPCTARVIIRSFCKGADAAIVVGXLEGD
CDYETGNLLARRQVEYLKIMC-KGLSEDRVEINNMSSAEGAKFANFASEVTEKIQKIGPN
PL
>Lokiarchaeia_GCA_019058295_U
RIIAFGCDKXGYSVADLTGTRKLYSTKVHLLRVRCTGRIIMECFLNGADGVAIISXRKGE
CEFGNGNMNTYEHVLLLKKIF-NGISEDRIQQYFCSAAEVETYVASVEDIAKKVEALPPL
PK
>Lokiarchaeia_GCA_019058295_U_2
SILMFACLKXGYGAADLAGVRFKYSPTVKIIKLRCTGRILLFAIKSGADGVMIVGXRPNE
CQFKDGNFKAQTHVDLANRIL-DGFGNQRINQYWLSSAESEKLVKSVEDTIEKIQRLGPN
PL
>Lokiarchaeia_GCA_019058295_U_3
KILAFLCWKXGYGAGDMAGTRAQYPATIRPIRINCTGRVIMRTIGKGADGVMIAGXYKGE
CDYETGNLVAERNVEYVKNIL-KGISPERIQMVHCSAAEGQVFQNEVIRISEIIENLGSN
PL
>Lokiarchaeia_GCA_018238625_U
KIVIFACLKXGYSAADLAGVRMKYTASVKIIKVRCTGRVILYSIKAGADGVMVVGXRPNE
CQFKEGNFNAQRHVDFANRIL-EGFGSRRVNMYWLSSAEAEKFVKSVEDAYEKVKRSGPN
PL
>Lokiarchaeia_GCA_018238625_U_2
KILTFMCWKXGYGAGDMAGTRAQYPSTIRPIRINCTGRVMMRAIGKGADGVIVAGXYEGE
CDYETGNLVAAKNVKYAREIL-KGISPDRIQMFHCTAAEGQRFQEEVTRISEIIENLGSN
PI
>Lokiarchaeia_GCA_011364975_U
KILAFMCWKXGYGAGDMAGTRAQYPATIRPIRINCTGRVMMRAIGKGADGIIVAGXYEGE
CDYETGNLVAAKNVKYTKEIL-KGVSPERVQMFHCSAAEGQKFQEEMTRVSKIIEELGNN
PI
>Lokiarchaeia_GCA_011364975_U_2
EIIMFACLKXGYSAADLAGVRLKYTPSVKIIKVRCTGRVILYAIKSGADGVMIVGXRPNE
CQFKNGNFTAQRHVDLANRIL-DGFGNQRINMYWLSGAEAEKLVKSVEDAYEKINRLGPN
PI
>Lokiarchaeia_GCA_011364975_U_3
KIIAFLCWKXGYGSADMAGTRAQYPSSIRVILVPCTGRVVLRSFGRGADGVMIIGXYPRE
CDYETGNYFAYRQVEYLKEVL-KGIDEKRLMFGYCTAAEGQKFQREATKFDKVIRELGPS
PF
>Lokiarchaeia_GCA_016839315_U
EIIMFACLKXGYSAADLAGVRLKYTPSVKIIKVRCTGRVILYAIKSGADGVMIVGXRPNE
CQFKNGNFTAQRHVDLANRIL-DGFGNQRINMYWLSGAEAEKLVKSVEDAYEKINRLGPN
PI
>Lokiarchaeia_GCA_016839315_U_2
KILAFMCWKXGYGAGDMAGTRAQYPATIRPIRINCTGRVMMRAIGKGADGIIVAGXYEGE
CDYETGNLVAAKNVKYTKEIL-KGVSPERVQMFHCSAAEGQKFQEEMTRVSKIIEELGNN
PI
>Lokiarchaeia_GCA_016839315_U_3
KIIAFLCWKXGYGSADMAGTRAQYPSSIRVILVPCTGRVVLRSFGRGADGVMIIGXYPRE
CDYETGNYFAYRQVEYLKEVL-KGIDEKRLMFGYCTAAEGQKFQREATEFDKVIRELGPN
PF
>Lokiarchaeia_GCA_023129555_U
KIIAFGCEKXGYSAADLTGTRKSYSTNFHLIRVRCTGRIIMESFLNGADGVAIISXKEGE
CEFGNGNMNTFEHVKFLKRLF-KGLAEERIQQYFCSAAEVEKFIKSVEDITHKVELLPPL
PK
>Lokiarchaeia_GCA_023129555_U_2
KILAFMCWKXGYGAGDMAGTRAQYPATIRPIRINCTGRVMMRSIGKGADGVIVAGXYEGE
CDYETGNLVAARNVEYTKEIL-KGVAPERIQMFSCSAAEGQKFQEEVIRVSEIIENLGTN
PI
>Lokiarchaeia_GCA_023129555_U_3
KILMFACLKXGYSAADLAGVRMKYTTSVKIIKVKCTGRVILYGIKSGADGVMIVGXRPNE
CEFKQGNFNAQRHVDLANRIL-DGYGNQRINMYWLSGAEADKLVKSIEDAYEKIKRSGPN
PI
>Lokiarchaeia_GCA_005191425_U
KIVAFACNKXGYGAADLAGVRNKYPTDVRIIRVRCTGRVILHAFRMGADAVMVISXHIGE
CDFINGNIKALNRIKFVKRLL-DTLGESRLNLYECGAAEFNVFLESIKDTMEKLKRVGPN
PL
>Lokiarchaeia_GCA_005191425_U_2
KIAAFLCNKXGYGALDMAGTRAQYPASFRTVRVTCTGRVIFRALRKGADGVAVIGXYEGE
CDFESGNLSAKRQVEMVQIIL-EGISPERVIMDHCSSAEGAKIAEIARKMTAKLKELGPS
PL
>Lokiarchaeia_GCA_005191425_U_3
RVVAFACNKXGYGAADLTGTRNKYPTDIRIIRVRCTGRILLHAFRSGADAVMVVSXHIGE
CDFNNGNIKALSRVNFVKRVL-DGLDGSRVNLYECGAAEFNIFLESVAHTMKILKKIGPN
PL
>Lokiarchaeia_GCA_019058015_U
KIILFACEKXGYAAADLTGTRKQYSSDIYIIRVKCTGRVIIESLLNGADGVAIIGXHEHE
CEFGDGNMNTYKHIKFLKKLF-KGISENRVEYYFVSAAEVENFLNATTDIIEKLKKLPPL
PK
>Lokiarchaeia_GCA_019058015_U_2
KIASFMCWKXGYGSGDMAGTRAQYPISIRPILVPCAGRVVMRTIGRGADGVLIVGXYPGE
CDFETGNKFAWREVEYLNEVL-DGFSNKRVKMAFCTSAEGQKFQRVATEFDKEIRKLGKN
PL
>Lokiarchaeia_GCA_019058015_U_3
KILAFLCLKXGYGAADMAGTRAQYPTTIRPIRVNCTARVIMRSIGNGADGVLVVGXYPGE
CDYEIGNKVALKNVEYVQEIL-KGFNPERVFMEYCSSAEGDKFQKTAITTSEKINKLGKN
PL
>Lokiarchaeia_GCA_019058015_U_4
NIITFACNKXGYSAADLAGVRLKYTPNVKIIRLRCTGRVLIYAINNGADGVMVVGXQENQ
CEFKTGNFIAAKHVKFVKRIL-DGLGGDRVNMYNCSGAEAVKFVKSVEDMVNKVEKLGLN
PL
>Lokiarchaeia_GCA_019894735_U
KILAFMCWKXGYGAGDMAGTRAQYPATIRPIRINCTGRVMMRAIGKGADGVIVAGXYEGE
CDYETGNLVAAKNVEYTKEIL-KGVAPERIQMFSCSAAEGQKFQEEVTRVSGIIEDLGTN
PI
>Lokiarchaeia_GCA_019894735_U_2
KVIAFGCEKXGYSAADLTGTRKTYSTNFHLIRVKCTGRIIMESFLNGADGVAIISXKEGE
CEFGNGNMNTFEHVKFLKKLF-KGLAEERIQQYFCSAAEVEKFIKSVEDITHKVELLPPL
QK
>Lokiarchaeia_GCA_011365055_U
KIAAFLCWKXGYGACDMAGTRRQYPASLRTILVPCTARVILRSLRKGADGCLVVGXFVGD
CEYETGNLLATRNINYMKMLC-KGISSERLEMHYVSAAEGARFADIATNFTKKLIELGPN
PL
>Lokiarchaeia_GCA_011365055_U_2
RIVAFACNKXGYGAADLTGTRNKYPTDIRIIRVRCTGRVMLHAIRNGADAVMVISXHIGE
CDFNNGNLKAKTRIEFVKRLL-DGLDGNRVNLYECGAAEFNRFLEAVADTMEKLEKVGKV
AP
>Lokiarchaeia_GCA_004524535_U
KILSFLCLKXGYGGADMAGTRAQYPPSLRTVLVPCTGRVVMRSFGRGADGVLIVGXYPNE
CDFETGNYFAYRLTEYITEVL-KGLEPERIRMEFCSSAEGSKFREIAIEFDKKIRDLGPS
PL
>Lokiarchaeia_GCA_004524535_U_2
RIIAFGCDKXGYPVADLTGTRKSYSANFHLLRVRCTSRIIMKCFLNGADGVAIISXHEGE
CDYGRGNMNTYEHVLFLKKLF-DGISEDRIQQYFCSAAEVENFLNSVEDITKKVEKLPPL
PR
>Lokiarchaeia_GCA_004524535_U_3
KILAFLCWKXGYGAGDMAGTRAQYPATIRPIRINCTGRVIMRAIGKGADGVMIAGXYKGE
CDYETGNLVAERNVEYVKNIL-KGISPERIQMVHCSAAEGQVFQNEVIRISEIIENLGSN
PL
>Lokiarchaeia_GCA_004376705_U
RIVAFGCDKXGYSAADLTGVRKAYSTDFHLIRVRCTGRVIMEALINGADGVAIVSXKEGE
CEFGNGNINTYEHILTLKKLL-KGISEDRVQQYFCSAAEVEKFINSVEDITKKIHSLPPI
PK
>Lokiarchaeia_GCA_004376705_U_2
KILAFLCWKXGYGAGDMAGTRAQYPATLRPVRIICSGRVMMRAIGKGADGVAIGAXYEGE
CDYETGNLVAERNVIYTKEIL-KGLSPERIQMFHCSAAEGQKFQEEAIRISETIQNLGRN
PL
>Lokiarchaeia_GCA_013375405_U
KIAAFLCWKXGYGAADMAGTRSQYPASFRTIRVPCTGRVILRALRKGADAVVIVGXYEGE
CEYETGNLLAITNVKYLKQML-DGIGADRVQMHFCSSAEGAKFSELVKEVTDQISKLGPN
PL
>Lokiarchaeia_GCA_013375405_U_2
RVVAFACNKXGYGAADLTGTRNKYPTDIRIIRVRCTGRVLLHSFRNGADAVMIISXHIGE
CDFNNGNLKAQARINFVKRVL-NGLDERRVNLYECGAAEFNRFLEAVNDTMGKLEKIGPN
PL
>Lokiarchaeia_GCA_016926735_U
KIIAFLCWKXGYGAGDMAGTRAQYPPSLRVILVPCTGRVVMRTFGRGADGVLVIGXYPHE
CDYETGNYSAFREIEYIKEIL-RGIDEKRIKMEFCSAAEGQKFQRVVIEFDKEIRELGPN
PI
>Lokiarchaeia_GCA_016926735_U_2
KIISFMCWKXGYGAGDMAGTRAQYPATIRPIRINCTGRVMMRTLGKGADGIIVAGXYPGE
CDFETGNLVAEKNVQYVREIL-KGLSEERVHMFNCSAAEGQRFQEEITRISEIIETLGNN
PF
>Lokiarchaeia_GCA_018238145_U
KILSFLCLKXGYGAADMAGTRAQYPTSLRTVLVPCTGRVIMRGFGRGADGIIIVGXYPGE
CDYEKGNYFAHRSIAYIKEVL-KGLNPNRIKMEYCSSAEGSKYREVAIAFDDEIRKLGPS
PL
>Lokiarchaeia_GCA_018238145_U_2
KIVIFACLKXGYSAADLAGVRMKYTASVKIIKVRCTGRVILYSIKAGADGVMVVGXRPNE
CQFKEGNFNAQRHVDFANRIL-EGFGNRRVNMYWLSSAEAEKFVKSVEDAYEKVKRSGPN
PL
>Lokiarchaeia_GCA_018238145_U_3
KILTFMCWKXGYGAGDMAGTRAQYPSTIRPIRINCTGRVMMRAIGKGADGVIVAGXYEGE
CDYETGNLVAARNVKYAREIL-KGVSPDRIQMFHCTAAEGQRFQEEVTRISEIIENLGSN
PI
>Lokiarchaeia_GCA_008080765_U
QIIMFACQKXGYGAADLAGVRLKYSPSVRIIRVRCTGRVILYAIKSGADGVMVVGXRLNE
CQYGKGNFVAQDHVDLANRIL-EGFG-KRAYMYYCSSAEGDKLAKSVMDAQEKIQRIGPN
PI
>Lokiarchaeia_GCA_008080765_U_2
TIIAFGCEKXGYSAADLTGTRKSYSTDFHLVRVRCTGRIIFQCFLHGADGVAIISXKKGE
CDYGNGNLIANEHLIMLRKIL-KGISEDRVQQYFCSAAEVENFVQSVEDISKIIHKLPPL
PK
>Lokiarchaeia_GCA_016840985_U
NIIMFACLKXGYSAADLAGVRLKYTTAVKIIKVRCTGRILLFTIKSGADGIMVVGXRRNE
CQFKDGNFKAESHVELANRIL-DGFGAVRINQYWLSGAESEKLVKSVEDTLKKILRIGRN
PL
>Lokiarchaeia_GCA_016840985_U_2
KIAAFLCWKXGYGACDMAGTRRQYPASLRTILVPCTARVIIRSLRKGADGILVVGXFVGD
CEYETGNLLATKNVNYMKMIC-KGLSPERLEMHYVSAAEGAKFADITANFTKKLMELGPN
PL
>Lokiarchaeia_GCA_016840985_U_3
RIVAFACNKXGYGAADLTGTRSKYPTDLRIIRVRCTGRVIIHAIRNGADAVMIISXHMGE
CDYNNGNAKALARINFVKRVL-DGLDGRRVNLYECGAAEFNRFLAAIEDTINKLEKIAPS
PI
>Lokiarchaeia_GCA_018238705_U
NIIAFGCDKXGYSVADLTGTRKSYSSTFHLIRVRCTGRIIMECFLNGADGVAIISXKEGE
CEFGKGNLNTYEHVKFLKMMF-KGLSEDRIQQYFCSAAEVENFLNSVEDITNKIEALPHL
PK
>Lokiarchaeia_GCA_018238705_U_2
KILTFMCWKXGYGAGDMAGTRAQYPSTIRPIRINCTGRVMMRAIGKGADGVIVAGXYEGE
CDYETGNLVAAKNVKYAREIL-KGISPDRIQMFHCTAAEGQRFQEEVTRISEIIENLGSN
PI
>Lokiarchaeia_GCA_014729055_U
RMIAFLCWKXGYGAGDMAGTRGQYPTIIRPVRAMCTGRVIMRAFGKGADGVAVIGXYPEE
CNFVTGSKHSIRNVEYVQKVL-KGVEPERVQMHFCSAAEGQKFQTTVKEMAKKIAELGKS
PL
>Lokiarchaeia_GCA_019057955_U
KILAFMCWKXGYGAGDMAGTRAQYPSTIRPIRINCTGRVMMRAIGKGADGVIVAGXYEGE
CDYETGNLVAAKNVKYAREIL-KGVSPDRIQMFHCSAAEGQRFQEEVTRISEIIENLGSN
PI
>Lokiarchaeia_GCA_019057955_U_2
KILSFLCLKXGYGAADMAGTRAQYPVSLRTVLVPCTGRVIMRGFGRGADGILVVGXYPGE
CDYEKGNYFAHRSIAYIKEVL-KGLNPKRIKMEYCSSAEGSKYREVAVSFDEEIRKLGPS
PL
>Lokiarchaeia_GCA_019057955_U_3
NIIAFGCEKXGYSVADLTGTRKSYSSTFHLIRVRCTGRIIMECFLNGADGVAIISXKEGE
CEFGKGNLNTYEHVKFLKMMF-KGLSEDRIQQYFCSAAEVENFLNSVEDITNKIEALPHL
PK
>Lokiarchaeia_GCA_004524365_U
RIVAFACWKXGYAAADLTGTRKTYSTDVHLIRVRCTGRVIMQSFLNGADGVAIISXKEGE
CEFERGNLVAYDHVQMLSKIF-ENIEKERVQQYFCSAADVEKYITSVNDIVKKIHKLPPL
PK
>Lokiarchaeia_GCA_004524365_U_2
KILAFLCWKXGYGAGDMAGTRAQYSASIRPIRVNCTGRVMMRAIGKGADAVILAGXYPGE
CDFETGNLVARKNVNYVKNIL-KGISPKRVQMFYCSAAEGKKFQQEVTRISNEISDLGSN
PI
>Lokiarchaeia_GCA_019058245_U
NIIVFACLKXGYSAADLAGTRLKYTPAVKIIKVKCTGRVILYSIRAGADGVMIVGXQPNE
CQFKNGNFTAQKHVDLANRIL-EGFSNQRINMYWLSGGDAGKFVKSVENAYERVRKVGPS
PL
>Lokiarchaeia_GCA_019058245_U_2
KIIVYACWKXGYGSADMAGTRAQYPDSIRNILVPCSGRVIMRALGRGADGVVINAXYPGE
CDYETGNYHAYRQVEYIKEIL-KGMSPNRLKIIYCTAAEGQKFQNEAIEMDKTIRKLGPS
PL
>Lokiarchaeia_GCA_019058245_U_3
KIIAFGCDKXGYSAADLTGTRKSYSTDFHLIRVRCTGRILMEALLNGADGVAIISXKEGE
CEFGNGNINTYQHILTLKKLL-KGISEERIQQYFCSAADVEKFINSVEDISKKIHVLPPI
PK
>Lokiarchaeia_GCA_023128565_U
KIIMFACEKXGYAAADLTGTRKQYSSDIYIIRVKCTGRVIIESLLSGADGVAIIGXHEHE
CEFGDGNMNTYKHIKFLKKLF-KGISENRVEYYFVSAAEVENFLNATTDIIEKLKKLPPL
PK
>Lokiarchaeia_GCA_023128565_U_2
NIITFACNKXGYSAADLAGVRLKYTPNVKIIRLRCTGRVLIYAINNGADGVMVVGXQENQ
CEFKTGNFIAAKHVEFVKRIL-DGLGGDRVNMYNCTGAEAVKFVKSVEDMVYKIEKLGLN
PL
>Lokiarchaeia_GCA_023128565_U_3
KIASFMCWKXGYGAGDMAGTRAQYPTTIRAILVPCAGRVIMRAIGQGADGILIVGXHPGE
CDYEIGNKLAYREVEYINQVL-NGLSDKRVKMEYCSSAEGQKFQQVAINFDKLIRNLGKN
PL
>Lokiarchaeia_GCA_004524495_U
QIIMFACLKXGYGAADLAGVRMKYAPSVKIIKVRCTGRVLLFAITSGADGVMVVGXRPHE
CQFKNGNFKAQTHVDLANRIL-EGLGNQRVNQYWLSSAESEKLVKSVEDMLEKVQRTGLN
PL
>Lokiarchaeia_GCA_004524495_U_2
KIIAFLCWKXGYGSADMAGTRAQYPSSLRTVLVPCTGRVIMRAFGRGADGVLVVGXYPKE
CDYETGNYFAYRQVEYLKEVL-NGLGEGRLKMRYCTAAEGQKFQQEAIKFDKEINELGPS
PL
>Lokiarchaeia_GCA_004524495_U_3
KMIMFACLKXGYGAADLAGVRLKYTPSVKIVKVRCTGRVILYAIKAGADGVMVVGXRPDE
CQFTSGNFTAQKHVDFANRIL-EGFGNQRVNMYWCSSAEGEKLVKSVEDAYEKVQRIGPN
PI
>Lokiarchaeia_GCA_008000775_U
RIIAFLCWKXGYGACDMAGTRAQYPTSIRPVRVMCTARVIMRAFNKGADGVIIGGXHVGE
CDYVQGNLYARNLVFYIQDIL-EKEERERIQMMFFSAAEGERFRQLTTKMDQTIRKLGPS
KI
>Lokiarchaeia_GCA_023134555_U
KILAFLCWKXGYGAGDMAGTRAQYPATLRPVRIICSGRVMMRAIGKGADGVAIGAXYEGE
CDYETGNLVAERNVKYTKEIL-KGLSPERIQMFHCSAAEGQKFQEEAIRISETIQNLGHN
PL
>Lokiarchaeia_GCA_001940655_U
KIVLFACWKXGYGAADLAASRKQYSDWVRIIRVRCTGRVILHAIRSGADAVMLVGCKFGE
CDYETGNRTAKRHVDFAKRVL-DGVGSNRVEMFFCSAAESDKLVAAITEMTRRVEELPSN
PL
>Lokiarchaeia_GCA_001940655_U_2
-IAAFLCWKXGYGAADMAGTRGQYPPSIRPIRVQCSGRVIVRALSKGADGVLVVSXHETD
CDYDTGVLIAKRNVKLARKAL-EGIGGERLEQAHCSAAEGARFRDVITEFTKKIESLG--
--
>Lokiarchaeia_GCA_016932935_U
KVIIYCCEKXGYSAGDLVGVRNQYEPVIYLVRVKCTGRVILQALRDGADGVGIYACHKGE
CDFETGNLVAERHVNAVKFML-QGFDPDRVGIFFMSAAEIDRFMRATNEFVAKIKALPPN
PL
>Lokiarchaeia_GCA_018238985_U
KILTFMCWKXGYGAGDMAGTRAQYPSTIRPIRINCTGRVMMRAIGKGADGVIVAGXYEGE
CDYETGNLVAARNVKYAREIL-KGVSPDRIQMFHCTAAEGQRFQEEVTRISEIIENLGSN
PI
>Lokiarchaeia_GCA_018238985_U_2
KILSFLCLKXGYGAADMAGTRAQYPTSLRTVLVPCTGRVIMRGFGRGADGILIVGXYPGE
CDYEKGNYFAHRSIAYIKEVL-KGLNPNRIKMEYCSSAEGSKYREVAISFDDEIRKLGPS
PL
>Lokiarchaeia_GCA_018238985_U_3
KILSFLCLKXGYGAADMAGTRAQYPVSLRTVL----------------------------
------------------------------------------------------------
--
>Lokiarchaeia_GCA_018238985_U_4
NIIAFGCEKXGYSVADLTGTRKSYSKTFHLIRVRCTGRIIMECFLNGADGVAIISXKEGE
CEFGKGNLNTYEHVKFLKMLF-KGLSEDRIQQYFCSAAEVENFLNSVEDITNKIEALPRL
PK
>Lokiarchaeia_GCA_019894815_U
KIIAFMCWKXGYGAGDMAGTRAQYPATIRPIRINCTGRVMMRAIGKGASGV---------
------------------------------------------------------------
--
>Lokiarchaeia_GCA_019894815_U_2
KIIAFGCEKXGYSAADLTGTRKNYSADFHLIRVRCTGRIIMDSFLKGADGVAIISCHEGE
CDYGRANMNTNKHVIFIRRLF-NGIDEDRIQQYFCAAAEVEKFVTSVEDITSKIRSLPPL
PK
>Lokiarchaeia_GCA_019894815_U_3
TIIMFACLKXGYGAADLAGVRMKYTSSVKIIKVRCTGRVILHSINQGADGVMVVGXRPDE
CQYKVGNFTAQKHVDFANRIL-EGFGNQRVNMYWLSSAESEKLVKSVEDAFEKIQRLGPN
PI
>Lokiarchaeia_GCA_019894715_U
KIIAFLCWKXGYGAGDMAGTRAQYPPSIRTVLVPCTGRVVMRTLGRGADGVLVVGXYPHE
CDYETGNYFAFRELEYIREIL-KGIDEKRIKMDFCSAAEGQKFQRVVSDFDKEIKELGPN
PI
>Lokiarchaeia_GCA_019894715_U_2
KIISFMCWKXGYGAGDMAGTRAQYPPTIRPIRINCTGRVMIRAISKGADGIIIAGXYHGE
CDFETGNLVAEKNVQYVKEIL-KGLSEERIQMFHCSAAEGQRFQEEVTRISEIIENLGNN
PF
>Lokiarchaeia_GCA_023127985_U
KILAFLCLKXGYGAADMAGTRAQYPTTIRPIRVNCTARVIMRSIGNGADGVLVVGXYPGE
CDYEIGNRIALRNVEYVQEIL-KGFNPERVFMEYCSSAEGDKFQKTAIIISEKINKLGKN
PS
>Lokiarchaeia_GCA_023127985_U_2
NIITFACNKXGYSAADLAGVRLKYTPNVKIIRLRCTGRVLIYAINNGADGVMVVGXQENQ
CEFKTGNFIAAKHVEFVKRIL-DGLGGDRVNMYNCTGAEAVKFVKSVEDMVYKIEKLGLN
PL
>Lokiarchaeia_GCA_023127985_U_3
KIIMFACEKXGYAAADLTGTRKQYSSDIYIIRVKCTGRVVIESLLNGADGVAIVGXHEHE
CEFGDGNMNTYKHIKFLKKLF-KGISENRVEYYFVSAAEVENFLNATTDIIEKLKKLPPL
PK
>Lokiarchaeia_GCA_023127985_U_4
KIASFMCWKXGYGAGDMAGTRAQYPTTIRAILVPCAGRVIMRAIGQGADGILIVGXHPGE
CDYEIGNKLAYREVEYINQVL-NGLSDKRVKMEYCSSAEGQKFQQVAINFDKLIRNLGKN
PL
>Lokiarchaeia_GCA_019057355_U
KILSFLCWKXGYGGADMAGTRAQYPTTIRPIRINCTGRVMMRAIGNGADGVMIAGXYPGE
CDYETGNLVAERNIEYVKEIL-KGISPERIQMIHCSAAEGQKFQNESIRISGIIEKIGNN
PF
>Lokiarchaeia_GCA_019057355_U_2
RIIGFGCEKXGYSAADLTGTRKSYSTSFHLIRVRCTGRIIMDCFLNGADGVAIISXKEGE
CEFGRGNMNTHEHVLFLKKVF-NGISEDRIQQYFCSAAEVEKFTSSINDISKKIESLPPL
PK
>Lokiarchaeia_GCA_019057355_U_3
RIIAFLCWKXGYGSADMAGTRAQYPTSLRTVLVPCTGRVVMRAFGRGADGVLIVGXYPKE
CDYENGNYFAYRQVEYLKEIL-KGIDDRRLKMGYCTAAEGQKFQQEATSFDKIIRALGPN
PF
>Lokiarchaeia_GCA_012798355_U
KIIIFCCEKXGYSAGDLVGVRNQYDPELYLVRVKCTGRVILQALRDGADGVGIYACHKGE
CDFETGNHVAERHVDAVKLML-GGFDPARVGIFFMSAAEIDRFLRSTNEFVARIKALPPN
PL
>Lokiarchaeia_GCA_005191415_U
KIAAFLCWKXGYGAADMAGTRSQYPASFRTIRVPCTGRVILRALRKGADAVVVVGXYEGE
CEYETGNLLAKTNVEYVKQIL-EGIGADRVQMHFCSAAEGAKFSEIVKEVTQQIMALGPN
PL
>Lokiarchaeia_GCA_005191415_U_2
RVVAFACNKXGYGAADLTGTRSKYPTDIRIIRVRCTGRVLLHALRSGADAVMVISXHIGE
CDFNNGNIKALTRINFVKRLL-DGMDGMRVNLYECGAAEFNRFLEAVADTMEKLEKIGAN
PI
>Lokiarchaeia_GCA_019056735_U
KILAFLCWKXGYGGADMAGTRAQYPATIRPVRINCTGRVLMRAIGKGADGVIVAGXYEGE
CDYETGNLIAERNVNYAKEIL-KGLSPDRIQMFHCSSAEGQIFQEEMIRISEIIENLGSN
PI
>Lokiarchaeia_GCA_019056735_U_2
NVIAFGCEKXAYSAADLTGTRKSYSSEFHLIRVRCTGRVIMESFLNGADGVAIISXKEGE
CEFGKGNMNTYEHVLFLKKLF-KGISEDRVQQYFVSAADVEKFIHSVEDITKKIEALPPL
PK
>Lokiarchaeia_GCA_019894755_U
KIIAFGCEKXGYSAADLTGTRKSYSTNFHLIRVRCTGRIIMESFLNGADGVAIISXKEGE
CEFGNGNMNTFEHVKFLKRLF-KGLAEERIQQYFCSAAEVEKFIKSVEDITQKVDLLPPL
PK
>Lokiarchaeia_GCA_016839385_U
HIVAFMCWKXGYGASDMAGTRAQYPTTLRSILVSCSGRVVMRAFGKGADGVAIIGXYEHE
CNYSTGAKHAGRNVKYLQQVM-EGLQEERLSMHYCSAAEGQKFQKTIAEMAKQISALGPS
PL
>Lokiarchaeia_GCA_018238965_U
RIIAFLCWKXGYGAADMAGTRAQYPASLRPVRVMCTARVVMRAFNKGADGVIVGGXHINE
CDFVNGNEYAQKLVAYLQDVL-EGLERERIRMIFVSAAEGARFQQFATEMDNTIRKLGPS
KL
>Lokiarchaeia_GCA_019057975_U
KIIAFGCDKXGYSVADLTGVRRSYSTDFHLIRVRCTGRVIMEAFLNGADGVAIISXKEGE
CEFGNGNMITYEHIITLKKLL-KGISEDRVQQYFCSAAEVEKFINSVKDISTKIHALPPI
PK
>Lokiarchaeia_GCA_004524515_U
KIIAFLCWKXGYGAGDMAGTRAQYPATIRPIRINCTGRVMMRAIGKGADGVIVSGXYPGE
CDYETGNLVAERNVNYVKEIL-KGISPERVHMFHCSAAEGQRFQEEVTRISNIIEKLGKN
PF
>Lokiarchaeia_GCA_004524515_U_2
TILAFGCEKXGYAVADLTGTRKSYSADFHLIRVRCTGRVIMEAFLNGADGVAIISCHERE
CNYGNANMNTYNHVKFLKKLF-QGIHPERLEQYFCAAAEVENFVSSVEDITRKVQALPPM
PK
>Lokiarchaeia_GCA_020343655_U
KILAFLCWKXGYGAGDMAGTRAQYPATLRPVRINCSGRVMMRAIGKGADGIVIGAXYQGE
CDYETGNLVAERNVNYVREIL-RGLSPERIQMFHCSAAEGQKFQEEASRISDIIKDLGSN
PL
>Lokiarchaeia_GCA_019057895_U
KILAFMCWKXGYGAGDMAGTRAQYPSTIRPIRINCTGRVMMRAIGKGADGVIVAGXYEGE
CDYETGNLVAAKNVKYAREIL-KGVSPDRIQMFHCSAAEGQKFQEEVTRISEIIENLGSN
PI
>Lokiarchaeia_GCA_019057895_U_2
NIIAFGCEKXGYSVADLTGTRKSYSSTFHLIRVRCTGRIIMECFLNGADGVAIISXKEGE
CEFGKGNLNTYEHVKFLKMMF-KGLSEDRIQQYFCSAAEVENFLNSVEDITNKIEALPHL
PK
>Lokiarchaeia_GCA_016840345_U
IIIAYGCEKXGYSAADLTGTRKSYSTNFHLIRVRCTGRIIMESFLNGADGVAIVSXKEGE
CEFGNGNMNTFEHVKFLKRLF-KGLAEERIQQYFCSAAEVEKFIKSVEDITHKVGLLPPL
PK
>Lokiarchaeia_GCA_016840345_U_2
KILAFMCWKXGYGAGDMAGTRAQYPATIRPIRINCTGRVMMRAIGKGADGVIVAGXYEGE
CDYETGNLVAARNVEYTKDIL-KGVAPERIQMFSCSAAEGQKFQEEVTRVSGIIENLGTN
PI
>Lokiarchaeia_GCA_016839905_U
NIIMFACLKXGYSAADLAGVRLKYTPSVKIIKLRCTGRVLLFAIMSGADGVMIVGXRKNE
CAYKKGNFKAKTHVDLANRIL-EGLGGQRINQYWLSGAEADKLVKSVIDSYEKIKKIGLN
PL
>Lokiarchaeia_GCA_016839905_U_2
KIIAFLCWKXGYGSADMAGTRAQYPSSLRTVLVPCTGRVVMRAFGRGADGVMIVGXYPKE
CDFETGNYYAYRQVEYLKEVL-KGIEEKRIIMGFCTSAEGQKFQKEATKFDKLIKELGPS
PL
>Lokiarchaeia_GCA_016933055_U
HIVAFMCWKXGYGAGDMAGTRAQYPTIVRPVLVSCAGRVIMRAFGKGADGVAVVGCYEHE
CNYLTGAKHGGRNVKYLQQVM-DGLESERLQMHYCSAAEGQKFQKTMVAMFEKINALGPS
PL
>Lokiarchaeia_GCA_019058335_U
KILSFLCLKXGYGGADMAGTRAQYPPSLRTVLVPCTGRVVMRSFGRGADGVLIVGXYPNE
CDFETGNYFAYRLTEYITEVL-KGLEPERIRMEFCSSAEGSKFRETAIEFDKKIRELGPS
PL
>Lokiarchaeia_GCA_019057855_U
NLIVFACIKXGYSAADLAGVRMKYTPAVKIIKVRCTGRIILYSIRAGADGVMIVGXRPNE
CQFKNGNFTAQRHVDLANRIL-EGFGNQRINMYWLSGGDAGKFVESVEDAYKKVSKAGPS
PL
>Lokiarchaeia_GCA_019057855_U_2
KILAFLCWKXGYGAGDMAGTRAQYPATLRPVRIICSGRVMMRAIGKGADGVAIGAXYEGE
CDYETGNLVAERNVKYTKEIL-KGLSPERIQMFHCSAAEGQKFQEEAIRISETIQNLGRN
PL
>Lokiarchaeia_GCA_019056755_U
NVIAFGCEKXGYSAADLTGTRKSYSSEFHLIRVRCTGRVIMKSFLNGADGVAIISXKEGE
CEFGKGNMNTYEHVLFLKKLF-KGISEDRVQQYFVSAADVEKFIHSVEDITKKIEALPPL
PK
>Lokiarchaeia_GCA_018238425_U
KILAFMCWKXGYGAGDMAGTRAQYPATIRPIRINCTGRVMMRAIGKGADGVIVAGXYEGE
CDYETGNLVAAKNVKYAREIL-KGISPDRIQMFHCTAAEGQRFQEEVTRISEIIENLGSN
PI
>Lokiarchaeia_GCA_004524545_U
HIVAFMCWKXGYGAGDMAGTRAQYPTIIRSILVSCSGRVVMRAFGKGADGVAIVGXYEHE
CNYQTGAKHAGKNVKYLHQVM-EGLQHERLSMHYCSAAEGQKFQKTMVEMAKQITALGPS
PL
>Lokiarchaeia_GCA_019057745_U
KILAFMCWKXGYGAGDMAGTRAQYPSTIRPIRINCTGRVMMRAIGKGADGVIVAGXYEGE
CDYETGNLVAARNVKYTREIL-KGVSPDRIQMFHCSAAEGQKFQEEVTRVSEIIENLGSN
PI
>Lokiarchaeia_GCA_016839865_U
HIIAFMCWKXGYGAGDMAGTRAQYPTTIRSILVSCSGRVVMRAFGKGADGVAIVGXYEHE
CNYQTGAKHSGRNVQYLRKVM-DGLEPARLQMHYCSAAEGQKFQKTMVDMSAKITALGPS
PL
>Lokiarchaeia_GCA_023133715_U
KILAFLCWKXGYGGADMAGTRAQYPATIRPVRINCTGRVLMRAIGKGADGIIVAGXYEGE
CDYETGNLIAERNVNYAKEIL-KGLSPDRIQMFHCSSAEGQIFQEEMIRISEVIENLGSN
PI
>Lokiarchaeia_GCA_021498095_U
RIVAFLCWKXGYGAADMAGTRAQYPASIRPVRVLCTARVVMRAFNRGADGVIIGGXHIHE
CDFNKGNEYAQKLVAYLQDIL-EGLERERIRMIFVSAAEGERFRQFAVEMDNTIRKLGPS
KL
>Lokiarchaeia_GCA_023129495_U
KILAFLCWKXGYGAGDMAGTRAQYPATLRPIRINCSGRVMMRALGKGADGVAIGAXYSGE
CDYETGNLVAERNVAYTKEIL-KGISPERVQMFHCSAAEGQKFQEEATRISETIQKLGSN
PL
>Lokiarchaeia_GCA_004524645_U
NIIAFACDKXGYAAADLTGTRKSYDTDVNIIRVRCTGRVIMDCFLNGADGVAIISXQEGE
CEFGNGNMVTYKHLSMLKKIF-DGISDERIQQYFCSAADVEKFVNSVKDIHKRIHKLPPI
SK
>Lokiarchaeia_GCA_004524645_U_2
KIISFMCWKXGYGAGDMAGTRAQYPATVRPIRINCTGRVMMRAIGKGADGIIVAGXYAGE
CDFEIGNFIAERNVNYVREIL-KGVSPERVQMFNCSAAEGKKFQEEVSRISEEIKKIGSS
PL
>Lokiarchaeia_GCA_018238565_U
KILTFMCWKXGYGAGDMAGTRAQYPSTIRPIRINCTGRVMMRAIGKGADGVIVAGXYEGE
CDYETGNLVAAKNVKYAREIL-KGISPDRIQMFHCTAAEGQRFQEEVTRISEIIENLGSN
PI
>Thorarchaeia_GCA_004524285_C
RIVAYCCNWCSYAGADLAGTRIQYPTNARILRVNCTGRIILAALDMGADGVLVSGCHPGD
CHYTSGNLKLRARWALMEKAL-EGVDPRRVRLQWASASEAQLFADGVRTLVDQVKELGPI
GR
>Lokiarchaeia_GCA_019057915_C
KILGFLCNWCSYAGADLAGVRFNYPPNLRIIRVMCSGRIILTAFEKGLDGVLVAGCHLGD
CHYLTGNYHTKYKILMVKKIL-EGFETKRLRLEWVSAAEGKIFADLITEFTEDLIKLGPL
SV
>Thorarchaeia_GCA_001940705_C
KIMAYCCNWCSYAGADLAGTRIQYPTNARILRVNCTGRIILAALNMGADGVLVSGCHPGD
CHYTSGNLKARARWAMMETAI-EGVDPRRIRLQWASASEAQIFADGVRTLTEQVRELGPI
GR
>Lokiarchaeia_GCA_019058365_C
KIIAFLCNWCSYAGADLAGVRIQYPPNIRIVRVPCSGRVIVKSLIDGWDGILVSGCHPGD
CHYISGNLVARRRFAILKELL-EGIEPGRVQFMWASAAEGERFAVLVRKATKIVKALGPN
TK
>Lokiarchaeia_GCA_019057775_C
KILCFCCNWCSYAGADLAGVRFQYPPNIRIVRVMCSGRVILEAFKDNIDGVIVTGCHIGD
CHYIKGNEFTRDRFERFEKIL-KGLE-KRFKVIWISASEGKRFAEVITEFTNNIKGLGPI
EI
>Lokiarchaeia_GCA_011364925_C
KILGFLCNWCSYAGADLAGVRVQYPPNIRVIRVMCSGRVIFKGFEVGADGVIVMGCHIGD
CHYLEGNYEAEKKFAMVQKFL-KGMD-NRIRLEWVSASEGARYGAVVTEFTEHIKSLGPA
PT
>Lokiarchaeia_GCA_016839425_C
KILAIFCNWCTYAGADQAGTRMQRPANLRIMRVMCGGRMVLDALMNGADGVLVSHCHAGD
CHYVEGNYKTFAKMALLDRYL-EGINPKRVYYTQISASEGAELTEVAEEFVHTIKQLGPN
KI
>Lokiarchaeia_GCA_018238725_C
NILIFCCNWCSYAGADLAGVRFQYPPNMRIVRVMCSGRVVLKALKDGVDGVLITGCHIGD
CHYISGNEYAEERFEGLHTILIKGINEKRVRLEWVSASEGKRFAELITEFTNDIKQLGPL
KC
>Lokiarchaeia_GCA_016839905_C
RLLGFLCNWCSYAGADLAGVRIQYPPNMRVIRVMCSGRIVIQALELGLDGVYVMGCHIGD
CHYLEGNYEAVKKYELTEKFL-SGLE-NRIRLDWVSASEGQRFGEVITKFVNDMRDLGPS
PL
>Thorarchaeia_GCA_016840795_C
RIAAFCCNWCSYAGADLAGTRIQYPPNARIIRVNCTGRIILSALDMGADGVLVSGCHPGD
CHYTSGNLKLRARWALIELAV-EGIDSRRIRLQWASASEAQTFADGVTKLIEQVKEVGPI
GR
>Lokiarchaeia_GCA_019058245_C
SILGIFCHWCSYAGADQAGTRMQRAANLRIIRVMCGGRIIITALKDGIDGILISHCHPGD
CHYVSGNLKTIRRIPLFLSYL-KGINPKRIKYIFVSASEGAKLTNIVNKFVEELKILGPS
PI
