# Supplementary material for: Asgard archaeal selenoproteome reveals a roadmap for the archaea-to-eukaryote transition of selenocysteine incorporation machinery
Source: ISME J. 2024 Jun 19;18(1):wrae111. doi: 10.1093/ismejo/wrae111 (PMC11227280; doi:10.1093/ismejo/wrae111)
Supplement: Supplementary_data_2_wrae111 [file supplementary_data_2_wrae111.zip › Selenoproteins/trimmed alignments/DsbA_like_maffi_linsi_trimmed.fasta]

>Methanobrevibacter_sp._C
MKITYWSDFACPYCYIGNTRLKKT--IKDLGLENEVEFDTRAFELDQNISRLGIEEGIDF
KYSSTLYTNTRDAHRLMKFAQ-SKLFDAYFTKNLKLADKDVLLNICDEIGLNREESGIHA
VPFYLLDSIPGALSYEDFKKVLK
>Methanobrevibacter_olleyae_C
MKITYWSDFACPYCYIGNTRLKKT--IKDLGLENEVEFDTRAFELDQNISRLGIEEGIDF
KYSSTLYTNTRDAHRLMKFAQ-SKLFDAYFTKNLKLADKDVLLNICDEIGLNREESGIHA
VPFYLLDSIPGALSYEDFKTVLK
>Methanosphaera_stadtmanae_C
MKIKYWSDFACPYCYIGNTRLKKA--IKDLNLEDEIEIEVHAFELDPNISQLGIEEGIDF
KYATTLYTNSRDAHRLMKYVQ-SLLFDAYFTKNLKLADKKTLYSVAEEAGLDKKEVGIHA
VPFYIIDSIPGALSYNDFKNILS
>Methanobrevibacter_millerae_C
MKITYWSDFACPYCYIGNSRLKRA--INDLNL--DVEFDIRAFELDQQISGLGRDEGIDF
KYESTLYTNTRDAHRLMKLAQ-DKLFDAYFVENLKLADKEVLLKIALDAGLDENQIGIHG
VPFYLFDSIPGALSYDDFKSVLS
>Methanobrevibacter_sp._UBA212_C
MRIIYWSDFNCPNSYIGLVRLKRA--TDELDL--DVEWEMKPFELYPETEKIALNDGLRI
NYKDIQLTSSRNAHRLVRYVQ-KKIFEANFIDNKIIADIDTLVEIASSLGLDDIEIGVEA
IPIYFLNIVPGAFEKEDFKIALI
>Methanobrevibacter_thaueri_C
MRIIYWSDFNCPNSYIGLVRLKNA--VDELDL--DAKWEMKPFELYPETEKIALKDGIEL
NYKDIKLTSSRNAHRLVKYVQ-NRIFEANFCENRIIADITTLVEISSELGLDESEIGVES
IPLYFLNIVPGAFEKEDFKIALQ
>Haloarcula_vallismortis_ATCC_29715_contig_22_C
ERITVFSDYVCPFCYLGRESLRQYQSTREAEL--EIDW--HPFDLRSSVRRLQAKYDVEM
DLDITTDIDSLPAQISSYYIK-EHVFDALWQDGRDIGDEDLLVDLAEDASVDGDEIGITG
VPTFAYDAARGAVPPEQLERLVE
>Haloarcula_japonica_DSM_6131_contig_5_C
ERITVFSDYVCPFCYLGRESLRQYQSTREDDL--EIDW--HPFDLRSSVRRLQAKYDVEM
DLDIATDIDSLPAQIASYYVK-EHIFEALWQDGADIGDEDLLVDLAEDAGIDGDEIGITG
VPTFAYDAARGAVPPEQLERLVE
>Haloarcula_sinaiiensis_ATCC_33800_contig_8_C
ERITVFSDYVCPFCYLGRESLRQYQSTREDEL--EVDW--HPFDLRSSVRRLQAKYDVEM
DLDIATDIDSLPAQIASYYVK-EHVFEALWQDGQDIGDEDLLVELAEDAGVDGDEIGITG
VPTFAYDAARGAVPPEQLERLVE
>Haloarcula_amylolytica_JCM_13557_contig_7_C
ERITVFSDYVCPFCYLGRESLRQYQSTREDEL--EIDW--HPFDLRSGVRRLQEKYDVEM
DLDIATDIDSLPAQIASYYVK-EHIFEALWQDGADIGDEDLLVDLAEDAGVDGDEIGITG
VPTFAYDAARGAVPPEQLERLVE
>Haloarcula_marismortui_ATCC_43049_C
ERITVFSDYVCPFCYLGRESLRQYQSTREDEL--EVDW--HPFDLRSSVRRLQAKYDVEM
DLDIATDIDSLPAQIASYYVK-EHVFEALWQDGQDIGDEDLLVELAEDAGVDGDEIGITG
VPTFAYDAARGAVPPEQLERLVE
>Haloarcula_hispanica_ATCC_33960_I_C
ERITVFSDYVCPFCYLGRESLRQYQSTREEKL--EVDW--HPFDLRSGVRRLQDKYGVEM
DLDIATDIDSLPAQIASYYVK-EHVFEALWQGGQDIGDEDLLVDLAEDAGVDGDEIGITG
VPTFAYDAARGAVPPEQLERLVE
>Halolamina_sp._CBA1230_C
DEVVVFSDYVCPFCYLGRESLERYREQRDAPL--DVAW--HPFDLRGNVERLGEKYDVEL
DIDAVPDTDSWNAQQAAFYVR-EELFVAYWDDHRDIGDLDVIADVAEEADLDAEEVGVTG
VPTFAADAARGAVPPEQLERLIE
>Halolamina_sediminis_C
DEVVVFSDYVCPFCYLGRASLAQYREGRDAPL--AVEW--HPFDLRGNVERLSEQYDVAL
DIDAVPDTDSWSAQQAAFYVR-EELFEAFWDDHRDIGDTDVIADVAESAGLDSEEIGVTG
VPTFAADAARGAVPPEQLERLIE
>Natronolimnohabitans_innermongolicus_C
DRLALYADYVCPFCYLGTQSLEQYRADRDAPL--EVDW--QPFDLRSNVRRLQAEYDVEM
AQELAVEVDSLPAQQASWYVK-REIYEALWQDGRDIGDADVLLDVAADVGLPIDEIGITG
VPTFIANVARGAVPPAQLERLLE
>Lokiarchaeia_GCA_019058315_U
INIIAWFDFIXPWCYLAKEILKKIDAEGEYKL--LITW--KPYELHPRIEKIANTNNISI
KLPNAL-SKSRLALEAAEFARLQPMYKAYFLDMKDIEKLKVILNVAAETGLNIEELGISA
VPAFIAGLFAGCQPIETFKQIFE
>Lokiarchaeia_GCA_013375355_U
INIIAWFDFIXPWCYLAKEILKKVEAEGEYKL--LITW--KPYELHPRIEKIAGANNIPI
KLPNAL-SKSRLALEASEFARVQPMYKAYFLDTKDIEKLKVILNVAAEAGLNIDELGISA
VPAFIAGLFAGCQSNETFKQIFE
>Lokiarchaeia_GCA_001940655_C
VKIIEYSDYICPFCHIGFHRLEQL--KLSFPL--DVDI--RPFELHPNVKRLAAEDGIVF
NLPTRM-PNSRLALSIAEFAK-KKVFEKYWVEGKDIGDLSVLLDFATSLGMERGEIGISG
VPTFIINVISGAQPYAVFAKVIK
>Lokiarchaeia_GCA_016840655_C
LKVIAYSDYICPFCYIGYHRIEKL--KKEYNL--EVEW--KPFEIHPNVKRLADEDGITL
KFSRKL-PNSRLALYISEFAR-KKVLEAYWLEGKDIGDKSLLLDLAESIGLNKKEIGINA
VPTFVIEIVAGAQPYEIFKKVIN
>Lokiarchaeia_GCA_016839705_C
LKVIVYSDYICPFCYIGFYRIERL--KEEYNL--DVEW--EPFEIHPNVKRLADEEGLTL
KFTKTL-PNSQLALFISEFAR-TKVFESYWLEGKDIGDLSLLIELAESVGLNKEEIGING
VPTFLIGFVIGAQPYEVFEEVIK
>Lokiarchaeia_GCA_016840745_C
VKVLVFSDYICPFCYIGYHRIEKL--KEQFDL--DVEW--QPFELHPNVKRLAEEDGLEL
KFSDKW-PNSRLALYISEYAR-KKVLDAFWKEGKDIGDLSLLLDLAVSIGLNKEEIGISG
VPTFFIGIVVGAQTYEVFEKVIK
>Lokiarchaeia_GCA_013375455_C
INVVIYSDYLCPFCFLANEIVKRI--KKNYDI--NVIW--RPFDLHPSVQRLAKENNIEI
KLPNYI-SLTRKALETAEFAR-EHIFNAYFLDGKDIENEKILLEIVSEIGLDPEELGIAA
VPAFFIGIVVGVHPQEGLEKVIR
>Lokiarchaeia_GCA_013375405_C
IKVVIFSDYLCPFCFLANEIVKRI--KKKFNL--NVIW--RPYDLHPNVQRLAKENNIEI
KLPSYL-SLSRKALETAEFAR-EYIFNAYFLEGKDIENEKTLLEIVKELKLDLEELGITA
VPAFFIGIMVGVHPQEQLEKVIL
>Lokiarchaeia_GCA_019058445_C
LKIIVYSDYICPFCYIGYHRIEKL--KEQFEF--DVEW--RPFELHPNVKRLADEDGIDV
NFTEKL-PNSQMALYISEFAR-KEVFEKYWKEGGDIGERSLLLDLAESIGLNRNKIGING
VPAFLIGIIFGAQPYETFKTVIQ
>Lokiarchaeia_GCA_019894875_C
LKVIVYSDYICPFCYIGYHRITHL--KEKYNL--DVEW--EGFELHPNVKRLADEDGLTL
KFTKTL-PNSQISLYVSEFAR-TKVFEAYWIEGKDIGDLSLLIELAESVGLNKEGLGING
VPTFLIGFVIGVQPYEVFENVIN
>Lokiarchaeia_GCA_019057775_C
LKIIAYSDYICPFCYIGFYRIKKL--KEEFDF--DVEW--RSFELHPNVKRLADEVGIKF
KFSGKL-PNSRLALIVSEFAR-KKIFDTYWKEGKDIGDLTLLLDLAGSIGLDKKELGING
VPTFIIGIVVGAQPYEVFQKVIG
>Lokiarchaeia_GCA_016839905_C
LKIIAYSDYICPFCYIGYHRIEQL--KKEYNI--DVEW--KPFEIHPNVKRLADEDGLTL
KFAEKL-PNSRLALYISEFAR-KKVLEAYWLEGNDIGDKSFLLDLAESVGLNKNEIGING
VPTFNIELIVGAQPYEIFKKVIN
>Lokiarchaeia_GCA_019058365_C
VKVIAYSDYICPFCYIGYHRIEQL--KKEYNL--DVEW--RPFEIHPNVKRLADEDGLTL
KFADKL-PNSRLALYISEFAR-KKVLEAYWLEGKDIGDKSFLLDLAESVGLNKNEIGING
VPTFNIELIVGAQPYEVFKNVIN
>Lokiarchaeia_GCA_019057865_C
LKVIAYSDYICPFCYIGYHRIEQL--KKEYNL--DVEW--KPFEIHPNVKRLADEDGLTL
KFSEKL-PNSRLALYISEFAR-KKVLETYWLEGKDIGDKSLLLKLAESVGLNKIEIRING
VPTFIIGLIVGAQPYKIFKQAIN
>Lokiarchaeia_GCA_016840985_C
VNILIYSDYLCPFCFLGKELVKKT--QKKFTL--NVSW--KPYELHPNVERIAREYEIEI
KMPKYL-SHSRKALETSEFAR-KFIFNSYFLEEKNIEKEETLFEIIEELGLNSDELGITG
VPAFFIGIIVGAQPQEFFEKIIM
>Lokiarchaeia_GCA_019058395_C
LKVIVYSDYICPFCYIGFHRIENL--KKKYNI--DVEW--RPFEIHPSVERLAKEEGLTF
NLTDKL-PNSRYALKFSEFAR-KKIFEAYWLEGKDIGDMSFLLSIIDGVGINRDEAGVNG
VPTYIFGIVVGVQPYEIFEKVIK
>Lokiarchaeia_GCA_019894685_C
LKIVVFSDYICPFCYIGYYRVEQL--KENYNL--DVEW--RPFEIHPNIKSLADEAGITL
KLSEKL-PNSRLALYLSEFAR-KKVLDSYWKEGKNIGDQALLLELAEKIGLNRNEVGING
VPTFIIGIVVGAQPYDVFKKVIE
>Lokiarchaeia_GCA_016930515_C
LKVIAYSDYICPFCYIGYHRMEQL--KKEFNL--DVEW--RPFEIHPNVKRLADEEGLNL
TFSEIL-PNSKLAHYISEFAR-NKVLESYWLEGKDIGDNFLLLDIAESVGLNKKEIGLNG
VPSFIIEVIVGAQSYDVFKKVIY
>Lokiarchaeia_GCA_013375475_C
LKIVVFSDYICPFCYIGFFRVEQL--KANFDI--DVEW--RPFEIHPNIQKLADDVGVSL
NLNDKL-PNSRLALYFSEFAR-KKVFDAYWKDGRDIGDQDLLLSIAESIGFKRSEIGVNG
VPTFIIGIVVGAQPYEVFEKVIR
>Lokiarchaeia_GCA_011364975_C
LKVIAYSDYICPFCYIGYHRIEQL--KKEFNL--DVEW--RPFEIHPNVKRLADEDGLTL
KFSGKL-PNSRLALHISEFAR-KKVLEAYWLEGKDIGDKHLLLDLAESVGLDKKEIGING
VPSFVIELIIGAQPYEVFKKIIN
>Lokiarchaeia_GCA_016840125_C
INVVIFSDYLCPFCFLAKEIVKRIKEKKEYNL--NIIW--RPFDLHPSVQRLAKENDITI
KLPNYI-SLTRKALETAEFAR-EKIFNAYFLEGKDIENEETLIEIVSDLGLDPEELGITG
VPTFFIGIVVGVHPQADLEKVIR
>Lokiarchaeia_GCA_016839315_C
LKVIAYSDYICPFCYIGYHRIEQL--KKEFNL--DVEW--RPFEIHPNVKRLADEDGLTL
KFSGKL-PNSRLALHISEFAR-KKVLEAYWLEGKDIGDKHLLLDLAESVGLDKKEIGING
VPSFVIELIIGAQPYEVFKKIIN
>Lokiarchaeia_GCA_019057975_C
LKVIVYSDYICPFCYIGFYRIEKL--KEEFNL--DVEW--EPFEIHPNVKRLADEEGLTL
KYTKTL-PNSHISLFVSEFAR-TKVFETYWKEGKDIGDLSLLIELAESVGLNKEEIGING
VPTFLIGFVIGAQPYEVFENVIK
>Lokiarchaeia_GCA_023128465_C
LKVIVYSDYICPFCYIGFHRIEKL--KEEYNL--DVEW--EPFELHPNVKRLADE-----
------------------------------------------------------------
-----------------------
>Lokiarchaeia_GCA_019894975_C
LKVVVYSDYICPFCYIGFHRIEKL--KEKYKL--EIEW--KPFELHPNVQRLADEDGITF
KLSKKL-PNSQMALFISEFAK-RNVFDNYWRDGKDIGDLSLLLDLAESIGLDKNKIGING
VPTFFIGVVIGAQPYTVFEEAIE
>Lokiarchaeia_GCA_004524255_C
IKVVAYSDYICPFCYIGYYRIKKL--QEEYHL--EVEW--RPFEIHPNVKRLAEEDGITL
KFADKL-PNSRLALYISEFAR-KKVLEAYWLEGKDIGDKELLMDLAASIGLDKDEIGFNG
VPSFIFEVIVGAQSYEVFKKVIN
>Lokiarchaeia_GCA_016840085_C
VKITVYSDYICPFCYIGFDRIEKL--KQQFNL--DVEW--QPFEIHPNVKRLADDAGIKF
TFSDKL-PNSRLALYISEFAR-KKVFDTYWKERKDIGDLSLLLDLAESIELNKNEIGING
VPTFFIGIVVGAQPYEVFVKVIR
>Lokiarchaeia_GCA_004524515_C
LKIVVYSDYICPFCYIGFHRMEKL--KEQFEL--DIEW--QPFEIHPNVKRLADEDGLTV
QFSGTL-PNSRLALFTAEFAR-KNVFESYWKEGKDIGNLSLLLDLAESIGLNRNEIGING
VPTFIIGMVVGAQSYEVFRNVIQ
>Lokiarchaeia_GCA_020343655_C
VKIIVYSDYICPFCYIGFHRIKKL--KKQFNL--DVEW--RPFELHPNVKQLAEEAGITF
EFSGKL-PNSRLALIISEFAK-EKIFEKYWKEGKDIGDLSILLEFASSIGLDKNEIGING
VPTFIIGIVVGAQPYEVFEKVIN
>Lokiarchaeia_GCA_019058425_C
LNVIAYSDYICPFCYIGYHRIEQL--KKEYNL--DIEW--RPFEIHPNVKRLADEDGLTL
KFANKL-PNSQLALYISEFAR-KKVLEAYWLEGKDIGDKGLLLDLAKSVGLNKDEIGING
VPTFNIELIVGAQSYEVFKKTIN
>Lokiarchaeia_GCA_016839745_C
LKMLVFSDYICPFCYIGFYRVEQL--KKNYNL--DVEW--RPFEIHPNIKKLADDVGVSF
KLTDKL-PNSRMALYLSEFAR-KMVFDSYWKDGTDIGDQTLLLSLADSLGFKRKEIGING
VPTFIIGIVVGAQPYEVFEKVIT
>Lokiarchaeia_GCA_004375715_C
LKVTVFSDYICPFCYIGFYRVEQL--RKNYDL--EIEW--RPFEIHPNIKKLADDIGISL
KLSEKL-PNSRLALYLSEFAR-KNVFDSYWKDGKDIGDQALLLGLAEKVGLNRNGIGING
VPTFIIGIVVGAQPYDVFKKVIE
>Lokiarchaeia_GCA_019894885_C
LKVTVFSDYICPFCYIGFYRVEQL--KENYDL--EIEW--RPFEIHPNIKRLADDVGISL
KLSDKL-PNSRLALYLSEFAR-KKVFDSYWKEGKDIGDQAFLLALAEKVGLSRNEVGING
VPTFIIGIVVGAQPYDVFKKVIE
>Lokiarchaeia_GCA_000986845_C
LNVIVYSDYICPFCYIGYHRIEKL--KEQFDL--EVEW--RPFELHPNVKRLADEDGLEI
KFSGKL-PNSQLALYIAEFMK-KKVFEKYWKEGKDIGDRSLLLDLAESIGVDKNEIGING
VPTFLIGFIVGAQPYEVFEDVIR
>Lokiarchaeia_GCA_019057555_C
LKVIVYSDYICPFCYIGFHRIEKL--KEQFEF--DIEW--RPFELHPNVKRLADEDGLNV
KFSEKL-PNSQLALYISEFAR-KEVFEKYWKEGNDIGDLSLLLDLAESIGLNRYEIGING
VPAFIIGIIFGAQPYETFKNIIQ
>Lokiarchaeia_GCA_019894735_C
LKIIVFSDYICPFCYIGFYRVEQL--KENFDI--EVEW--RPFEIHPNIKKLADDVGVTF
KLSDKL-PNSRLALYFSEFAR-KKVFDGYWKEGKDIGDRAFLMSIAESLGFERKEIGING
VPTFIIGIVVGAQPYEVFEEVIR
>Lokiarchaeia_GCA_019058245_C
LKVIAYSDYICPFCYIGYHRIEKL--KKEYNL--AVEW--RPFEIHPHIKRLADEDDLTL
KFSDFL-PNSRLALFISEFAR-KKVLEAYWFEGKDIGSIDLLLDLAESIGLDKNEIGING
VPAFIIELIFGAQPYEVFKKVIK
>Lokiarchaeia_GCA_019058115_C
LKIVVFSDYICPFCYIGYYRVEQL--KENYDL--EVEW--RPFEIHPNIKSLADEAGITL
KLSEKL-PNSRLALYISEFAR-KKVLDSYWKEGKNIGDQTLLLTLAEKVGLNRNEVG---
-----------------------
>Lokiarchaeia_GCA_013375495_C
LKIVVFSDYICPFCYIGFYRVEQL--KENYDL--DVDW--KPFEIHPNIKKLADDVGITF
KLTDKL-SNSRMALFFSEFAR-KNVFDSYWKDGQDIGDKTLLFSLAESLGFKRKEIGING
VPTFIIGIVVGAQPYEVFEEVID
>Lokiarchaeia_GCA_019058515_C
LKVIVYSDYICPFCYIGFHRIENL--KKKYNI--DVEW--RPFEIHPSVERLAKEEGLTF
NLTDKL-PNSRYALKFSEFAR-KKIFEAYWLEGKDIGDMSFLLSIIDGVGINRDEAGVNG
VPTYIFGIVVGVQPYEIFEKVIK
>Lokiarchaeia_GCA_016840695_C
VKVLVFSDYICPFCYIGYHRIEKL--KEQFDL--DVEW--QPFELHPNVKRLAEEDGLEL
KFSDKW-PNSRLALYISEYAR-KKVLDAFWKEGKDIGDLSLLLDLAVSIGLNKEEIGISG
VPTFFIGIVVGAQTYEVFEKVIK
