# Supplementary material for: Asgard archaeal selenoproteome reveals a roadmap for the archaea-to-eukaryote transition of selenocysteine incorporation machinery
Source: ISME J. 2024 Jun 19;18(1):wrae111. doi: 10.1093/ismejo/wrae111 (PMC11227280; doi:10.1093/ismejo/wrae111)
Supplement: Supplementary_data_2_wrae111 [file supplementary_data_2_wrae111.zip › Selenoproteins/trimmed alignments/Homolog_of_AhpF_N_terminal_domain_maffi_linsi_trimmed.fasta]

>Thermococcus_sp._C
EEFFSKMTSPVKLIVFTGRYCDQLKQLVQELSELTDLTYEVVDFDSEEGKEIAEKYRIDR
APATTIVRYFGLPAGHEFGAFLEDIVDVSNGTTDLMPDSKEALREIDRDVRILVFVTPTC
PYCPLAVRMAHKFAIENTKGKILGDMVEAIEYPEWADQYSVMAVPKIVIED-KVQFEGAY
PEKMFLEKLLAAIE
>Thermococcus_waiotapuensis_C
EEFFSKMTNPVKLMVFTGKYCTQLKQLVQELSELTDLSYEVIDFDTPEGKEIARKYRIDR
APATSIVRYFGLPAGHEFGAFLEDIVDVSNGTTDLMPESRNALHGIDRDVRILVFVTPTC
PYCPLAVRMAHKFAIENTKGRILGDMVEAIEYPEWADEYSVMAVPKIVIED-RVEFEGAY
PEKMFLEKLLAALE
>Thermococcus_siculi_C
EEFFSKMTNPVKIIGFTGKYCDQLKQLVQELAELTDLTYEFHDFDTEEGRKIAEQYRIDR
APAVTIVRFFGLPAGHEFGAFLEDIVDVSNATTDLMPESKEELAKIEKDVRILVFVTPTC
PYCPLAVRMAHKFAIENTKGKILGDMVEAIEYPEWADKYSVMAVPKIVIED-RVQFEGAY
PEKMFMEKLLAALE
>Thermococcus_sp._2319x1_strain_Essen_C
EEFFSKLVNPVKIIVFTGKYCDQLKQLVEEISELSDISYEVHDFDSE--KELAEKYRIDK
APVTIIVRYFGLPAGHEFGAFLEDIVDVSKGETDLMKDTKEAVRNIDQDVEIYVFVTPTC
PYCPMAVRMAHKFAIENSKGKILGDMIEAIEFPEWADQYSVMAVPKVVIED-KVSFEGAY
PEKMFLEKLLQAVE
>Thermococcus_sp._2319x1_C
EEFFSKLVNPVKIIVFTGKYCDQLKQLVEEISELSDISYEVHDFDSE--KELAEKYRIDK
APVTIIVRYFGIPAGHEFGAFLEDIVDVSKGETDLMKDTKEAVRNIDQDVEIYVFVTPTC
PYCPMAVRMAHKFAIENSKGKILGDMIEAIEFPEWADQYSVMAVPKVVIED-KVSFEGAY
PEKMFLEKLLQALE
>Thermococcus_aggregans_strain_TY_C
EEFFSKLVNPVKIIVFTGKYCDQLKQLVEEISELSDISYEIHDFDSE--KELAEKYRIDR
APATIIVRYFGLPAGHEFGSFLEDIVDISRGETDLEEDTKEAVRNIEKDVEIYVFVTPTC
PYCPAAVRMAHKFAIENAKGKILGDMIEAIEFPEWADQYSVMAVPKVVIED-KVSFEGAY
PEKLFLEKLLQALE
>Thermococcus_litoralis_DSM_5473_C
EEFFSKLVNPVKIIVFTGKYCDQLKQLVEEISELSDISYEVHDFDSE--KELAEKYRIDK
APVTIIVRYFGLPAGHEFGSFLEDIVDVSKGETDLMEDTKEAVRNIDQDVEIYVFVTPTC
PYCPMAVRMAHKFAIENSKGKILGDMIEAIEFPEWADQYSVMAVPKVVIED-KVSFEGAY
PEKMFLEKLLQALE
>Thermococcus_sp._IRI35c_C
EEFFSKMTNPVKIIGFTGKYCDQLKQLVQELSELSDLTYEFHDFDSEEGRKIAEQYRIDR
APAITLVRFFGLPAGHEFGAFLESIVDVSNATTDLMPDSKEELAKVDRDVRILVFVTPTC
PYCPLAVRMAHKFAIENTKGKILGDMVEAIEYPEWADKYSVMAVPKIVIED-KVQFEGAY
PEKMFMEKLLAALE
>Sifarchaeia_GCA_019057385_U
RRELEKLENPISLKVFTSDACADTIEICKTLTELTDITVEEISLDTQ--KELAAKYEVEY
PPTIRIIRYTGIPAGGEFAAFIQTLVMVSTQTTDLG-HLKEKLIEIQKPVVVRTVVTPTX
PFCPASVLLANQISIES-EGKVISDTIEAYEHQDLARKYGVSGVPATVINE-ERTFVGVP
NLDKFVNKLLSEGK
>Sifarchaeia_GCA_016840645_U
RRELEKLEKPISLKVFTSDACADTVELCKTLTELTDITLEEISLDTQ--EELATKYEVEY
PPTIRIIRYTGIPAGGEFAAFIQTLVMVSTQTTDLG-HLKEKLMEILKPVVVRTVVTPTX
PFCPASVLLANQISIES-DGKVISDTIEAYEHQDLAIKYGVSGVPATVINE-ERTFVGVP
NLDKFVDKLLSEGK
>Sifarchaeia_GCA_016840515_U
KRELEKLDTPISLKVFTSKACEDTITLCKTLTELSGISFEEISFDTQ--KELAAKYEVEK
VPTIIIIRYTGIPAGGEFSAFVHTLVMVSTQTTEIG-HLKEKLMGITKPVVVRTVVTPTX
PFCPASVLLANQISIES-EGKIISDTIEAYEHQDLAIKYGVSGVPATVINE-QRTFVGVP
NLDKFVDKLLSEGK
>Sifarchaeia_GCA_016294985_U
IRELEKLDTPISLKVFTAKACEDTITLCKTLTELTDIKFEELSIDTQ--KELAAKYEVDK
VPTIIIIRYTGIPSGGEFPAFIHTLIMVSTQTTEVG-HLKEKLNEIKKPVVVRTVITPTX
PFCPASVLLANQLSIEAPEGMVISDTIEAYEHQDLAIKYGVTGVPATVINE-VRTFVGVP
NLDKFVDKLLAEGK
>Thorarchaeia_GCA_016839485_C
MELFEPLEEDVTMHVFVADYCNDTRELVEQVAALSDIEVEIHNDEIG--KGKAAQFGVMH
HPAVVLIRFYGIPAGHEFGALIGSIVDVSTGTAALPPDIIEDIKAIDEEIHIQVFTTPQC
PYCPGMVRLAHQAAVLNP--LIQSDMVEALEFQDLASKYEVFGVPKTIFND-TVSAEGLT
PPEMFIEKLYEAID
>Lokiarchaeia_GCA_016839915_C
KREMAKLKEKVVLKLFTDFACEGTYELLKILADHSNLEIEEISTEEN--EEKAKKFNVNK
IPAILFIRYLAHPIGSEFVPFLNSIQYFSGVRPYYADQILTHLKKINN-AKMKIFITPTC
PYCPATVPVLTLFAIVS-KGKITVEVIDVNMNPDLGMKYQVQGVPHTVVNE-KDHIYGMF
TPQDLLDKLTKGQR
>Lokiarchaeia_GCA_016839915_C_2
KREIAKLKKPVKLKVFTCKDCNQFMALLRIYEENSNLTIEEFCIDEN--PEIAKTYDISR
VPTILFIRYLAAPQGGEIQPFIQAIFAFAGAPNYYEATIKQNLDRIQP-STIKVMITETC
PYCPQVCTIVNNFAIAS-EGKIRTIVIDIVANPDIGQYYDAAGVPYTIIND-QKTLVGMV
GPNEILRALIGGNI
>Lokiarchaeia_GCA_016839915_C_3
REEMKKLTKPVKLTVFVNKNYEYTMSILKLYEENSELKFEELEIGKN--PDLEKKYKIER
APTILFIRYLAAPQGSEVQPFIQALLILAGASNYYELTVKENLNKIVS-STIKVLITNSC
AYCPQMVSIASQFALAS-EGKIRAVIIDIMENSDIGKLYDTSSVPYTIINE-KEPLVGCY
SPNELLKALFEENE
>Thorarchaeia_GCA_014730275_C
EKRFKALENQVTMHLFLEDYCNDTRGLTGNVAEVSDIELVEHSFPQE--KETATEMGIRF
TPAIVLVRFYGIPAGHEFGALISDIINVSTGSVDLPDEMVADIEAIDRAVHVQVFTTPQC
PYCPNVVRLAHQAAIINP--KIEADMIESLEFKELAQQYEVFGVPKAIFNE-VITAEGNI
TPNEFVDKLYEATE
>Thorarchaeia_GCA_018238575_C
------------------------------------------------------------
-----------MPA--------------------LPPDIVEDIKAIDKPIHIRVFTTPQC
PYCPGMVRLAHQASIINP--LIEADMVEALEFQDLVTKYEVFGVPKSIFNE-TISVEGLT
PPDLFVEKLYEAID
>Lokiarchaeia_GCA_023129495_C
-------------------ACEGTYELLKTLEDLSELKIEEISTEEN--DVEAKKFNVTK
IPAILFIRYLAHPTGSEFVPFLNSIQYFSGVRPYYADQILSHIKKIDK-SKMKIFITPTC
PYCPATVPVLTLFAIVS-KGKISVEVIDVNLNPDIGMKYQVQGVPHTVINE-KDHIYGMF
SPQDLLDKLTKGGR
>Lokiarchaeia_GCA_023129495_C_2
RREMAKLKKPVKLKVFTSQDCGEFMTLLRIYEENSNLTIEEESIDDT--PEFAKKYDINS
VPTILFIRYLAAPKGGEIQPFIQAIFNFAGTPNYYEATIKQNLNRIQP-STIKVMMTESC
PYCPQVIAISNSFAIAS-EGEIRTIIIDIMANPDIGQYYDAAGVPYTIIND-QKTLVGMV
GPNEILSALIGGNL
>Heimdallarchaeia_GCA_023136245_C
KEIFQHMENKVYAKLFVDKTCTQTKDILEMLAELAPLVVETYYTEDN--PPEMEKYGVKL
FPTIILVVFTGIPSGYEFGTIVEDILDISARKVTLKKENLEKISKIDKPIKIQVFVTPTC
PYCPAAVRMAHKLAMANL--NIYGEMIEATEFPELSQKFYVMGVPKTVINDGAVQFEGAY
PEDDFVDKVMEAYK
>Thorarchaeia_GCA_016840845_C
RVMFSTLEEDVTIHLFVKDYCGDTTALINMVADLSKVKVERHTDPIG--TGKAAEMGIRA
HPTAVLVRFMGIPAGHEFGALIAGIVAVSTGSVPLEPDIIQDIKEIDKPLHIQVFTTPQC
PYCPNAVRLAHYAAILNP--LIEADMVEALEFQELATKYQVFGVPKTIINE-SVHLEGAA
PPEMFVEKLYDAVE
>Thorarchaeia_GCA_016840845_C_2
MELFEALVNDVTIHLFVKDYCNDTTALVTQVSELSPLKLETHRGEID--KGVAVKLGVKH
VPAIVLVRFYGIPAGHEFSALIGSIVDASTGTAPLEPDIIEDISAIDKPIHIQVFTTPQC
PYCPGAVRLAHQAAILNP--LIEADMIEALEFQELANKYAVFGVPKSIFNE-K-------
--------------
>Heimdallarchaeia_GCA_023132955_C
KEIFQHMENQVTAKLFVDKTCAQTKEIMELLAELAPIKIELFNKEEN--PPEIQKYNIER
FPTIILVVFTGIPSGYEFGSLVEDILDISAGKVTLKQENLEKIQKIDKPMKIQVFVTPTC
PYCPAAVRLAHKAAMANP--NIYGEMVEATEFPLLSQKYFVMGVPKTVINQGDIQFEGSY
PEDNFVEKLMEAYE
>Thorarchaeia_GCA_023132455_C
TEMFETLDSDVTIHLFTKDYCNDTRDMAEMIAEVSDVKVEEHKGSLT--SGVAKELGVEH
TPAMVLVKFYGIPAGHEFAALIGGVVDVSAGTAPLPPDVIEDIKSIDKPIRIRVFVTPQC
PYCPGMTRLAHQAAIVNP--LITSEMFEALEFQEEATRFEVFGVPKTIFND-TINVEGFT
PPEMFVEKLFEASE
>Thorarchaeia_GCA_003345555_C
LHILGGLDQEVTIHLFTEGFCNDTSDLVNKVSALSEIRVVPHQGPQK--KG-KNPFGVQR
TPAIVMVKFYGIPVGHEFGAFVTGIVDVSTGASALAPDIAEDIKAIAKPINVKVFTTPQC
PYCPQMVRLTWQAAILNP--LIEGEVYESLEFQDLVTRYEVFGTPKTVINE-KFVLEGLA
PPGMFVDKLYEAIG
>Lokiarchaeia_GCA_016932935_C
KDMLSKMKNAVRLKVFTSKACEDTAAMVRELAKLANIDWEELSILVD--KEKCENYNVTR
VPTILFIRYTGAPIGLEAAPFVQTIIMAASGETMLGDVVDAQLARIKKPGKLMVIVTPTC
PYCAQAVILENALAIQS-RDKVSVEIVESYENPDIARKYEVTGVPVTIVND-AKKITGVP
NIALLLSAMIDDKA
>Lokiarchaeia_GCA_016932935_C_2
RDLDGRMREPVKLKAFTTLACENTVSLLEELARATDVQFEEISILED--KESAERWRVTR
APTIIIIRYTGAPIGMETAPFVYTLVMASTGRTIFSGMLGNKLDGVRK-ARLELIVTPTC
PYCAQAALIENSLVMES-GGRLAIDVVESYENPDVARKYNVTGVPVTVFNP-ANQIVGVP
TLASILSRIA----
>Thorarchaeia_GCA_004524305_C
-------------------YCNDTKEVARQVGELSEVNVAIHVSSLG--DSPAKDLGVKH
QPAVVVIRFYGIPAGHEFGALIGTILDASTGVTPLPPDAIEDIRAIDRNVHIQTFTTPQC
PYCPKMVRLAHQAAILNP--LIESDMVESLEFKELAQKYEVFGVPKTVIND-ETFIEGMA
DPAAFVEKLFQAID
>Thorarchaeia_GCA_016839445_C
QEMFEALEKEVTIHLFIGDYCNDTRDMVELVAEFSDIRVETHKGPLD--SAVAKEMGVEH
HPAIVLVKFYGIPAGHEFGALIGSIIDVSTENIPLPPDIIEDIKSIDKELRIRVFVTPQC
PYCPNMTRLAHQAAILNP--LISSEMVESLEFQDLSREFEVYGVPKTVIND-SVSLEGMA
PPDMFVDKLFEAID
>Lokiarchaeia_GCA_016840655_C
KREMSKLKNEVTLKLFTDFACEASYELLKTLTNYSELKIEEFSIIEN--EEQAKKYGVSR
IPAILFLRYSTNPTGAEFVPFLNSIQYFSGVRPYYADQIITHLKKIPN-SKSKIFITPTC
PYCPATVPVLTLFAIVS-KGKLTVDVIDVDLNPDIAMKYQVQSVPHTVINE-KDHIFGMF
TPQDLLDKLTKGQR
>Lokiarchaeia_GCA_016840655_C_2
KREMAKLTKPVRLKVFTSQDCGQFMALLKVYEENSNLSIEELSIDNN--PEFAKTYDIQR
VPTILFIRYLAAPHGGEIQPFIQTLFTFAGAPNYYEAAIKQNLNRINS-ATIKVMITNSC
PYCPQVVTIANQFALAS-GGKIRTIIIDIMANPDIGQYYDAAGVPYTIIND-RKPLVGMV
GPNEIMRELIGGNI
>Thermococcus_sp._2319x1_strain_Essen_C_2
EEFFSKLVNPVKIIVFTGKYCDQLKQLVEEISELSDISYEVHDFDSE--KELAEKYRIDK
APVTIIVRYFGLPAGHEFGAFLEDIVDVSKGETDLMKDTKEAVRNIDQDVEIYVFVTPTC
PYCPMAVRMAHKFAIENSKGKILGDMIEAIEFPEWADQYSVMAVPKVVIED-KVSFEGAY
PEKMFLEKLLQAVE
>Thermococcus_sp._2319x1_C_2
EEFFSKLVNPVKIIVFTGKYCDQLKQLVEEISELSDISYEVHDFDSE--KELAEKYRIDK
APVTIIVRYFGIPAGHEFGAFLEDIVDVSKGETDLMKDTKEAVRNIDQDVEIYVFVTPTC
PYCPMAVRMAHKFAIENSKGKILGDMIEAIEFPEWADQYSVMAVPKVVIED-KVSFEGAY
PEKMFLEKLLQALE
>Thermococcus_aggregans_strain_TY_C_2
EEFFSKLVNPVKIIVFTGKYCDQLKQLVEEISELSDISYEIHDFDSE--KELAEKYRIDR
APATIIVRYFGLPAGHEFGSFLEDIVDISRGETDLEEDTKEAVRNIEKDVEIYVFVTPTC
PYCPAAVRMAHKFAIENAKGKILGDMIEAIEFPEWADQYSVMAVPKVVIED-KVSFEGAY
PEKLFLEKLLQALE
>Thermococcus_litoralis_DSM_5473_C_2
EEFFSKLVNPVKIIVFTGKYCDQLKQLVEEISELSDISYEVHDFDSE--KELAEKYRIDK
APVTIIVRYFGLPAGHEFGSFLEDIVDVSKGETDLMEDTKEAVRNIDQDVEIYVFVTPTC
PYCPMAVRMAHKFAIENSKGKILGDMIEAIEFPEWADQYSVMAVPKVVIED-KVSFEGAY
PEKMFLEKLLQALE
>Thermococcus_sp._IRI35c_C_2
EEFFSKMTNPVKIIGFTGKYCDQLKQLVQELSELSDLTYEFHDFDSEEGRKIAEQYRIDR
APAITLVRFFGLPAGHEFGAFLESIVDVSNATTDLMPDSKEELAKVDRDVRILVFVTPTC
PYCPLAVRMAHKFAIENTKGKILGDMVEAIEYPEWADKYSVMAVPKIVIED-KVQFEGAY
PEKMFMEKLLAALE
