# Supplementary material for: Asgard archaeal selenoproteome reveals a roadmap for the archaea-to-eukaryote transition of selenocysteine incorporation machinery
Source: ISME J. 2024 Jun 19;18(1):wrae111. doi: 10.1093/ismejo/wrae111 (PMC11227280; doi:10.1093/ismejo/wrae111)
Supplement: Supplementary_data_2_wrae111 [file supplementary_data_2_wrae111.zip › Selenoproteins/trimmed alignments/Prx_like_thiol_disulfide_oxidoreductase_maffi_linsi_trimmed.fasta]

>Halomicroarcula_rubra_C
ISDFELPDP-LSLSDVDTATDFAVLLFLRDYHCPKCKTQVESMAEEARRFNELNAAVVPI
LPEPVERARSWKENEFPFPLLAD-GD--KRVA-EAYDQRLPQSLVLDLRGVVFTHRGDAV
GD-RPSVSELIDEVES
>Halonotius_sp._J07HN4_C
DLSIELPDP-LRLDRV--DAGFVVLLFHRDFHCGNCQTQASEIAARYEEFRQRDTVVVSV
LPESKQRATEWADEKLPFPVVAD-PD--STTA-DRFGQRMPLVVVIDRRGLVYSYVGDAP
GD-RPTVDSLLLELER
>Halomicrobium_sp._LC1Hm_C
PPGFELPDP-LSLERVVDRVDFAVLLLLRDYHCPKCKRQVRELAESARQFAELNAAVLPV
LPEPTERASEWGSQDLPFPLLAD-PD--KEVG-EAYEQRMPESVILDTRGIVYTHEGESP
GD-RPEIATLVDEIDQ
>Halobacteriales_archaeon_QH_10_70_21_C
ALDLSLPDP-FSLEERPENVEFVVLYLQRDFYCTNCRKQVQTLADRIDDFHERNAEVVSV
LPEPVERTEAWQAQDLPYPLLAD-PD--AEVG-DALDQRMPEVFVVDRRGIAWAYEGSST
FD-RPDVETVLAALDD
>Halobellus_clavatus_C
VRDFTLPDP-FSLAGLSDDVSFVVLFFQRDHYCTNCRKQVQALAARIDEFRERDAEIVSI
VPEPVDRVESWQETDLPYPLLAD-PQ--AEAG-DAYDQRMPAVVIVDRRGIAYVHKGSST
FD-RPEIDDLLAELEA
>Halobacteriales_C
VPEFSLPDP-FSLSALSDDVAFVVVFFQRDHYCTNCRKQVRDVAERYDAFRQRDAEVVSI
VPEPREQVETWQERDLPYPLLAD-PD--AAVG-DAYDQRMPEVVIIDRRGLAYAYEGSST
FD-RPDIDTLLAELDD
>Haloplanus_sp._HW8-1_C
VQEFSLPNP-FSLSALSEDVSFVVLFFQRDYYCTNCRKQVQQLADRIDEFRERDAEVVSI
VPEPVERVEQWQESDLPYPLLAD-PN--TEAG-DAYDQRMPEVVIIDRRGVVYVHRGSST
FD-RPEIDEILDEIDE
>Halosimplex_litoreum_C
PLEFSLPDP-FSLADLSSDVRFVVLFFQRDHYCTNCRSQVQAVAERVAAFRTRDAEPVSV
VPEPLDRVAEWQAEDLPYPLLAD-SE--ASVA-DAYDQRMPRVVVVDRSGAVYTYSGRST
FD-RPEIDELLDVIDE
>Halovenus_rubra_C
ASAFELPDP-LSLTELAETNEFVLLLLQRDFHCGNCRKQVQVFGDWYDEFRDRNTEIVSI
VPEPRDRIQSWQAEDLPYPLCAD-PE--ATVG-GDYDQRMPKAVLLDCRGIVYTHEGSST
WD-RPELQEVFDAIDE
>Halovenus_salina_C
APSFKLPDP-LSLSALAADNEFVLLLLQRDYHCGNCRKQVQVFADWYDEFHERNTEVVSI
VPEPRERVRSWQEEDLPYPLCAD-PE--AAAG-EEYDQRMPKAVLLDCRDICYTHEGSST
WD-RPELEEVFDAIDE
>Sifarchaeia_GCA_019057385_U
IKEFSLGET-VNIKE-VLGRKNIVISLKKGLAXGH-------------------------
------------------------------------------------------------
----------------
>Sifarchaeia_GCA_019057385_U_2
IEEFSLEEN-VNIKD-FIEKNNVIVALLRSINXPYCRAQVRSFAKDKEQFEQLDTIIYPI
LVDTLENAIKMEQKKEKFPIYYD-NN--KEVA-KKLHQRMPALLIVDKEGIQYAYYSDSM
SD-IPKNKALFEVLEK
>Sifarchaeia_GCA_016840645_U
IEEFSLEEN-VNIKD-FIEKKKVIVALLRGINXPYCRAQVRSFAKDKEQFEQLDTIIYSI
LVDKLENAIKMEEKKEEFPIYYD-DN--KEVV-KKLRQRMPALLIVDKEGIQYAYYSDSM
SD-IPKNKALFEVLEK
>Sifarchaeia_GCA_016840515_U
IEEFSLGET-VNIKE-ILGRKNIFISLKKGLAXGH-------------------------
------------------------------------------------------------
----------------
>Sifarchaeia_GCA_016840515_U_2
IEEFSLEEN-VNIKD-FIEKKNVIVALLRSINXPYCRAQVRSFAKDKEQFEQLDTIIYPI
LVDKLENAIKMEQKKEEFPIYYD-NN--KEVV-KKLHQRMPALFIVDKEGIQYAYYSDSM
SD-IPKNKALFEVLEK
>Jordarchaeia_GCA_019056875_U
IPELSLGET-VSIRD-FEGKQNVVIVLLRGITXPYCRGHVARLANHIHEFEQQNTALYPI
TADKLENAKTLETKKRKYPIYYD-PN--KKVT-KTLKQRMPALLVVDKEGIQYAYYGDSM
HD-IPKTEEILEVIKN
>Lokiarchaeia_GCA_019894885_U
IQEFSLGGE-LNIRA-LEGKKKVVVILFRNINXPYCRWHAAHLRKDFEKFEQMETVLYPI
LADSEKNAKKMEEKR-KYPIYYD-PS--KKVP-KMLNQRMPGMLIVDKQGIQFAYYGDNM
QD-IPKNEKIFEILKN
>Lokiarchaeia_GCA_019894885_U_2
APMFDTGKE-MNLENLLEEYDGVMIDFFRGNWXSHCKKHLYLLTENITEFESRNIKLISI
ASDSERLLKKFKEENFAVDIISD-RG--ARIA-KNYDVAVPSKFLINKDRIAWTYIGKDK
TD-RPSIKMMTTIIDE
>Lokiarchaeia_GCA_019894885_U_3
APMIDTEKE-INLTDVLQDYRGLLIDFFRGAWXHYXKEQLSKLNNNISEIEMRDVKFVSI
VTDRARPLKRLVDKNYKFSIIAD-EQ--VKIS-KDYNVVIPSTYLIDQNGIVWRFIGT-K
TH-RPKIQDILKAIDT
>Lokiarchaeia_GCA_014730295_U
IEEFSLGEK-VNIRD-LQG-KNVVVVLLRDIKXPYCRWHIGHLRRDYDKFQEKNTELYPI
LVDEEENAQKMEEKRNRYPIFYD-KE--NQVA-KMLNQRLPGLLILDKENIQYAYYSDSM
KD-IPENEELFKVINN
>Lokiarchaeia_GCA_014730295_U_2
IPIEQMKDS-LDFTKILNDSKGILLDFFRGAFXVPCKEHLERINNNISEFQKREVFFIAI
ASDSKNHLQELSDKGYTFPLVSD-RG--AKIA-KKFDVAIPSTFLISNDLIVWRYIGT-R
ED-RPSIKLLTEQIDK
>Lokiarchaeia_GCA_014730295_U_3
APQIKTGEI-INLKMLLQENNGVLIDFFRGAWXHTCEEHSQQLNKHLSAFDKRNIKLISM
STDSNHHLEEYRDENLKFNQVSD-RG--AKIA-KKYNIAMPTKFLIDKSGIVWRFIPKEK
TE-RPPIDLIINAIDE
>Lokiarchaeia_GCA_013375485_U
APQIDTDNP-IKLDELLESFSGVLIDFFRGNWXSHCKKHLKLLTEYIFEFENRNIKLISI
ASDSVRLLRKFKEEEFAIDMISD-RG--AKIA-KEYDVAVPSKFLINKNDIIWKYIGKDK
TD-RPSIEMMMEIIDT
>Lokiarchaeia_GCA_013375485_U_2
APMIDTGDK-VNLNILLEQYTGVLLDFFRGSWXILCKRHLTYLTENLSKLKELNIKLISI
AIDLPDKLIKMKYKNFKIQFITD-RA--GRFS-KAYNVAIPSKFLINKEGVVWQYIGS-K
KD-RPTIEIITEAINK
>Lokiarchaeia_GCA_013375485_U_3
IKEFSLGET-VNIRD-FENKKNVIIVLFRDINXPFCRWHAARLRRDIEKFEELDGYLYSI
LVDNENNAKKMEQKR-KYPIFYD-ES--KKVA-GMLKQRMPGLLVIDKKGIRYAYYGKSM
HD-IPENNEILQILED
>Lokiarchaeia_GCA_016839745_U
APAFDTGKE-INLDNLLKEYNGVLIDFFRGNWXSHCKKHLYLLTENINEFEKRNIKLISI
ASDSERLLKNFKEENFTVDIISD-RG--AKIA-KDYDVAVPSKFLINKDRIVWTYIGKDK
TD-RPSIEMMTSIIDE
>Lokiarchaeia_GCA_016839745_U_2
IQEFSLGGV-LNIRA-LEGKKKVVVILFRNINXPYCRWHAAHLRKDFEKFEQMETVLYPI
LADSEKNAKKLEEKR-KYPIYYD-PS--KKVP-KMLNQRMPGMLIIDKQGIQFAYYGDSM
QD-IPKNEILFEILEK
>Lokiarchaeia_GCA_016839745_U_3
APFFDTENN-VNLDKLLEIYNGVLIDFFRGNWXNHCKTHLRLLTEFKSEFKKRNVKVISI
ASDSPRLLKSFKEENFDIDIISD-RK--TKII-KDYDVAVPSKFLINKNRIVWTYIGRDK
TD-RPSIELITKIIDE
>Lokiarchaeia_GCA_019057835_U
APMIDTGNS-INLTSILSKNRGLLIDFFRGAWXHYXKKQLSILNTNIAEIEMRNIKFVSI
ATDRARPLKRLADKNYKFSIVAD-EQ--ATIS-KEYNVAIPSTYLIDRNGIVWRYIGT-K
TD-RPKIQEILDAIDT
>Lokiarchaeia_GCA_019057835_U_2
INNFSLGET-ISIGD-FKGTKIVLIVLFRSIKXPHCRWHAAHLRRDYEKFEEMDVFIYPI
LVDTKENAEKLEQKK-KYAIFYD-KT--KKVA-KMLKQRMPGLLIIDKQGVQYAYYGDSM
KD-IPENEVLFEVINK
>Lokiarchaeia_GCA_019058395_U
IQEFNLGQT-VNIRE-LEG-KNVVLILFRSIHXPYCRWHAAHLRRDYEKFGEYNAVLFPI
LADTEKNAKKMEEKR-KYPIYYD-EK--KEVP-KMLYQRMPGLLIIDGKGIQWAYYGNSM
SD-IPKNETLFEILEN
>Lokiarchaeia_GCA_019058395_U_2
APDFDTGNR-INLDDMLREYNGVLIDFFRGNWXHHXKKHLLVLTKTLSEFTKRKVKLISI
AADSERLLRNFKEEGFSVNIVAD-RL--TKII-KQYGVAFPSTFIINKNKIVWKYIGQDK
TD-RPSMEKLLSVIDD
>Lokiarchaeia_GCA_016839585_U
APPFDTGNE-MKLSKLLQTYDAVMIDFFRGNWXSHCKKHLSILTENIKMFEKRNIKLISI
ASDSVRLLTKFKEENFAVDIISD-RG--AKIA-KEYDVAVPSKFLISKERIVWTYIGKDK
TD-RPSIELMTEVIDT
>Lokiarchaeia_GCA_016839585_U_2
IKEFSLGET-RNIRE-FEGEKNVVIVLFRSKSXPYAKAHSEKLGNDYEKFRELNAELYAI
LPDDLENAKIFESNK-EYAIFYD-DK--KKVN-KMLKQRMPALLIIDKQGIRYAYYSDSM
AD-IPENEDLFEVLES
>Lokiarchaeia_GCA_016839585_U_3
IYEFSLGET-INIRD-FENKKNVIIVLFRDINXPFCRWHAARLRRDLEKFEKLDGFLYPI
LVDNEKNAKKMEQKK-KYAVFYD-ES--KKVA-TLLKQRMPGLLVIDKKGIQYAYYGKSM
HD-IPENNEILQVLEK
>Lokiarchaeia_GCA_019058425_U
IKEFELGET-RIIRD-YMG-SSVVIVLFRSKSXPYAKVYAQKLSNMFEKSQNYNALLYAI
LPDDYESAKKFEANK-KYPIFL--------------------------------------
----------------
>Lokiarchaeia_GCA_019058425_U_2
ISEFSLGET-INIRD-FENKKNVVIILFRDINXPFCRWHAARLRRDIEKFEQLDGFLYPI
LVDNEKNAKKMEQKR-KYAIFYD-QS--KSVA-EMLKQRMPGLLVIDKKGIQYAYYGKNM
HD-IPENDEILQVLEE
>Lokiarchaeia_GCA_019058425_U_3
APLIDTENP-INLKDLLQEHDGVLIDFFRGNWXNHCKKHLKLLTEHISEFENRKIKLITI
ASDSVRLLRKFKEEEFNVDMISD-RG--AKIA-KEYGVAVPSKFLINKNRIIWKYIGKDK
TD-RPSIEMMKEIIDS
>Lokiarchaeia_GCA_019058425_U_4
APPINTGNP-INLSNLLREYNGILIDFFRGTWXNYXKEHLEHITDHIDELEERNIKIISI
STDTPGLLKKYRETNFPVDMISD-RG--GKIA-KDYNVAIPSKFLIHRNGIIWKYIGRDK
TD-RPAVSALIFLIDK
>Lokiarchaeia_GCA_013375495_U
IQEFSLGEE-LNIRT-FEGKKKVVVILFRNIKXPYCRWHAAHLRKDFKKFEQMETVLYPI
LADSEKNAKKMEEKR-KYPIYYD-PS--KKVP-KMLKQRMPGMLIIDKQGIQFAYYGDSM
QD-IPKNEILFEILEK
>Lokiarchaeia_GCA_013375495_U_2
APLFNTGKE-MNLINLLEEYNGVMIDFFRGNWXSHCKKHLHLLTENLTKFQKRNIKLISI
ASDSERLLKKFKEENFAVDIISD-RG--AKIA-KDYDVAVPSKFLINKDRIVWTYIGKDK
TD-RPSIEMMTTIIDE
>Lokiarchaeia_GCA_019894875_U
APPIDTDNP-INTSNLLKDYKGVLIDFFRGNWXSHCKAHLTLLTERISEFEKRNIKLLSI
ASDSIRLLRQFKEEKFKVDIISD-RG--AIIA-KQYDVAVPSKFLINQEGIVWKYIGKDK
TD-RPSVEMMTSIIDE
>Lokiarchaeia_GCA_019057775_U
APMFEAENP-IILNDLLKTYDGVLLDFFRGNWXSHCKKHLGVLTENISEFEKRNIKLISI
ASDSMRLLRKFREENFLVDIVSD-RG--ALIA-KQYDVAVPSKFLINKKGIIWKYIGRDK
TD-RPSIDLMTSIIDK
>Lokiarchaeia_GCA_019057775_U_2
APLINTDKP-INLNVLLKKYDGVLIDFFRGNWXSHXKEHLKVLTDNIHLFEEKKIKLISI
ASDSMRLLRNFKEQNFKVDMISD-RG--AKIA-KEYDVAVPSKFLIDKNGIVWKYIGKDK
TD-RPSIKMMLILIDK
>Lokiarchaeia_GCA_019057775_U_3
APVINTENT-VNLTELLRDNRGIIVDFFRGAWXYYXKRQLTKFNKTVLEINKRNVKLITI
ATDRERPLKKLAEKNYNFTVVAD-PE--AKIA-NEFNVAIPSTFLINSKGIVWRYIGT-K
TD-RPTMDAIIAAIEE
>Lokiarchaeia_GCA_019058365_U
IAEFSLGET-INIRD-FENKKNVIIVLFRDINXPFCRWHAARLRRDIEKFEKLDGFLYPI
LVDNEKNAQKMEQKR-KYAVFYD-ES--KKVA-AMLKQRMPGLLVIDKEGIKYAYYGKNM
HD-IPENDEILQVLEK
>Lokiarchaeia_GCA_019058365_U_2
APMINTENP-MNLNDLLQTYDGVLIDFFRGNWXSHCKKHLKLLTEHISEFENRKIKIISI
ASDSVRLLRKFKEEGFKIDIISD-RG--AKIA-KEYGVAVPSKFLIDNKSIIWKYIGKDK
TD-RPSIEMMIEIIDK
>Lokiarchaeia_GCA_016839655_U
APLIDTEKP-INLNDLLKNYDGILIDFFRGNWXSHCKKHLYLLTDNISEFEKRNIKLISI
ASDSVRLLSKFKEESFSVDIISD-RG--AKIA-KLYDVAVPSKFLINKDGIVWKYIGKDK
TD-RPSIEMMTNIIDE
>Lokiarchaeia_GCA_016839655_U_2
IEEFELGET-INIRD-LENKNNVILILFRDINXPFCRWHAARLRRDLDKFEELDGYLYPI
LVDNEKNAKKMELKR-KYAVFYD-ES--EKVA-KLLKQRMPGLLVIDKNGIQYAYYGKNM
HD-IPENNEILKVLKK
>Lokiarchaeia_GCA_019057995_U
APMIDSGEK-INLTDILQEYRGLLIDFFRGAWXHYXKKQLKKLNSNISEIKMRDVKFVSI
GTDRERPLKRLADKNYNFSIVAD-EQ--AKIS-KEYNVAIPSTYLIDKNGIVWRYIGT-K
TD-RPKIQEILKAIDT
>Lokiarchaeia_GCA_008080735_U
IEEFSLGEK-LNIRD-LQG-KNVVVVLLRDIKXPYCRWHIGHLRRDYDKFQDKNTELYPI
LVDEEENAQKMEEKRNKYPIFYD-KE--NQVA-EMLNQRLPGLLILDKENIQYAYYSDSM
KD-IPENEELFEVINN
>Lokiarchaeia_GCA_008080735_U_2
IPIDQLENI-LDFTKVLKDSGGILLDFFRGAFXVPCKEHLERINKNITEFQKRKVFFIAI
ASDSKNHLKELSGKGYTFPLVSD-RG--ARIA-KKFDVAIPSTFLIGKEMIAWRYIGT-R
ED-RPSIKLLTEQIDK
>Lokiarchaeia_GCA_014729315_U
APSFKIDNE-IGLDDLLTNYNGLMIDFFRGIWXSHXVEHLKLLTENFEVLRKMNINLISI
AMESPRKMKKLSESNTPFPLIVD-RA--GTIT-KAYDVAIPAKFLINQEKIVWKLINP-D
QK-RPSIKDLKDAIQI
>Lokiarchaeia_GCA_014729315_U_2
IKEFELGKT-VNIRE-LEGEKNVILILFRSIKXPYCRWHAAQLRKDYEKFIKSDGYLYPI
LADKEENAKKMEEKR-KYPIFYD-ET--KQVP-NMLNQRMPGLLVIDKKGIRYAYYSDNM
HD-IPENEKILEVLKD
>Lokiarchaeia_GCA_014729315_U_3
APIFDTNKK-INLRNLLEQYSGVLLDFFRGAWXHGXVKHLKLLNKHLELFQQHNVKLLSI
SSDSPQNMNRLQQKKFNLAFISD-PR--AKIA-KSYKVETPLRSL---------------
----------------
>Lokiarchaeia_GCA_019057865_U
APLFITGNE-MKLSKLLETYDGVMIDFFRGNWXSHCKKHLKILTEKISEFKKRNIKLISI
ASDSVRLLTEFKEEGFTVDIISD-RG--AKIA-KGYDVAVPSKFLINNDGIVWTYIGKDK
TD-RPSIELMTEIIDK
>Lokiarchaeia_GCA_019057865_U_2
IKEFSLGET-RDIRE-FEGEKNVVIVLFRSKSXPYSKAHSEKLGNDYEKFIELNTELYAI
LPDDFKNAKNFESNK-KYPIFYD-HK--KKVN-KMLKQRMPALLIIDKQGIRYAYYSDSM
DD-IPENEDLFEVLEN
>Lokiarchaeia_GCA_016839555_U
IQKFSLRKT-VNIRD-LQG-KNVVVILFRDIHXPYCRWHAAHLRREYEKFQELNTELYPI
LVDKKDNAIKMEKKR-KYPIFYD-SN--KKVT-KMLNQRMPALLILDTENVRYAYYGESM
KD-IPENDQLFEIIKK
>Lokiarchaeia_GCA_016839555_U_2
VPQFSIGNK-IDLSEILQNNKGLLIDFFRGVWXHAXKEHSILLNNHLDEFNKHKIKLISI
STDNLNQLKQYQKESLQFPQISD-KG--AQIV-QMFNVAIPSKFLINKSGIVWIYMPESK
PD-RPDIKLIINAIEK
>Lokiarchaeia_GCA_019894975_U
APQIDTDNH-INLNDLLNDFNGVLIDFFRGNWXSHCKKHLKLLTENLSEFKKRKIKLLSI
ASDSARLLKLFKEDNFEVDMISD-RG--AKIA-KEYGVAVPSKFLINKDGIVWKYIGKDK
TD-RPSIEMMTSIIDK
>Lokiarchaeia_GCA_019894975_U_2
APFINTEKK-IDFSLLFKEYRGIFLDFSRGAWXIYXKKQLSKLNQNITEFEKRDIIVIAI
STDRVGPLKKLAEKDYKFRVISD-AD--AKIS-KEYNVAIPSSYLIDSNGIVWRYVGN-K
TD-RPLIEAIIEAIDK
>Lokiarchaeia_GCA_019894975_U_3
APLINTGEN-INLIELLKKFNGVLLDLFRGSWXIHCRSHLNYLTENLPILKKYNVKLISI
AIDLPDKLIKMKYKNFKIQFITD-RA--GRIS-KAYNVAIPSKFLINQEGIVWQYIGT-K
TD-RPSIELIVEAIEK
>Lokiarchaeia_GCA_016840085_U
--LIDTDNP-INLNDLLKKFNGVLIDFFRGNWXSHCKAHLKLLTEHISEFNKRKIKLISI
ASDSARLLTKFKEDEFNVDIISD-RG--AKIA-KQYDAAVPSKFLINKDGIIWKYIGKDK
TD-RPTIEMMIKIIDK
>Lokiarchaeia_GCA_016840085_U_2
IQEFKLGET-LNIRD-LEG-KNVVVVLFRDIHXPYCRWHAAKLRRDYEKFQESNTYLYTI
LADKKKNAIKMEQKR-KYAVFYD-KS--KKVP-KMLKQRMPGLLVIDKQGIQYAYYGDNM
HD-IPTNEEIFEVLKK
>Lokiarchaeia_GCA_000986845_U
VPNIDTNNK-INLAEDLKNYPGIIIDFHRGAWXYYXKVQLRKLNKNIEEFKKRNIKLI-I
VTDRAMPLKQLAEKKYDFTVISD-GK--AELS-KAYHAAIPTTYLINPDGVIWRYLGN-K
TD-RPSIEAILEAIDT
>Lokiarchaeia_GCA_000986845_U_2
APVIETGDS-VNSIKLLEKHKGVLLDFFRGSWXIHCRNHLKYMNDNLSILKKHNVKLISI
AIDLPDKLIKMKYKNYKIQFITD-RA--GRIS-KAYNVAIPSKFLINKEGIVWQYIGA-K
TD-RPSMELIEEAIEQ
>Lokiarchaeia_GCA_000986845_U_3
VPNIDTNNK-INLAEDLKNYPGIIIDFHRGAWXYYXKVQLGKLNKNIGELKKRNIKLIII
VTDRVMPLKRLAEKKYEFTVISD-AK--AELS-KQYKAAIPTTYLINPDGVVWRYLGN-K
TD-RPSIEAILEAIDT
>Lokiarchaeia_GCA_011364925_U
IQEFSLGET-INIRS-FEGKKNVIVILFRSINXPYCRWHAAHLRKDYEKFGEMETVLYPI
LADSENNAKKLEQKR-KYPIFYD-PT--KKVP-KMLNQRMPGLLIIDKEGIQYAYYGDSM
SD-IPENEILFEVLKK
>Lokiarchaeia_GCA_011364925_U_2
APIFDTGKE-MNLENLLEEYNGVLIDFFRGNWXSHCKKHLYLLTENIKEFESRNIKLISI
ASDSERLLRKFKEENFAIDMISD-RG--AKIA-KDYDVAVPSKFLINKERIVWTYIGKDK
TD-RPSIEMLTTIIDE
>Lokiarchaeia_GCA_008080755_U
IPEFSLGET-VNIRA-YEQESNVIIALLRK------------------------------
------------------------------------------------------------
----PEXIH-------
>Lokiarchaeia_GCA_008080755_U_2
APKIDAANK-IRLNEIFNKKKGLLIDFFRGAWXGHCKDHSNLLNDHMEDFQKRNVKLISI
STDSVNHLKDFKEENLKMSLVSD-RG--AKIG-KRYDVEIPSKYLINSSGIVWKYIGKDK
TD-RPSMKQILGALDE
>Lokiarchaeia_GCA_008080755_U_3
IQEFELGEI-VNIRE-LQG-KNVVVVLLRDLNXPFSQGHMDRLQRDYTKFQQKDTELYPI
LVDEEKNAEKMEHKNDVYPIFYD-KE--EKVA-KMLNQRLPALLILDKENIRYAYYGDSM
KD-IPKNDEVFKFIDN
>Lokiarchaeia_GCA_004524725_U
IPEFELGDK-INIKE-FKNNKNVIIVLFRDIHXPYCRWHAAELRRNLEMFEELDGYLYPI
LADSEENAQKMEKKR-NYAIFYD-PS--KEVQ-KLLNQRMPGLLIIDKQGIQYAYYSDSM
KD-LPKTEEILEVLKR
>Lokiarchaeia_GCA_004524725_U_2
APFIDTGKT-INLKKLLEEYNGVLIDFFRGNWXEHXKEHLSLLTSHIEDFKKKKVKLLSI
ANDSPRLLAKFKEENFKVDIIAD-RG--AKIA-KAYDVAIPSKFLINSYGIVWTYIGKDK
TD-RPSIEMMMEEIDK
>Lokiarchaeia_GCA_005223125_U
APQIDTDNP-IKLDELLESFNGVLIDFFRGNWXSHCKKHLKLLTENINEFEKRNIKLISI
ASDSVRLLRKFKEEEFGIDMISD-RG--AKIA-KEYDVAVPSKFLINKDRIIWKYIGKDK
TD-RPSIEMMTTIIDN
>Lokiarchaeia_GCA_005223125_U_2
APMINTGNT-INLANLLKEYKGVIVDFFRGTWXTYXKEHLEHEKKHFHEFEQRKIKILSI
ASDTVGLLKKFKEENFPVDMISD-RG--AKIA-KDYNVAVPSKFLLNKNGIIWKYVGRDK
TD-RPSVSALIFLIDK
>Lokiarchaeia_GCA_005223125_U_3
APMIDTGDK-VNLIRLLEKYNGVLLDFFRGSWXIHCKRHLAYLTENLSKLKELNIKLIAI
AIDLPDKLIKMKYKNFKIQFITD-RA--GRLS-KAYHVAIPSKFLINKGGVVWQYIGT-K
ED-RPSIELIIEAINK
>Lokiarchaeia_GCA_016840745_U
----------------LEGKKIAIIILLRGIQXPYCRWHIAELRKDYEKFEEMDAYLYPI
LVDSIENAQKMEQKRNKYAIFYD-ES--KKVS-KMLNQRMPGLLIVDKQGVQYAYYGDSM
KD-IPENDAVFKELEK
>Lokiarchaeia_GCA_016840745_U_2
----------VNLKDLLRKHDGVVIDFFRGVWXDYXREHLQVLTKYINDFEERNVKLISI
SSDSVNLLKNLKNEGLAMDMISD-RG--AKIA-NEYEVAVPSKFLINKEGIVWRYIGKDK
TD-RPFVKMIPVLIDR
>Lokiarchaeia_GCA_019057795_U
APLFDTGNE-LSLKKLLEVYNGVLIDFFRGNWXSHCKKHLTLLTENISEFEKRNIKLMSI
ASDSERLLKKFKEENFAVDMISD-RG--AKIA-KDYDVAVPSKFLINKDGIIWTYIGKDK
TD-RPSIKMMTDIIDE
>Lokiarchaeia_GCA_014730165_U
IEEFSLSDN-VNIRD-LQG-KNVVVILLRDINXPYCRWHIGELRRDYEKFQENNTELYPI
LVDKKENAEKMEKKRNKFPIFYD-EE--EKVA-KMLNQRLPGLLVLNKENIQYAYYSDSM
KD-IPENDVIFEVISN
>Lokiarchaeia_GCA_016839635_U
APLIDTENP-INLNDLLKTYDGVLIDFFRGNWXSHCKKHLKLLTAHISEFQQRNIKLISI
ASDSARLLSKFKEESFNVDMISD-RG--AKIA-KQYDVAVPSKFLIDKDGIIWKYIGKDK
TD-RPSIEMMTNIIDK
>Lokiarchaeia_GCA_016839635_U_2
APLINTNNP-VNLKDLLEIYNGVLVDFFRGTWXTYXKEELEHLKKHFQDFKERNIKIISI
ASDTTGLLRKFKEDSFPVDMVSD-RG--AKIA-KDYNVAVPSKFLIDKSGIIWKYIGRDK
TD-RPSAGAIILLIDK
>Lokiarchaeia_GCA_016839635_U_3
VKEFSLGET-INIRN-LEHKKNVILVLFRDINXPFCRWHAARLRRDLEKFEELDGYLYPI
LVDNEKNAKKMEQKR-KYAVFYD-ES--EKVV-KMLKQRMPGLLVIDKKGIQYAYYGKNM
HD-IPENNEILQVLEK
>Lokiarchaeia_GCA_016840125_U
APDFSTKNE-VSLEALLKNNKGVLINFFRGSWXAYCKKDLKLLIEKNPEIERLNVKMISI
AADSPRNLRKLHERQSSIPFIAD-KG--GQIA-TTYKVAIPSKFLINREGIVWRYIGT-K
ED-RPVMDAMVEAIEN
>Lokiarchaeia_GCA_016840125_U_2
IPEFSLGET-RNIKD-FLG-KSVVVILLRGIMXPYCRAHVVKLAGSYEKFQELNAELYPI
TVDKLENAQKLETKKSKYPIYYD-EK--KEVA-KLLHQRMPGMLIIDRNGIQWAYYSSSM
RD-IPKNEVILEVLEK
>Lokiarchaeia_GCA_016840125_U_3
APDFTLGEN-FTLSK--QKAEKILLVFIRGGWXPH-------------------------
------------------------------------------------------------
----------------
>Lokiarchaeia_GCA_014730125_U
IEEFSLSDN-VNIRD-LQG-KNVVVILLRDINXPYCRWHIGELRRDYEKFQENNTELYPI
LVDKKENAEKMEKKRNKFPIFYD-EE--EKVA-KMLNQRLPGLLVLNKENIQYAYYSDSM
KD-IPENDVIFEVISN
>Lokiarchaeia_GCA_004524425_U
----------------LENKKNVIVILFRGISXPYCRWHAAELRKDLEKFEELDGYLYPI
MADNEKNAKKMEEKR-KYPIFYD-ET--KEVP-KLLNQRMPALLVVDKNGIRYAYYGKSM
KD-IPENQEILKILKK
>Lokiarchaeia_GCA_019058095_U
APPFDTGNE-MKLSKLLQTYDAVMIDFFRGNWXSHCKKHLKLLTEKISEFKKRNIKLISI
ASDSVRLLTKFKEEGFTVDIISD-RG--AKIA-KEYDVAVPSKFLINKEGIVWTYIGKDK
TD-RPSIELMTEIIDR
>Lokiarchaeia_GCA_016840165_U
APLIDTGNS-LNLKKLLGEYNGVLIDFFRGNWXKHXKEHLSLLTKHIEEFERKNVKILSI
ANDSPRLLAKFKEEYFKIDLIAD-RG--AKIA-KDYEVAIPSKFLINAKGIVWIYIGKDK
TD-RPSIEMMMDAIDK
>Lokiarchaeia_GCA_016840165_U_2
IAEFELGNT-VNIRE-FENSKNVILILFRDIHXPYCRWHAAELRRDLEKFEELDAFLYPI
LADNEKNAQKMEQKR-KYPIFYD-PS--KKIP-KLLKQRMPGLLIIDKQGIRYAYYSDSM
KD-LPKNEDILAELRK
>Lokiarchaeia_GCA_019058075_U
APLFITGNE-IQLSKLLETYDGVMIDFFRGNWXSHCKKHLKILTEKISEFKKRNIKLISI
ASDSVRLLTEFKEEGFTVDIISD-RG--AKIA-KEYDVAVPSKFLINNDGIVWTYIGKDK
TD-RPSIELMTEIIDK
>Lokiarchaeia_GCA_019058075_U_2
IKEFSLGET-RDIRE-FEGEKNVVIVLFRSKSXPYSKAHSEKLGNDYEKFIELNTELYAI
LPDDFKNAKNFESNK-KYPIFYD-HK--KKVN-KMLKQRMPALLIIDKQGIRYAYYSDSM
DD-IPENEDLFEVLEN
>Lokiarchaeia_GCA_019058515_U
APDFDTGNR-INLDDMLREYNGVLIDFFRGNWXHHXKKHLLVLTKTLSEFTKRKVKLISI
AADSERLLRNFKEEGFSVNIVAD-RL--TKII-KQYGVAFPSTFIINKNKIVWKYIGQDK
TD-RPSMEKLLSVIDD
>Lokiarchaeia_GCA_019058515_U_2
IQEFNLGQT-VNIRE-LEG-KNVVLILFRSIHXPYCRWHAAHLRRDYEKFGEYNAVLFPI
LADTEKNAKKMEEKR-KYPIYYD-EK--KEVP-KMLYQRMPGLLIIDGKGIQWAYYGNSM
SD-IPKNETLFEILEN
>Lokiarchaeia_GCA_018238725_U
APLFDTGKE-MNLENLITEYDGVLIDFFRGNWXSHCKKHLTLLTENISEFENRNIKLMSI
ASDSERLLKKFKEENFAVDMISD-RG--AKIA-KDYDVAVPSKFLINKDGIIWTYIGKDK
TD-RPSIKMMTDIIDE
>Lokiarchaeia_GCA_016839915_U
APQIDTDNP-VKLDNLLKTHNGVLIDFFRGNWXSHCKKHLGLLTDNISEFEQRNIKLISI
ASDSIRLLRKFKEDEFKVDMISD-RG--AKIA-KKYDVAVPSKFLINKEGIMWKYVGKDK
TD-RPSIEMMTDIIDR
>Lokiarchaeia_GCA_016839915_U_2
APIISTSNS-VNLEKLLKTYNGVLIDFFRGSWXTYXKNELEYLTKHFQEFEERNIKIISI
ASDTIGLLRKFKEENFPVDMVSD-RG--AKIA-KDYNVAVPSKFLLDKNGIIWKYIGKDK
TD-RPSVSAIILLIDK
>Lokiarchaeia_GCA_016839915_U_3
IKEFSLGET-INIRD-FENKKNVIIVLFRDINXPFCRWHAARLRRDIEKFEEWDAYLYPI
LVDNENNAKKMEQKR-KYPVFYD-ES--NKVS-QMLKQRLPGLLVIDKEGIRYAYYGKNM
HD-IPENDEILQVLEK
>Lokiarchaeia_GCA_016839705_U
APQINTDNP-INLSKFLNEFNGVLIDFFRGNWXTHCKKHLTLLTEHLSKFKKRRIKLLSI
ASDSIRLLRKFKEEKFTVDIISD-RG--AKIA-KEYDVAVPSKFLINKEGIIWKYIGKDK
TD-RPSIEMMISIIDE
>Lokiarchaeia_GCA_016839705_U_2
APMIDTGDK-INLSELLKKHNGVLLDLFRGSWXIHCKRHLKYLTENLSVLKKYNVKLISI
GIDLPDKLIKMKYKNFRIQFITD-RA--GRIS-KAYNVAIPSNFLLTQKE----------
----------------
>Lokiarchaeia_GCA_019057735_U
APIFDTGKE-MNLENLLEEYDGVLIDFFRGNWXSHCKKHLTLLTENITEFKSRNIKLISI
ASDSERLLTKFKEENFDVDMISD-RG--AKIA-KDYDVAVPSKFLINKERILWTYIGKDK
TD-RPSIKMMTTIIDE
>Lokiarchaeia_GCA_019057915_U
----------------------VMIDFFRGNWXSHCKKHLKILTEKISEFKKRNIKLISI
DSDSVRLLTKFKEEGFTVDIISD-RG--AKIA-KEYDVAVPSKFLINKEGIVWTYIGKDK
TD-RPSIELMTEIIDR
>Lokiarchaeia_GCA_019894955_U
INEFNLNET-KNIRE-FQGSKNVVIVLFRSRSXPYAKAHSKKLGKDLKKFNELNTEIYAI
LPDTLENAKEFESKNSEYPIYYD-DK--KKVN-KMLKQRMPALLI---------------
----------------
>Lokiarchaeia_GCA_016930515_U
----------VNIRN-LENKNNVIVVLFRDIHXPYCRWHAAELRKDLEKIHELDGYLYPI
LTDNESNAIKMEQKR-TYPIFYD-ET--KKVT-KSLKQRLPGMLIVDKKGVQYAYYGDSM
KD-IPNNADILEVLTK
>Lokiarchaeia_GCA_019057575_U
APPFDTGNE-IQLSKLLETYDAVMIDFFRGNWXSHCKKHLKILTEKISEFKKRNIKLISI
ASDSVRLLTKFKEKGFTVDIISD-RG--AKIA-KEYDVAVPSKFLINNDGIVWTYIGKDK
TD-RPSIELMTEIIDR
>Lokiarchaeia_GCA_018238305_U
APLFDTGKE-MNLENLITEYDGVLIDFFRGNWXSHCKKHLTLLTENISEFENRNIKLMSI
ASDSERLLKKFKEENFA-------------------------------------------
----------------
>Lokiarchaeia_GCA_016840695_U
----------VNLKDLLRKHDGVVIDFFRGVWXDYXREHLQVLTKYINDFEERNVKLISI
SSDSVNLLKNLKNEGLAMDMISD-RG--AKIA-NEYEVAVPSKFLINKEGIVWRYIGKDK
TD-RPFVKMIPVLIDR
>Lokiarchaeia_GCA_016840695_U_2
----------------LEGKKIAIIILLRGIQXPYCRWHIAELRKDYEKFEEMDAYLYPI
LVDSIENAQKMEQKRNKYAIFYD-ES--KKVS-KMLNQRMPGLLIVDKQGVQYAYYGDSM
KD-IPENDAVFKELEK
>Lokiarchaeia_GCA_016840655_U
IQEFSLGES-VNIRD-LEGKKKVVIVLFRNINXPYCRWHAAHLRKDYEKFEQIDTYLYPI
LSDSEENAKKLEDKR-KYPVFYD-PS--KKVP-KMLNQRMPGLLVVDKAGIQYAYYGDSM
SD-IPENEILFEILEK
>Lokiarchaeia_GCA_016839765_U
IKQFKLGET-NSIQD-FLG-QSVVIVLFRSKNXPYAKAHAGKLGVDFDKFKEYNAILYTI
LPDDLESAKNFEANKNKFPIYYD-AK--KKVN-KMLKQRMPALLIIDKQGIKYAYYSDSM
SD-IPDNEEIFEVLKN
>Lokiarchaeia_GCA_013375455_U
APSFETKNP-VSLEELLKNFRGVLIDFFRGSWXAYCKKNLKVLRDGHSEIESRVIKLIAI
AVDSPRNLRKLHERQSPFQYIAD-RG--GEIA-KNYNVAIPSKFLINKEGIVWQDVGN-K
EN-RPLMETVIDAIEK
>Lokiarchaeia_GCA_019894855_U
APMIDTGNK-INLTDILQEFRGLLIDFFRGAWXHYXKKQLSKLNSNISDIEMRNIKFVSI
GTDKIRPLKKLADKNYKFSIIAD-EQ--AKIS-KEYNVAIPSTYLIDRNGIVWRYI----
----------------
>Lokiarchaeia_GCA_019894855_U_2
APIFDTGKE-MNLENLLEEYDGVLIDFFRGNWXSHCKKHLTLLTEKISEFEKRNIKLMSI
ASDSERLLKKFKEKNFAVDMISD-RG--AKIA-KEYDVAVPSKFLINKDRIIWTYIGKDK
TD-RPSIKMMTDIIDE
>Lokiarchaeia_GCA_019894855_U_3
APVFDIGNN-INLIHLLKAHKGVLIDFFRGNWXSHCKKHLTLLTAKKTLFEGKDVKVISI
AADSVRLLQKFKIEEFTIDFIAD-RG--AKIA-KDYDV----------------------
----------------
>Lokiarchaeia_GCA_019057435_U
APMIETGND-VNLTSLLNKYQGVLIDFFRGGWXPHCIKHLKYLTKYISELETRNIKLIAI
AKDSFRRLLKMKEKNFPIPIITD-RG--GKIA-KSYNIAIPSKVLINKNGIVWYYIGA-K
ED-RPTIEIITDAIDI
>Lokiarchaeia_GCA_019057435_U_2
APTVETNNN-INLTNFLQKYNGILIDFFRGAWXKPCKKHLHNLKNNITEFEKRNIKIITI
ATDSVNHLRKLCEEGFEFTMISD-RG--AKIA-KAYNVAIPSSFLIDSNGIVWRYIGA-R
TD-RPSIKTLRDAINQ
>Lokiarchaeia_GCA_019058315_U
IPEINLEET-ININQ-FYGKKNVIVIMLRGIMXPYCRAHIRRLARDIEKFEELNTVLYPI
TPDREKNAKKLETKQNKFAIYYD-PK--KTVL-KMLKQRMPALLILDKEGIQYAYYGNSM
KD-IPKNIKLFEELEK
>Lokiarchaeia_GCA_013375475_U
IQEFSLGET-INIRA-LEGKKKVVVVLFRNINXPYCRWHAAHLRKDYEKFEELETYIYPI
LADSEKNAKKLEEKR-KYPIFYD-PS--KKVP-KMLNQRMPGMLIVDKQGIQFAYYGDSM
QD-IPKNEKIFEILEK
>Lokiarchaeia_GCA_013375475_U_2
APIFDTGKE-MNLENLLEEYDGVLIDFFRGNWXSHCKKHLHLLTENIEEFESRNIKLISI
TSDSERLLRKFKEENFNVDIISD-RG--AKIA-KDYDVAVPSKFLINKDRIVWTYIGKDK
TD-RPSIKMMTTIIDE
>Lokiarchaeia_GCA_018238745_U
APLFDTGKE-MNLENLITEFDGVLIDFFRGNWXSHCKKHLTLLTENISEFENRNIKLMSI
ASDSERLLKKFKEENFAVDMISD-RG--AKIA-KDYDVAVPSKFLINKDGIIWTYIGKDK
TD-RPSIKMMTDIIDE
>Lokiarchaeia_GCA_004375715_U
APIFDTGKE-MNLENLLEKYDGVLIDFFRGNWXSHCKKHLYLLTENMTEFESRNIKLISI
ASDSERLLTKFKEENFAVDMISD-RG--AKIA-KDYDVAVPSKFLINKERILWTYIGKDK
TD-RPSIKMMTDIIDD
>Lokiarchaeia_GCA_004375715_U_2
APMIDTGKK-INLTDVLQEYRGLLIDFFRGAWXHYXKEQLSKLNSNISEIEMRNVKLVSI
ATDRARPLKRLADKNYKFSIIAD-EH--AKIS-KDYNVAIPSTYLIDRNGIVWRYIGT-K
TD-RPKIQDILNAIDT
>Lokiarchaeia_GCA_019058055_U
IKEFSLGET-RDIRE-LEGEKNVVIVLFRSKSXPYSKAHSEKLGNDYEKFIELNTELYAI
LPDDFKNAKNFESNK-KYPIFYD-HK--KKVN-KMLKQRMPALLIIDKQGIRYAYYSDSM
DD-IPENEDLFEVLEN
>Lokiarchaeia_GCA_018238625_U
APLFDTGKE-MNLENLITEYDGVLIDFFRGNWXSHCKKHLTLLTENISEFENRNIKLMSI
ASDSERLLKKFKEENFAVDMISD-RG--AKIA-KDYDVAVPSKFLINKDGIIWTYIGKDK
TD-RPSIKMMTDIIDE
>Lokiarchaeia_GCA_011364975_U
IQEFSLGES-VNIRD-LEGKKKVVIVLFRNINXPYCRWHAAHLRKDYEKFEQMDTYLYPI
LADSEENAKKLEEKR-KYPVFYD-PS--KKVP-KMLNQRMPGLLVVDKAGIQHAYYGDSM
SD-IPENEILFEILEK
>Lokiarchaeia_GCA_016839315_U
IQEFSLGES-VNIRD-LEGKKKVVIVLFRNINXPYCRWHAAHLRKDYEKFEQMDTYLYPI
LADSEENAKKLEEKR-KYPIFYD-PS--KKVP-KMLNQRMPGLLVVDKAGIQHAYYGDSM
SD-IPENEILFEILEK
>Lokiarchaeia_GCA_023129555_U
APMIDTGEK-IKLTDILQEHRGLLIDFFRGAWXHYXKKQLSKLNSNISDIEMRNVKFLSI
GTDRVRPLKKLADKNYKFSIISD-DQ--AKIS-KDYNVAIPSTYLIDRNGIVWRYIGT-K
TD-RPKI---------
>Lokiarchaeia_GCA_023129555_U_2
APMIDAKNR-INLTEILRENHGVIIDFHRAAWXHYXKVQLEKLNNNIDDIKKKNVKLIVI
MTDRAMSIKKLAEKNYDFTIIAD-EK--AEIS-KQYKA----------------------
----------------
>Lokiarchaeia_GCA_019894735_U
APMIDTGNS-INLTKILQENRGLLIDFFRGAWXHYXKEQLSKLNSNISEIEMRDVSFVSI
ATDRGRPLKRLADKNYKFSIVAD-EQ--AEIS-KEYNVAIPSTYLIDKNGIVWRYIGT-K
TD-RPEIQDILKAIDT
>Lokiarchaeia_GCA_019894735_U_2
APLFDTGKE-MNLGNLLKEYDGVLIDFFRGNWXSHCKKHLYLLTENIIEFEKRNIKLISI
ASDSERLLRKFKEEKFVVDIISD-RG--AKIA-KDYDVAVPSKFLINKDRIVWTYIGKDK
TD-RPSIEMMTTIIDE
>Lokiarchaeia_GCA_011365055_U
FPAFTLDET-VNLQD-FRGKKNLVVILLRGIMXPYCRAHILRLGKNVEEFAKLDAEIIAI
LTDKLKNAKKMEEKKGKIPIYYN-QD--KTVA-NALKQRMPALLVVDKQGIKYAYYSDSM
SD-IPKNKEILEFLET
>Lokiarchaeia_GCA_004376705_U
APMIDTGDK-VNLISLLEKHTGVLLDFFRGSWXIHCKRHLTYLTENLSKLKELNIKLIAI
AIDLPDKLIKMKYKNFKIQFITD-RA--GRFS-KAYNVAIPSKFLINKGGVVWQYIGT-K
ED-RPSIELIVEAINK
>Lokiarchaeia_GCA_004376705_U_2
APQIDTDNP-IKLDKLLETFNGVLIDFFRGNWXSHCKKHLKLLTENINEFEKRNIKLISI
ASDSVRLLRKFKEEEFGIDMISD-RG--AKIA-KEYGVAVPSKFLINKDGIIWKYIGKDK
TD-RPSIEMMTTIIDD
>Lokiarchaeia_GCA_016926735_U
IQEFELGEL-INIKS-LLNKKNIVIILLRSIYXPYCKRHLVHLRKDFQKFKELDTFLYPI
LVDNKTNAVKMQQKR-VFPIFYD-KK--KNIA-KILRQRMPGLIIIDKHGIRYAYYSDNM
HD-IPENKEIIDELKK
>Lokiarchaeia_GCA_016926735_U_2
IQEFELGDV-INIKD-FQNKQNIIVILLRSIYXPYCKRHLVYLRKDFPIFKKLNTYIYAI
LADNKKNALKMHQKR-IFPIFYD-EN--KKIV-RNLNQRMSGLLIIDKHGITYTYYSDNM
HD-IPENRILLNELRK
>Lokiarchaeia_GCA_018238145_U
APLFDTGKE-MNLENLITEYDGVLIDFFRGNWXSHCKKHLKLLTENISEFEKRNIKLMSI
ASDSERLLQKFRKRNFAVDMISD-RG--AKIA-KDYDVAVPSKFLINKDGIIWTYIGKDK
TD-RPSIKMMTDIIDG
>Lokiarchaeia_GCA_008080765_U
APEFSTNNK-ISLNDILKNNRGLLIDFFRGTWXGTCKKHSIKLNEYLNEFKKCGIQLISI
STDSNNHLKKYQQENLKFPQISD-RG--AKIA-KKYDVAIPSKFLINSSGIVWTYIPESK
TE-RPKIDTLLNVIEK
>Lokiarchaeia_GCA_008080765_U_2
APEFTTGEN-IILSEILKNNNSVLIDFFIGVWXHTXEIHSKLLNAHLDYFKKKNIRLLSI
STDSVKELKKFQEKQLSFSLICD-KG--AKLA-EKFDVAIPSKFLIDSSGVVWTYIPKSK
PD-RPDIETIKNAIET
>Lokiarchaeia_GCA_008080765_U_3
IQEFSLGKT-VNIRD-LQG-KNVVVILFRDIKXPYCRWHAAHLRKEYEKFQHVNTELYPI
LVDNEKNAVKMENKRNVYPIFYD-EP--GEVS-EMLKQRMPALLILDSKNIQYAYYGDSM
KD-IPENDDLFEIIQK
>Lokiarchaeia_GCA_008080765_U_4
IPLDEFGET-IRVSDLLTNYDGILIDFFRGAFXEPCKEHLERINNNIDEFNKRNIKFIAI
STDSVNHMKELSNQGYKFTVISD-RG--ATIA-KQFNVAIPSTFLIDKKLIVWKYIGT-R
ED-RPSIPLLLEKVET
>Lokiarchaeia_GCA_016840985_U
FPPITLDET-TNLQD-FVGKKNLVVVLLRGIMXPYCRAHVLRLGKKVEEYAKLDAEIIAI
LTDKAKNAKKMEEKKGKIPIYYD-EE--KKIG-KMLKQRMPALLVVDKQGIKYAYYSDSM
SD-IPKNQEILDFLQT
>Lokiarchaeia_GCA_018238705_U
APLFDTGKE-MNLENLITEYDGVLIDFFRGNWXSHCKKHLTLLTENISEFEKRNIKLMSI
ASDSERLLKKFKEENFAVDMISD-RG--AKIA-KDYDVAVPSKFLINKDGIIWTYIGKDK
TD-RPSIKMMTDIIDE
>Lokiarchaeia_GCA_014729055_U
VPNFTAGKT-FDLLELASKHRGTIINFFRANWXEHXHEFFARLTEDKDKFKEEDVILIGI
SADREKELRNM---KYCLMIVSDFPK--RKII-KKYDVAIPVTLMVNSDGIVWKYVGS-K
TD-RPPNKLIFDAIRN
>Lokiarchaeia_GCA_014729055_U_2
APIFDTNKK-INLRNLLEQYSGVLLDFFRGAWXHGXVKHLKLLNKHLELFQQHNVKLLSI
SSDSPQNMNRLQQKKFNLAFISD-PR--AKIA-KSYKVETPLRSL---------------
----------------
>Lokiarchaeia_GCA_014729055_U_3
IQSFSLGES-KNIEE-YKGQKNVVLILLRDINXPFCRRHIRSLSKDYEKFEEKNAVLYPI
LVDDIDNARRMWKAKRQFPIYYD-TD--KHIANEILNQRMPALIVVDKNGIQYAYYGDNM
HD-IPENDEVLNVLDN
>Lokiarchaeia_GCA_004524365_U
IQEFSLGKT-VNIRD-LKG-KNVVVILFRSIKXPYCRWHAAHLRKGYDKFQKLNAELYPI
LVDNKDNAIKMEEKR-KYPIYYD-EK--KTVA-DILNQRMPALLVLDKENIRFAYYGESM
KD-IPENDELFEVLEE
>Lokiarchaeia_GCA_019058245_U
GPLIKSGKP-VDLDELLKIHNGVLIDFFRGTWXSYXKEELERLTKQFHEFEKRNIKIISI
ATDSLGLLKKFKEEKFPIDMISD-RG--AKIA-KDYNVAIPSKFLLDKNRIIWKYVGRDK
TD-RPSVGAMIILIDK
>Lokiarchaeia_GCA_004524495_U
APFIDTGKP-INLKKLLEEYQGVLIDFFRGNWXEHXKKHLSLLTSHIADFKKKKVKLLSI
ANDSPRLLAKFKEENFKVDIIAD-RG--AKIA-KDYDVAIPSKFLINSQGIVWTYIGKDK
TD-RPSIDMMMEEIDK
>Lokiarchaeia_GCA_008000775_U
----------------MISQQPVLLNFFRGHYXVPCKKFLSLLTENQTKFDEKNVSVLAI
ARDPPKKLKNFKHSKFSMPIIAD-MK--GDIV-KNYKVAIPTTYLIGINGITWRYVGT-R
ED-RPSISQIFQAIEE
>Lokiarchaeia_GCA_008000775_U_2
LDDFELNTM-FSSLS-MRTKANLVIVLLRDIHXPYCRAHLGRLAMAYERFQALKTEIIPI
LVDNLKNVQKMESKKGKFPILYD-EK--NFVA-KKLHQRLPGMLIVDKQGVQYAYYGDNM
AD-IPKNRDVLEILAT
>Lokiarchaeia_GCA_008000775_U_3
APNFSSDDKIFDLHDEVKKYRGVLINFIRGNFXSHXNKFFTRLKKKFEKFNELDVKLVAI
ASDTTRELKKMSEK--AMVYIAD-LNT-KEII-RAYDAVLPLSYLLNNRAIVWRFVGT-K
EK-RPPNRKIFAAIKK
>Lokiarchaeia_GCA_001940655_U
APDFTLGSS-ISLSQVLQGGKRVVLALFRSYYXPYCRAHARALKRDIEKFNALKTQILGV
LVAKEGTGKEFNERKNAYPLLLD-AN--EEVA-KTYAQRMPALLIIGTDQITYVHYGSSM
KD-IPTNESVLKFLED
>Lokiarchaeia_GCA_016932935_U
IGTVDLGQR-VSIDA-LKGSKNVVIVLLRNKLXPYCQAHIRRLNQDRAKFEAANAAIVPI
LADSEAGANQLASTECQIPIYFD-QK--KVVV-KELHQRMPAVIVADTQGIRYAYFGDSM
AD-IPGNDELLSVLEK
>Lokiarchaeia_GCA_019057355_U
IPEFVLGEK-ININE-FENKKNVIIVLFRDIHXPYCRWHAAQLRKDLDKFEELDGFLYPI
LADNEKNAQKMEQKR-NYAIFYD-QK--NKIP-KLLKQRMPGLLIIDKQGIKYAYYSDNM
HD-IPSNEELLGELRN
>Lokiarchaeia_GCA_012798355_U
IGTIDLEQR-VSIDT-LKGKKNIVVVLLRSKYXPYCQAHVRALNKDRARFDAADAVLVPI
LADSESGAKQLASSDCQIPIFFD-QK--KIVV-KELHQRMPAILIADKQGIRYAYFGDSM
SD-IPKNDELLGVIDT
>Lokiarchaeia_GCA_016839385_U
IQEFALGNP-VNIRS-FIGVKNVVVILLRDIRXPYCRAHIKSLARDIEKFKQLNTELYPI
LVDTEKHAKGMYKADHQFPIYYD-ESDEKIAN-SVLNQRMPALLVIDKQQIQYAHYGDSM
SD-IPRNEEILGILEE
>Lokiarchaeia_GCA_016839385_U_2
APNFTSGES-IDLHELAKQHRGIILTFFRGSWXVECHAFFTRLQPDLDFFRSKDVVIVGV
SGDRADKLKEKMCQ--KLVLLSDIPK--HNIA-ISYNANQPITYLINPDGIVWKFVGT-R
EI-RPSNKTLKTAVEK
>Lokiarchaeia_GCA_018238965_U
IPAFTLGES-KGPED-FAS-KIMVIVLLRDIHXPYCRAHVGRLAYRFDEFTSLDTEIFPI
LVDTMENAKTMEMKKE-----HG-IE--IS------------------------------
----SQNKKI------
>Lokiarchaeia_GCA_019057975_U
APQIDTENQ-INLSELLKDYEGVLIDFFRGNWXSHCKTHLKLLTENLSEFKKRNIKIISI
ASDSVRLLRTFKEENFEVDMVSD-RG--AKIA-KEYDVAVPSKFLIDKDGIVWKYIGKDK
TD-RPSIEMMTSIIDK
>Lokiarchaeia_GCA_020343655_U
APIIDTDNP-INFTDLLKVYDGVLIDFFRGNWXNHCKKHLKLLTDNIQEFESRKIKLISI
ASDSVRLLRKFKEENFVVDMISD-RG--AIIA-KEYDVAVPSKFLINKQNIIWKYIGKDK
TD-RPSIEMMTNIIDK
>Lokiarchaeia_GCA_019058445_U
APTIDTGNE-ANLAIMLENHRGVLIDFFRGGWXVYXIEHFKYLTKNMSEFEKRNVKLIAI
AKDSTRRLKKMKEVNFNFTTIPD-KG--GKIA-KSYNMALPAKVLIKKNGIVWYYIGS-K
ED-RPTIEILTDAIDK
>Lokiarchaeia_GCA_019058445_U_2
IQEFELGEI-VNIRE-LEDKKNIIIILFRGISXPYCRWHAARLRKDLEKFEELDGYLYPI
MADNEKNAKKMEEKR-KYPVFYD-ET--KEVP-KLLNQRMPGLLVVDKKGIQYAYYGKNM
HD-IPENEEILEVLRR
>Lokiarchaeia_GCA_016933055_U
INEFALRTP-INIRS-FKGLKNVMVVLLRDIKXPYCRAHIRSLAKDYSKFIELHTEIYPI
LVDTMSHAKSMYKANRTFPIYYD-TNDEKITK-NVLNQRMPALLIVDKEQIQYAYYGDNM
KD-IPENDEILSFLKD
>Lokiarchaeia_GCA_023131085_U
APMIDTGDK-VNLNSLLEKHTGVLLDFFRGSWXIHCKRHLTYLTENLSKLKELNIKLIAI
AIDLPDKLIKMKYKNFKMQFITD-RA--GRFS-KAYNVAIPSKFLINKGGVVWQYIGT-K
ED-RPSIELIVEAINK
>Lokiarchaeia_GCA_023131085_U_2
----------MNLESLLNEYDGVMIDFFRGNWXSHCKKHLKLLTENINEFEKRNIKLISI
ASDSVRLLRKFKEEEFGIDMISD-RG--AKIA-KEYGVAVPSKFLINKDGIIWKYIGKDK
TD-RPSIEMMTTIIDD
>Lokiarchaeia_GCA_004524705_U
IQDFSLGET-IGMKD-LEG-KNIVLVLFRNINXPYCRWHATQLRRDYDKYQELDAYIYTV
LADNEENAKKMEQKR-KYPVFYD-ES--KKVV-KMLHQRMPGLLIIDKQGIRYAYYSDNM
HD-IPENEVLLDVLRN
>Lokiarchaeia_GCA_018238845_U
APLFDTGKE-MNLENLITEFDGVLIDFFRGNWXSHCKKHLTLLTENISEFENRNIRLMSI
SSDSERLLKKFKEENFAVDMISD-RG--AKIA-KDYDVAVPSKFLINKDGIIWTYIGKDK
TD-RPSIKMMTDIIDE
>Lokiarchaeia_GCA_019894685_U
APMIDTGNE-IKLNDILQESRGLLIDFFRGAWXHYXKKQLSKLNNSISEIEMRDVKFVSI
ATDKTRPLKRLADKNYKFSIIAD-EQ--AKIS-NDYNVAIPSTYLIDRNGIVWRYIGT-K
TD-RPKIQEILDAIDT
>Lokiarchaeia_GCA_004524545_U
APNFTGEKP-FDLHELAKEHNGIILTFFRGAWXQHXHAFFTRLHADLDYFREKDIIIVGV
SGDRAVKLKERMCN--GLLLISDLPK--HEIA-IRYKANQPITFLINREGIVWKFIGT-R
EY-RPPNKTLKDAVEK
>Lokiarchaeia_GCA_018238505_U
APNFSTNENLFSLHDEAKKSSGILVNFIRGNYXPH-------------------------
------------------------------------------------------------
----------------
>Lokiarchaeia_GCA_016839865_U
APNFGGDAP-FDLHELAKNHRGIILTFFRGAWXRHXHAFFTRLYADMEFFHSKDVIVVGV
SGDRPVKLKERMCE--GLTILSDLPK--HETA-ITYKTNQPITYLINSEGIVWKFVGT-R
EI-RPPNKTLQDAVEK
>Lokiarchaeia_GCA_018238405_U
IPAFTLGES-KGPED-FAS-KIMVIVLLRDIHXPYCRAHVGRLAYRFDEFTSLDTEIFPI
LVDTMENAKTMEMKKEKFPIYYD-IE--NSVA-KQLKQRMPGMLIVDKKGVQFAYYGDSM
AD-IPKNKDVLEIIIS
>Lokiarchaeia_GCA_019058155_U
APMIDTGDK-VNLIILLEKHTGVLLDFFRGSWXIHCKRHLKYLTENLSKLKELNIKLIAI
AIDLPDKLIKMKYKNFKIQFITD-RA--GRFS-KAYNVAIPSKFLINKGGVVWQYIGT-K
ED-RPSIELIIEAINK
>Lokiarchaeia_GCA_018238315_U
IPAFTLGES-KGPED-FAS-KIMVIVLLRDIHXPYCRAHVGRLAYRFDEFTSLDTEIFPI
LVDTMENAKTMEMKKEKFPIYYD-IE--NSVA-KQLKQRMPGMLIVDKKGVQFAYYGDSM
AD-IPKNKDVLEIIIS
>Lokiarchaeia_GCA_004524325_U
APPFKIENW-IVLEDILQEYHGLMIDIFRGTWXSHXVAHLSLLTDNYHIFKERKVQLISM
AVESPRRMKKLKDENTPIPLIVD-RG--GAIS-KAYEVAIPSKFLINQEGIVWKIINP-A
QE-RPSIALLKEALQK
>Lokiarchaeia_GCA_013375485_C
APLFKLTGT-IDLTE-FRG-QKIVLIFSRYFGCPICLLDLSTLMKRKIEIEDKGAKILYI
TQSGEKVAKEYIQKNIDFPVIPS-SK--DELY-KEYGLQGPGQFVVDEQGIIHALKG---
---WLDIDSLLTVL--
>Lokiarchaeia_GCA_016840085_C
ALLFKLAGE-IDLAE-LLGKQKIVLIFSRYFGCPICLVDLNTLMKRKSEIQGKGAKILYI
TQSGEVVAKKYIEKKIDFPVIPS-SK--DDLY-AKYGLQGPGQFVISEQGIIHALKG---
---WLDIDNLLAVL--
>Lokiarchaeia_GCA_019058445_C
APLFKIAGT-IDLAE-LIGKEKIVLIFSRYFGCPICQLDLKTLLERSKEIENKGAKILYI
TQSGEKVAKEFIESGIPFPVIPS-SK--DELY-KDYGLQCPGQFVIDTDGIVHAKPG---
---WLEVDAILEVL--
>Lokiarchaeia_GCA_016839655_C
APLFKLLGP-IDMAK-FKG-QKVVLIFSRYFGCNICQLDLKTLLNRAADIQEKGAKILYI
TQSGEKVAKEFIEKNIGFPVIPS-SK--EELY-KQYDLQSPGQFVIDGEGVIHAKKG---
---WLDVESIIEVL--
>Thorarchaeia_GCA_004524435_C
APDFETGK--IKFSE-WAKDSWVILFSHPADFTPVCTTEFMGFADIYDELKKRNVKLIGL
SIDSVYSHRAIKEKDIPFPIIED-LS--MDVA-TKYGMAVRAVFFIDPEFLIYYPLSN--
---GRNMQEMLRLIDA
>Thorarchaeia_GCA_004524435_C_2
APDFTLGES-VTLSD-ELKKGPVVLAFYPADFSSVCQEELCRLRDALVDFNELGANVLGV
SVDGIFSHMAFKQADIQFPLLSD-WE--KEVI-HKYDVAKRSVFVIDTNGIVYKWVSDDP
GK-LPPIDKIEEALRG
>Thorarchaeia_GCA_008080745_C
APEFETGNP-ISLKD--YYGKKVMVYFYPKDNTKGCTAEACSIRDRFELFRENEIPVLGI
SGGTSKSHLKFKEKNLPFPLLMD-EE--FDIA-KEYQVIERTTFLINEEGIEGIFGGPEG
IE-KVKTKEHADQVIK
>Thorarchaeia_GCA_008080745_C_2
APDFETGNK-FKLAD--YRGKKIVLYFYPKDGTPGCTAEACSLRDSYTIFQDSGIPIFGM
SGGDAESHIKFKEKNLPFPILMD-ED--LDIA-ELYDAVKRITYLIDEDGIEAIFGGSEG
IN-EVKSEQHAEQIVG
>Thorarchaeia_GCA_008080745_C_3
APDFTLGKS-ITLSE-ELKKGPVVLVFYPADFSSVCQKELCAFRDAIAEYNKLGARVLGI
SVDGIFSHAAFKEKDIQFPLLSD-WE--KQTI-HDYDVAKRSVFVIKSDGVIYSWVSDDP
GK-LPPFDEVKKAVEN
>Heimdallarchaeia_GCA_023139025_C
ARDFQVGTE-IMLSK--FSDKKVLLSFYRYASCPLCNLRIEKLIKSYTEFKSKDLIILSF
FESSAESILEYVGKEAPFPIIPD-PK--REVY-KLYGVILPADFLIENM-IKKVFYGKTI
SE-HISMESIYRFIDS
>Thorarchaeia_GCA_016840885_C
APDFETGNS-FKLSE--MRGKKLVLYFYPRDFTPGCTAEACSLRDDYQLFEGSDIPIFGI
SGGDAELHQNFRRKNLPFPILMD-ED--LKIA-ELYHAVKRITYLIDEKGVEGIFGGSEG
VD-KVKSSEHASQIAQ
>Thorarchaeia_GCA_016840885_C_2
APDFEGGKV-FRLSD--YRGNRVVVYFYPKDDSYNCTKEACSFRDHIHVFEDAGVNILGI
SGGSAESHRKFKDKSITFPLLLD-VK--HKIA-RKYGATKRITFLIGLDGIEYIFGGQEG
KE-KVKSAKHAQQVLK
>Thorarchaeia_GCA_020348985_C
APEFSLGNI-VMLSD-YRGRKNVVLALHPGELTTGCKDHFRFYADNLSVFEELNSQVIAL
NMAPIESNRLWAEEDLGFPVLSD-FAPLGDAT-LKYDC-KRAIFVIDKIGIRYIEVLKSK
GEGCPNMDRVIETLRA
